# Supplementary material for: Systems biology analysis of the Clostridioides difficile core-genome contextualizes microenvironmental evolutionary pressures leading to genotypic and phenotypic divergence
Source: NPJ Syst Biol Appl. 2020 Oct 20;6:31. doi: 10.1038/s41540-020-00151-9 (PMC7576604; doi:10.1038/s41540-020-00151-9)
Supplement: Supplementary file 1 — Supplementary Table 5 [file 41540_2020_151_MOESM1_ESM.xlsx]

## Sheet: PIDsTableSTCD1
Gene/Strain	1.12131e+06	1.12131e+06	1.12131e+06	1.15125e+06	1.15126e+06	1.15126e+06	1.15126e+06	1.15126e+06	1.15126e+06	1.15127e+06	1.15127e+06	1.15128e+06	1.15129e+06	1.15129e+06	1.15129e+06	1.1513e+06	1.1513e+06	1.1513e+06	1.1513e+06	1.15131e+06	1.15132e+06	1.15133e+06	1.15133e+06	1.15133e+06	1.15134e+06	1.15134e+06	1.15134e+06	1.15134e+06	1.15135e+06	1.15135e+06	1.15135e+06	1.15135e+06	1.15135e+06	1.15136e+06	1.15136e+06	1.15136e+06	1.15136e+06	1.15137e+06	1.15137e+06	1.15138e+06	1.15138e+06	1.15138e+06	1.15139e+06	1.15139e+06	1.15139e+06	1.15139e+06	1.1514e+06	1.1514e+06	1.1514e+06
CD630_00010	100	100	100	100	100	100	100	100	100	100	100	100	100	100	100	100	100	100	100	100	100	100	100	100	100	100	100	100	100	100	100	100	100	100	100	100	100	100	100	100	100	100	100	100	100	100	100	100	100
CD630_00020	100	100	100	100	100	99.729	100	100	100	100	100	100	100	100	100	100	100	100	100	100	91.304	100	100	100	100	100	100	100	100	100	100	100	100	100	100	100	100	99.729	100	100	100	100	100	100	100	100	100	100	100
CD630_00030	100	100	100	100	100	100	100	100	100	100	100	100	100	100	100	100	100	100	100	100	100	100	100	100	100	100	100	100	100	100	100	100	100	100	100	100	100	100	100	100	100	100	100	100	100	100	100	100	100
CD630_00040	100	100	100	100	100	100	100	100	100	100	100	100	100	100	100	100	100	100	100	100	100	100	100	100	100	100	100	100	100	100	100	100	100	100	100	100	100	100	100	100	100	100	100	100	100	100	100	100	100
CD630_00050	100	100	100	100	100	100	100	100	100	100	100	100	99.842	99.842	99.842	100	100	100	100	100	100	100	100	100	99.842	100	99.685	100	100	100	100	100	100	100	100	99.842	99.842	100	100	100	100	99.842	100	100	100	100	100	100	99.842
CD630_00060	100	100	100	100	100	99.876	100	99.876	100	100	99.876	61.637	100	100	100	100	99.876	100	100	100	100	99.876	100	100	100	100	100	99.753	100	100	100	100	100	99.753	99.753	100	99.876	100	100	100	99.753	100	100	100	99.629	99.876	100	100	99.753
CD630_00070	100	100	100	100	100	100	100	100	100	100	98.99	100	100	100	100	100	100	100	100	100	100	100	100	100	100	98.99	100	100	100	100	100	100	100	100	100	100	100	100	100	100	100	100	98.99	98.99	100	100	100	100	100
CD630_00080	100	100	100	100	100	100	100	100	100	100	100	100	100	100	100	100	100	100	100	100	100	100	100	100	100	100	100	100	100	100	100	100	100	100	100	100	100	100	100	100	100	100	100	100	100	100	100	100	100
CD630_00090	100	100	100	100	100	100	100	100	100	100	99.038	100	100	99.038	99.038	100	100	100	100	100	100	100	100	100	100	100	100	100	100	100	100	100	100	100	100	100	99.038	100	100	100	100	100	100	100	100	100	100	100	100
CD630_00100	99.265	99.265	99.265	100	100	100	100	99.265	100	100	98.529	100	100	100	100	100	99.265	100	100	100	99.265	100	100	100	99.265	100	99.265	100	100	100	99.265	100	100	100	100	100	100	100	100	100	100	100	100	100	100	100	100	100	100
CD630_00110	100	100	100	100	100	100	100	100	100	100	100	100	100	100	100	99.612	100	100	100	100	100	100	99.612	99.612	100	100	100	100	100	100	100	100	100	100	100	100	100	100	100	100	100	100	100	100	100	99.612	100	100	100
CD630_00120	100	100	100	99.432	100	100	99.432	100	100	99.432	98.864	100	100	99.432	99.432	100	100	100	100	100	100	100	100	100	99.432	100	99.432	99.432	99.432	100	100	99.432	100	99.432	99.432	100	99.432	92.614	100	100	99.432	100	100	100	99.432	100	99.432	100	99.432
CD630_00130	99.66	99.66	99.66	99.66	100	99.66	99.66	99.66	99.66	99.66	99.66	99.66	99.66	99.66	99.66	99.66	99.66	99.66	99.66	99.66	99.66	99.66	99.66	99.66	99.66	99.66	99.66	99.66	99.66	99.66	99.66	99.66	99.66	99.66	99.66	99.66	99.66	96.246	99.66	99.66	99.66	99.66	99.66	99.66	99.66	99.66	99.66	99.66	99.66
CD630_00140	100	100	100	100	100	100	100	100	100	100	100	100	100	100	100	100	100	100	100	100	100	100	100	100	100	100	100	100	100	100	100	100	100	100	100	100	100	99.32	100	100	100	100	100	100	100	100	100	100	100
CD630_00150	100	100	100	100	100	100	100	100	100	100	100	100	100	100	100	100	100	100	100	100	100	100	100	100	99.342	100	99.342	99.342	99.342	100	100	100	100	99.342	99.342	100	100	100	100	100	99.342	100	100	100	99.342	100	100	100	99.342
CD630_00160	100	100	100	100	100	99.817	100	100	100	100	100	100	100	100	100	100	100	100	100	100	100	100	100	100	99.634	99.817	99.634	99.817	100	100	100	100	100	99.817	99.817	100	100	100	100	100	99.817	100	99.817	99.817	99.817	100	100	100	99.817
CD630_00170	100	100	100	100	100	100	100	100	100	100	100	100	100	100	100	100	100	100	100	100	100	100	100	100	100	100	100	100	100	100	100	100	100	100	100	100	100	100	100	100	100	100	100	100	100	100	100	100	100
CD630_00180	100	100	100	100	100	100	100	100	100	100	100	100	100	99.5	99.5	100	100	100	100	100	100	100	100	100	100	100	100	100	100	100	100	100	100	100	100	100	99.5	100	100	100	100	100	100	100	100	100	100	100	100
CD630_00181	100	100	100	100	100	100	100	100	100	100	100	100	100	100	100	100	100	100	100	100	100	100	100	100	100	100	100	100	100	100	100	100	100	100	100	100	100	100	100	100	100	100	100	100	100	100	100	100	100
CD630_00190	100	100	100	100	100	100	100	100	99.751	100	99.502	99.751	100	100	100	100	100	99.751	99.751	99.751	100	99.751	100	100	100	100	100	100	100	99.751	100	100	99.751	100	100	100	100	99.751	99.751	99.751	100	100	100	100	100	100	100	99.751	100
CD630_00200	100	100	100	99.275	100	99.275	99.275	100	99.275	99.275	98.551	99.275	99.275	100	100	99.275	100	99.275	99.275	99.275	100	99.275	99.275	99.275	100	98.551	100	99.275	99.275	99.275	100	99.275	99.275	99.275	99.275	99.275	100	97.826	99.275	99.275	99.275	99.275	98.551	98.551	99.275	99.275	98.551	99.275	99.275
CD630_00210	99.913	99.913	99.913	99.913	100	99.913	100	99.905	100	100	100	100	100	100	100	100	99.913	100	100	100	99.913	99.578	100	100	100	100	100	100	99.913	99.913	99.913	100	99.913	100	100	100	100	100	99.913	99.913	100	100	100	100	100	100	99.913	99.913	100
CD630_00220	99.844	99.844	99.844	100	100	100	100	99.844	100	100	99.844	100	100	100	100	100	99.844	100	100	100	99.844	100	100	100	100	100	100	100	100	100	99.844	100	100	100	100	100	100	100	100	100	100	100	100	100	100	100	100	100	100
CD630_00230	100	100	100	100	100	100	100	100	100	100	100	100	100	100	100	100	100	100	100	100	100	100	100	100	100	100	100	100	100	100	100	100	100	100	100	100	100	100	100	100	100	100	100	100	100	100	100	100	100
CD630_00240	100	100	100	100	100	99.394	100	100	100	100	99.394	100	100	100	100	100	100	100	100	100	100	100	100	100	100	100	100	100	100	100	100	100	100	100	100	100	100	100	100	100	100	100	100	100	100	100	100	100	100
CD630_00250	100	100	100	99.708	100	100	99.708	100	100	100	100	100	100	100	100	100	100	99.048	100	100	99.64	100	100	100	100	100	100	100	99.708	100	100	100	100	100	100	100	100	100	100	100	100	100	100	100	100	100	99.708	100
CD630_00260	100	100	100	99.877	100	100	100	100	100	100	100	99.839	100	100	100	100	100	100	100	100	100	99.877	100	100	99.877	100	99.877	100	100	99.877	100	100	99.877	100	100	100	100	100	99.877	99.877	100	100	100	100	100	100	99.877	99.877	100
CD630_00270	100	100	100	100	100	100	100	100	100	100	100	100	100	100	100	100	100	100	100	100	100	99.782	100	100	100	100	100	100	100	99.782	100	100	99.782	100	100	100	100	100	99.782	99.782	100	100	100	100	100	100	99.782	99.782	100
CD630_00280	100	100	100	100	100	100	100	100	100	100	99.72	100	100	100	100	100	100	100	100	100	100	100	100	100	100	99.72	100	100	100	100	100	100	100	99.72	99.571	100	100	100	100	100	99.72	100	99.72	99.72	100	100	100	100	100
CD630_00290	99.726	99.726	99.726	99.726	100	99.726	99.726	99.726	99.726	99.726	99.726	99.726	99.726	99.726	99.726	99.726	99.726	99.726	99.726	99.726	99.726	99.726	99.726	99.726	99.726	99.726	99.726	99.726	99.726	99.726	99.726	99.726	99.726	99.726	99.726	99.726	99.726	99.726	99.726	99.726	99.726	99.726	99.726	99.726	99.726	99.726	99.726	99.726	99.726
CD630_00300	99.725	99.725	99.725	99.862	100	99.587	99.725	99.725	99.587	99.587	98.898	99.587	99.587	99.725	99.725	99.725	99.725	99.587	99.587	99.587	99.725	99.725	99.725	99.725	99.587	99.449	99.587	99.587	99.587	99.725	99.725	99.587	99.725	99.587	99.587	99.587	99.725	98.898	99.725	99.725	99.587	99.587	99.449	99.449	99.587	99.725	99.862	97.073	99.587
CD630_00310	100	100	100	100	100	99.645	96.552	100	100	100	95.652	100	100	100	100	100	100	100	100	100	100	100	100	100	99.645	96.552	99.645	100	100	100	100	100	100	100	100	100	100	99.291	100	100	100	100	96.552	96.552	100	100	100	100	100
CD630_00320	99.486	99.486	99.486	99.486	100	99.486		99.743	99.743	99.743		99.743	99.743	98.972	98.972	99.743	99.743	99.743	99.743	92.381	99.743	99.229	99.743	99.743	99.743		99.743	99.743	99.486	99.229	99.743	99.743	99.229	99.743	99.743	99.743	98.972	99.486	99.229	99.229	99.743	99.743			98.294	99.486	99.486	99.229	99.743
CD630_00330	99.818	99.818	99.818	100	100	100		99.818	100	100	99.089	100	100	99.818	99.818	100	99.818	100	100	100	99.818	99.818	100	100	100		100	100	99.818	99.818	99.818	100	99.818	100	100	100	99.818	99.271	99.818	99.818	100	100			100	100	100	99.818	100
CD630_00340	98.908	98.908	98.908	99.345	100	98.908		98.908	98.712	99.127	99.127	98.908	99.127	99.16	99.563	98.69	98.908	98.908	98.756	98.908	98.908	99.127	98.69	98.69	98.908		98.908	98.69	99.127	99.127	98.908	99.127	99.127	98.908	98.908	98.908	99.563	99.127	99.127	99.127	98.908	99.127			98.69	98.69	99.345	99.127	98.69
CD630_00350	100	100	100	100	100	100	100	100	100	100	99.686	100	100	97.222	99.686	100	100	100	100	100	100	100	100	100	100	100	100	100	100	100	100	100	100	100	100	100	99.686	99.686	100	100	100	100	100	100	100	100	100	100	100
CD630_00360	100	100	100	100	100	100	100	100	100	100	99.69	100	100	100	100	100	100	100	100	100	100	100	100	100	100	100	100	100	100	100	100	100	100	100	100	100	100	100	100	100	100	100	100	100	100	100	100	100	100
CD630_00370	100	100	100	99.696	100	100	100	100	100	100	99.392	100	100	99.696	99.696	100	100	100	100	100	100	100	100	100	100	100	100	99.696	100	100	100	100	100	99.696	99.696	100	99.696	100	100	100	99.696	100	100	100	99.696	100	99.696	100	99.696
CD630_00380	99.427	99.427	99.427	100	100	99.427	100	99.427	100	99.427	98.854	100	99.427	99.427	99.427	99.427	99.427	100	100	100	99.427	100	99.427	99.427	99.427	100	99.427	100	99.427	100	99.427	99.427	100	100	100	99.427	99.427	99.138	100	100	100	99.427	100	100	100	99.427	100	100	100
CD630_00390	99.827	99.827	99.827	99.827	100	99.307	100	99.827	99.653	99.48	98.96	99.653	99.48	99.48	99.48	99.307	99.827	99.653	99.653	99.653	99.827	100	99.307	99.307	100	100	100	100	99.48	99.48	100	99.48	99.48	100	100	99.48	99.48	99.307	99.48	99.48	100	99.48	100	100	100	99.307	99.827	99.48	100
CD630_00400	99.593	99.593	99.593	99.491	100	99.695	100	99.593	99.593	99.695	99.39	99.593	99.695	99.593	99.593	99.593	99.593	99.593	99.593	99.593	99.593	99.593	99.593	99.491	99.695	99.695	99.695	99.593	99.695	99.593	99.593	99.695	99.593	99.593	99.593	99.695	99.593	99.593	99.593	99.593	99.593	99.695	99.695	99.695	99.593	99.491	99.491	99.593	99.593
CD630_00410	100	100	100	100	100	100	100	100	100	100	100	100	100	98.71	98.71	100	100	100	100	100	100	100	100	100	99.355	100	99.355	100	100	100	100	100	100	100	100	100	98.71	100	100	100	100	100	100	100	100	100	100	100	100
CD630_00420	100	100	100	100	100	100	100	100	100	100	99.01	100	100	100	100	100	100	100	100	100	100	100	100	100	100	100	100	100	100	100	100	100	100	100	100	100	100	99.01	100	100	100	100	100	100	100	100	99.01	100	100
CD630_00430	100	100	100	100	100	100	100	100	99.778	100	100	100	99.778	99.778	99.778	100	100	100	100	100	100	100	100	100	99.778	100	99.778	100	100	100	100	100	100	100	100	99.778	99.778	100	100	100	100	99.778	100	100	100	100	100	100	100
CD630_00440	98.734	98.734	98.734	98.734	100	98.734	99.367	98.734	98.101	98.734	97.468	98.101	98.734	98.734	98.734	98.734	98.734	98.101	98.101	98.101	98.734	98.734	98.734	98.734	99.367	99.367	99.367	98.734	99.367	98.734	98.734	98.734	98.734	98.734	98.734	98.734	98.734	98.734	98.734	98.734	98.734	98.734	99.367	99.367	98.734	98.734	98.734	98.734	98.734
CD630_00450	100	100	100	100	100	100	100	100	100	100	99.078	100	100	99.539	99.539	100	100	100	100	100	100	100	100	100	100	100	100	100	100	100	100	100	100	100	100	100	99.539	100	100	100	100	100	100	100	100	100	100	100	100
CD630_00460	100	100	100	100	100	100	100	100	100	99.678	98.714	100	100	99.357	99.357	99.357	100	100	100	100	100	100	99.357	99.357	100	99.357	100	99.678	99.678	100	100	99.678	100	99.678	99.678	100	99.357	99.035	100	100	99.678	100	99.357	99.357	99.678	99.357	100	100	99.678
CD630_00470	99.58	99.58	99.58	100	100	100	99.58	99.58	100	99.16	99.58	100	99.16	99.16	99.16	99.16	99.58	100	100	100	99.58	99.58	99.16	99.16	99.58	99.16	99.58	99.58	100	99.58	99.58	99.16	99.58	99.58	99.58	99.16	99.16	98.739	99.58	99.58	99.58	99.16	99.16	99.16	99.58	99.16	100	99.58	99.58
CD630_00480	100	100	100	100	100	100	100	100	100	100	100	100	100	100	100	100	100	100	100	100	100	100	100	100	99.383	100	99.383	100	100	100	100	100	100	100	100	100	100	99.383	100	100	100	100	100	100	100	100	100	100	100
CD630_00490	100	100	100	99.825	100	100	100	100	99.825	100	99.825	99.825	100	99.825	99.825	100	100	99.825	99.825	99.825	100	99.825	100	100	100	100	100	99.825	100	99.825	100	100	99.825	99.825	99.825	100	99.825	99.65	99.825	99.825	99.825	100	100	100	99.825	100	99.825	99.825	99.825
CD630_00500	100	100	100	100	100	100	100	100	100	100	99.793	100	100	99.793	99.793	100	100	100	100	100	100	100	100	100	100	100	100	100	100	100	100	100	100	100	100	100	99.793	100	99.119	100	100	100	100	100	100	100	100	100	100
CD630_00510	100	100	100	100	100	100	100	100	100	100	98.785	100	100	100	100	100	100	100	100	100	100	100	100	100	100	100	100	100	100	100	100	100	100	100	100	100	100	100	100	100	100	100	100	100	100	100	100	100	100
CD630_00511	100	100	100	100	100	100	100	100	100	100	100	100	100	100	100	100	100	100	100	100	100	100	100	100	100	100	100	100	100	100	100	100	100	100	100	100	100	100	100	100	100	100	100	100	100	100	100	100	100
CD630_00520	100	100	100	100	100	99.571	100	100	100	99.785	99.571	100	100	99.356	99.356	99.785	100	100	100	100	100	100	99.785	99.785	100	100	100	100	100	100	100	99.785	100	100	100	99.068	99.356	100	100	100	100	100	100	100	100	99.785	100	100	100
CD630_00530	100	100	100	100	100	100	100	100	100	100	98.485	100	100	100	100	99.242	100	100	100	100	100	99.242	99.242	99.242	99.242	100	99.242	99.242	100	99.242	100	100	99.242	99.242	99.242	100	100	100	99.242	99.242	99.242	100	100	100	99.242	99.242	100	99.242	99.242
CD630_00540	100	100	100	100	100	99.605	100	100	100	99.605	100	100	100	99.605	99.605	100	100	100	100	100	100	100	100	100	100	100	100	100	100	100	100	99.605	100	100	100	100	99.605		100	100	100	100	100	100	100	100	100	100	100
CD630_00550	100	100	100	100	100	100	100	100	100	99.598	99.598	100	100	100	100	100	100	100	100	100	100	100	100	100	100	100	100	100	100	100	100	99.598	100	100	100	100	100	100	100	100	100	100	100	100	100	100	100	100	100
CD630_00560	100	100	100	100	100	100	100	100	100	100	100	100	100	100	100	100	100	100	100	100	100	99.242	100	100	100	100	100	100	100	100	100	100	100	100	100	100	100	100	100	100	100	100	100	100	100	100	100	100	100
CD630_00570	100	100	100	100	100	100	100	100	100	100	100	100	100	100	100	100	100	100	100	100	100	100	100	100	100	100	100	100	100	100	100	100	100	100	100	100	100	100	100	100	100	100	100	100	100	100	100	100	100
CD630_00580		100	100	100	100		100	100	100	100	99.749	100	100	100	100	100	100	100	100	100			100	100		100	100	100	100	100	100	100	100	100	100	92.453	100		99.543	100	100	100	99.01	100	100	100	100	100	100
CD630_00581	100	100	100	100	100	100	100	100	100	100	100	100	100	100	100	100	100	100	100	100	100	100	100	100	100	100	100	100	100		100	100	100	100	100	100	100	100	100	100	100	100	100	100	100	100	100	100	100
CD630_00590	100	100	100	100	100	100	100	100	100	100	100	100	100	100	100	100	100	100	100	100	100	100	100	100	100	100	100	100	100		100	100	100	100	100	100	100	100	100	100	100	100	100	100	100	100	100	100	100
CD630_00600	100	100	100	100	100	100	100	100	100	100	100	100	100	100	100	100	100	100	100	100	100	100	100	100	100	100	100	100	100		100	100	100	100	100	100	100	100	100	100	100	100	100	100	100	100	100	100	100
CD630_00610	100	100	100	100	100	100	100	100	100	100	100	100	100	100	100	100	100	100	100	100	100	100	100	100	100	100	100	100	100		100	100	100	100	100	100	100	100	100	100	100	100	100	100	100	100	100	100	100
CD630_00620	99.571	99.571	99.571	100	100	100	100	99.522	100	100	100	100	100	100	100	100	99.571	100	100	100	99.571	100	100	100	100	100	100	100	100		99.571	100	100	100	100	100	100	100	100	100	100	100	100	100	100	100	100	100	100
CD630_00630	100	100	100	100	100	100	100	100	100	100	100	100	100	100	100	100	100	100	100	100	100	100	100	100	100	100	100	100	100		100	100	100	100	100	100	100	100	100	100	100	100	100	100	100	100	100	99.379	100
CD630_00640	100	100	100	100	100	100	100	100	100	100	100	100	100	100	100	100	100	100	100	100	100	100	100	100	100	100	100	100	100		100	100	100	100	100	100	100	100	100	100	100	100	100	100	100	100	100	100	100
CD630_00650	99.62	99.62	99.62	99.62	100	99.62	99.62	99.62	99.62	99.62	99.24	99.62	99.62	99.62	99.62	99.62	99.62	99.62	99.62	99.62	99.62	99.62	99.62	99.62	99.62	99.62	99.62	99.62	99.62		99.62	99.62	99.62	99.62	99.62	99.62	99.62	99.62	100	99.62	99.62	99.62	99.62	99.62	99.62	99.62	99.62	99.62	99.62
CD630_00660	100	100	100	100	100	100	100	100	100	100	100	100	99.919	100	100	100	100	100	100	100	99.365	100	100	100	100	100	100	100	100		100	100	100	100	100	99.919	100	99.919	100	100	100	99.919	100	100	100	99.919	100	100	99.919
CD630_00670	100	100	100	100	100	100	100	100	100	100	100	100	100	100	100	99.914	100	100	100	100	100	100	99.914	99.914	100	99.914	100	100	99.914		100	100	100	100	100	99.308	100	99.828	100	100	100	100	99.914	100	99.564	99.914	100	100	100
CD630_00680	99.291	99.291	99.291	99.291	99.291	99.291	99.291	99.291	99.291	99.291	99.291	99.291	99.291	99.291	99.291	99.291	99.291	99.291	99.291	99.291	99.291	99.291	99.291	99.291	99.291	99.291	99.291	99.291	99.291		99.291	99.291	99.291	99.291	99.291	99.291	99.291	99.291	99.291	99.291	99.291	99.291	99.291	99.291	99.291	99.291	99.291	99.291	99.291
CD630_00690	100	100	100	100	100	100	100	100	100	100	100	100	100	100	100	100	100	100	100	100	100	100	100	100	100	100	100	100	100		100	100	100	100	100	100	100	100	100	100	100	100	100	100	100	100	100	100	100
CD630_00700	100	100	100	100	100	100	100	100	100	100	99.565	100	100	100	100	100	100	100	100	100	100	100	100	100	100	100	100	100	100		100	100	100	100	100	100	100	99.565	100	100	100	100	100	100	100	100	100	100	100
CD630_00710		100	100	100	100		100	100	100	100	99.749	100	100	100	100	100	100	100	100	100			100	100		100	100	100	100	100	100	100	100	100	100	92.453	100		99.543	100	100	100	99.01	100	100	100	100	100	100
CD630_00720	99.038	99.038	99.038	99.038	99.038	99.038	99.038	99.038	99.038	99.038	99.038	99.038	99.038	99.038	99.038	99.038	99.038	99.038	99.038	99.038	99.038	99.038	99.038	99.038	99.038	99.038	99.038	99.038	99.038		99.038	99.038	99.038	99.038	99.038	99.038	99.038	99.038	99.038	99.038	99.038	99.038	99.038	99.038	99.038	99.038	99.038	99.038	99.038
CD630_00730	100	100	100	100	100	100	100	100	100	100	100	100	100	100	100	100	100	100	100	100	100	100	100	100	99.524	100	99.524	100	100		100	100	95.48	100	100	100	100	100	100	100	100	100	100	100	100	100	100	100	100
CD630_00740	100	100	100	100	100	100	100	100	100	100	100	100	100	100	100	100	100	100	100	100	100	100	100	100	100	100	100	100	100		100	100	100	100	100	100	100	100	100	100	100	100	100	100	100	100	100	100	100
CD630_00760	100	100	100	100	100	100	100	100	100	100	100	100	100	100	100	100	100	100	100	100	100	100	100	100	100	100	100	100	100		100	100	100	100	100	100	100	100	100	100	100	100	100	100	100	100	100	100	100
CD630_00770	100	100	100	100	100	100	100	100	100	100	100	100	100	100	100	100	100	100	100	100	100	100	100	100	100	100	100	100	100		100	100	100	100	100	100	100	100	100	100	100	100	100	100	100	100	100	100	100
CD630_00780	100	100	100	100	100	100	100	100	100	100	100	100	100	100	100	100	100	100	100	100	100	100	100	100	100	100	100	100	100		100	100	100	100	100	100	100	100	100	100	100	100	100	100	100	100	100	100	100
CD630_00790	100	100	100	100	100	100	100	98.162	100	100	98.162	100	100	100	100	100	98.162	100	100	100	98.162	100	100	100	100	100	100	100	100		100	100	100	100	100	100	100	100	100	100	100	100	100	100	100	100	100	100	100
CD630_00800	100	100	100	100	100	100	100	100	100	100	100	100	100	100	100	100	100	100	100	100	100	100	100	100	100	100	100	100	100		100	100	100	100	100	100	100	100	100	100	100	100	100	100	100	100	100	100	100
CD630_00801	100	100	100	100	100	100	100	100	100	100	100	100	100	100	100	100	100	100	100	100	100	100	100	100	100	100	100	100	100		100	100	100	100	100	100	100	100	100	100	100	100	100	100	100	100	100	100	100
CD630_00810	100	100	100	100	100	100	100	100	100	100	98.824	100	100	100	100	100	100	100	100	100	100	100	100	100	100	100	100	100	100		100	100	100	100	100	100	100	100	100	100	100	100	100	100	100	100	100	100	100
CD630_00820	100	100	100	100	100	100	100	100	100	100	100	100	100	100	100	100	100	100	100	100	100	100	100	100	100	100	100	100	100		100	100	100	100	100	100	100	100	100	100	100	100	100	100	100	100	100	100	100
CD630_00840	100	100	100	100	100	100	100	100	100	100	100	100	100	100	100	100	100	100	100	100	100	100	100	100	100	100	100	100	100	100	100	100	100	100	100	100	100	100	100	100	100	100	100	100	100	100	100	100	100
CD630_00850	100	100	100	100	100	100	100	100	100	100	100	100	100	100	100	100	100	100	100	100	100	100	100	100	100	100	100	100	100	100	100	100	100	100	100	100	100	100	100	100	100	100	100	100	100	100	100	100	100
CD630_00860	100	100	100	100	100	100	100	100	100	100	100	100	100	100	100	100	100	100	100	100	100	100	100	100	100	100	100	100	100	100	100	100	100	100	100	100	100	100	100	100	100	100	100	100	100	99.448	100	100	100
CD630_00870	100	100	100	100	100	100	100	100	100	100	100	100	100	100	100	100	100	100	100	100	100		100	100	100	100	100	100	100		100	100		100	100	100	100	100			100	100	100	100	100	100	100		100
CD630_00880	100	100	100	100	100	100	100	100	100	100	100	100	100	100	100	100	100	100	100	100	100	100	100	100	100	100	100	100	100	100	100	100	100	100	100	100	100	100	100	100	100	100	100	100	100	100	100	100	100
CD630_00881	100	100	100	100	100	100	100	100	100	100	100	100	100	100	100	100	100	100	100	100	100	100	100	100	100	100	100	100	100	100	100	100	100	100	100	100	100	100	100	100	100	100	100	100	100	100	100	100	100
CD630_00890	100	100	100	100	100	100	100	100	100	100	100	100	100	100	100	100	100	100	100	100	100	100	100	100	100	100	100	100	100	100	100	100	100	100	100	100	100	100	100	100	100	100	100	100	100	100	100	100	100
CD630_00900	100	100	100	100	100	100	100	100	100	100	100	100	100	100	100	100	100	100	100	100	100	100	100	100	100	100	100	100	100	100	100	100	100	100	100	100	100	100	100	100	100	100	100	100	100	100	100	100	100
CD630_00910	99.539	99.539	99.539	99.539	99.539	99.539	99.539	99.539	99.539	99.539	99.539	99.539	99.539	99.539	99.539	99.539	99.539	99.539	99.539	99.539	99.539	99.539	99.539	99.539	99.539	99.539	99.539	99.539	99.539	99.539	99.539	99.539	99.539	99.539	99.539	99.539	99.539	99.539	99.539	99.539	99.539	99.539	99.539	99.539	99.539	99.539	99.539	99.539	99.539
CD630_00920	100	100	100	100	100	100	100	100	100	100	100	100	100	100	100	100	100	100	100	100	100	100	100	100	100	100	100	100	100	100	100	100	100	100	100	100	100	100	100	100	100	100	100	100	100	100	100	100	100
CD630_00930	100	100	100	100	100	100	100	100	100	100	100	100	100	100	100	100	100	100	100	100	100	100	100	100	100	100	100	100	100	100	100	100	100	100	100	100	100	100	100	100	100	100	100	100	100	100	100	100	100
CD630_00940	100	100	100	100	100	100	100	100	100	100	100	100	100	100	100	100	100	100	100	100		100	100	100	100	100	100	100	100	100	100	100	100	100	100	100	100	100	100	100	100	100	100	100	100	100	100	100	100
CD630_00941	100	100	100	100	100	100	100	100	100	100	100	100	100	100	100	100	100	100	100	100	100	100	100	100	100	100	100	100	100	86.667	100	100	100	100	100	100	100	100	100	100	100	100	100	100	100	100	100	100	100
CD630_00960	100	100	100	100	100	100	100	100	100	100	100	100	100	100	100	100	100	100	100	100	100	100	100	100	100	100	100	100	100	100	100	100	100	100	100	100	100	100	100	100	100	100	100	100	100	100	100	100	100
CD630_00970	100	100	100	100	100	100	100	100	100	100	100	100	100	100	100	100	100	100	100	100	100	100	100	100	100	100	100	100	100	100	100	100	100	100	100	100	100	100	100	100	100	100	100	100	100	100	100	100	100
CD630_00980	100	100	100	100	100	100	100	100	100	100	99.684	100	100	100	100	100	100	100	100	100	100	100	100	100	100	100	100	100	100	100	100	100	100	100	100	100	100	100	100	100	100	100	100	100	100	100	100	100	100
CD630_00990	100	100	100	100	100	100	100	100	100	100	100	100	100	100	100	100	100	100	100	100	100	100	100	100	100	100	100	100	100	100	100	100	100	100	100	100	100	100	100	100	100	100	100	100	100	100	100	100	100
CD630_01000	100	100	100	100	100	100	100	100	100	100	99.281	100	100	100	100	100	100	100	100	100	100	100	100	100	100	100	100	100	100	100	100	100	100	100	100	100	100	100	100	100	100	100	100	100	100	100	100	100	100
CD630_01010	100	100	100	100	100	100	100	100	100	100	98.962	100	100	100	100	100	100	100	100	100	100	100	100	100	100	99.654	100	100	100	100	100	100	100	100	100	100	100	100	100	100	100	100	99.654	99.654	100	100	100	100	100
CD630_01020	99.254	99.254	99.254	99.627	100	99.627	99.627	99.627	99.627	99.627	99.627	99.627	99.627	99.627	99.627	99.627	99.627	99.627	99.627	99.627	99.627	99.627	100	99.627	99.627	99.627	99.627	99.627	99.627	99.627	99.627	99.627	99.627	99.627	99.627	99.627	99.627	99.627	99.627	99.627	99.627	99.627	99.627	99.627	99.627	99.627	99.627	99.627	99.627
CD630_01030	100	100	100	99.59	99.59	100	100	100	100	100	99.18	100	100	100	100	100	100	100	100	100	100	100	100	100	100	100	100	99.59	100	100	100	100	100	99.59	99.59	100	100	99.59	100	100	99.59	100	100	100	99.59	100	99.59	100	99.59
CD630_01040	100	100	100	100	100	100	100	100	99.306	100	100	99.306	100	100	100	100	100	99.306	99.306	99.306	100	100	100	100	100	100	100	100	100	100	100	100	100	100	100	100	100	100	100	100	100	100	100	100	100	100	100	100	100
CD630_01050	100	100	100	100	100	100	100	100	100	100	100	100	100	100	100	100	100	100	100	100	100	100	100	100	100	100	100	100	100	100	100	100	100	100	100	100	100	100	100	100	100	100	100	100	100	100	100	100	100
CD630_01060	99.149	99.149	99.149	99.574	99.574	99.574	99.574	99.149	99.574	99.574	99.149	99.574	99.574	99.574	99.574	99.574	99.149	99.574	99.574	99.574	99.149	99.574	99.574	99.574	99.574	99.574	99.574	99.574	99.574	99.574	99.149	99.574	99.574	99.574	99.574	99.574	99.574	99.574	99.574	99.574	99.574	99.149	99.574	99.574	99.574	99.574	99.574	99.574	99.574
CD630_01070	100	100	100	100	100	100	99.747	100	99.494	100	99.494	99.494	100	100	100	99.747	100	99.494	99.494	99.494	100	99.494	99.747	99.747	99.494	99.747	99.494	100	99.747	99.494	100	100	99.494	100	100	100	100	100	99.494	99.494	100	100	99.747	99.747	100	99.747	100	99.494	100
CD630_01080	99.872	99.872	99.872	100	100	100	100	99.872	100	100	99.872	100	100	100	100	99.872	99.872	100	100	100	99.872	100	99.872	99.872	100	100	100	100	99.872	100	99.872	100	100	100	100	100	100	99.872	100	100	100	100	100	100	100	99.872	100	100	100
CD630_01090	100	100	100	98.889	100	100	98.889	100	100	98.889	100	100	98.889	100	100	100	100	100	100	100	100	100	100	100	100	100	100	100	100	100	100	98.889	100	100	100	98.889	100	98.889	100	100	100	98.889	100	100	100	100	98.889	100	100
CD630_01100	100	100	100	100	100	100	100	100	100	100	100	100	100	100	100	100	100	100	100	100	100	100	100	100	100	100	100	100	100	100	100	100	100	100	100	100	100	100	100	100	100	100	100	100	100	100	99.643	100	100
CD630_01110	100	100	100	99.746	100	100	99.746	100	99.746	100	99.746	99.746	100	100	100	100	100	99.746	99.746	99.746	100	99.746	100	100	100	100	100	99.746	99.746	99.746	100	100	99.746	99.746	99.746	100	100	99.746	99.746	99.746	99.746	100	100	100	99.746	100	99.746	99.746	99.746
CD630_01111	100	100	100	100	100	100	100	100	100	100	100	100	100	100	100	100	100	100	100	100	100	100	100	100	100	100	100	100	100	100	100	100	100	100	100	100	100	100	100	100	100	100	100	100	100	100	100	100	100
CD630_01120	100	100	100	100	100	100	100	100	100	100	100	100	100	100	100	100	100	100	100	100	100	100	100	100	100	100	100	100	100	75	100	100	100	100	100	100	100	100	100	100	100	100	100	100	100	100	100	100	100
CD630_01130	100	100	100	100	100	100	100	100	100	100	100	100	100	100	100	100	100	100	100	100	100	99.722	100	100	100	100	100	100	100	99.722	100	100	99.722	100	100	100	100	100	99.722	99.722	100	100	100	100	100	100	100	99.722	100
CD630_01140	100	100	100	100	100	100	100	100	100	100	100	100	100	100	100	100	100	100	100	100	100	100	100	100	100	100	100	100	100	100	100	100	100	100	100	100	100	100	100	100	100	100	100	100	100	100	100	100	100
CD630_01150	100	100	100	100	100	100	100	100	100	100	100	100	100	100	100	100	100	100	100	100	100	100	100	100	100	100	100	100	100	100	100	100	100	100	100	100	100	100	100	100	100	100	100	100	100	100	100	100	100
CD630_01160	100	100	100	100	100	100	99.722	100	100	100	100	100	100	100	100	100	100	100	100	100	100	100	100	100	100	100	100	100	100	100	100	100	100	100	100	100	100	100	100	100	100	100	100	100	100	100	100	100	100
CD630_01170	100	100	100	100	100	100	100	100	100	100	100	100	100	100	100	100	100	100	100	100	100	100	100	100	100	100	100	100	100	100	100	100	100	100	100	100	100	100	100	100	100	100	100	100	100	100	100	100	100
CD630_01180	100	100	100	100	100	100	100	100	100	100	100	100	100	100	100	100	100	100	100	100	100	100	100	100	100	100	100	100	100	100	100	100	100	100	100	100	100	100	100	100	100	100	100	100	100	100	100	100	100
CD630_01190	99.555	99.555	99.555	100	100	100	100	99.555	100	100	100	100	100	100	100	99.777	99.555	100	100	100	99.555	100	99.777	99.777	99.777	100	99.777	100	100	100	99.555	100	100	100	100	100	100	99.777	100	100	100	100	100	100	100	99.777	100	100	100
CD630_01210	99.306	99.306	99.306	100	100	99.769	99.769	99.306	99.537	99.769	99.074	99.537	98.843	100	100	99.291	99.306	99.537	99.537	99.537	99.306	99.769	100	100	100	100	100	100	100	99.769	99.306	99.769	99.769	100	100	98.843	100	98.843	99.769	99.769	100	98.843	100	100	100	100	100	99.769	100
CD630_01220	100	100	100	100	100	100	100	100	100	100	99.187	100	98.78	100	100	100	100	100	100	100	100	100	100	100	100	100	100	100	100	100	100	100	100	100	100	98.78	100	100	100	100	100	98.78	100	100	100	100	100	100	100
CD630_01230	100	100	100	100	100	100	100	100	100	100	99.764	100	100	100	100	100	100	100	100	100	100	100	100	99.764	100	100	100	100	100	100	100	100	100	100	100	100	100	100	100	100	100	100	100	100	100	99.764	100	100	100
CD630_01240	100	100	100	100	100	100	100	100	100	100	99.155	100	99.718	100	100	100	100	100	100	100	100	100	100	100	100	100	100	100	100	100	100	100	100	100	96.667	99.718	100	99.437	100	100	100	99.718	100	100	100	100	100	100	100
CD630_01250	100	100	100	99.552	100	100	100	100	100	99.552	99.552	100	99.552	99.552	99.552	100	100	100	100	100	100	100	100	100	100	100	100	100	100	100	100	99.552	100	100	100	99.552	99.552	99.552	100	100	100	99.552	100	100	100	100	99.552	100	100
CD630_01270	100	100	100	100	100	100	100	100	100	100	99.706	100	99.706	100	100	100	100	100	100	100	100	100	100	100	100	100	100	100	100	100	100	100	100	100	100	99.706	100	100	100	100	100	99.706	100	100	100	100	100	100	100
CD630_01280	100	100	100	100	100	100	100	100	100	100	100	100	99.301	100	100	100	100	100	100	100	100	99.301	100	100	100	100	100	100	100	99.301	100	100	99.301	100	100	99.301	100	98.601	99.301	99.301	100	99.301	100	100	100	100	100	99.301	100
CD630_01290	100	100	100	100	100	100	100	100	100	100	100	100	100	100	100	100	100	100	100	100	100	100	100	100	100	100	100	100	100	100	100	100	100	100	100	100	100	100	100	100	100	100	100	100	100	100	100	100	100
CD630_01300	100	100	100	100	100	100	100	100	100	100	99.497	100	99.749	100	100	100	100	100	100	100	100	100	100	100	100	100	100	100	100	100	100	100	100	100	100	99.749	100	100	100	100	100	99.749	100	100	100	100	100	100	100
CD630_01310	100	100	100	100	100	99.727	100	100	100	99.727	100	100	99.727	100	100	99.727	100	100	100	100	100	100	99.727	99.727	100	100	100	100	100	100	100	99.727	100	100	100	99.727	100	100	100	100	100	99.727	100	100	100	99.727	100	100	100
CD630_01320	99.73	99.73	99.73	99.865	100	100	99.865	99.73	100	99.865	99.459	100	99.73	100	100	100	99.73	100	100	100	99.541	99.865	100	100	100	99.865	100	100	99.865	99.865	99.73	99.865	99.865	100	100	99.73	100	99.865	99.865	99.865	100	99.73	99.865	99.865	100	100	99.865	99.865	100
CD630_01330	99.617	99.617	99.617	99.234	100	99.234	99.617	99.617	99.234	99.617	96.552	99.234	98.851	99.617	99.617	99.617	99.617	99.234	99.234	99.234	99.617	99.617	99.617	99.617	99.617	99.617	99.617	99.617	99.617	99.617	99.617	99.617	99.617	99.617	99.617	98.851	99.617	99.617	99.617	99.617	99.617	98.851	99.617	99.617	99.617	99.617	99.234	99.617	99.617
CD630_01340	99.843	99.843	99.843	99.687	100	99.687	99.843	99.843	99.843	99.687	99.216	99.843	99.06	99.687	99.687	99.843	99.485	99.843	99.843	99.843	99.843	99.843	99.843	99.843	99.687	99.843	99.687	99.843	99.53	99.843	99.843	99.687	99.843	99.843	99.843	99.06	99.687	99.53	99.843	99.843	99.843	99.06	99.843	99.843	99.843	99.843	99.687	99.843	99.843
CD630_01350	100	100	100	100	100	100	100	100	100	100	99.02	100	100	100	100	100	100	100	100	100	100	100	100	100	100	100	100	100	100	100	100	100	100	100	100	100	100	100	100	100	100	100	100	100	100	100	100	100	100
CD630_01360	100	100	100	100	100	100	100	100	100	100	100	100	100	100	100	100	100	100	100	100	100	100	100	100	100	100	100	100	100	100	100	100	100	100	100	100	100	100	100	100	100	100	100	100	100	100	100	100	100
CD630_01370	94.607	94.607	94.607	94.607	100	94.607		94.607	94.607	94.607	94.157	94.607	93.933	94.607	94.607	99.775	94.607	94.607	94.607	94.607	96.653	94.607	99.775	99.775	94.607	94.382	94.607	100	94.607	94.607	94.607	94.607	94.607	100	100	93.933	94.607	94.382	94.607	94.607	100	93.933	94.382	94.607	100	99.775	94.607	94.607	100
CD630_01380	98.844	98.844	98.844	98.844	100	98.266	98.844	98.844	98.837	98.266	98.266	98.837	97.688	98.844	98.844	100	98.844	98.837	98.837	98.837	98.844	98.837	100	100	98.266	98.844	98.266	100	98.266	98.837	98.844	98.266	98.837	100	100	97.688	98.844	97.688	98.837	98.837	100	97.688	98.844	98.844	100	100	98.844	98.837	100
CD630_01390	100	100	100	99.688	100	99.688	99.688	100	99.688	99.688	100	99.688	100	99.688	99.688	100	100	99.688	99.688	99.688	100	100	100	100	99.688	99.688	99.688	100	99.688	100	100	99.688	100	100	100	100	99.688	99.688	100	100	100	100	99.688	99.688	100	100	99.688	100	100
CD630_01400	99.715	99.715	99.715	99.43	100	99.715	99.43	99.715	99.715	99.715	99.427	99.715	99.715	99.43	99.43	99.715	99.715	99.715	99.715	99.715	99.715	99.715	99.715	99.715	99.715	99.715	99.715	100	99.715	99.715	99.715	99.715	99.715	100	100	99.715	99.43	99.715	99.715	99.715	100	99.715	99.715	99.715	100	99.715	99.43	99.715	100
CD630_01410	99.111	99.111	99.111	98.655	100	99.111	99.556	99.111	99.111	98.222	98.222	99.111	99.111	98.655	98.655	99.556	99.111	99.111	99.111	99.111	99.111	99.111	99.556	99.556	100	99.111	100	100	100	99.111	99.111	98.222	99.111	100	100	99.111	98.655	99.111	99.111	99.111	100	99.111	99.111	99.111	100	99.556	98.655	99.111	100
CD630_01420	100	100	100	100	100	100	100	100	100	100	100	100	100	100	100	100	100	100	100	100	100	99.457	100	100	100	100	100	100	100	99.457	100	100	99.457	100	100	100	100	100	99.457	99.457	100	100	100	100	100	100	100	99.457	100
CD630_01430	100	100	100	100	100	99.888	100	100	100	100	99.776	100	100	100	100	100	100	100	100	100	100	100	100	100	100	100	100	100	100	100	100	99.888	100	100	100	100	100	100	100	100	100	100	100	100	100	100	100	100	100
CD630_01440	100	100	100	100	100	100	100	100	99.696	99.696	99.696	99.696	99.696	100	100	100	100	99.696	99.696	99.696	100	100	100	100	100	100	100	100	100	100	100	99.696	100	100	100	99.696	100	100	100	100	100	99.696	100	100	100	100	100	100	100
CD630_01450	100	100	100	100	100	100	99.86	100	100	100	99.16	100	99.02	100	100	100	100	100	100	100	100	100	100	100	99.72	100	99.72	100	100	100	100	100	100	100	100	99.02	100	100	100	100	100	99.02	100	100	100	100	100	100	100
CD630_01460	99.743	99.743	99.743	99.743	100	99.229	99.743	99.743	99.486	99.486	99.743	99.486	99.743	99.743	99.743	99.229	99.743	99.486	99.486	99.486	99.743	99.486	99.229	99.229	99.743	99.743	99.743	100	99.743	99.486	99.743	99.486	99.486	100	100	99.743	99.743	99.486	99.486	99.486	100	99.743	99.743	99.743	100	99.229	99.743	99.486	100
CD630_01470	100	100	100	100	100	100	100	100	100	100	100	100	98.446	100	100	100	100	100	100	100	100	100	100	100	100	100	100	100	100	100	100	100	100	100	100	98.446	100	100	100	100	100	98.446	100	100	100	100	100	100	100
CD630_01480	100	100	100	100	100	98.847	99.424	100	99.712	100	99.712	99.712	97.406	99.712	99.712	98.559	100	99.712	99.712	99.712	100	100	98.559	98.559	99.424	100	99.424	100	100	100	100	100	100	100	100	97.406	99.712	99.424	100	100	100	97.406	100	100	100	98.559	100	100	100
CD630_01490	100	100	100	100	100	100	100	100	100	100	100	100	99.338	100	100	100	100	100	100	100	100	100	100	100	98.675	100	98.675	100	100	100	100	100	100	100	100	99.338	100	100	100	100	100	99.338	100	100	100	100	100	100	100
CD630_01500	98.745	98.745	98.745	98.745	100	99.163	99.163	98.745	99.163	99.163	99.163	99.163	99.163	98.745	98.745	98.326	98.745	99.163	99.163	99.163	98.745	99.163	98.326	98.326	97.49	98.745	97.49	100	99.163	99.163	98.745	99.163	99.163	100	100	99.163	98.745	98.745	99.163	99.163	100	99.163	98.745	98.745	100	98.326	98.745	99.163	100
CD630_01510	100	100	100	99.371	100	100	100	100	100	100	100	100	100	100	100	100	100	100	100	100	100	100	100	100	100	99.371	100	100	100	100	100	100	100	100	100	100	100	99.371	100	100	100	100	99.371	99.371	100	100	99.371	100	100
CD630_01520	99.705	99.705	99.705	100	100	100	100	99.705	100	100	100	100	99.115	100	100	99.41	99.705	100	100	100	99.705	100	99.41	99.41	99.115	100	99.115	100	99.705	100	99.705	100	100	100	100	99.115	100	99.705	100	100	100	99.115	100	100	100	99.41	100	100	100
CD630_01530	99.889	99.889	99.889	100	100	99.889	100	99.889	99.889	100	99.889	99.889	99.668	100	100	99.889	99.889	99.889	99.889	99.889	99.889	100	99.889	99.889	99.779	99.889	99.779	100	100	100	99.889	100	100	100	100	99.668	100	99.889	100	100	100	99.668	99.889	99.889	100	99.889	100	100	100
CD630_01540	100	100	100	100	100	100	100	100	100	100	100	100	100	100	100	100	100	100	100	100	100	100	100	100	100	100	100	100	100	100	100	100	100	100	100	100	100	98.837	100	100	100	100	100	100	100	100	100	100	100
CD630_01550	99.685	99.685	99.685	100	100	100	100	99.685	99.685	99.685	98.738	99.685	99.369	99.369	99.369	99.685	99.685	99.685	99.685	99.685	99.685	99.369	99.685	99.685	99.369	99.369	99.369	100	99.369	99.369	99.685	99.685	99.369	100	100	99.369	99.369	99.685	99.369	99.369	100	99.369	99.369	99.369	100	99.685	100	99.369	100
CD630_01570	98.462	98.462	98.462	99.487	100	95.399	99.487	98.462	99.487	98.974	98.8635	99.487	96.41	98.974	98.974	99.487	98.462	99.487	99.487	99.487	98.462	99.487	99.487	99.487	99.487	99.487	99.487	100	99.487	99.487	98.462	98.974	99.487	100	100	96.41	98.974	98.974	99.487	99.487	100	96.41	99.487	99.487	100	99.487	99.487	99.487	100
CD630_01600					100						98.739		100			100							100	100		100		100						100	100	100					100	99.519	100	100	100	100			100
CD630_01610					100						99.831		100			100							100	100		100		100						100	100	100					100	100	100	100	100	100			100
CD630_01620					100						100		100			99.578							99.578	99.578		99.789		100						100	100	100					100	100	99.789	99.789	100	99.578			100
CD630_01630					100						100		100			100							100	100		99.72		100						100	100	100					100	100	99.72	99.72	100	100			100
CD630_01631					100						100		100			100							100	100		100		100						100	100	100					100	100	100	100	100	100			100
CD630_01632					100						100		100			100							100	100		100		100						100	100	100					100	100	100	100	100	100			100
CD630_01640					100						100		100			100							100	100		100		100						100	100	100					100	100	100	100	100	100			100
CD630_01650	98.889	98.889	98.889		100	98.667	99.111	99.111	99.333	99.556	98.667	99.333	99.556	98.667	98.667	99.556	99.111	99.333	100	99.333	99.111	99.111	99.556	99.556	99.333	98.444	99.333	100	98.444	99.111	99.111	99.556	99.111	100	100	99.191	98.667	99.111	99.111	99.111	100	99.556	98.444	98.444	100	99.556		99.111	100
CD630_01660	99.754	99.754	99.754		100	99.017	99.263	99.754	99.509	99.017	99.017	99.509	99.754	99.017	99.017	99.263	99.754	99.509	99.509	99.509	99.754	99.263	99.263	99.263	99.509	100	99.509	100	100	99.263	99.754	99.017	99.263	100	100	99.754	99.017	99.754	99.263	99.263	100	99.754	100	100	100	99.263		99.263	100
CD630_01670	99.702	99.702	99.702		100	99.851	99.717	99.851	100	100	100	100	100	99.851	99.851	100	99.851	100	100	100	99.851	100	100	100	100	99.851	100	100	100	100	99.851	100	100	100	100	100	99.851	99.702	100	100	100	100	99.851	99.851	100	100		100	100
CD630_01680	100	100	100	100	100	100	100	100	100	99.541	99.083	100	100	100	100	100	100	100	100	100	100	100	100	100	100	100	100	99.541	100	100	100	99.541	100	99.541	99.541	100	100	99.541	100	100	99.541	100	100	100	99.541	100	100	100	99.541
CD630_01700	100	100	100	99.687	100	100	99.687	100	100	100	99.53	100	100	100	100	100	100	100	100	100	100	100	100	100	100	100	98.903	99.843	100	100	100	100	100	99.843	99.843	100	100	100	100	100	99.843	100	100	100	99.843	100	99.687	100	64.697
CD630_01710	100	100	100	100	100	100	100	100	100	100	100	100	100	100	100	100	100	100	100	100	100	100	100	100	100	100	100	100	100	100	100	100	100	100	100	100	100	100	100	99.526	100	100	100	100	100	99.526	100	100	100
CD630_01720	97.222	97.222	97.222	97.778	100	100	100	97.222	97.222	100	96.111	97.222	97.222	100	100	99.444	97.222	97.222	97.222	97.222	97.222	100	99.444	99.444	99.444	99.444	99.444	99.444	97.222	100	97.222	100	100	98.889	98.889	97.222	100	99.444	100	100	98.889	97.222	99.444	99.444	99.444	99.444	97.778	100	99.444
CD630_01721	100	100	100	100	100	100	100	100	100	100	98.246	100	100	100	100	100	100	100	100	100	100	100	100	100	100	100	100	100	100	100	100	100	100	100	100	100	100	100	100	100	100	100	100	100	100	100	100	100	100
CD630_01730	100	100	100	99.438	100	99.438	99.719	100	99.719	99.438	98.596	99.615	99.719	99.719	99.719	99.157	100	99.719	100	99.719	100	99.719	99.157	99.157	99.438	99.438	99.438	99.157	99.719	99.719	100	99.438	99.719	99.157	99.157	99.719	99.719	99.438	99.719	99.719	99.157	99.719	99.438	99.438	99.157	99.157	99.438	99.719	99.157
CD630_01740	100	100	100	100	100	100	100	100	99.842	100	100	99.842	99.842	99.842	99.842	100	100	99.842	99.842	99.842	100	100	100	100	100	100	100	100	100	100	100	100	100	100	100	99.842	99.842	100	100	100	100	99.842	100	100	100	100	100	100	100
CD630_01750	98.734	98.734	98.734	99.367	100	99.367	99.367	98.734	100	99.367	99.367	100	100	99.367	99.367	99.367	98.734	100	100	100	98.734	99.367	99.367	99.367	99.367	100	99.367	100	100	99.367	98.734	99.367	99.367	100	100	100	99.367	99.367	99.367	99.367	100	100	100	100	100	99.367	99.367	99.367	100
CD630_01760	100	100	100	99.51	100	99.511	99.511	100	100	99.756	98.778	100	100	100	100	99.511	100	100	100	100	100	99.756	99.511	99.511	99.267	100	99.267	100	100	99.756	100	99.756	99.756	100	100	100	100	99.511	99.756	99.756	100	100	100	100	100	99.511	99.51	99.756	100
CD630_01770	99.495	99.495	99.495	99.747	100	100	100	99.495	100	99.747	99.495	100	100	99.747	99.747	100	99.495	100	100	94.009	99.495	99.747	100	100	100	99.747	100	100	100	99.747	99.495	99.747	99.747	100	100	100	99.747	99.747	99.747	99.747	100	100	99.747	99.747	100	100	99.747	99.747	100
CD630_01780	99.636	99.636	99.636	99.636	100	99.636	99.636	99.636	100	99.636	98.909	100	100	99.636	99.636	99.636	99.636	100	100	100	99.636	99.636	99.636	99.636	99.636	100	99.636	100	100	99.636	99.636	99.636	99.636	100	100	100	99.636	99.636	99.636	99.636	100	100	100	100	100	99.636	99.636	99.636	100
CD630_01790	100	100	100	100	100	100	100	100	100	100	100	100	100	100	100	100	100	100	100	100	100	100	100	100	99.763	100	99.763	100	100	100	100	100	100	100	100	100	100	100	100	100	100	100	100	100	100	100	100	100	100
CD630_01800	98.214	98.214	98.214	97.024	100	96.429	94.643	98.214	97.619	95.833	96.429	97.619	95.833	94.643	94.643	96.429	98.214	97.619	97.619	97.619	98.214	95.833	96.429	96.429	95.833	100	95.833	96.429	97.024	95.833	98.214	95.833	95.833	96.429	96.429	95.833	94.643	94.643	95.833	95.833	96.429	95.732	100	100	96.429	96.429	97.024	95.833	96.429
CD630_01810	91.176	91.176	91.176	94.709	100	99.206	100	91.176	100	94.709	93.651	100	100	94.709	94.709	94.709	91.176	100	100	100	91.176	94.444	94.709	94.709	91.444	100	91.444	99.735	94.444	94.444	91.176	94.709	94.444	99.735	99.735	100	94.709	94.709	94.444	94.444	99.735	100	100	100	99.735	94.709	94.709	94.444	99.735
CD630_01811				97.436	100	100	100		100	97.436		100	100	97.436	97.436	97.436		100	100	100		100	97.436	97.436		100		100	94.872	100		97.436	100	100	100	100	97.436	100	100	100	100	100	100	100	100	97.436	97.436	100	100
CD630_01820				100	100	97.826	98.913		100	97.826	78.571	100	100	97.826	97.826	97.826		100	100	100		100	97.826	97.826		100		98.913	97.826	100		97.826	100	98.913	98.913	100	97.826	71.429	100	100	98.913	100	100	100	98.913	97.826	100	100	98.913
CD630_01830	100	100	100	100	100	99.707	97.654	100	100	100	99.707	100	100	99.707	99.707	99.707	100	100	100	100	100	100	99.707	99.707	100	100	100	100	100	100	100	100	100	100	100	100	99.707	100	100	100	100	100	100	100	100	99.707	100	100	100
CD630_01840	100	100	100	100	100	99.674	100	100	100	100	99.674	100	100	100	100	100	100	100	100	100	100	100	100	100	100	100	100	100	100	100	100	100	100	100	100	100	100	100	100	100	100	100	100	100	100	100	100	100	100
CD630_01850	100	100	100	99.567	100	100	99.567	100	100	100	98.701	100	99.567	99.567	99.567	99.567	100	100	100	100	100	100	99.567	99.567	99.567	100	99.567	100	99.567	100	100	100	100	100	100	99.567	99.567	100	100	100	100	99.567	100	100	100	99.567	99.567	100	100
CD630_01860	99.336	99.336	99.336	99.336	100	99.336	99.336	99.336	99.336	99.336	99.003	99.336	99.336	99.336	99.336	99.336	99.336	99.336	99.336	99.336	99.336	99.668	99.336	99.336	99.336	100	99.336	99.668	98.671	99.668	99.336	99.336	99.668	99.668	99.668	99.336	99.336	99.003	99.668	99.668	99.668	99.336	100	100	99.668	99.336	99.336	99.668	99.668
CD630_01880	99.676	99.676	99.676	99.353	99.676	99.029	99.676	99.676	99.353	99.353	98.058	99.353	99.676	99.353	99.353	99.353	99.676	99.353	99.353	99.353	99.676	99.676	99.353	99.353	99.353	99.676	99.353	99.353	99.353	99.676	99.676	99.353	99.676	99.029	99.029	99.676	99.353	97.411	99.676	99.676	99.029	99.676	99.676	99.676	99.353	99.353	99.353	99.676	99.353
CD630_01890	100	100	100	100	100	100	100	100	100	100	99.327	100	100	100	100	100	100	100	100	100	94.7	100	100	100	100	100	100	99.663	100	100	100	100	100	99.663	99.663	100	100	98.99	100	100	99.663	100	100	100	99.663	100	100	100	99.663
CD630_01900	99.709	99.709	99.709	100	100	100	99.709	99.709	100	99.709	99.419	100	99.709	99.709	99.709	99.709	99.709	100	100	100	99.709	99.419	99.709	99.709	99.709	99.419	99.709	99.709	99.709	99.419	99.709	99.709	99.419	99.709	99.709	99.709	99.709	99.419	99.419	99.419	99.709	99.709	99.419	99.419	99.709	99.709	100	99.419	99.709
CD630_01910	99.658	99.658	99.658	99.315	100	100	100	99.658	100	100	98.973	100	100	100	100	100	99.658	100	100	100	99.658	100	100	100	100	100	100	100	99.658	100	99.658	100	100	100	100	100	100	99.658	100	100	100	100	100	100	100	100	99.315	100	99.631
CD630_01920	99.799	99.799	99.799	99.799	100	99.799	99.799	99.799	100	100	99.598	100	99.799	99.396	99.396	100	99.799	100	100	100	99.799	99.799	100	100	99.799	99.799	99.799	99.799	99.799	99.799	99.799	100	99.799	99.799	99.799	99.799	99.396	99.799	99.799	99.799	99.799	99.799	99.799	99.799	99.799	100	99.799	99.799	99.799
CD630_01930	100	100	100	100	100	100	100	100	100	100	98.947	100	100	98.947	98.947	100	100	100	100	100	100	100	100	100	100	100	100	100	100	100	100	100	100	100	100	100	98.947	100	100	100	100	100	100	100	100	100	100	100	100
CD630_01940	100	100	100	99.816	100	100	100	100	100	100	99.632	100	99.816	99.632	99.632	99.816	100	100	100	100	100	99.816	99.816	99.816	100	99.816	100	99.816	99.816	99.816	100	100	99.816	99.816	99.816	99.816	99.632	99.816	99.816	99.816	99.816	99.816	99.816	99.816	99.816	99.816	99.816	98.208	99.816
CD630_01950	99.595	99.595	99.595	100	100	100	100	99.595	100	100	99.19	100	100	98.785	98.785	100	99.595	100	100	100	99.595	100	100	100	100	100	100	100	100	100	99.595	100	100	100	100	100	98.785	100	100	100	100	100	100	100	100	100	100	100	100
CD630_01960	99.492	99.492	99.492	99.746	100	99.492	99.492	99.492	99.492	99.746	98.223	99.492	99.746	98.985	98.985	99.746	99.492	99.492	99.492	99.492	99.492	99.239	99.083	99.746	99.239	99.492	99.239	99.746	99.239	99.239	99.492	99.746	99.239	99.177	99.177	99.746	98.985	98.985	99.239	99.239	99.746	99.746	99.492	99.492	99.746	99.746	99.746	99.239	99.746
CD630_01980	100	100	100	99.805	100	100	100	100	100	100	100	100	100	100	100	100	100	100	100	100	100	100	100	100	100	100	100	99.805	100	100	100	100	100	99.805	99.805	100	100	99.805	100	100	99.805	100	100	100	99.805	100	99.804	100	99.805
CD630_01990	99.353	99.353	99.353	98.707	100	99.353	98.922	99.353	98.922	99.784	98.276	98.922	99.784	99.353	99.353	99.138	99.353	98.922	98.922	98.922	99.353	98.707	99.138	99.138	98.707	99.138	98.707	99.784	99.138	98.707	99.353	99.784	98.707	99.784	99.784	99.784	99.353	98.491	98.707	98.707	99.784	99.784	99.138	99.138	99.784	99.138	98.707	98.707	99.784
CD630_02000	98.058	98.058	98.058	97.087	100	98.058	99.029	98.058	99.029	100	95.146	99.029	100	95.146	95.146	98.058	98.058	99.029	99.029	99.029	98.058	99.029	98.058	98.058	97.087	100	97.087	98.058	100	99.029	98.058	100	99.029	98.058	98.058	100	95.146	97.087	99.029	99.029	98.058	100	100	100	98.058	98.058	97.087	99.029	98.058
CD630_02010	99.425	99.425	99.425	99.425	100	99.425	98.851	99.425	98.276	99.425	97.701	98.276	100	97.126	97.126	98.276	99.425	98.276	98.276	98.276	99.425	98.276	98.276	98.276	99.425	98.851	99.425	98.851	98.851	98.276	99.425	99.425	98.276	98.851	98.851	100	97.126	98.851	98.276	98.276	98.851	100	98.851	98.851	98.851	98.276	99.425	98.276	98.851
CD630_02020	98.496	98.496	98.496	99.248	100	99.64	97.436	98.496	99.281	99.64	96.992	99.281	100	97.143	97.143	97.744	98.496	99.281	99.281	92.973	98.496	98.496	97.744	97.744	98.496	99.248	98.496	98.496	97.744	98.496	98.496	99.64	98.496	98.496	98.496	100	97.143	98.396	98.496	98.496	98.496	100	99.248	99.248	98.496	97.744	99.248	98.496	98.496
CD630_02030	99.563	99.563	99.563	99.475	100	99.825	99.825	64.919	99.738	100	64.143	99.738	99.388	99.388	99.388	99.738	99.563	99.738	99.738	99.738	99.563	99.213	99.738	99.738	99.563	99.475	99.563	99.388	99.913	99.213	99.563	100	99.213	99.388	99.388	99.388	99.388	99.038	99.213	99.213	99.388	99.3	99.475	99.475	99.388	99.738	99.475	99.213	99.388
CD630_02050	99.557	99.557	99.557	99.409	100	99.409	99.261	99.557	99.557	99.557	98.671	99.557	99.409	99.114	99.114	99.114	99.557	99.557	99.557	99.557	99.557	99.409	99.114	99.114	99.114	99.261	99.114	99.114	99.409	99.409	99.557	99.557	99.409	99.114	99.114	99.409	99.114	98.966	99.409	99.409	99.114	99.409	99.261	99.261	99.114	99.114	99.261	99.409	99.114
CD630_02060	100	100	100	100	100	100	100	100	100	100	98.013	100	100	100	100	100	100	100	100	100	100	100	100	100	100	100	100	100	100	100	100	100	100	100	100	100	100	97.351	100	100	100	100	100	100	100	100	100	100	100
CD630_02070	100	100	100	99.432	100	99.432	99.716	100	99.432	99.716	98.295	99.432	100	99.432	99.432	100	100	99.432	99.432	99.432	100	100	100	100	99.432	100	99.432	99.716	99.432	100	100	99.716	100	99.716	99.716	100	99.432	99.432	100	100	99.716	100	100	100	99.716	100	100	100	98.658
CD630_02080	100	100	100	100	100	100	98.058	100	100	100	96.117	100	100	100	100	100	100	100	100	100	100	100	100	100	100	100	100	100	100	100	100	100	100	100	100	100	100	100	100	100	100	100	100	100	100	100	100	100	100
CD630_02090	99.763	99.763	99.763	99.763	100	99.763	99.052	99.763	99.526	99.526	97.867	99.526	99.763	99.289	99.289	99.763		99.526	99.526	99.526	99.763	99.763	99.763	99.763	99.763	99.763	99.763	99.763	99.289	99.763	99.763	99.526	99.763	99.763	99.763	99.763	99.289	98.578	99.763	99.763	99.763	99.763	99.763	99.763	99.763	99.763	99.763	99.763	99.763
CD630_02100	99.576	99.576	99.576	99.153	100	99.153	99.153	99.576	99.153	99.153	97.034	99.153	99.576	97.458	97.458	100	99.576	99.153	99.153	99.153	99.576	99.153	100	100	97.458	99.153	97.458	99.153	99.576	99.153	99.576	99.153	99.153	99.153	99.153	99.576	97.458	99.576	99.153	99.153	99.153	99.576	99.153	99.153	99.153	100	99.153	85.227	99.153
CD630_02110					100											100							100	100																						100
CD630_02120					100											100							100	100																						100
CD630_02130	100	100	100	100	100	100	100	100	100	100	98.98	100	100	100	100	100	100	100	100	100	100	100	100	100	100	100	100	100	100	100	100	100	100	100	100	100	100	98.98	100	100	100	100	100	100	100	100	100	100	100
CD630_02140	98.611	98.611	98.611	98.611	100	98.611	98.611	97.222	98.611	98.611	95.775	98.611	95.833	98.611	98.611	98.611	97.222	98.611	98.611	98.611	97.222	98.611	98.611	98.611	97.222	98.611	97.222	100	98.611	98.611	98.611	98.611	98.611	100	100	95.833	98.611	95.833	98.611	98.611	100	95.833	98.611	98.611	100	98.611	98.611	98.611	100
CD630_02150	96.212	96.212	96.212	100	100	100	100		100	100	89.394	100	100	100		100	96.212	100	100	100		100	100	100	100	100	100	100	100	100		100	100	100	100	100	100		100	100	100	100	100	100	100	100	100	100	100
CD630_02160	98.969	98.969	98.969	100	100	100	99.742		100	99.742	90.415	92.754	100	97.959		99.742	98.969	100	100	100		99.742	99.742	99.742	100	100	100	100	99.742	99.742		88.235	92.226	100	100	100	90.8795		99.742	99.742	100	100	100	100	100	99.742	100	100	100
CD630_02170	99.415	99.415	99.415	98.83	100	98.83	98.83	99.415	99.415	98.83	96.491	99.415	99.415	98.83	98.83	99.415	99.415	99.415	99.415	99.415	99.415	99.415	99.415	99.415	99.415	98.83	99.415	99.415	98.83	99.415	99.415	98.83	99.415	99.415	99.415	99.415	98.83	97.076	99.415	99.415	99.415	99.415	98.83	98.83	99.415	99.415	98.83	99.415	99.415
CD630_02180	100	100	100	100	100	100	99.371	100	100	100	100	100	100	100	100	100	100	100	100	100	100	99.371	100	100	100	100	100	100	100	99.371	100	100	99.371	100	100	100	100	100	99.371	99.371	100	100	100	100	100	100	100	99.371	100
CD630_02190	100	100	100	100	100	100	100	100	100	100	100	100	100	100	100	100	100	100	100	100	100	100	100	100	100	100	100	100	100	100	100	100	100	100	100	100	100	100	100	100	100	100	100	100	100	100	100	100	100
CD630_02200	100	100	100	100	100	100	100	100	100	100	100	100	100	100	100	100	100	100	100	100	100	100	100	100	100	100	100	100	100	100	100	100	100	100	100	100	100	100	100	100	100	100	100	100	100	100	100	100	100
CD630_02210	100	100	100	99.721	100	99.721	99.721	100	99.721	99.721	99.443	99.721	99.721	99.443	99.443	99.721	100	99.721	99.721	99.721	100	99.443	99.721	99.721	100	99.721	100	100	99.721	99.443	100	99.721	99.443	100	100	99.721	99.443	99.721	99.443	99.443	100	99.721	99.721	99.721	100	99.721	99.721	99.443	100
CD630_02220	99.495	99.495	99.495	99.495	100	99.495	100	99.495	100	100	99.495	100	100	100	100	99.495	99.495	100	100	100	99.495	100	99.495	99.495	100	99.495	100	100	99.495	100	99.495	100	100	100	100	100	100	100	100	100	100	100	99.495	99.495	100	99.495	99.495	100	100
CD630_02230	100	100	100	100	100	100	99.804	100	100	99.804	100	100	99.804	99.785	99.804	100	100	100	100	100	100	100	100	100	100	100	100	100	100	100	100	99.804	100	100	100	99.804	99.804	99.413	100	100	100	99.804	100	100	100	100	100	100	100
CD630_02240	100	100	100	100	100	100	100	100	100	100	99.52	100	99.76	100	100	100	100	100	100	100	99.291	100	100	100	100	100	100	100	100	100	100	100	100	100	100	99.76	100	99.041	100	100	100	99.76	100	100	100	100	99.281	100	100
CD630_02250	99.685	99.685	99.685	99.764	100	99.764	99.764	99.685	99.685	99.764	99.212	99.685	99.606	99.764	99.764	99.685	99.685	99.685	99.685	99.685	99.685	99.606	99.685	99.685	99.842	99.764	99.842	99.685	99.764	99.606	99.685	99.764	99.614	99.685	99.685	99.606	99.764	99.133	99.606	99.606	99.685	99.606	99.764	99.764	99.685	99.685	99.764	99.606	99.685
CD630_02260	92.377	92.377	92.377	92.377	100	92.377	92.377	92.377	92.377	92.377	92.825	92.377	92.377	92.377	92.377	100	92.377	92.377	92.377	92.377	92.377	92.377	100	100	92.377	92.377	92.377	92.377	92.377	92.377	92.377	92.377	92.377	92.377	92.377	92.377	92.377	93.722	92.377	92.377	92.377	92.377	92.377	92.377	92.377	100	92.377	92.377	92.377
CD630_02270	88.811	88.811	88.811	88.811	100	88.811	88.811	88.811	88.811	88.112	88.811	88.811	88.811	88.811	88.811	99.301	88.811	88.811	88.811	88.811	88.811	88.811	99.301	99.301	88.112	88.811	88.112	88.811	88.112	88.811	88.811	88.112	88.811	88.811	88.811	88.811	88.811	88.112	88.811	88.811	88.811	88.811	88.811	88.811	88.811	99.301	88.811	88.811	88.811
CD630_02280	94.231	94.231	94.231	95.192	100	95.192	94.231	94.231	94.231	94.231	95.192	94.231	94.231	95.192	95.192	100	94.231	94.231	94.231	94.231	94.231	94.231	100	100	94.231	95.192	94.231	94.231	94.231	94.231	94.231	94.231	94.231	94.231	94.231	94.231	95.192	95.192	94.231	94.231	94.231	94.231	95.192	95.192	94.231	100	95.192	94.231	94.231
CD630_02290					100											100							100	100																						100
CD630_02300	92.029	92.029	92.029	92.029	100	92.029	92.029	92.029	92.754	92.754	92.029	92.754	92.754	92.029	92.029	100	92.029	92.754	92.754	92.754	92.029	91.304	100	100	92.754	92.029	92.754	92.029	92.754	91.304	92.029	92.754	91.304	92.029	92.029	92.754	92.029	92.029	91.304	91.304	92.029	92.754	92.029	92.029	92.029	100	92.029	91.304	92.029
CD630_02310	95.423	95.423	95.423	95.195	99.771	95.195	95.423	95.423	95.423	95.423	95.195	95.423	95.423	95.423	95.423	99.771	95.423	95.423	96.273	95.423	95.423	95.423	99.771	99.771	95.423	95.195	95.423	95.423	95.423	95.423	95.423	95.423	95.423	95.423	95.423	95.423	95.423	95.195	95.423	95.423	95.423	95.423	95.195	95.195	95.423	99.771	95.195	95.423	95.423
CD630_02320	89.677	89.677	89.677	89.711	100	89.711	89.677	89.677	89.711	89.677	87.781	89.711	89.677	89.677	89.677	100	89.677	89.711	89.711	89.711	89.677	89.677	100	100	89.677	89.711	89.677	89.677	89.677	89.677	89.677	89.677	89.677	89.677	89.677	89.677	89.677	89.389	89.677	89.677	89.677	89.677	89.711	89.711	89.677	100	89.711	89.677	89.677
CD630_02330	83.206	83.206	83.206	82.443	100	82.443	83.206	83.206	83.206	83.206	83.969	83.206	83.206	83.206	83.206	100	83.206	83.206	83.206	83.206	83.206	83.206	100	100	83.206	82.443	83.206	83.206	83.206	83.206	83.206	83.206	83.206	83.206	83.206	83.206	83.206	82.443	83.206	83.206	83.206	83.206	82.443	82.443	83.206	100	82.443	83.206	83.206
CD630_02340					100											100							100	100																						100
CD630_02350	93.13	93.13	93.13	91.603	100	91.603	91.603	93.13	90.076	91.603	93.13	90.076	93.13	93.13	93.13	100	93.13	90.076	90.076	90.076	93.13	91.603	100	100	93.13	91.603	93.13	91.603	93.13	91.603	93.13	91.603	91.603	91.603	91.603	93.13	93.13	91.603	91.603	91.603	91.603	93.13	91.603	91.603	91.603	100	91.603	91.603	91.603
CD630_02360	86.325	86.325	86.325	86.325	100	86.325	86.325	86.325	86.325	86.325	86.325	86.325	86.325	86.325	86.325	100	86.325	86.325	86.325	86.325	86.325	86.325	100	100	86.325	86.325	86.325	86.325	86.325	86.325	86.325	86.325	86.325	86.325	86.325	86.325	86.325	84.483	86.325	86.325	86.325	86.325	86.325	86.325	86.325	100	86.325	86.325	86.325
CD630_02370	88.386	88.386	88.386	88.386	100	88.386	88.583	88.386	87.598	88.189	88.189	87.598	88.386	88.386	88.386	100	88.386	87.598	87.598	87.598	88.386	88.189	100	100	88.386	88.386	88.386	88.583	88.386	88.189	88.386	88.189	88.189	88.583	88.583	88.386	88.386	89.37	88.189	88.189	88.583	88.386	88.386	88.386	88.583	100	88.386	88.189	88.583
CD630_02380	75.893	75.893	75.893	75.893	100	75.893	76.786	75.893	75.893	75.893	75.893	75.893	75.893	75.893	75.893	99.107	75.893	75.893	75.893	75.893	75.893	75.893	99.107	99.107	75.893	75.893	75.893	76.786	75.893	75.893	75.893	75.893	75.893	76.786	76.786	75.893	75.893	75.893	75.893	75.893	76.786	75.893	75.893	75.893	76.786	99.107	75.893	75.893	76.786
CD630_02390	87.586	87.586	87.586	87.586	100	87.586	86.552	87.586	87.586	87.586	87.586	87.586	87.586	87.586	87.586	100	87.586	87.586	87.586	87.586	87.586	87.586	100	100	87.586	87.586	87.586	86.552	87.586	87.586	87.586	87.586	87.586	86.552	86.552	87.586	87.586	87.241	87.586	87.586	86.552	87.586	87.586	87.586	86.552	100	87.586	87.586	86.552
CD630_02400	81.373	81.373	81.373	80.672	100	80.672	80.812	81.373	81.092	81.373	80.952	81.092	81.373	81.373	81.373	99.86	81.373	81.092	81.092	81.092	81.373	81.373	99.86	99.72	81.373	80.812	81.373	80.952	81.373	81.373	83.178	81.373	81.373	80.952	80.952	81.373	81.373	80.672	81.373	81.373	80.952	81.373	80.812	80.812	80.952	99.86	80.812	83.486	80.952
CD630_02410					100											100							100	100																						100
CD630_02420					100											100							100	100																						100
CD630_02430					100											99.595							99.595	99.595																						99.595
CD630_02440					100											100							100	100																						100
CD630_02450	99.057	99.057	99.057	99.057	99.057	99.057	98.99	99.057	99.057	99.057	97.17	99.057	99.057	96.226	96.226	99.057	99.057	99.057	99.057	99.057	99.057	99.057	99.057	99.057	99.057	99.057	99.057	99.057	99.057	99.057	99.057	99.057	99.057	99.057	99.057	99.057	96.226	98.113	99.057	99.057	99.057	99.057	99.057	99.057	99.057	99.057	99.057	99.057	99.057
CD630_02460					100		100		100		100	100	100	100	100	100		100	100	100		100	100	100				100	100	100			100	100	100	100	100		100	100	100	100			100	100		100	100
CD630_02470	97.17	97.17	97.17	97.17	100	97.17	99.057	97.17	99.057	97.17	99.057	99.057	99.057	99.057	99.057	99.057	97.17	99.057	99.057	99.057	97.17	99.057	99.057	99.057	97.17	97.17	97.17	99.057	99.057	99.057	97.17	97.17	99.057	99.057	99.057	99.057	99.057	99.057	99.057	99.057	99.057	99.057	97.17	97.17	99.057	99.057	97.17	99.057	99.057
CD630_02480	98.453	98.453	98.453	97.679	100	97.679	99.807	98.453	100	98.453	98.066	100	100	97.872	97.872	99.613	98.453	100	100	100	98.453	100	99.613	99.613	98.453	97.679	98.453	100	100	100	98.453	98.453	100	100	100	100	97.872	98.066	100	100	100	100	97.679	97.679	100	99.613	97.679	100	100
CD630_02490	97.199	97.199	97.199	96.078	100	96.078	97.479	97.199	96.359	97.199	96.359	96.359	96.359	96.359	96.359	100	97.199	96.359	96.359	96.359	97.199	96.359	100	100	97.199	96.078	97.199	96.359	96.359	96.359	97.199	97.199	96.359	96.359	96.359	96.359	96.359	96.919	96.359	96.359	96.359	96.359	96.078	96.078	96.359	100	96.078	96.359	96.359
CD630_02500	96.721	96.721	96.721	97.131	100	97.131	97.541	96.721	97.951	96.721	96.311	97.951	97.951	96.311	96.311	99.18	96.721	97.951	97.951	97.951	96.721	96.721	99.18	99.18	96.311	97.131	96.311	97.951	97.951	96.721	96.721	96.721	96.721	97.951	97.951	97.951	96.311	97.131	65.049	96.721	97.951	97.951	97.131	97.131	97.951	99.18	97.131	96.721	97.951
CD630_02510	98.636	98.636	98.636	99.091	100	99.091	99.545	98.636	99.545	99.545	98.409	99.545	99.545	98.636	98.636	99.773	98.636	99.545	99.545	99.545	98.636	99.318	99.773	99.773	98.864	98.864	98.864	99.545	99.545	99.318	98.636	99.545	99.318	99.545	99.545	99.545	98.636	98.636	99.318	99.318	99.545	99.545	98.864	99.091	99.545	99.773	99.091	99.318	99.545
CD630_02520	95.918	95.918	95.918	96.599	100	96.599	100	94.118	100	99.32	97.959	100	100	97.959	97.959	100	95.918	100	100	100	95.918	96.599	100	100	95.918	96.599	95.918	100	99.32	96.599	95.918	99.32	96.599	100	100	100	97.959	97.279	96.599	96.599	100	100	96.599	96.599	100	100	96.599	96.599	100
CD630_02530	97.015	97.015	97.015	92.786	100	92.786	98.507	97.015	99.254	99.502	94.763	99.254	99.502	94.763	94.763	99.751	97.015	99.254	99.254	99.254	97.015	88.462	99.751	99.751	97.264	92.786	97.264	99.502	99.502	92.786	97.015	99.502	92.786	99.502	99.502	99.502	94.763	93.284	92.786	92.786	99.502	99.502	92.786	92.786	99.502	99.751	92.786	92.786	99.502
CD630_02540	99.507	99.507	99.507	95.567	100	95.567	99.507	99.507	99.015	99.507	97.537	99.015	99.507	97.537	97.537	99.507	99.507	99.015	99.015	99.015	99.507	96.059	99.507	99.507	100	95.567	100	99.507	99.507	96.059	99.507	99.507	96.059	99.507	99.507	99.507	97.537	96.552	96.059	96.059	99.507	99.507	95.567	95.567	99.507	99.507	95.567	96.059	99.507
CD630_02550	99.39	99.39	99.39	99.085	100	99.085	99.39	99.39	99.39	99.39	86.446	99.39	99.39	86.446	86.446	99.695	99.39	99.39	99.39	99.39	99.39	99.085	99.695		99.695	99.085	99.695	99.39	99.39	99.085	99.39	99.39	99.085	99.39	99.39	99.39	86.446	86.145	99.085	99.085	99.39	99.39	99.085	99.085	99.39	99.695	99.085	99.085	99.39
CD630_02551	100	100	100	100	100	100	100	100	100	100	97.059	100	100	97.059	97.059	100	100	100	100	100	100	100	100	100	100	100	100	100	100	100	100	100	100	100	100	100	97.059	97.059	100	100	100	100	100	100	100	100	100	100	100
CD630_02560	100	100	100	94.139	100	94.139	99.634	100	100	100	98.901	100	100	99.267	99.267	100	100	100	100	100	100	94.139	100	100	97.07	94.139	97.07	100	100	94.139	100	100	94.139	100	100	100	99.267	93.773	94.139	94.139	100	100	94.139	94.139	100	100	94.139	94.139	100
CD630_02570	100	100	100	98.276	100	98.276	99.138	100	100	100	96.983	100	100	96.983	96.983	100	100	100	100	100	100	98.276	100	100		98.276	96.983	99.569	100	98.276	100	100	98.276	99.569	99.569	100	96.983	98.276	98.276	98.276	99.569	100	98.276	98.276	99.569	100	98.276	98.276	99.569
CD630_02580	100	100	100	99.324	100	99.324	98.649	100	100	100	98.649	100	99.324	98.649	98.649	100	100	100	100	100	100	99.324	100	100	98.649	99.324	98.649	100	100	99.324	100	100	99.324	100	100	99.324	98.649	99.324	99.324	99.324	100	99.324	99.324	99.324	100	100	99.324	99.324	100
CD630_02590	98.4	98.4	98.4	97.6	100	97.6	98.4	98.4	99.2	98.4	97.6	99.2	99.2	97.6	97.6	99.2	98.4	99.2	99.2	99.2	98.4	97.6	99.2	99.2	97.6	97.6	97.6	99.2	98.4	97.6	98.4	98.4	97.6	99.2	99.2	99.2	97.6	96.8	97.6	97.6	99.2	99.2	97.6	97.6	99.2	99.2	97.6	97.6	99.2
CD630_02600	100	100	100	99.55	100	99.55	100	100	100	100	99.55	100	100	99.55	99.55	100	100	100	100	100	100	99.55	100	100	98.649	99.55	98.649	100	100	99.55	100	100	99.55	100	100	100	99.55	99.55	99.55	99.55	100	95.89	99.55	99.55	100	100	99.55	99.55	100
CD630_02610	100	100	100	98.889	100	98.889	100	100	100	100	98.889	100	100	98.889	98.889	100	100	100	100	100	100	98.889	100	100	100	98.889	100	100	100	98.889	100	100	98.889	100	100	100	98.889	98.889	98.889	98.889	100	100	98.889	98.889	100	100	98.889	98.889	100
CD630_02620	99.669	99.669	99.669	97.521	100	97.521	99.339	99.669	99.339	99.669	97.686	99.339	99.835	97.686	97.686	99.835	99.669	99.339	99.339	99.339	99.669	97.686	99.835	99.835	99.339	97.521	99.339	99.339	99.669	97.686	99.669	99.669	97.686	99.339	99.339	99.835	97.686	98.678	97.686	97.686	99.339	99.835	97.521	97.521	99.339	99.835	97.521	97.686	99.339
CD630_02630	99.422	99.422	99.422	100	100	99.422	99.855	99.422	99.711	99.566	99.133	99.711	99.711	99.133	99.133	99.855	99.422	99.711	99.711	99.711	99.422	99.422	99.855	99.855	99.566	100	99.566	99.566	99.566	99.422	99.422	99.566	99.422	99.566	99.566	99.697	99.133	99.566	99.422	99.422	99.566	99.711	100	100	99.566	99.855	100	99.422	99.566
CD630_02640	96.165	96.165	96.165	99.705	100	96.165	99.705	96.165	99.41	99.705	96.46	99.41	100	96.755	96.755	100	96.165	99.41	99.41	99.41	96.165	96.46	100	100	100	99.704	100	100	99.705	96.46	96.165	99.705	96.46	100	100	100	96.755	99.115	96.46	96.46	100	100	99.704	99.704	100	100	99.705	96.46	100
CD630_02650	97.27	97.27	97.27	99.317	100	97.27	99.659	97.27	99.659	99.317	98.294	99.659	97.08	98.294	98.294	100	97.27	99.659	99.659	99.659	97.27	96.928	100	100	99.659	99.317	99.659	99.659	99.317	96.928	97.27	99.317	96.928	99.659	99.659	100	98.294	98.976	96.928	96.928	99.659	100	99.317	99.317	99.659	100	99.317	96.928	99.659
CD630_02660	100	100	100	100	100	98.291	100	100	100	100	98.291	100	100	99.573	99.573	100	100	100	100	100	100	99.573	100	100	100	100	100	100	100	99.573	100	100	99.573	100	100	100	99.573	99.573	99.573	99.573	100	100	100	100	100	100	100	99.573	100
CD630_02670	97.872	97.872	97.872	99.291	100	98.582	100	97.872	99.291	99.291	95.745	99.291	99.291	98.582	98.582	99.291	97.872	99.291	99.291	99.291	97.872	98.582	99.291	99.291	100	99.291	100	98.582	99.291	98.582	97.872	99.291	98.582	98.582	98.582	99.291	98.582	97.872	98.582	98.582	98.582	98.582	99.291	99.291	98.582	99.291	99.291	98.582	98.582
CD630_02671	100	100	100	100	100	100	100	100	100	100	96.774	100	100	100	100	100	100	100	100	100	100	100	100	100	100	100	100	100	100	100	100	100	100	100	100	100	100	100	100	100	100	100	100	100	100	100	100	100	100
CD630_02680	99.612	99.612	99.612	99.612	100	99.612	94.928	99.612	99.612	99.612	99.225	99.612	99.612	99.612	99.612	99.612	99.612	99.612	99.612	99.612	99.612	99.612	99.612	99.612	99.612	99.612	99.612	99.612	99.612	99.612	99.612	99.612	99.612	99.612	99.612	99.612	99.612	99.225	99.612	99.612	99.612	99.612	99.612	99.612	99.612	99.612	99.612	99.612	99.612
CD630_02690	99.606	99.606	99.606	99.606	100	99.213	100	99.606	100	99.606	99.213	100	100	100	100	99.606	99.606	100	100	100	99.606	99.606	99.606	99.606	99.606	99.606	99.606	100	99.606	99.606	99.606	99.606	99.606	100	100	100	100	98.819	99.606	99.606	100	100	99.606	99.606	100	99.606	99.606	99.606	99.606
CD630_02700	98.98	98.98	98.98	100	100	99.66	99.66	98.98	99.66	100	98.98	99.66	99.66	99.66	99.66	98.639	98.98	99.66	99.66	99.66	98.98	100	98.639	98.639	100	100	100	100	100	100	98.98	100	100	100	100	99.66	99.66	98.639	100	100	100	99.66	100	100	100	98.639	100	100	100
CD630_02710	100	100	100	100	100	100	100	100	100	100	100	100	100	100	100	100	100	100	100	100	100	100	100	100	100	100	100	100	100	100	100	100	100	100	100	100	100	100	100	100	100	100	100	100	100	100	99.2	100	100
CD630_02720	98.932	98.932	98.932	99.359	100	99.785	99.573	98.932	99.786	99.359	96.795	99.786	99.786	99.145	99.145	98.932	98.932	99.786	99.786	99.786	98.932	99.786	98.932	98.932	99.573	99.359	99.573	99.573	99.573	99.786	98.718	99.359	99.786	99.573	99.573	99.573	99.145	99.145	99.786	99.786	99.573	99.786	99.359	99.359	99.573	98.932	99.359	99.786	99.573
CD630_02730	99.536	99.536	99.536	100	100	99.69	99.381	99.536	100	99.69	99.69	100	100	100	100	100	99.536	100	100	100	99.536	100	100	100	99.69	100	99.69	100	99.845	100	99.536	99.69	100	100	100	100	100	99.845	100	100	100	100	100	100	100	100	100	100	100
CD630_02731	97.015	97.015	97.015	97.015	100	100	98.507	97.015	98.507	96.774	96.774	98.507	98.507	97.015	97.015	98.507	97.015	98.507	98.507	98.507	97.015	97.015	98.507	98.507	97.015	97.015	97.015	98.507	97.015	97.015	97.015	96.774	97.015	98.507	98.507	98.507	97.015	98.507	97.015	97.015	98.507	98.507	97.015	97.015	98.507	98.507	97.015	97.015	98.507
CD630_02740	99.735	99.735	99.735	100	100	100	99.735	99.735	100	99.469	98.674	100	100	99.735	99.735	100	99.735	100	100	100	99.735	99.735	100	100	99.735	100	99.735	100	100	99.735	99.735	99.469	99.735	100	100	100	99.735	99.735	99.735	99.735	100	100	100	100	100	100	100	99.735	100
CD630_02750	100	100	100	99.707	100	100	100	100	100	100	99.413	100	100	99.707	99.707	100	100	100	100	100	100	100	100	100	99.413	99.707	99.413	100	99.707	100	100	100	100	100	100	100	99.707	100	100	100	100	100	99.707	99.707	100	100	99.707	100	100
CD630_02760	99.671	99.671	99.671	99.671	100	99.671	99.671	99.671	99.671	99.671	99.342	99.671	99.671	99.342	99.342	100	99.671	99.671	99.671	99.671	99.671	99.671	100	100	99.671	99.671	99.671	99.671	99.671	99.671	99.671	99.671	99.671	99.671	99.671	99.671	99.342	99.342	99.671	99.671	99.671	99.671	99.671	99.671	99.671	100	99.671	99.671	99.671
CD630_02770	100	100	100	100	100	100	100	100	99.281	100	97.842	99.281	100	97.842	97.842	100	100	99.281	99.281	99.281	100	100	100	100	99.281	100	99.281	100	100	100	100	100	100	100	100	100	97.842	100	100	100	100	100	100	100	100	100	100	100	100
CD630_02780	100	100	100	100	100	99.237	100	100	100	100	98.473	100	100	98.473	98.473	100	100	100	100	100	100	100	100	100	100	100	100	100	100	100	100	100	100	100	100	100	98.473	100	100	100	100	100	100	100	100	100	100	100	100
CD630_02790	98.485	98.485	98.485	99.242	100	99.242	99.242	98.485	98.485	99.242	99.242	98.485	98.485	99.242	99.242	99.242	98.485	98.485	98.485	98.485	98.485	99.242	99.242	99.242	98.485	99.242	98.485	99.242	98.485	99.242	98.485	99.242	99.242	99.242	99.242	98.485	99.242	99.242	99.242	99.242	99.242	98.485	99.242	99.242	99.242	99.242	99.242	99.242	99.242
CD630_02791	100	100	100	100	100	100	100	100	100	98.551	98.551	100	98.551	98.551	98.551	100	100	100	100	100	100	100	100	100	100	100	100	100	100	100	100	98.551	100	100	100	98.551	98.551	98.551	100	100	100	98.551	100	100	100	100	100	100	100
CD630_02810	100	100	100	100			100	100	100			100	100			100	100	100	100	100	100		100	100	100	100	100	100	100		100			100	100	100		92.035			100	99.59	100	100	100	100	100		100
CD630_02820	99.194	99.194	99.194	99.597	100	99.597	99.597	99.194	98.79	100	98.79	98.79	99.597	98.79	98.79	99.597	99.194	98.79	98.79	98.79	99.194	99.597	99.597	99.597	99.597	99.597	99.597	99.597	99.597	99.597	99.194	100	99.597	99.597	99.597	99.597	98.79	98.79	99.597	99.597	99.597	99.597	99.597	99.597	99.597	99.597	99.194	99.597	99.597
CD630_02830	100	100	100	100	100	100	100	100	100	100	99.766	100	100	99.416	99.416	99.883	100	100	100	100	100	100	99.883	99.883	100	100	100	99.883	99.883	100	100	100	100	99.883	99.883	100	99.416	99.883	100	100	99.883	100	100	100	99.883	99.883	100	100	99.883
CD630_02840	100	100	100	100	100	100	100	100	100	100	100	100	100	100	100	99.259	100	100	100	100	100	100	99.259	99.259	100	100	100	100	100	100	100	100	100	100	100	100	100	100	100	100	100	100	100	100	100	99.259	100	100	64.286
CD630_02850	100	100	100	100	100	100	99.398	100	100	100	98.795	100	100	100	100	100	100	100	100	100	100	100	100	100	100	100	100	100	100	100	100	100	100	100	100	100	100	100	100	100	100	100	100	100	100	100	100	100	100
CD630_02860	100	100	100	100	100	100	99.254	100	100	100	100	100	100	100	100	100	100	100	100	100	100	100	100	100	100	100	100	99.254	100	100	100	100	100	99.254	99.254	100	100	100	100	100	99.254	100	100	100	99.254	100	100	100	99.254
CD630_02870	100	100	100	100	100	100	100	100	100	100	100	100	100	100	100	100	100	100	100	100	100	100	100	100	100	100	100	100	100	100	100	100	100	100	100	100	100	99.387	100	100	100	100	100	100	100	100	100	100	100
CD630_02880	100	100	100	100	100	100	100	100	100	100	100	100	100	100	100	100	100	100	100	100	100	100	100	100	100	100	100	100	100	100	100	100	100	100	100	100	100	100	100	100	100	100	100	100	100	100	100	100	100
CD630_02890	100	100	100	100	100	100	100	100	100	99.653	100	100	100	100	100	100	100	100	100	100	100	100	100	100	100	100	100	100	100	100	100	99.653	100	100	100	100	100	100	100	100	100	100	100	100	100	100	100	100	100
CD630_02900	100	100	100	100	100	100	100	100	100	99.375	97.5	100	100	100	100	100	100	100	100	100	100	100	100	100	100	100	100	100	100	100	100	99.375	100	100	100	100	100	100	100	100	100	100	100	100	100	100	100	100	100
CD630_02910	99.771	99.771	99.771	100	100	100	99.771	99.771	100	99.771	98.624	100	99.771	99.771	99.771	99.541	99.771	100	100	100	99.771	99.771	99.541	99.541	100	100	100	99.771	100	99.771	99.771	99.771	99.771	99.771	99.771	99.771	99.771	99.541	99.771	99.771	99.771	99.771	100	100	99.771	99.541	100	99.771	99.771
CD630_02920	100	100	100	100	100	100	100	100	100	100	98.356	100	100	99.726	99.726	100	100	100	100	100	100	100	100	100	100	100	100	99.726	100	100	100	100	100	99.726	99.726	100	99.726	99.452	100	100		100	100	100		100	100	100
CD630_02921	100	100	100	100	100	100	100	100	100	100	100	100	100	100	100	100	100	100	100	100	100	100	100	100	100	100	100	100	100	100	100	100	100	100	100	100	100	98.507	100	100	100	100	100	100	100	100	100	100	100
CD630_02930	99.02	99.02	99.02	99.346	100	100	99.02	99.02	99.02	99.02	98.039	99.02	99.02	99.346	99.346	100	99.02	99.02	99.02	99.02	99.02	99.346	100	100	99.02	99.346	99.02	99.02	99.02	99.346	99.02	99.02	99.346	99.02	99.02	99.02	99.346	99.02	99.346	99.346	99.02	99.02	99.346	99.346	99.02	100	99.346	99.346	99.02
CD630_02940	99.605	99.605	99.605	100	100	87.747	99.209	99.605	100	100	87.747	100	100	99.209	99.209	100	99.605	100	100	100	99.605	99.209	100	100	100	99.209	100	100	99.605	99.209	99.605	100	99.209	100	100	100	99.209	87.352	99.209	99.209	100	100	99.209	99.209	100	100	100	99.209	100
CD630_02950	100	100	100	100	100	100	100	100	100	100	100	100	100	100	100	100	100	100	100	100	100	100	100	100	100	100	100	100	100	100	100	100	100	100	100	100	100	100	100	100	100	100	100	100	100	100	100	100	100
CD630_02960	100	100	100	100	100	98.864	100	100	100	100	100	100	100	100	100	85.366	100	100	100	100	100	100	98.864	98.864	98.864	100	98.864	100	100	100	100	100	100	100	100	100	100	100	100	100	100	100	100	100	100	98.864	100	100	100
CD630_02970	100	100	100	99.693	100	99.693	99.693	100	99.693	100	97.853	99.693	100	97.853	97.853	100	100	99.693	99.693	99.693	100	99.693	100	100	100	100	100	100	100	99.693	100	100	99.693	100	100	100	97.853	99.387	99.693	99.693	100	100	100	100	100	100	99.693	99.693	100
CD630_02980	99.704	99.704	99.704	100	100	100	99.704	99.704	100	100	99.408	100	100	99.408	99.408	100	99.704	100	100	100	98.148	100	100	100	100	100	100	99.704	100	100	99.704	100	100	99.704	99.704	100	99.408	99.704	100	100	99.704	100	100	100	99.704	100	100	100	99.704
CD630_02990	99.327	99.327	99.327	99.663	100	99.663	99.327	99.327	99.663	99.327	99.327	99.663	99.663	99.327	99.327	99.663	99.327	99.663	99.663	99.663	99.327	99.663	99.663	99.663	99.663	99.327	99.663	99.663	99.327	99.663	99.327	99.327	99.663	99.663	99.663	99.663	99.327	99.327	98.864	99.663	99.663	99.663	99.327	99.327	99.663	99.663	99.663	99.663	99.663
CD630_03000	100	100	100	100	100	99.688	100	100	100	100	99.688	100	100	99.688	99.688	100	100	100	100	100	100	100	100	100	99.688	100	99.688	100	100	100	100	100	100	100	100	100	99.688	100	100	100	100	100	100	100	100	100	100	100	100
CD630_03010	99.206	99.206	99.206	99.008	64.056	99.405	99.603	99.206	99.603	99.206	98.413	99.603	99.603	99.008	99.008	99.603	99.206	99.603	99.603	99.603	99.206	63.754	99.603	99.603	99.008	99.405	99.008	99.008	99.405	99.603	99.206	99.206	99.603	99.008	99.008	99.603	99.008	99.405	99.603	99.603	99.008	99.603	99.405	99.405	99.008	99.603	99.008	99.603	99.008
CD630_03020	99.099	99.099	99.099	99.099	100	98.799	98.799	99.099	99.399	99.399	98.198	99.399	99.399	98.198	98.198	99.099	99.023	99.399	99.399	99.399	99.099	99.399	99.399	99.399	99.099	99.7	99.099	99.099	99.7	99.399	99.099	99.399	99.399	99.099	99.099	99.399	98.198	99.099	99.399	99.399	99.099	99.399	99.7	99.7	99.099	99.399	99.099	99.399	99.099
CD630_03030	99.05	99.05	99.05	99.05	100	99.05	98.812	99.05	99.762	99.287	98.1	99.762	99.762	98.337	98.337	99.525	99.05	99.762	99.762	99.762	99.05	99.525	99.525	99.525	99.05	99.05	99.05	99.287	99.05	99.525	99.05	99.287	99.525	99.287	99.287	99.762	98.337	99.287	99.525	99.525	99.287	99.762	99.05	99.05	99.287	99.525	99.05	99.525	99.287
CD630_03040	99.597	99.597	99.597	99.597	100	99.597	99.194	99.597	99.597	99.597	99.194	99.597	99.597	99.194	99.194	99.194	99.597	99.597	99.597	99.597	99.597	99.194	99.194	99.194	99.194	99.597	99.194	99.597	99.597	99.194	99.597	99.597	99.194	99.597	99.597	99.597	99.194	99.597	99.194	99.194	99.597	99.597	99.597	99.597	99.597	99.194	99.597	99.194	99.597
CD630_03050	98.482	98.482	98.482	99.134	100	98.698	98.485	98.482	99.134	99.134	98.268	99.134	99.134	98.268	98.268	99.134	98.482	99.134	99.134	99.134	98.482	97.403	99.134	99.134	97.614	97.18	97.614	99.134	99.351	97.403	98.482	99.134	97.403	99.134	99.134	99.134	98.268	99.174	97.403	97.403	99.134	99.134	97.18	97.18	99.134	99.134	99.134	97.403	99.134
CD630_03060	100	100	100	100	100	100	99.643	100	100	100	100	100	100	100	100	100	100	100	100	100	100	100	100	100	100	100	100	100	100	100	100	100	100	100	100	100	100	100	100	100	100	100	100	100	100	100	100	100	100
CD630_03070	99.324	99.324	99.324	99.324	100	100	99.324	99.324	99.324	99.324	100	99.324	99.324	100	100	99.324	99.324	99.324	99.324	99.324	99.324	100	99.324	99.324	100	100	100	99.324	100	100	99.324	99.324	100	99.324	99.324	99.324	100	100	100	100	99.324	99.324	100	100	99.324	99.324	99.324	100	99.324
CD630_03080	100	100	100	99.401	100	99.401	100	100	100	100	100	100	100	99.401	99.401	100	100	100	100	100	100	100	100	100	100	100	100	100	100	100	100	100	100	100	100	100	99.401	100	100	100	100	100	100	100	100	100	99.401	100	100
CD630_03090	100	100	100	100	100	100	100	100	100	100	100	100	100	100	100	100	100	100	100	100	100	100	100	100	100	100	100	100	100	100	100	100	100	100	100	100	100	100	100	100	100	100	100	100	100	100	100	100	100
CD630_03100	99.725	99.725	99.725	100	100	99.725	100	99.725	100	100	99.725	100	100	99.449	99.449	100	99.725	100	100	100	99.725	100	100	100	100	100	100	100	100	100	99.725	100	100	100	100	100	99.449	99.725	100	100	100	100	100	100	100	100	100	100	100
CD630_03110	100	100	100	99.293	100	99.293	99.647	100	100	99.293	96.739	99.293	99.293	96.739	96.739	100	100	99.293	99.293	99.293	70.2635	99.293	100	100	60.87	98.94	99.647	100	98.587	99.293	100	99.293	99.293	100		98.291	96.739	97.714	99.293	99.293	100	99.293	98.94	98.94	100	100	99.293	99.293	100
CD630_03120	100	100	100	100	100	100	100	100	100	100	100	100	100	100	100	100	100	100	100	100	100	100	100	100	100	100	100	100	100	100	100	100	100	100	100	100	100	99.18	100	100	100	100	100	100	100	100	100	100	100
CD630_03130	98.744	98.744	98.744	99.749	100	100	99.874	98.744	99.623	99.749	99.246	99.623	99.623	99.065	99.246	99.246	98.744	99.623	99.623	99.623	98.744	99.749	99.246	99.246	100	99.749	99.874	100	99.623	99.749	98.744	99.749	99.749	100	100	99.623	99.246	98.869	99.749	99.749	100	99.623	99.749	99.749	100	99.246	99.749	99.749	100
CD630_03140	99.507	99.507	99.507	100	100	100	100	99.507	100	100	99.507	100	100	99.507	99.507	100	81.818	100	100	100	99.507	100	100	100	100	100	100	99.507	100	100	99.507	100	100	99.507	99.507	100	99.507	100	100	100	99.507	100	100	100	99.507	100	100	100	99.507
CD630_03150	100	100	100	100	100	100	100	100	98.592	100	95.122	98.592	97.183	95.122	95.122	98.592	100	98.592	98.592	98.592	100	100	98.592	98.592	100	100	100	100	100	100	100	100	100	100	100	97.183	95.122	100	100	100	100	97.183	100	100	100	98.592	100	100	100
CD630_03160	99.612	99.612	99.612	100	100	100	100	99.545	99.612	100	90	99.612	98.837	90	90	99.612	99.612	99.612	99.612	99.612	99.612	100	99.612	99.612	100	99.612	100	99.612	100	100	99.225	100	100	99.612	99.612	99.225	90	99.612	100	100	99.612	99.225	99.612	99.612	99.612	99.612	100	100	99.612
CD630_03170	100	100	100	100	100	100	100	100	99.593	99.187		99.593	99.593			100	100	99.593	99.593	99.582	100	99.187	100	100	100	100	100	100	99.593	99.187	100	99.187	99.187	100	100	99.593		100	99.187	99.187	100	99.593	100	100	100	100	100	99.187	100
CD630_03180	99.675	99.675	99.675	99.675	100	99.351	99.675	99.675	99.026	98.701		99.026	99.351			99.675	99.675	99.026	99.026	99.026	99.675	98.701	99.675	99.675	99.351	99.351	99.351	99.675	99.351	98.701	99.675	98.701	98.701	99.675	99.675	99.351		97.727	98.662	98.701	99.675	99.351	99.351	99.351	99.675	99.675	99.675	98.701	99.675
CD630_03181	100	100	100	97.5	100	100	100	100	100	100		100	100			100	100	100	100	100	100	100	100	100	100	100	100	100	100	100	100	100	100	100	100	100		100	100	100	100	100	100	100	100	100	97.5	100	100
CD630_03190	99.675	99.675	99.675	99.675	100	100	99.675	99.675	99.675	99.675		99.675	100			99.675	99.675	99.675	99.675	99.675	99.675	99.675	99.675	99.675	99.675	100	99.675	100	100	99.675	99.675	99.675	99.675	100	100	100		100	99.675	99.675	100	100	100	100	100	99.675	99.675	99.675	100
CD630_03200	99.573	99.573	99.573	99.573	100	99.145	99.573	99.573	98.718	99.573		98.718	99.573			99.573	99.573	98.718	98.718	98.718	99.573	99.573	99.573	99.573	99.573	99.573	99.573	100	99.573	99.573	99.573	99.573	99.573	100	100	99.573		99.573	99.573	99.573	100	99.573	99.573	99.573	100	99.573	99.573	97.222	100
CD630_03210	100	100	100	100	100	100	100	100	100	100		100	100			100	100	100	100	100	100	100	100	100	100	100	100	100	100	100	100	100	100	100	100	100		100	100	100	100	100	100	100	100	100	100	100	100
CD630_03220	100	100	100	100	100	100	100	100	100	100	99.003	100	100	99.003	99.003	100	100	100	100	100	100	100	99.669	100	100	100	100	100	100	100	100	100	100	100	100	100	99.003	99.669	100	100	100	100	100	100	100	100	100	100
CD630_03230	99.831	99.831	99.831	99.662	100	99.831	99.662	99.831	99.831	99.831	98.477	99.831	99.831	98.646	98.646	100	99.831	99.831	99.831	99.831	99.831	100	100	100	99.831	99.662	99.831	100	99.662	100	99.831	99.831	100	100	100	99.831	98.646	99.492	100	100	100	99.831	99.831	99.831	100	100	99.662	100	100
CD630_03240	100	100	100	100	100	100	99.602	100	100	100	100	100	100	100	100	100	100	100	100	100	100	100	100	100	100	100	100	100	100	100	100	100	100	100	100	100	100	99.602	100	100	100	100	100	100	100	100	100	100	100
CD630_03250	100	100	100	100	100	100	100	100	100	100	100	100	100	100	100	100	100	100	100	100	100	100	100	100	100	100	100	100	100	100	100	100	100	100	100	100	100	98.947	100	100	100	100	100	100	100	100	100	100	100
CD630_03260	100	100	100	100	100	100	100	100	100	100	100	100	100	100	100	100	100	100	100	100	100	99.571	100	100	99.571	100	99.571	100	100	99.571	100	100	99.571	100	100	100	100	100	99.571	99.571	100	100	100	100	100	100	100	99.571	100
CD630_03270	100	100	100	100	100	100	100	100	100	100	100	100	100	100	100	100	100	100	100	99.49	100	100	100	100	100	100	100	100	99.635	100	100	100	100	100	100	100	100	100	100	100	100	100	100	100	100	100	100	100	100
CD630_03280	100	100	100	100	100	100	100	100	100	100	100	100	100	100	100	100	100	100	100	100	100	100	100	100	100	99.868	100	100	100	100	100	100	100	100	100	100	100	100	100	100	100	100	99.868	99.868	100	100	100	100	100
CD630_03290	99.307	99.307	99.307	99.538	100	100	100	99.307	100	99.538	98.845	100	99.307	99.307	99.307	99.538	99.307	100	98.361	100	99.307	99.769	99.538	99.538	100	100	100	100	100	99.769	99.076	99.538	99.769	100	100	99.307	99.307	99.038	99.769	99.769	100	99.307	100	100	100	99.307	99.538	99.769	100
CD630_03300	100	100	100	100	100	100	100	100	100	100	99.602	100	100	100	100	100	100	100	100	100	100	100	100	100	100	100	100	100	100	100	100	100	100	100	100	100	100	100	100	100	100	100	100	100	100	100	100	100	100
CD630_03310	100	100	100	100	100	100	99.429	100	100	100	99.429	100	99.429	99.429	99.429	99.429	100	100	100	100	100	100	99.429	99.429	100	100	100	100	99.429	100	100	100	100	100	100	99.429	99.429	99.429	100	100	100	99.429	100	100	100	99.429	100	100	100
CD630_03320	71.4988	63.4671	92.745	91.292	99.135	80.9555	70.252		78.8115	73.5538	63.3995	78.8115	91.396	77.6715	78.38	75.9595	74.653	72.265		77.3542	70.4411	68.7626	77.9123	77.0237	70.0617	90.59	76.078	80.7003	73.9348	71.7161	76.4123	74.432	70.6148	77.1405	78.7202	80.6805	78.217	59.2687	78.095	79.964	80.7747	91.396	73.2791	77.028	73.6798	81.1855	75.0626	78.8115	79.5807
CD630_03330	99.812	99.812	99.812	99.625	100	99.625	99.812	99.812	100	99.812	99.25	100	99.625	99.812	99.812	99.812	99.812	99.365	100	100	98.099	100	99.812	99.625	99.625	99.812	99.625	100	99.812	99.812	99.812	99.812	100	100	100	99.625	99.812	99.437	100	100	100	99.625	99.812	99.812	100	99.812	99.625	100	100
CD630_03340	100	100	100	100	100	100	100	100	100	100	99.659	100	100	100	100	99.886	100	100	100	100	100	100	99.886	99.886	100	100	100	100	100	100	100	100	100	100	100	100	100	99.773	100	99.78	100	100	100	100	100	99.886	100	100	100
CD630_03350	99.123	99.123	99.123	97.368	100	99.123	97.368	99.123	97.368	97.368	98.246	97.368	98.246	97.368	97.368	98.246	99.123	97.368	97.368	97.368	99.123	97.368	98.246	98.246	98.246	98.246	98.246	100	97.368	98.246	99.123	97.368	97.368	100	100	98.246	97.368	97.368	97.368	97.368	100	98.246	98.246	98.246	100	98.246	97.368	97.368	100
CD630_03360	99.548	99.548	99.548		100	99.095		99.548	98.19			98.19	98.19	98.19	98.19	98.19	99.548	98.19	98.19	98.19	99.548	98.19	98.19	98.19	98.19	99.548	98.19	100	98.19	98.19	99.548		98.19	100	100	98.19	98.19	98.19	98.19	98.19	100	98.19	99.548	99.548	100	98.19	98.19	98.19	100
CD630_03370	97.788	97.788	97.788		100	99.651		97.788	97.788			63.288	97.672	97.672	97.672	99.651	97.788	97.788	97.788	97.788	97.788	97.788	99.651	99.651	62.847	99.767	97.555	99.884	97.555	97.788	97.788		97.788	99.884	99.884	97.672	97.672	98.487	97.788	97.788	99.884	97.672	99.767	99.767	99.884	99.651	97.672	97.788	99.884
CD630_03380	99.359	99.359	99.359		100	99.679		99.359	99.359			99.359	99.038	99.359	99.359	99.359	99.359	99.359	99.359	99.359	99.359	99.359	99.359	99.359	99.359	99.038	99.359	100	99.359	99.359	99.359		99.359	100	100	99.359	99.359	98.077	99.359	99.359	100	99.359	99.038	99.038	100	99.359	99.359	99.359	100
CD630_03390	100	100	100		100	100		100	100			100	100	100	100	100	100	100	100	100	100	100	100	100	100	100	100	99.432	100	99.593	100		100	100	100	100	100	100	100	100	100	100	100	100	100	100	100	100	100
CD630_03400	99.822	99.822	99.822	99.703	100	99.881	99.644	99.822	99.763	99.644	98.517	99.763	99.881	98.695	98.695	99.763	99.822	99.763	99.763	99.763	99.822	99.763	99.763	99.763	99.644	99.822	99.644	100	99.763	99.822	99.822	99.644	99.763	100	100	99.881	98.695	99.288	99.763	99.763	100	99.881	99.822	99.822	100	99.763	99.763	98.509	100
CD630_03410	100	100	100	100	100	100	100	100	100	100	99.31	100	100	99.31	99.31	100	100	100	100	100	100	100	100	100	100	100	100	100	100	100	100	100	100	100	100	100	99.31	99.31	100	100	100	100	100	100	100	100	100	100	100
CD630_03420	100	100	100	100	100	100	100	100	100	100	100	100	100	100	100	100	100	100	100	100	100	100	100	100	100	100	100	100	100	98.81	100	100	100	100	100	100	100	100	100	100	100	100	100	100	100	100	100	100	100
CD630_03430	99.59	99.59	99.59	99.18	100	99.59	99.59	99.59	99.59	99.18	97.541	99.59	99.59	98.77	98.77	99.59	99.59	99.59	99.59	99.59	99.59	99.59	99.59	99.59	99.59	99.59	99.59	100	99.59	96.721	99.59	99.18	99.59	100	100	99.59	98.77	99.59	99.59	99.59	100	99.59	99.59	99.59	100	99.59	99.18	99.59	100
CD630_03440	99.342	99.342	99.342	99.671	100	99.671	99.671	99.342	99.671	99.671	98.355	99.671	99.671	99.671	99.671	99.342	99.342	99.671	99.671	99.671	99.342	99.671	99.342	99.342	99.671	100	99.671	100	100	99.671	99.342	99.671	99.671	100	100	99.671	99.671	99.342	99.671	99.671	100	99.671	100	100	100	99.342	99.671	99.671	100
CD630_03450	100	100	100	100	100	100	100	100	100	100	99.631	100	100	100	100	100	100	100	100	100	100	100	100	100	100	100	100	100	100	100	100	100	100	100	100	100	100	100	100	100	100	100	100	100	100	100	100	100	100
CD630_03460	99.567	99.567	99.567	100	100	100	100	99.567	100	100	99.567	100	100	100	100	100	99.567	100	100	100	99.567	100	100	100	99.567	100	99.567	100	99.567	100	99.567	100	100	100	100	100	100	100	100	100	100	100	100	100	100	100	100	100	100
CD630_03470	100	100	100	100	100	99.688	100	100	100	100	98.75	100	99.688	100	100	100	100	100	100	100	100	100	100	100	98.125	99.688	98.125	100	100	99.063	100	100	100	100	100	99.688	100	100	100	100	100	99.688	99.688	99.688	100	100	100	100	100
CD630_03480	100	100	100	100	100	100	100	100	100	100	99.595	100	100	100	100	99.595	100	100	100	100	100	100	99.595	99.595	99.595	100	99.595	100	100	99.595	100	100	100	100	100	100	100	99.595	100	100	100	100	100	100	100	99.595	100	100	100
CD630_03500	100	100	100	100	100	100	100	100	100	100	99.465	100	100	100	100	100	100	100	100	100	100	100	100	100	100	100	100	100	100	100	100	100	100	100	100	100	100	100	100	100	100	100	100	100	100	100	100	100	100
CD630_03510	100	100	100	100	100	100	100	100	100	100	100	100	100	100	100	100	100	100	100	100	100	100	100	100	100	100	100	100	100	100	100	100	100	100	100	100	100	100	100	100	100	100	100	100	100	100	100	100	100
CD630_03520	100	100	100	99.457	100	100	100	100	100	100	100	100	100	100	100	100	100	100	100	100	100	100	100	100	98.913	100	98.913	100	100	99.457	100	100	100	100	100	100	100	100	100	100	100	100	100	100	100	100	100	100	100
CD630_03530	99.678	99.678	99.678	100	100	99.035	99.678	99.678	99.678	99.678	98.392	99.678	99.678	98.392	98.392	99.357	99.678	99.678	99.678	99.678	99.678	99.357	99.357	99.357	99.678	99.678	99.678	100	99.678	98.714	99.678	99.678	99.678	100	100	99.678	98.392	99.678	99.357	99.678	100	99.678	99.678	99.678	100	99.357	100	99.357	100
CD630_03540	98.361		98.361	100	100	98.361	98.361	98.361	98.361	98.361	98.361	98.361	98.361	98.361	98.361	98.361	98.361	98.361	98.361	98.361	98.361	98.361	98.361	98.361	98.361	98.361	98.361	100	98.361	96.721	98.361	98.361	98.361	100	100	98.361	98.361	98.361	98.361	98.361	100	98.361	98.361	98.361	100	98.361	100	98.361	100
CD630_03541	100	100	100	100	100	100	100	100	100	100	99.462	100	100	100	100	100	100	100	100	100	100	100	100	100	100	100	100	100	100	100	100	100	100	100	100	100	100	100	100	100	100	100	100	100	100	100	100	100	100
CD630_03550								98.992	88.413	88.413		88.413	95.97			98.489	98.992	88.413	99.244	88.413				98.992					98.741	88.917		88.413	97.985									95.97		98.992		99.468			98.741
CD630_03560					100			98.529	92.537	92.537		92.537	100			98.529	98.529	92.537	97.059	92.537			97.619	98.529					100	92.537		92.537	100			100						100		98.529		98.529			97.059
CD630_03580				88.312	100			82.353	87.013	87.013		87.013					82.353	87.013	98.824	87.013			96.471					91.429	83.824	87.013		87.013	90	91.304							91.304					96.471			97.647
CD630_03590					100								75						97.902				97.902													75						75				97.902			100
CD630_03610					100														97.006				93.713																							93.713			98.489
CD630_03620					100														98.636				98.636																							98.636			98.636
CD630_03650					100
CD630_03680					100
CD630_03730	94.038	94.038	94.038	93.902					90.897	93.45	94.573	90.897				56.731	89.121	90.897	95.238	90.897				94.173		93.902		94.309	94.022		94.309	93.45	95.869	91.316	91.316			90.26			91.316		93.902		94.309		95.245
CD630_03740	98.898	98.898	98.898	98.898				92.698	97.43	97.062	96.8	97.43	98.673				92.698	97.43		97.43	92.698					98.898		98.531	97.307		98.776	97.062	98.164	96.818	96.818			95.104			96.818		98.898		98.531		98.776		96.785
CD630_03750	98.496	98.496	98.496	98.496					99.248	93.182	96.992	99.248	70.161					99.248	100	99.248						98.496		100	98.496		98.496	93.182	97.727	100	100						100	99.065	98.496		98.496		98.496		98.496
CD630_03770	92.262	92.262	92.262	91.667	90.419				87.5	88.095	88.69	87.5				92.262	92.308	87.5	90.476	87.5			90.476			91.667		91.667	91.667		92.262	88.095	92.262	89.286	89.286	92.063					89.286	75	91.667	92.086	91.667	93.377	92.262		92.857
CD630_03780	93.939	93.939	93.939	92.929	92.929				87.879	89.899	93.939	87.879	96.341			93.939	91.919	87.879	93.939	87.879			94.949			92.929		92.929	90.909		93.939	89.899	85.859	92.929	92.929	91.919					92.929	88.889	92.929	92.929	92.929	93.878	93.939		95.96
CD630_03800
CD630_03810				80.833				78.116			78.116					90.278	78.116				78.116		78.545															88.473						100	80.546				76.727
CD630_03820
CD630_03830	97.052	97.052	97.26	95.918	71.369					96.171			100			35.246							96.341	98.087		95.918		97.717	98.848		97.489	96.171	95.465	97.717	97.717	97.917		92.188			97.717	92.903	95.918		95.918		97.489
CD630_03840				96.154	96.154					96.154			96.154																			96.154										96.154
CD630_03850				91.743	91.743			82.857	81.905	91.743	82.857	81.905	91.743				82.857	81.905	81.905	81.905	82.857											91.743										91.743
CD630_03851	93.22	93.22	93.22	74.419	96					76.744	96.491								93.22		89.474			93.22				71.739	91.525		93.22	76.744	94.737	93.22	93.22						93.22						89.474
CD630_03860	64.3335	64.3335	64.3335	93.892	64.3207			82.157	81.863	90.148		81.863	64.295			60.8935	82.157	81.863	93.103	81.863	74.4335		98.113	95.347		93.99		93.399			94.985	90.148	93.3	94.892	94.892	91.558		82.957			94.892		93.99	92.91	93.892	98.636	93.793		90.837
CD630_03880	99.678	99.678	99.678	99.678	100	99.678	99.356	99.678	99.678	99.678	98.873	99.678	99.678	98.551	98.551	99.517	99.678	99.678	99.678	99.678	99.678	99.678	99.517	99.517	99.356	99.517	99.356	99.839	99.517	94.212	99.678	99.678	99.678	99.839	99.839	99.678	98.551	99.517	99.678	99.678	99.839	99.678	99.517	99.517	99.839	99.517	99.678	99.678	99.839
CD630_03890	99.796	99.796	99.796	99.796	100	99.796	99.796	99.233	99.796	99.796	98.978	99.796	99.591	98.978	98.978	99.182	99.796	99.796	99.796	99.796	99.796	99.796	99.182	99.182	99.796	99.591	99.796	100	99.591	98.978	99.796	99.796	99.796	100	100	99.591	98.978	99.796	99.796	99.796	100	99.591	99.591	99.591	100	99.182	99.796	99.796	100
CD630_03900	99.642	99.642	99.642	100	100	99.642	99.642	99.642	98.925	98.925	97.849	98.925	99.642	97.491	97.491	100	99.642	98.925	98.925	98.925	99.642	98.925	100	100	100	99.614	100	100	98.925	98.556	99.642	98.925	98.925	100	100	99.642	97.491	98.566	98.925	98.925	100	99.642	99.614	99.614	100	100	99.642	98.925	100
CD630_03901	93.478	93.478	93.478	100	100	91.304	97.826	93.478	97.826	91.304	92.857	97.826	97.826	100	100	97.826	93.478	97.826	97.826	97.826	93.478	97.826	97.826	97.826	100	93.182	100	100	95.652	92.857	93.478	91.304	97.826	100	100	97.826	100	97.826	97.826	97.826	100	97.826	93.182	93.182	100	97.826	100	65	100
CD630_03910	99.432	99.432	99.432	99.811	100	99.621	99.621	99.811	99.621	99.811	98.485	99.621	99.811	99.432	99.432	99.621	99.811	99.621	99.621	99.432	99.811	99.621	99.432	99.432	99.811	99.432	99.811	100	99.811	97.348	99.811	99.811	99.621	100	100	99.621	99.432	99.811	99.621	99.621	100	99.621	99.432	99.432	100	99.432	99.811	99.621	100
CD630_03920	98.492	98.492	98.492	99.497	97.436	98.492	98.492	98.492	97.487	97.487	96.985	97.487	97.99	98.492	98.492	98.995	98.492	97.487	97.487	97.487	98.492	97.487	98.995	98.995	98.492	97.99	98.492	98.995	97.487	97.487	98.492	97.487	97.487	98.995	98.995	97.99	98.492	97.487	97.487	97.487	98.995	97.99	97.99	97.99	98.995	98.995	99.497	97.487	98.995
CD630_03930	100	100	100	100	100	100	100	100	100	100	98.864	100	100	100	100	100	100	100	100	100	100	100	100	100	100	100	100	100	100	100	100	100	100	100	100	100	100	100	100	100	100	100	100	100	100	100	100	100	100
CD630_03940	100	100	100	100	100	100	100	100	100	100	99.7	100	100	100	100	100	100	100	100	100	100	100	100	100	100	100	100	100	100	99.7	100	100	100	100	100	100	100	100	100	100	100	100	100	100	100	100	100	100	100
CD630_03950	100	100	100	100	100	100	100	100	100	100	99.75	100	100	100	100	100	100	100	100	100	100	100	100	100	100	100	100	100	100	100	100	100	100	100	100	100	100	100	100	100	100	100	100	100	100	100	100	100	100
CD630_03960	100	100	100	100	100	100	100	100	100	100	100	100	100	100	100	100	100	100	100	100	100	100	100	100	100	100	100	100	100	100	100	100	100	100	100	100	100	100	100	100	100	100	100	100	100	100	100	100	100
CD630_03970	100	100	100	100	100	100	100	100	100	100	100	100	100	100	100	100	100	100	100	100	100	100	100	100	100	100	100	100	100	100	100	100	100	100	100	100	100	100	100	100	100	100	100	100	100	100	100	100	100
CD630_03980	100	100	100	100	100	100	100	100	100	100	100	100	100	100	100	100	100	100	100	100	100	100	100	100	100	99.734	100	100	100	100	100	100	100	100	100	100	100	100	100	100	100	100	99.734	99.734	100	100	100	100	100
CD630_03990	100	100	100	100	100	100	100	100	100	100	99.471	100	100	100	100	100	100	100	100	100	100	100	100	100	100	100	100	100	100	100	100	100	100	100	100	100	100	100	100	100	100	100	100	100	100	100	100	100	100
CD630_04000	100	100	100	100	100	99.618	100	100	100	100	100	100	100	100	100	100	100	100	100	100	100	100	100	100	100	100	99.618	100	100	100	100	100	100	100	100	100	100	100	100	100	100	100	100	100	100	100	100	100	100
CD630_04010	100	100	100	100	100	100	100	100	100	100	100	100	100	100	100	100	100	100	100	100	100	100	100	100	100	100	100	100	100	100	100	100	100	100	100	100	100	100	100	100	100	100	100	100	100	100	100	100	100
CD630_04020	100	100	100	100	100	100	100	100	100	100	99.632	100	100	100	100	100	100	100	100	100	100	100	100	100	100	100	100	100	100	100	100	100	100	100	100	100	100	100	100	100	100	100	100	100	100	100	100	100	100
CD630_04030	99.676	99.676	99.676	99.676	100	99.676	99.676	99.676	99.676	99.676	99.676	99.676	99.676	99.676	99.676	99.676	99.676	99.676	99.676	99.676	99.676	99.676	99.676	99.676	99.676	99.676	99.676	100	99.676	99.676	99.676	99.676	99.676	100	100	99.676	99.676	99.676	99.676	99.676	100	99.676	99.676	99.676	100	99.676	99.676	99.676	100
CD630_04040	100	100	100	100	100	100	99.091	100	99.091	100	98.182	99.091	100	98.182	98.182	100	100	99.091	99.091	99.091	100	99.091	100	100	98.182	100	98.182	100	99.091	99.091	100	100	99.091	100	100	100	98.182	100	99.091	99.091	100	100	100	100	100	100	100	99.091	100
CD630_04050	98.755	98.755	98.755	99.585	100		99.585	98.755	99.585	98.755	99.17	99.585	99.585	99.17	99.17	99.585	98.755	99.585	99.585	99.585	98.755	99.585	99.585	99.585	99.585	98.755	99.585	99.585	98.34	99.585	98.755	98.755	99.585	99.585	99.585	99.585	99.17		99.585	99.585	99.585	99.585	98.755	98.755	99.585	99.585	99.585	99.585	99.585
CD630_04060	99.546	99.546	99.546	99.546	100	99.773	99.546	99.546	98.661	99.546	99.32	98.661	99.546	98.661	98.661	99.55	99.546	98.661	98.661	98.661	99.546	98.661	99.55	99.55	99.546	99.774	99.546	100	99.773	99.773	99.546	99.546	98.661	100	100	99.546	98.661	100	98.661	98.661	100	99.546	99.774	99.773	100	99.55	99.546	98.661	100
CD630_04080
CD630_04081
CD630_04090
CD630_04100
CD630_04110
CD630_04120					94.595			93.929						94.098	94.098		94.088				94.088							94.595			94.088			94.435	94.426		94.098				94.207				94.595				94.435
CD630_04121
CD630_04130					90.11			93.407						93.407	93.407		93.407				93.407							90.11			93.407			90.11	90.11		93.407				90.11				90.11				90.11
CD630_04140					98.571			97.143						97.143	97.143		97.143				97.143							98.571			97.143			98.571	98.571		97.143				98.571				98.571				98.571
CD630_04150					95.486			98.958						98.958	98.958		98.958				98.958							95.486			98.958			95.139	95.139		98.958				95.139				95.486				95.486
CD630_04160
CD630_04170
CD630_04180					93.977			94.479						94.479	94.479		94.479				94.479							93.852			94.479			93.852	93.852		94.479				93.852				93.852				93.852
CD630_04190					72.093																							72.63						72.679	72.63						72.679				72.63				72.679
CD630_04191					91.781			91.781						91.781	91.781		91.781				91.781							93.151			91.781			93.151	93.151		91.781				93.151				93.151				93.151
CD630_04200
CD630_04210					85.237			86.726						86.726	86.726		86.819				86.819							85.237			86.819			85.106	85.237		86.726				85.106				85.237				85.106
CD630_04220
CD630_04230								90.501						90.442	90.442		90.501				90.501										90.501						90.442
CD630_04240					90.547																							91.045						91.045	91.045						91.045				91.045				91.045
CD630_04260					93.103																							93.103						93.103	93.103						93.103				93.103				93.103
CD630_04270
CD630_04280
CD630_04290
CD630_04300
CD630_04310
CD630_04320
CD630_04330
CD630_04341
CD630_04350					48.889			48.889						48.889	48.889		48.889				48.889							48.889			48.889			48.889	48.889		48.889				48.889				48.889				48.889
CD630_04351
CD630_04352
CD630_04360
CD630_04370	100	100	100	100	100	100	100	100	100	97.222	98.611	100	100	98.611	98.611	100	100	100	100	100	100	100	100	100	100	100	100	100	98.611	100	100	97.222	100	100	100	100	98.611	98.611	100	100	100	100	100	100	100	100	100	100	100
CD630_04371	76.923	76.923	76.923	76.923	100	100	69.231	76.923	76.923	76.923	94.231	76.923	76.923	94.231	94.231	76.923	76.923	76.923	76.923	76.923	76.923	76.923	76.923	76.923	76.923	100	76.923	100	76.923	76.923	76.923	76.923	76.923	100	100	76.923	94.231	94.231	76.923	76.923	100	76.923	100	100	100	76.923	76.923	76.923	100
CD630_04380	99.42	99.42	99.42	99.42	100	99.71	99.42	98.542	99.42	99.71	97.971	99.42	99.42	97.681	97.681	99.13	99.42	99.42	99.42	99.42	99.42	99.71	99.13	99.13	99.42	99.13	99.42	100	99.71	99.71	99.42	99.71	99.71	100	100	99.42	97.681	99.42	99.71	99.71	100	99.42	99.13	99.13	100	99.13	99.42	99.71	100
CD630_04390	100	100	100	100	100	100	98.529	100	100	100	98.529	100	100	98.529	98.529	100	100	100	100	100	100	100	100	100	98.529	100	98.529	100	100	100	100	100	100	100	100	100	98.529	100	100	100	100	100	100	100	100	100	100	100	100
CD630_04400	99.225	99.225	99.225	99.483	100	98.966	99.225	99.225	99.225	99.483	97.674	99.225	99.483	97.674	97.674	98.966	99.225	99.225	99.225	99.225	99.225	99.225	97.872	98.966	99.225	99.225	99.225	100	99.483	99.225	99.225	99.483	99.225	100	100	99.483	97.674	98.966	99.225	99.225	100	99.483	99.225	99.225	100	98.966	99.483	99.225	100
CD630_04401	100	100	100	100	100	97.872	100	100	100	97.872	97.872	100	100	97.872	97.872	100	100	100	100	100	100	100	100	100	100	100	100	100	100	100	100	97.872	100	100	100	100	97.872		100	100	100	100	100	100	100	100	100	100	100
CD630_04410	99.786	99.786	99.786	100	100	100	99.786	99.786	99.786	99.786	99.786	99.786	99.572	99.786	99.786	99.572	99.786	99.786	99.786	99.786	99.786	99.358	99.572	99.572	99.572	99.786	99.572	100	100	99.358	99.786	99.786	99.358	100	100	99.572	99.786	99.572	99.358	99.358	100	99.572	99.786	99.786	100	99.572	100	99.358	100
CD630_04420	100	100	100	99.719	100	99.719	100	100	99.719	100	100	99.719	99.719	100	100	100	100	99.719	99.719	99.719	100	99.438	100	100	99.438	99.719	99.438	100	99.719	99.438	100	100	99.438	100	100	99.719	100	99.438	99.438	99.438	100	99.719	99.719	99.719	100	100	99.719	99.438	100
CD630_04440	99.788	99.788	99.788	99.575	100	99.575	99.575	99.788	99.788	99.788	99.151	99.788	99.788	98.514	98.514	99.575	99.788	99.788	99.788	99.788	99.788	99.363	99.575	99.575	99.575	99.575	99.575	100	99.575	99.363	99.788	99.788	99.363	100	100	99.788	98.514	99.363	99.363	99.363	100	99.788	99.575	99.575	100	99.575	99.575	99.363	100
CD630_04450	99.2	99.2	99.2	99.2	100	100	100	99.2	100	99.2	99.2	100	100	99.2	99.2	100	99.2	100	100	100	99.2	100	100	100	100	100	100	100	99.2	100	99.2	99.2	100	100	100	100	99.2	99.2	100	100	100	100	100	100	100	100	99.2	100	100
CD630_04460	100	100	100	100	100	100	99.864	100	100	100	99.592	100	100	99.592	99.592	100	100	100	100	100	100	100	100	100	99.864	100	99.864	100	99.728	100	100	100	100	100	100	99.864	99.592	99.864	100	100	100	99.852	100	100	100	100	100	100	100
CD630_04470	100	100	100	100	100	100	99.248	100	99.787	99.787	97.059	99.787	99.787	98.085	98.085	100	100	99.787	99.787	99.787	100	100	100	100	100	100	100	100	100	100	100	99.787	100	100	100	100	98.085	99.787	100	100	100	99.787	100	100	100	100	100	100	100
CD630_04480	99.437	99.437	99.437	99.718	100	99.155	99.155	99.437	99.155	99.437	98.592	98.529	99.437	98.592	98.592	98.873	99.437	99.155	99.155	99.155	99.437	99.155	98.502	98.873	99.718	99.437	99.718	100	99.437	99.155	99.437	99.437	99.155	100	100	99.437	98.592	98.873	99.155	99.155	100	99.437	99.437	99.437	100	98.873	99.718	99.155	100
CD630_04490	100	100	100	100	100	100	100	100	100	100	99.578	100	100	99.578	99.578	100	100	100	100	100	100	100	100	100	99.789	100	99.789	100	100	100	100	100	100	100	100	100	99.578	100	100	100	100	100	100	100	100	100	100	100	100
CD630_04500	99.355	99.355	99.355	99.355	100	99.355	99.355	99.355	99.355	98.71	98.065	99.355	98.065	98.065	98.065	99.355	99.355	99.355	99.355	99.355	99.355	99.355	99.355	99.355	98.065	98.71	98.065	100	99.355	99.355	99.355	98.71	99.355	100	100	97.419	98.065	99.355	99.355	99.355	100	97.419	98.71	98.71	100	99.355	99.355	99.355	100
CD630_04510	100	100	100	100	100	100	100	100	100	100	99.174	100	100	100	100	100	100	100	100	100	100	100	100	100	100	100	100	100	100	100	100	100	100	100	100	100	100	100	100	100	100	100	100	100	100	100	100	100	100
CD630_04520	100	100	100		100			100									100				100							100	100		100			100	100						100				100		100		100
CD630_04530	98.204	98.204	98.204		100			98.204									98.204				98.204							100	98.204		98.204			100	100						100				100		98.204		100
CD630_04532	95.96	95.96	95.96		100			95.96									95.96				95.96							100	96.97		95.96			100	100						100				100		96.97		100
CD630_04540	99.638	99.638	99.638	99.642	100	99.642	100	99.638	99.283	99.283	98.551	99.283	99.642	98.551	98.551	99.642	99.638	99.283	99.283	99.283	99.638	99.638	99.642	99.642	99.283	99.642	99.283	100	99.642	99.638	99.638	99.283	99.638	100	100	99.642	98.551	99.638	99.638	99.638	100	99.642	99.642	99.642	100	99.642	99.638	99.638	100
CD630_04550	99.145	99.007	99.145	98.86	100	99.288	100	99.145	98.86	99.291	97.293	98.86	99.145	97.293	97.293	99.145	99.145	98.86	98.86	98.86	99.145	98.86	99.145	99.145	98.86	99.288	98.86	100	98.86	98.928	99.145	99.291	98.86	100	100	99.145	97.293	99.149	98.86	98.86	100	99.145	99.288	99.288	100	99.145	98.86	98.86	100
CD630_04560					100		53.4007			99.733																		100				99.733		100	100			98.93			100				100				54.7627
CD630_04570					100		99.582			100																		100				100		100	100			100			100				100				100
CD630_04580				95.254	100		100			98.305	92.542			92.203	92.203													100				98.305		100	100		92.203	98.644			100				100				100
CD630_04590	99.561	99.561	99.561	100	100	100	100	99.561	99.561	100	98.684	99.561	100	98.684	98.684	100	99.561	99.561	99.561	99.561	99.561	100	100	100	100	99.561	100	100	100	100	99.561	100	100	100	100	100	98.684	99.561	100	100	100	100	99.561	99.561	100	100	100	100	100
CD630_04600	99.662	99.662	99.662	99.662	64.706	99.662	99.662	99.662	99.549	99.549	60.786	99.549	99.436	96.392	96.392	99.775	99.662	99.549	99.549	99.549	99.662	99.662	99.775	99.775	99.662	98.083	99.662	100	100	99.662	99.662	99.549	99.662	100	100	99.436	96.392	98.985	99.662	99.662	100	99.436	98.196	98.196	100	99.775	99.662	99.662	100
CD630_04610	97.716	97.716	97.716	97.97	99.746	97.716	98.223	97.716	97.97	98.223	96.447	97.97	98.477	96.193	96.193	98.477	97.716	97.97	97.97	97.97	97.716	98.223	98.477	98.477	98.477	97.97	98.477	99.746	99.746	98.223	97.716	98.223	98.223	99.746	99.746	98.477	96.193	97.97	98.223	98.223	99.746	98.477	97.97	97.97	99.746	98.477	98.477	98.223	99.746
CD630_04620	100	100	100	100	100	99.548	100	100	100	100	99.095	100	99.548	99.095	99.095	99.548	100	100	100	100	99.432	99.548	99.548	99.548	99.095	100	99.095	100	100	99.548	100	100	99.548	100	100	99.548	99.095	98.643	99.548	99.548	100	99.548	100	100	100	99.548	100	99.548	100
CD630_04630	99.531	99.531	99.531	100	100	100	100	99.531	100	100	99.444	100	100	99.444	99.444	100	99.531	100	100	100	99.531	100	100	100	100	100	100	100	100	100	99.531	100	100	100	100	100	99.444	100	100	100	100	100	100	100	100	100	100	100	100
CD630_04640	99.505	99.505	99.505	99.505	100	99.01	88.75	99.505	98.515	99.01		98.515	99.505			99.505	99.505	98.515	98.515	98.515	99.505	99.505	99.505	99.505	99.505	99.505	99.505	99.505	99.01	99.505	99.505	99.01	99.505	99.505	99.505	99.505		98.515	99.505	99.505	99.505	99.505	99.505	99.505	99.505	99.505	99.505	99.505	99.505
CD630_04650	99.2	99.2	99.2	99.6	100	99.6	99.6	99.6	99.6	99.6		99.6	100			99.6	99.6	99.6	99.6	99.6	99.6	99.6	99.6	99.6	99.6	99.6	99.6	100	100	99.6	99.6	99.6	99.6	100	100	100		98.4	99.6	99.6	100	100	99.6	99.6	100	99.6	99.6	99.6	100
CD630_04660	100	100	100	100	100	100	99.608	100	100	99.608		100	100			100	100	100	100	100	100	99.608	100	100	99.216	100	99.216	100	100	99.608	100	99.608	99.608	100	100	100		99.209	99.608	99.608	100	100	100	100	100	100	100	99.608	100
CD630_04670	100	100	100	100	100	99.632	100	100	100	99.632		100	99.265			99.632	100	100	100	100	100	99.632	99.632	99.632	100	100	100	100	99.632	99.632	100	99.632	99.632	100	100	99.265		99.265	99.632	99.632	100	99.265	100	100	100	99.632	100	99.632	100
CD630_04680	99.099	99.099	99.099	98.919	100	99.099	98.739	99.099	99.099	99.82		99.099	99.82			99.099	99.099	99.099	99.099	99.099	99.099	99.64	99.099	99.099	99.279	99.349	99.279	100	99.279	99.64	99.099	99.82	99.64	100	100	99.82		98.378	99.64	99.64	100	99.82	99.349	99.349	100	99.099	98.919	99.64	100
CD630_04690	99.52	99.52	99.52	100	100	99.52	99.84	99.52	99.68	100		99.722	99.84			100	99.52	99.68	99.68	99.68	99.52	99.52	100	100	99.2		99.2	100	99.84	99.52	99.52	100	99.52	100	100	99.84		98.72	99.52	99.52	100	99.84			100	100	100	99.52	100
CD630_04700	99.667	99.667	99.667	99.333	100	99.167	98.667	99.5	99.167	98.667	98	99.167	98.833	98.167	98.167	99.333	99.5	99.167	99.167	99.167	99.5	99.667	99.333	99.333	98.667	99.833	98.667	99.667	98.667	99.667	99.667	98.667	99.667	99.667	99.667	98.833	98.167	99.167	99.667	99.667	99.667	98.833	99.833	99.833	99.667	99.333	99.167	99.667	99.667
CD630_04710	99.225	99.225	99.225	100	100	99.225	99.225	98.45	99.225	100	99.225	99.225	100	99.225	99.225	99.225	98.45	99.225	99.225	99.225	98.45	100	99.225	99.225	99.225	100	99.225	100	99.225	100	99.225	100	100	100	100	100	99.225	98.45	100	100	100	100	100	100	100	99.225	100	100	100
CD630_04720	99.558	99.558	99.558	100	100	100	99.558	99.558	100	100	99.558	100	100	100	100	100	99.558	100	100	100	99.558	100	100	100	100	100	100	100	100	100	99.558	100	100	100	100	100	100	99.115	100	100	100	100	100	100	100	100	100	100	100
CD630_04730	100	100	100	100	100	100	100	100	100	100	99.296	100	100	100	100	100	100	100	100	100	100	100	100	100	100	100	100	100	100	100	100	100	100	100	100	100	100	99.296	100	100	100	100	100	100	100	100	100	100	100
CD630_04750	100	100	100	100	100	99.522	100	100	100	100	97.608	100	100	97.608	97.608	100	100	100	100	100	100	100	100	100	100	100	100	99.522	99.043	100	100	100	100	99.522	99.522	100	97.608	99.043	100	100	99.522	100	100	100	99.522	100	100	100	99.522
CD630_04760	98.837	98.837	98.837	98.837	100	98.837	97.619	98.837	98.837	98.837	98.837	98.837	98.837	97.674	97.674	98.837	98.837	98.837	98.837	98.837	98.837	98.837	98.837	98.837	100	100	100	98.837	98.837	98.837	98.837	98.837	98.837	98.837	98.837	98.837	97.674	100	98.837	98.837	98.837	98.837	100	100	98.837	98.837	98.837	98.837	98.837
CD630_04770	98.83	98.83	98.83	98.83	100	98.246	99.415	98.83	98.246	97.661		98.246	99.415			98.246	98.83	98.246	98.246	98.246	98.83	97.661	98.246	98.246	100	98.246	100	98.83	99.415	97.661	98.83	97.661	97.661	98.83	98.83	99.415		97.661	97.661	97.661	98.83	99.415	98.246	98.246	98.83	98.246	99.415	97.661	98.83
CD630_04780	100	100	100	100	100	100	99.574	100	100	100	100	100	100	100	100	100	100	100	100	100	100	100	100	100	100	100	100	99.574	100	100	100	100	100	99.574	99.574	100	100	99.574	100	100	99.574	100	100	100	99.574	100	100	100	99.574
CD630_04790	99.611	99.611	99.611	100	100	100	98.444	99.611	99.611	99.611		99.611	100			99.611	99.611	99.611	99.611	99.611	99.611	99.611	99.611	99.611	100	99.611	100	99.611	99.611	99.611	99.611	99.611	99.611	99.611	99.611	100		99.222	99.611	99.611	99.611	100	99.611	99.611	99.611	99.611	100	99.611	99.611
CD630_04800	99.612	99.612	99.612	99.614	100	99.612	98.837	99.612	99.614	99.614	96.124	99.614	100	96.124	96.124	99.614	99.612	99.614	99.614	99.614	99.612	99.612	99.614	99.614	100	99.614	100	99.612	99.612	99.612	99.612	99.614	99.612	99.612	99.612	100	96.124	98.069	99.612	99.612	99.612	100	99.614	99.614	99.612	99.614	99.228	99.612	99.612
CD630_04810	100	100	100	100	100	100	100	100	100	99.567	97.835	100	100	97.403	97.403	100	100	100	100	100	100	100	100	100	100	100	100	100	99.567	100	100	99.567	100	100	100	100	97.403	100	100	100	100	100	100	100	100	100	100	100	100
CD630_04820	99.579	99.579	99.579	100	100	99.789	98.737	99.579	100	99.789	95.368	100	100	95.368	95.368	100	99.579	100	100	100	99.579	99.789	100	100	100	100	100	99.579	99.579	99.789	99.579	99.789	99.789	99.579	99.579	100	95.368	98.947	99.789	99.789	99.579	100	100	100	99.579	100	99.789	99.789	99.579
CD630_04830	99.757	99.757	99.757	99.271	100	99.271	99.635	99.757	99.635	99.392	98.177	99.635	98.056	98.177	98.177	99.878	99.757	99.635	99.635	99.635	99.757	99.514	99.878	99.878	99.878	99.514	99.878	99.392	99.514	99.514	99.757	99.392	99.514	99.392	99.392	98.056	98.177	99.392	99.514	99.514	99.392	98.056	99.514	99.514	99.392	99.878	99.635	99.514	99.392
CD630_04840	100	100	100	100	100	100	99.552	100	99.552	99.552	98.655	99.552	99.552	98.655	98.655	99.552	100	99.552	99.552	99.552	100	99.552	99.552	99.552	100	100	100	100	100	99.552	100	99.552	99.552	100	100	99.552	98.655	98.206	99.552	99.552	100	99.552	100	100	100	99.552	99.552	99.552	100
CD630_04850	99.213	99.213	99.213	98.163	100	98.688	98.95	99.213	98.688	98.688	96.588	98.688	98.163	96.85	96.85	98.95	99.213	98.688	98.688	98.688	99.213	98.95	98.745	98.95	99.213	98.95	99.213	98.95	98.95	98.95	99.213	98.688	98.95	98.688	98.688	98.163	96.85	98.425	98.95	98.95	98.688	98.163	98.95	98.95	98.95	98.95	98.95	98.95	98.95
CD630_04860	99.556	99.556	99.556	99.111	100	99.111	99.556	99.556	99.111	99.556	98.667	99.111	98.222	98.667	98.667	99.556	99.556	99.111	99.111	99.111	99.556	99.556	99.556	99.556	99.556	99.556	99.556	99.556	98.667	99.556	99.556	99.556	99.556	99.556	99.556	98.222	98.667	98.222	99.556	99.556	99.556	98.222	99.556	99.556	99.556	99.556	99.111	99.556	99.556
CD630_04870	99.638	99.638	99.638	99.638	100	99.638	99.638	99.638	99.638	99.638	99.275	99.638	99.275	99.275	99.275	99.638	99.638	99.638	99.638	99.638	99.638	99.638	99.638	99.638	99.638	99.638	99.638	99.638	99.638	99.638	99.638	99.638	99.638	99.638	99.638	99.275	99.275	98.551	99.638	99.638	99.638	99.275	99.638	99.638	99.638	99.638	99.638	99.638	99.638
CD630_04880	100	100	100	100	100	100	100	100	100	100	100	100	100	100	100	100	100	100	100	100	100	100	100	100	100	100	100	100	100	100	100	100	100	100	100	100	100	100	100	100	100	100	100	100	100	100	100	100	100
CD630_04890	100	100	100	100	100	100	99.559	100	100	100	99.559	96.154	100	99.559	99.559	100	100	100	100	100	100	100	100	100	100	100	100	100	100	100	100	100	100	100	100	100	99.559	100	100	100	100	100	100	100	100	100	100	100	100
CD630_04900	98.86	98.86	98.86	99.145	100	99.715	98.86	98.86	98.86	99.715	98.575	98.86	99.715	98.575	98.575	99.43	98.75	98.86	98.86	98.86	98.86	99.715	99.43	99.43	99.145	99.43	99.145	99.43	99.43	99.715	98.86	99.715	99.715	99.43	99.43	99.715	98.575	99.145	99.715	99.715	99.43	99.715	99.43	99.43	99.43	99.43	99.145	99.715	99.43
CD630_04910	100	100	100	100	100	99.265	100	100	100	100	98.529	100	100	98.529	98.529	99.265	100	100	100	100	100	99.265	99.265	99.265	100	100	100	100	100	99.265	100	100	99.265	100	100	100	98.529	97.794	99.265	99.265	100	100	100	100	100	99.265	100	99.265	100
CD630_04920	99.367	99.367	99.367	98.734	100	100	99.367	99.367	98.734	100	99.367	98.734	99.367	99.367	99.367	100	99.367	98.734	98.734	98.734	99.367	100	100	100	98.734	99.367	98.734	100	100	100	99.367	100	100	100	100	99.367	99.367	99.367	100	100	100	99.367	99.367	100	100	100	100	100	100
CD630_04930	100	100	100	100	100	100	100	99.605	100	100	99.605	100	100	99.605	99.605	100	99.605	100	100	100	99.605	100	100	100	100	100	100	100	100	100	100	100	100	100	100	100	99.605	99.605	100	100	100	100	100	100	100	100	100	100	100
CD630_04940	99.286	99.286	99.286	99.643	100	99.643	99.643	99.286	99.643	99.643	100	99.643	99.643	99.643	99.643	100	99.286	99.643	99.643	99.643	99.286	99.643	100	100	99.286	99.643	99.286	100	99.643	99.643	99.286	99.643	99.643	100	100	99.643	99.643	99.286	99.643	99.643	100	99.643	99.643	99.643	100	100	99.643	99.643	100
CD630_04950	94.884	94.884	94.884	97.209	97.209	96.279	95.814	94.884	96.279	96.279	96.744	96.279	96.279	96.744	96.744	96.279	94.884	96.279	96.279	96.279	94.884	96.279	96.279	96.279	94.884	94.884	94.884	97.209	96.279	96.279	94.884	96.279	96.279	97.209	98.98	96.279	96.744	87.442	96.279	96.279	97.209	96.279	94.884	94.884	97.209	96.279	96.279	96.279	97.209
CD630_04960																										92.308																	93.269		93.269
CD630_04970				76.471	71.154					76.471			71.154																			76.471						75				71.154
CD630_04980	72.922	72.922	72.973	73.926																				72.727		90.456					72.973												90.456		90.456		72.973
CD630_04981																										86.275																	86.275		86.275
CD630_04990																			69.756
CD630_04991																										100																	100		100
CD630_05010											78.626															99.237		89.091	88.679					88.679	88.679						88.679		99.237		99.237
CD630_05020																										97.549												81.343					97.549		97.549
CD630_05030																																	72.629
CD630_05040																										94.175																	94.175		94.175
CD630_05060
CD630_05070																										90.032																	90.032		87.46
CD630_05071																										100																	100
CD630_05080																										99.531								91.406									99.531		90.625
CD630_05081																	71.429									86.154		71.429						86.154	71.429						71.429		86.154		86.154
CD630_05090									100			100	100					100	100	100						87.288								87.288		100						100	87.288		87.288
CD630_05091
CD630_05100
CD630_05101																										94.203																	94.203		88.158
CD630_05102
CD630_05103
CD630_05110
CD630_05130	100	100	98.413	100	100	100	100	98.413	100	100	100	100	100	100	100	100	98.413	100	100	100	98.413	100	100	100	98.413	100	98.413	100	100	100	100	100	100	100	100	100	100		100	100	100	100	100	100	100	100	100	100	100
CD630_05140	86.817	86.817	95.559	99.412	88.741	100	85.1166	77.343	99.608	100	99.608	99.608	99.423	99.608	99.608	99.608	88.2129	99.608	99.608	99.608		100	99.608	99.608	99.804	90.774	99.804	88.4977	99.804	100	87.7077	100	100	90.1539	83.6736	99.423	99.608	99.608	100	100	88.741	99.423	84.722	88.3719	82.3273	99.608	100	100	84.9606
CD630_05150	100	100	100	99.756	100	100	100	100	100	100	99.024	100	99.756	99.268	99.268	100	100	100	100	100	100	100	100	100	99.756	100	99.756	100	100	100	100	100	100	100	100	99.756	99.268	99.756	100	100	100	99.756	99.677	100	100	100	100	100	100
CD630_05160	99.683	99.683	99.683	99.788	100	99.788	99.894	99.683	99.788	99.894	99.683	99.788	99.894	99.788	99.788	99.894	99.683	99.788	99.788	99.788	99.683	100	99.894	99.894	99.788	99.894	99.788	100	99.894	100	99.683	99.894	100	100	100	99.894	99.788	99.788	100	100	100	99.894	99.894	99.894	100	99.894	99.788	100	100
CD630_05170	100	100	100	100	100	100	100	100	100	100	99.606	100	100	100	100	100	100	100	100	100	100	100	100	100	100	100	100	100	100	100	100	100	100	100	100	100	100	100	100	100	100	100	100	100	100	100	100	100	100
CD630_05180	99.394	99.394	99.394	99.394	100	99.394	99.394	99.394	99.394	99.394	99.394	99.394	99.394	99.394	99.394	99.394	99.394	99.394	99.394	99.394	99.394	100	99.394	99.394	99.394	99.394	99.394	100	99.394	100	99.394	99.394	100	100	100	99.394	99.394	99.394	100	100	100	99.394	99.394	99.394	100	99.394	99.394	100	100
CD630_05190	100	100	100	100	100	99.746	100	100	100	100	99.237	100	99.746	100	100	100	100	100	100	100	100	100	100	100	100	100	100	100	99.746	100	100	100	100	100	100	99.746	100	99.746	100	100	100	99.746	100	100	100	100	100	100	100
CD630_05200	100	100	100	100	100	100	99.813	100	100	100	99.813	98.4	100	100	100	100	100	100	100	100	100	100	100	100	100	100	100	100	100	100	100	100	100	100	100	100	100	100	100	100	100	100	100	100	100	100	99.813	100	100
CD630_05210	100	100	100	100	100	100	100	100	100	100	98.298	100	100	100	100	100	100	100	100	100	100	100	100	100	100	100	100	100	100	100	100	100	100	100	100	100	100	100	100	100	100	100		100	100	100	100	100	100
CD630_05211	78	78	78	78	100	98.113	100	78	100	78	83.019	100	78	78	78	78	78	100	100	100	78	100	78	78	100	100	100	100	78	100	78	78	100	100	100	78	78	82	100	100	100	78	100	100	100	78	78	100	100
CD630_05220	99.71	99.71	99.71	99.613	100	99.806	99.806	99.71	99.806	99.71	98.645	99.806	99.613	99.71	99.71	99.806	99.71	99.806	99.806	99.806	99.71	100	99.806	99.806	99.613	99.613	99.613	99.806	99.613	100	99.71	99.71	100	99.806	99.806	99.613	99.71	98.935	100	100	99.806	99.613	64.901	99.613	99.806	99.806	99.806	100	99.806
CD630_05230	100	100	100	99.767	100	100	100	100	100	100	99.534	100	100	100	100	100	100	100	100	100	100	100	100	100	100	100	100	100	100	100	100	100	100	100	100	100	100	99.767	100	100	100	100	100	99.767	100	100	99.767	100	78.571
CD630_05240					100
CD630_05250	100	100	100	100	100	100	100	100	100	100	100	100	100	100	100	100	100	100	100	100	100	100	100	100	100	100	100	100	100	100	100	100	100	100	100	100	100	100	100	100	100	100	100	100	100	100	100	100	100
CD630_05270	98.795	98.795	98.795	99.197	100	99.197	99.598	98.795	100	99.197	96.787	100	99.197	99.598	99.598	99.197	98.795	100	100	100	98.795	99.598	99.197	99.197	98.394	98.795	98.394	99.598	99.598	99.598	98.795	99.197	99.598	99.598	99.598	99.197	99.598	99.197	99.598	99.598	99.598	99.197	98.795	98.795	99.598	99.197	99.197	99.598	99.197
CD630_05280	99.771	99.771	99.771	99.771	100	99.771	99.542	99.771	100	99.542	99.314	100	99.771	99.771	99.771	99.771	99.771	100	100	100	99.771	99.771	99.771	99.771	99.771	99.771	99.771	99.771	99.771	99.771	99.771	99.542	99.771	99.771	99.771	99.771	99.771	99.771	99.771	99.771	99.771	99.771	65.306	99.771	99.771	99.771	99.771	99.771	99.771
CD630_05290	100	100	100	100	100	100	100	100	100	100	99.363	100	100	100	100	100	100	100	100	100	100	100	100	100	100	100	100	100	100	100	100	100	100	100	100	100	100	99.363	100	100	100	100	100	100	100	100	100	100	100
CD630_05300	100	100	100	100	100	100	99.648	100	100	100	98.944	100	100	99.648	99.648	100	100	100	100	100	100	100	100	100	100	100	100	100	100	100	100	100	100	100	100	100	99.648	100	100	100	100	100	100	100	100	100	100	100	100
CD630_05310	100	100	100	100	100	100	100	100	100	100	99.671	100	100	100	100	100	100	100	100	100	100	100	100	100	100	100	100	100	100	100	100	100	100	100	100	100	100	100	100	100	100	100	100	100	100	100	100	100	100
CD630_05320	99.398	99.398	99.398	98.795	100	99.398	100	99.398	100	99.398	96.988	85.185	99.398	98.193	98.193	98.193	99.398	100	100	100	99.398	100	98.193	98.193	98.795	99.398	98.795	99.398	99.398	100	99.398	99.398	100	99.398	99.398	99.398	98.193	99.398	100	100	99.398	99.398	99.398	99.398	99.398	98.193	98.795	100	99.398
CD630_05330	98.347	98.347	98.347	100	100	100	98.347	98.347	100	100	99.174	100	100	98.347	98.347	99.174	98.347	100	100	100	98.347	100	99.174	99.174	100	100	100	100	100	100	98.347	100	100	100	100	100	98.347	98.347	100	100	100	100	100	100	100	99.174	100	100	100
CD630_05340	99.029	99.029	99.029	99.029	100	99.029	99.029	99.029	99.515	99.029	97.573	99.515	99.029	99.029	99.029	99.029	99.029	99.515	99.515	99.515	99.029	99.029	99.029	99.029	99.515	99.029	99.515	99.515	99.029	99.029	99.029	99.029	99.029	99.515	99.515	99.029	99.029	98.058	99.029	99.029	99.515	99.029	99.029	99.029	99.515	99.029	99.029	99.029	99.515
CD630_05350	100	100	100	99.383	100	100	100	100	100	100	99.383	100	100	100	100	99.383	100	100	100	100	100	100	99.383	99.383	100	100	100	100	99.383	100	100	100	100	100	100	100	100	100	100	100	100	100	100	100	100	99.383	99.383	100	100
CD630_05360	98.844	98.844	98.844	98.266	100	99.422	98.844	98.844	100	99.422	97.688	100	98.844	99.422	99.422	98.844	98.844	100	100	100	98.844	99.422	98.844	98.844	100	98.844	100	100	98.844	99.422	98.266	99.422	99.422	100	100	98.844	99.422	98.266	99.422	99.422	100	98.844	98.844	98.844	100	98.844	98.266	99.422	100
CD630_05370	100	100	100	100	100	100	100	100	100	100	99.375	100	100	100	100	100	100	100	100	100	100	100	100	100	100	100	100	100	100	100	100	100	100	100	100	100	100	100	100	100	100	100	100	100	100	100	100	100	100
CD630_05380	100	100	100	100	100	100	100	100	100	100	99.648	100	100	100	100	100	100	100	100	100	100	100	100	100	100	100	100	100	100	100	100	100	100	100	100	100	100	100	100	100	100	100	100	100	100	100	99.824	100	100
CD630_05390	99.715	99.715	99.715	99.429	100	100	99.857	99.715	99.572	99.572	98.573	99.572	99.857	99.572	99.572	99.715	99.715	99.572	99.572	99.572	99.715	100	99.715	99.715	99.572	99.715	99.572	100	99.857	100	99.715	99.572	100	100	100	99.857	99.572	99.287	100	100	100	99.857	99.715	99.715	100	99.715	99.429	100	100
CD630_05400	100	100	100	100	100	100	99.32	100	100	100	97.959	100	100	100	100	99.32	100	100	100	100	100	100	99.32	99.32	100	100	100	100	100	100	100	100	100	100	100	100	100	99.32	100	100	100	100	100	100	100	99.32	100	100	100
CD630_05410	100	100	100	100	100	100	100	100	100	100	100	100	99.627	100	100	100	100	100	100	100	100	99.627	99.627	100	100	100	100	99.627	100	99.627	100	100	99.627	99.627	99.627	99.627	100	100	99.627	99.627	99.627	99.627	100	100	99.627	100	100	99.627	99.627
CD630_05420	98.995	98.995	98.995	99.497	100	99.497		98.995	99.497	98.995	98.995	99.497	100	98.995	98.995	99.497	98.995	99.497	99.497	99.497	98.995	99.497	99.497	99.497	99.497	98.995	99.497	100	99.497	99.497	98.995	98.995	99.497	100	100	100	98.995	99.497	99.497	99.497	100	100	98.995	98.995	100	99.497	99.497	99.497	100
CD630_05430	99.653	99.653	99.653	99.653	100	99.653	99.306	99.653	99.653	99.653	99.306	99.653	99.653	99.653	99.653	99.306	99.653	99.653	99.653	99.653	99.653	99.653	99.306	99.306	99.653	99.653	99.653	100	99.653	99.653	99.653	99.653	99.653	100	100	99.653	99.653	99.653	99.653	99.653	100	99.653	99.653	99.653	100	99.306	99.653	99.653	100
CD630_05440	100	100	100	100	100	100	99.697	100	100	100	100	100	99.394	100	100	100	100	100	100	100	100	100	100	100	100	99.697	100	100	99.697	100	100	100	100	100	100	99.394	100	99.697	100	100	100	99.394	99.697	99.697	100	100	100	100	100
CD630_05450	100	100	100	100	100	100	100	100	100	100	99.02	100	100	100	100	100	100	100	100	100	100	100	100	100	100	100	100	100	100	100	100	100	100	100	100	100	100	100	100	100	100	100	100	100	100	100	100	100	100
CD630_05460	100	100	100	100	100	100	100	100	100	99.615	99.615	100	99.615	99.615	99.615	100	100	100	100	100	100	100	100	100	100	100	100	100	99.615	100	100	99.615	100	100	100	99.615	99.615	100	100	100	100	99.615	100	100	100	100	100	100	100
CD630_05470	100	100	100	100	100	100	100	100	100	100	100	100	100	100	100	99.167	100	100	100	100	100	100	99.167	98.333	100	100	100	100	100	100	100	100	100	100	100	100	100	100	100	100	100	100	100	100	100	98.333	100	100	100
CD630_05480	99.349	99.349	99.349	99.349	100	99.566	99.566	99.349	99.566	99.783	98.698	99.566	99.566	99.783	99.783	99.783	99.349	99.566	99.566	99.566	99.349	99.349	99.783	99.783	99.566	99.566	99.566	100	99.349	99.349	99.349	99.783	99.349	100	100	99.566	99.783	98.915	99.349	99.349	100	99.566	99.566	99.566	100	99.783	99.349	99.349	100
CD630_05490	100	100	100	100	100	100	99.27	100	100	98.54	97.81	100	99.27	100	100	99.27	100	100	100	100	100	100	99.27	99.27	99.27	100	99.27	100	100	100	100	98.54	100	100	100	99.27	100	99.27	100	100	100	99.27	100	100	100	99.27	100	100	100
CD630_05510	100	100	100	100	100	100	100	100	100	100	99.764	100	100	100	100	100	100	100	100	100	100	100	100	100	100	100	100	100	100	100	99.764	100	100	100	100	100	100	99.764	100	100	100	100	100	100	100	100	100	100	100
CD630_05530	99.771	99.771	99.771	100	100	100	100	99.771	100	99.771	99.771	100	99.771	99.771	99.771	100	99.771	100	100	100	99.771	100	100	100	99.771	100	99.771	100	99.771	100	99.771	99.771	98.394	100	100	99.771	99.771	100	100	100	100	99.771	100	100	100	100	100	100	100
CD630_05540	100	100	100	100	100	100	100	100	100	100	100	100	100	100	100	100	100	100	100	100	100	100	100	100	100	100	100	100	100	100	100	100	100	100	100	100	100	100	100	100	100	100	100	100	100	100	100	100	100
CD630_05550	100	100	100	100	100	100	100	100	100	100	100	100	100	100	100	100	100	100	100	100	100	100	100	100	100	100	100	100	100	100	100	100	100	100	100	100	100	100	100	100	100	100	100	100	100	100	100	100	100
CD630_05560	99.206	99.206	99.206	100	100	100	100	99.206	100	100	99.206	100	100	100	100	100	99.206	100	100	100	99.206	99.603	100	100	100	100	100	100	100	99.603	99.206	100	99.603	100	100	100	100	98.81	99.603	99.603	100	100	100	100	100	100	100	99.603	100
CD630_05570	100	100	100	100	100	100	100	100	100	99.82	98.921	100	100	100	100	100	100	100	100	100	100	100	100	100	100	100	100	100	100	100	100	99.82	100	100	100	100	100	99.82	100	100	100	100	100	100	100	100	100	100	100
CD630_05580	100	100	100	100	100	100	100	100	100	100	99.677	100	100	100	100	100	100	100	100	100	100	100	100	100	100	100	100	100	100	100	100	100	100	100	100	100	100	100	100	100	100	100	100	100	100	100	100	100	100
CD630_05590	100	100	100	100	100	100	100	100	100	100	99.465	100	100	100	100	100	100	100	100	100	100	100	100	100	100	100	100	100	100	100	100	100	100	100	100	100	100	100	100	100	100	100	100	100	100	100	100	100	100
CD630_05600	100	100	100	100	100	99.642	99.642	100	100	100	98.925	100	99.642	100	100	100	100	100	100	100	100	100	100	100	100	100	100	100	100	100	100	100	100	100	100	99.642	100	99.642	100	100	100	99.642	100	100	100	100	100	100	100
CD630_05610	100	100	100	100	100	100	100	100	99.699	99.699	100	99.699	100	98.901	100	100	100	99.699	99.699	99.699	100	99.699	100	100	99.699	100	99.699	99.699	100	99.699	100	99.699	99.699	100	100	100	100	100	99.699	99.699	100	100	100	100	99.699	100	100	99.699	99.645
CD630_05620	100	100	100	100	100	100	100	100	100	100	100	100	100	100	100	100	100	100	100	100	100	100	100	100	100	100	100	100	100	100	100	100	100	100	100	100	100	99.259	100	100	100	100	100	100	100	100	100	100	100
CD630_05621	94.737	94.737	94.737	89.831	100	95.313	84.211	94.737	94.737	94.737	93.75	94.737	88.71	100	100	93.22	94.737	94.737	94.737	94.737	94.737	89.474	93.22	93.22	88.136	89.831	88.136	100	89.831	89.474	94.737	94.737	89.474	100	100	88.71	100	96.875	89.474	89.474	100	88.71	89.831	89.831	100	93.22	89.831	89.474	100
CD630_05630	99.344	99.344	99.344	99.344	100	99.672	99.672	99.344	100	100	98.361	100	99.344	99.344	99.344	98.689	99.344	100	100	100	99.344	99.344	98.689	98.689	100	99.344	100	100	99.344	99.344	99.344	100	99.344	100	100	99.344	99.344	99.344	99.344	99.344	100	99.344	99.344	99.344	100	98.689	99.344	99.344	100
CD630_05640	100	100	100	100	100	99.866	100	100	100	100	99.732	100	99.866	99.866	99.866	100	100	100	100	100	100	100	100	100	100	100	100	100	99.866	100	100	100	100	100	100	99.866	99.866	99.598	100	100	100	99.866	100	100	100	100	100	100	100
CD630_05650	100	100	100	100	100	99.505	100	100	99.505	99.505	100	99.505	100	100	100	100	100	99.505	99.505	99.505	100	100	100	100	100	100	100	100	100	100	100	99.505	100	100	100	99.505	100	100	100	100	100	100	97.872	100	100	100	100	100	100
CD630_05660	100	100	100	100	100	100	100	100	100	100	100	100	100	100	100	100	100	100	100	100	100	100	100	100	100	100	100	100	100	100	100	100	100	100	100	100	100	100	100	100	100	100	100	100	100	100	100	100	100
CD630_05670	100	100	100	100	100	100	100	100	100	100	99.293	100	99.647	100	100	100	100	100	100	100	100	100	100	100	100	100	100	100	100	100	100	100	100	100	100	99.647	100	99.647	100	100	100	99.647	100	100	100	100	100	100	100
CD630_05690	99.403	99.403	99.403	99.104	99.701	99.403	99.403	99.403	99.104	99.104	98.507	99.104	99.701	98.806	98.806	99.403	99.403	99.104	99.104	99.104	99.403	99.701	99.403	99.403	99.403	99.104	99.403	99.403	98.806	99.701	99.403	99.104	99.701	99.403	99.403	99.701	98.806	99.403	99.701	99.701	99.403	99.701	99.104	99.104	99.403	99.403	99.104	99.701	99.403
CD630_05700	100	100	100	98.922	100	99.461	99.461	100	99.73	99.73	97.574	99.73	99.191	98.922	98.922	99.191	100	99.73	99.73	99.73	100	98.922	99.191	99.191	99.191	98.922	99.191	100	99.73	98.922	100	99.73	98.922	100	100	99.191	98.922	98.652	98.922	98.922	100	99.191	98.922	98.922	100	99.191	98.922	98.922	100
CD630_05710	100	100	100	100	100	100	100	100	100	100	99.606	100	100	100	100	100	100	100	100	100	100	100	100	100	100	100	100	100	100	100	100	100	100	100	100	100	100	100	100	100	100	100	100	100	100	100	100	100	100
CD630_05720	100	100	100	100	100	100	100	100	99.634	99.634	100	99.634	100	99.634	99.634	100	100	99.634	99.634	99.634	100	100	100	100	99.634	100	99.634	100	100	100	100	99.634	100	100	100	100	99.634	100	100	100	100	86	100	100	100	100	100	100	100
CD630_05730	99.502	99.502	99.502	100	100	100	100	99.502	100	100	99.005	100	100	100	100	100	99.502	100	100	100	99.502	100	100	100	100	100	100	100	100	100	99.502	100	100	100	100	100	100	100	100	100	100	100	100	100	100	100	100	100	100
CD630_05740	100	100	100	100	100	100	100	99.583	100	99.844	99.844	100	100	100	100	100	100	100	100	100	100	100	100	100	100	100	100	100	99.844	100	100	99.844	100	100	100	100	100	100	100	100	100	100	100	100	100	100	100	100	100
CD630_05750		99.725	99.725	99.725	100	100		99.725	99.725	99.451	96.774	99.725	99.725	100	100	89.583	99.725	99.725	99.725	99.725	99.725	99.725	100	100		99.725	95.33	100	100			99.451	88.462	100	96.429	87.821	100	87.5			100	99.725		95.33	100	100	99.725
CD630_05760	99.329	99.329	99.329	100	100	99.553	99.776	99.329	99.553	99.776	99.329	99.553	99.776	100	100	99.329	99.329	99.553	99.553	99.553	99.329	99.776	99.329	99.329	100	99.776	99.776	100	100	99.776	99.329	99.776	99.776	100	100	99.776	100	99.329	99.776	99.776	100	99.776	99.776	100	100	99.329	100	99.776	100
CD630_05770	100	100	100	100	100	100	100	99.474	100	100	99.474	100	100	100	100	100	99.474	100	100	100	99.474	100	100	100	100	100	100	100	100		100	100	100	100	100	100	100	99.474	100	100	100	100	100	100	100	100	100	100	100
CD630_05780	100	100	100	97.122	100	99.52	100	100	99.76	99.76	97.842	99.76	100	100	100	96.882	100	99.76	99.76	99.76	100	100	96.882	96.882	100	97.122	100	100	100		100	99.76	100	100	100	100	100	100	100	100	100	100	97.122	97.122	100	96.882	97.122	100	100
CD630_05790	99.49	99.49	99.49	90.816	100	89.796	88.172	99.49	98.98	89.286	89.231	98.98	90.306	88.776	88.776	91.837	99.49	98.98	98.98	98.98	99.49	100	91.837	91.837	100	90.816	100	100	100	100	99.49	89.286	100	100	100	90.306	88.776	98.98	100	100	100	90.306	90.816	90.816	100	91.837	90.816	100	100
CD630_05800	100	100	100	100	100	100	99.384	100	99.795	99.795	99.384	99.795	100	100	100	100	100	99.795	99.795	99.795	100	99.795	100	100	100	100	100	100	100	99.795	100	99.795	99.795	100	100	100	100	99.783	99.795	99.795	100	100	100	100	100	100	100	99.795	100
CD630_05810	99.505	99.505	99.505	98.515	100	98.515	98.515	99.505	99.01	99.01	81.095	99.01	99.505	99.01	99.01	98.515	99.505	99.01	99.01	99.01	99.505	100	98.515	98.515	98.02	98.515	98.02	100	98.02	100	99.505	99.01	100	100	100	99.505	99.01	98.515	100	100	100	99.505	98.515	98.515	100	98.515	98.515	100	100
CD630_05820	99.416	99.416	99.416	99.182	100	99.299	99.299	99.299	99.065	99.065	84.696	99.065	99.65	99.766	99.766	99.065	99.299	99.065	99.065	99.065	99.416	100	99.065	99.065	98.598	99.182	99.533	99.766	99.533	100	99.416	99.065	100	99.845	99.845	99.65	99.766	98.715	100	100	99.845	99.65	99.182	99.182	99.766	99.065	99.065	100	99.766
CD630_05821	100	100	100	100	100	100	100	100	100	100		100	100	100	100	100	100	100	100	100	100	100	100	100	98.182	100	98.182	100	98.182	100	100	100	100	100	100	100	100	100	100	100	100	100	100	100	100	100	100	100	100
CD630_05822	98	98	98	100	100	98	100	98	98	100		98	98	98	98	100	98	98	98	98	98	100	100	100	98	100	98	96	98	100	98	100	100	96	96	98	98	96	100	100	96	98	100	100	96	100	100	100	96
CD630_05830	99.756	99.756	99.756	94.146	100	95.122	96.341	99.756	96.585	95.122	96.396	96.585	99.756	100	100	95.122	99.756	96.585	96.585	96.585	99.756	100	95.122	95.122	100	94.39	100	100	100	100	99.756	95.122	100	100	100	99.756	100		100	100	100	99.024	94.39	94.39	100	95.122	94.39	100	100
CD630_05840	99.237	99.237	99.237	99.237	100	99.491	98.219	99.237	99.237	98.982		99.237	99.746	99.491	99.491	99.746	99.237	99.237	99.237	99.237	99.237	100	99.746	99.746	99.491	99.237	99.491	100	99.237	100	99.237	98.982	100	100	100	99.746	99.491		100	100	100	99.153	99.237	99.237	100	99.746	99.237	100	100
CD630_05850	99.39	99.39	99.39	100	100	100	98.577	99.39	98.78	99.797		98.78	99.39	98.984	98.984	98.577	99.39	98.78	98.78	98.78	99.39	100	98.577	98.577	98.78	100	98.78	100	99.593	100	99.39	99.797	100	100	100	99.39	98.984		100	100	100	99.39	100	100	100	98.577	100	100	100
CD630_05860	100	100	100	100	100	98.333	98.333	100	98.333	98.333	90	98.333	100	98.333	98.333	98.333	100	98.333	98.333	98.333	100	98.333	98.333	98.333	98.333	100	98.333	100	98.333	98.333	100	98.333	98.333	100	100	100	98.333		98.333	98.333	100	100	100	100	100	98.333	100	98.333	100
CD630_05870	94.565	94.565	94.565	94.565	100	94.565	94.565	94.565	94.565	94.565	98.913	94.565	94.565	94.565	94.565	94.565	94.565	94.565	94.565	94.565	94.565	94.565	94.565	94.565	94.565	94.565	94.565	100	94.565	94.565	94.565	94.565	94.565	100	100	94.565	94.565	95.652	94.565	94.565	100	94.565	94.565	94.565	100	94.565	94.565	94.565	100
CD630_05880	100	100	100	100	100	100	100	100	100	100	98.947	100	100	100	100	100	100	100	100	100	100	97.917	100	100	100	100	100	100	98.958	97.917	100	100	97.917	100	100	100	100	98.958	97.917	97.917	100	100	100	100	100	100	100	97.917	100
CD630_05890	99.519	99.519	99.519	98.197	100	99.639	99.76	99.519	98.678	99.88	97.356	98.678	99.88	99.88	99.88	99.519	99.519	98.678	98.678	98.678	99.519	99.76	99.519	99.519	99.519	98.197	99.519	100	99.639	99.76	99.519	99.88	99.76	100	100	99.88	99.88		99.76	99.76	100	99.88	98.197	98.197	100	99.519	98.197	99.76	100
CD630_05900	99.597	99.597	99.597	99.424	100	99.597	98.273	99.597	99.482	99.597	96.776	99.482	99.367	99.309	99.309	99.597	99.488	99.482	99.482	99.482	99.597	99.539	99.597	99.597	99.77	99.712	99.77	100	99.424	99.539	99.597	99.597	99.539	100	100	99.367	99.309	97.579	99.539	99.539	100	99.351	99.712	99.712	100	99.597	99.597	99.539	100
CD630_05910	99.857	99.857	99.857		100	99.714	99.857	99.857	99.857	99.857	97	99.857	99.571	99.714	99.714	99.857	99.857	99.857	99.857	99.857	99.857	99.714	99.857	99.857	99.857	99.571	99.857	100	99.857	99.714	99.857	99.857	99.714	100	100	99.571	99.714	97.714	98.927	99.714	100	99.571	99.571	99.571	100	99.857		99.714	100
CD630_05920	100	100	100		100	100	99.242	100	100	100	98.485	100	100	99.242	99.242	99.242	100	100	100	100	100	100	99.242	99.242	100	100	100	100	100	100	100	100	100	100	100	100	99.242	98.485	100	100	100	100	100	100	100	99.242		100	100
CD630_05921	98.413	98.413	98.413	100	100	100	100	98.413	98.413	100	93.651	98.413	98.413	100	100	98.361	98.413	98.413	98.413	98.413	98.413	100	98.361	98.361	98.413	100	98.413	100	98.413	100	98.413	100	100	100	100	98.413	100	98.413	100	100	100	98.413	100	100	100	98.361	100	100	100
CD630_05930	100	100	100	100	100	100	99.32	100	100	100	96.599	100	100	100	100	100	100	100	100	100	100	100	100	100	100	100	100	100	100	100	100	100	100	100	100	100	100	97.959	100	100	100	100	100	100	100	100	100	100	100
CD630_05940	100	100	100	100	100	100	99.772	100	100	100	99.087	100	100	100	100	100	100	100	100	100	100	99.683	100	100	100	100	100	100	100	100	100	100	100	100	100	100	100	99.772	100	100	100	100	100	100	100	100	100	100	100
CD630_05950	100	100	100	100	100	100	100	100	100	100	99.441	100	100	99.441	99.441	100	100	100	100	100	100	100	100	100	100	100	100	100	100	100	100	100	100	100	100	100	99.441	100	100	100	100	100	100	100	100	100	100	100	100
CD630_05960	100	100	100	98.649	100	100	100	100	100	100	97.297	100	100	100	100	100	100	100	100	100	100	100	100	100	100	100	100	100	100	100	100	100	100	100	100	100	100	98.649	100	100	100	100	100	100	100	100	98.649	100	100
CD630_05970	100	100	100	100	100	100	100	100	100	100		100	100	100	100	100	100	100	100	100	100	100	100	100	100	100	100	100	100	100	100	100	100	100	100	100	100	98.864	100	100	100	100	100	100	100	100	100	100	100
CD630_05980	100	100	100	100	100	100	100	100	100	100		100	100	100	100	100	100	100	100	100	100	100	100	100	100	99.476	100	100	100	100	100	100		100	100	100	100	99.476	100	100	100	100	99.476	99.476	100	100	100	100	100
CD630_05990	100	100	100	96.471	100	96.471	96.471	100	96.471	96.471		96.471	95.294	96.471	96.471	92.754	100	96.471	96.471	96.471	100	96.471	92.754	92.754	96.471	97.647	95.294	100	96.471	96.471	100	96.471	96.471	100	100	95.294	96.471	90	96.471	96.471	100	95.294	97.647	97.647	100	92.754	96.471	96.471	100
CD630_06000	100	100	100	98.291	100	98.291	99.145	100	99.145	99.145	85.714	99.145	98.291	98.291	98.291	98.291	100	99.145	99.145	99.145	100	97.436	98.291	98.291	99.145	99.145	99.145	100	99.145	97.436	100	99.145	97.436	100	100	98.291	98.291		97.436	97.436	100	98.291	99.145	99.145	100	98.291	98.291	97.436	100
CD630_06010	98.876	98.876	98.876	99.438	100	100	100	98.876	99.438	100	98.315	99.438	98.876	100	100	100	98.876	99.438	99.438	99.438	98.876	100	100	100	98.876	98.876	98.876	100	98.876	100	98.876	100	100	100	100	98.876	100	97.753	100	100	100	98.876	98.876	98.876	100	100	99.438	100	100
CD630_06011	98.333	98.333	98.333	100	100	100	98.333	98.333	100	100	94.915	100	95	96.667	96.667	96.667	98.333	100	100	100	98.333	98.333	96.667	96.667	100	100	100	100	100	98.333	98.333	100	98.333	100	100	95	96.667	98.333	98.333	98.333	100	95	100	100	100	96.667	100	98.333	100
CD630_06012	100	100	100	100	100	100	100	100	100	100		100	100	100	100	100	100	100	100	100	100	98.077	100	100	100	100	100	100	100	98.077	100	100	98.077	100	100	100	100	98.077	98.077	98.077	100	100	100	100	100	100	100	98.077	100
CD630_06020	100	100	100	100	100	98.795	98.795	100	100	100	97.59	100	100	98.795	98.795	98.795	100	100	100	100	100	100	98.795	98.795	98.795	100	98.795	100	98.795	100	100	100	100	100	100	100	98.795	97.59	100	100	100	100	100	100	100	98.795	100	100	100
CD630_06030	80.357	80.357	80.357	99.048	100	79.464	78.571	80.357	79.464	99.048	83.333	79.464	76.471	100	100	94.949	80.357	79.464	79.464	79.464	80.357	92.929	94.949	94.949	98.99	80.357	98.99	86.667	100	92.929	80.357	99.048	92.929	100	100	84.615	100		92.929	92.929	100	76.471	80.357	80.357	100	94.949	99.048	92.929	100
CD630_06040	99.275	99.275	99.275	100	100	100	100	99.275	100	100	96.377	100	100	100	100	98.551	99.275	100	100	100	99.275	100	98.551	98.551	100	100	100	100	100	100	99.275	100	100	100	100	100	100	99.275	100	100	100	100	100	100	100	98.551	100	100	100
CD630_06050	100	100	100	100	100	100	99.145	100	100	100	95.726	100	99.145	100	100	100	100	100	100	100	100	100	100	100	100	99.145	100	99.145	100	100	100	100	100	99.145	99.145	99.145	100	70.175	100	100	99.145	99.145	99.145	99.145	99.145	100	100	100	99.145
CD630_06052	97.826		98	100	98		98	98				97.143			96		98	97.959	98		98	100	98	98	100	97.959	100	98	96	98	96	98	98	98	98	98	100	100	100	98	98	96	97.959	98			98		96
CD630_06060	100	100	100	99.671	100	99.342	99.342	100	99.342	99.342	99.342	99.342	99.342	99.013	99.013	99.342	100	99.342	99.342	99.342	100	99.342	99.342	99.342	100	99.342	100	100	99.671	99.342	100	99.342	99.342	100	100	99.342	99.013	99.342	99.342	99.342	100	99.342	99.342	99.342	100	99.342	99.671	99.342	100
CD630_06071	100	100	100	100	100	100	100	100	100	100	100	100	100	100	100	100	100	100	100	100	100	100	100	100	100	100	100	100	100	100	100	100	100	100	100	100	100	100	100	100	100	100	100	97.297	100	100	100	100	100
CD630_06080					100				99.476			99.476						99.476	99.476	99.476		98.953			98.953		98.953	97.906		98.953			98.953	97.906	97.906				98.953	98.953	97.906				97.906			98.953	97.906
CD630_06090	99.474	99.474	99.474	98.947	100	97.895	98.421	99.474	99.474	99.474	96.842	99.474	98.947	98.421	98.421	99.474	99.474	99.474	99.474	99.474	99.474	98.947	99.474	99.474	98.947	98.947	98.947	98.947	98.947	98.947	99.474	99.474	98.947	98.947	98.947	98.947	98.421	99.474	98.947	98.947	98.947	98.947	98.947	98.947	98.947	99.474	98.947	98.947	98.947
CD630_06100	99.103	99.103	99.103	99.103	100	99.103	99.327	99.103	99.552	99.327	96.861	99.327	99.103	98.655	98.655	99.327	99.103	99.552	99.327	99.552	99.103	99.103	99.327	99.327	99.327	99.103	99.327	99.327	99.103	99.103	99.103	99.327	99.103	99.327	99.327	99.103	98.655	98.655	99.103	99.103	99.327	99.103	99.103	99.103	99.327	99.327	99.103	99.103	99.327
CD630_06110	100	100	100	100	100	99.156	99.578	100	100	99.578	98.734	100	99.578	100	100	99.578	100	100	100	100	100	100	99.578	99.578	100	99.156	100	100	98.734	100	100	99.578	100	100	100	99.578	100	99.578	100	100	100	100	99.156	99.156	100	99.578	100	100	100
CD630_06120	99.432	99.432	99.432	99.574	100	99.432	99.29	99.432	99.716	99.148	99.432	99.716	99.432	99.574	99.574	99.006	99.432	99.716	99.716	99.716	99.432	99.574	99.006	99.006	99.574	99.29	99.574	99.858	99.716	99.574	99.432	99.148	99.574	99.858	99.858	99.432	99.574	99.148	99.574	99.574	99.858	99.432	99.29	99.29	99.858	99.006	99.574	99.574	99.858
CD630_06130	100	100	100	100	100	100	99.203	100	100	100	99.203	100	100	100	100	99.602	100	100	100	100	100	100	99.602	99.602	100	100	100	99.602	100	100	100	100	100	99.602	99.602	100	100	99.602	100	100	99.602	100	100	100	99.602	99.602	100	100	99.602
CD630_06140	100	100	100	100	100	100	100	100	100	100	100	100	100	100	100	100	100	100	100	100	100	100	100	100	100	100	100	100	100	100	100	100	100	100	100	100	100	100	100	100	100	100	100	100	100	100	100	100	100
CD630_06150	100	100	100	100	100	100	97.423	100	98.969	100	98.969	98.969	99.485	100	100	100	100	98.969	98.969	98.969	100	99.485	100	100	100	100	100	99.485	99.485	99.485	100	100	99.485	99.485	99.485	99.485	100	100	99.485	99.485	99.485	100	100	100	99.485	100	100	99.485	99.485
CD630_06160	100	100	100	99.273	100	99.273	99.273	100	98.909	99.273	99.273	98.909	98.909	100	100	100	100	98.909	98.909	98.909	100	100	100	100	99.273	99.273	99.273	99.273	99.273	100	100	99.273	100	99.273	99.273	98.909	100	98.182	100	100	99.273	100	99.273	99.273	99.273	100	99.273	100	99.273
CD630_06170	99.664	99.664	99.664	99.329	100	99.664	98.993	99.664	99.664	99.329	95.973	99.664	99.664	98.993	98.993	99.664	99.664	99.664	99.664	99.664	99.664	99.329	99.664	99.664	99.329	99.329	99.329	99.664	100	99.329	99.664	99.329	99.329	99.664	99.664	99.664	98.993	98.322	99.329	99.329	99.664	99.138	99.329	99.329	99.664	99.664	99.329	99.329	99.664
CD630_06180	99.315	99.315	99.315	100	100	100	99.315	99.315	100	100	99.315	100	100	100	100	100	99.315	100	100	100	99.315	99.315	100	100	100	100	100	100	100	99.315	98.63	100	99.315	100	100	100	100	100	99.315	99.315	100	98.63	100	100	100	100	100	99.315	100
CD630_06190	100	100	100	100	100	100	100	100	100	100	100	100	100	100	100	100	100	100	100	100	100	100	100	100	100	100	100	100	100	100	100	100	100	100	100	100	100	100	100	100	100	100	100	100	100	100	100	100	100
CD630_06200	100	100	100	100	100	100	100	100	100	100	98.701	100	100	100	100	100	100	100	100	100	100	100	100	100	100	100	100	100	100	100	100	100	100	100	100	100	100	100	100	100	100	100	100	100	100	100	100	100	100
CD630_06210	95.181		96.591	96.591				76.471			90.625	98.795	90.625	63.855					87.342				100	100		97.576							96.296			100											90.625
CD630_06220	100	100	100	100	100	100	100	100	100	100	98.649	100	100	100	100	100	100	100	100	100	100	100	100	100	100	100	100	100	98.649	100	100	100	100	100	100	100	100	100	100	100	100	100	100	100	100	100	100	100	100
CD630_06230	97.872	97.872	97.872	97.872	100	100	97.872	97.872	97.872	97.872	97.872	97.872	97.872	95.745	95.745	100	97.872	97.872	97.872	97.872	97.872	95.745	100	100	100	100	100	100	97.872	95.745	97.872	97.872	95.745	100	100	97.872	95.745	97.872	95.745	95.745	100	97.872	100	100	100	100	97.872	95.745	100
CD630_06240	100	100	100	100	100	100	100	100	98.837	98.837	96.512	98.837	98.837	98.837	98.837	100	100	98.837	98.837	98.837	100	100	100	100	100	100	100	100	100	100	100	98.837	100	100	100	98.837	98.837	98.837	100	100	100	100	100	100	100	100	100	100	100
CD630_06250	99.274	99.274	99.274	99.031	100	99.516	99.758	98.929	99.274	99.274	97.337	99.274	98.789	99.516	99.516	99.274	98.929	99.274	99.274	99.274	98.929	99.274	99.274	99.274	99.274	99.274	99.274	99.516	99.274	99.274	99.274	99.274	99.274	99.516	99.516	99.031	99.516	99.031	99.274	99.274	99.516	99.274	99.274	99.274	99.516	99.274	99.031	99.274	99.516
CD630_06260	100	100	100	100	100	100	99.77	100	100	100	99.539	100	100	100	100	100	100	100	100	100	100	100	100	100	100	99.77	100	100	98.598	100	100	100	100	100	100	100	100	100	100	100	100	100	99.77	99.77	100	100	100	100	100
CD630_06270	98.913	98.913	98.913	100	100	100	100	98.913	100	100	97.826	100	100	98.913	98.913	100	98.913	100	100	100	98.913	100	100	100	100	100	100	100	100	100	98.913	100	100	100	100	100	98.913	98.913	100	100	100	98.913	100	100	100	100	100	100	100
CD630_06271	100	100	100	100	100	100	100	100	100	100	100	100	100	100	100	100	100	100	100	100	100	100	100	100	100	100	100	100	100	100	100	100	100	100	100	100	100	100	100	100	100	100	100	100	100	100	100	100	100
CD630_06280	99.485	99.485	99.485	98.454	100	99.485	98.969	99.485	99.485	99.485	97.938	99.485	100	99.485	99.485	99.485	99.485	99.485	99.485	99.485	99.485	99.485	99.485	99.485	99.485	98.454	99.485	99.485	100	99.485	99.485	99.485	99.485	99.485	99.485	100	99.485	98.969	99.485	99.485	99.485	99.485	98.454	98.454	99.485	99.485	99.485	99.485	99.485
CD630_06290	99.558	99.558	99.558	100	100	100	100	99.558	99.558	100	98.23	99.558	100	100	100	100	99.558	99.558	99.558	99.558	99.558	100	100	100	100	99.558	100	100	100	100	99.558	100	100	100	100	100	100	99.115	100	100	100	100	99.558	99.558	100	100	100	100	100
CD630_06300	99.563	99.563	99.563	99.782	100	99.563	99.782	99.563	99.345	99.345	97.38	99.345	99.563	99.782	99.782	99.563	99.563	99.345	99.345	99.345	99.563	99.563	99.563	99.563	99.345	99.563	99.345	99.345	99.782	99.563	99.563	99.345	99.339	99.345	99.345	99.563	99.782	98.908	99.563	99.563	99.345	99.563	99.563	99.563	99.345	99.563	99.563	99.563	99.345
CD630_06310	99.425	99.425	99.425	99.425	100	98.851	99.425	99.425	99.425	99.425	99.425	100	98.851	98.851	98.851	99.425	99.425	99.425	99.425	99.425	99.425	98.851	99.425	99.425	99.425	99.425	99.425	99.425	99.425	98.851	99.425	99.425	98.851	99.425	99.425	98.851	98.851	98.851	98.851	98.851	99.425	98.851	99.425	99.425	99.425	99.425	98.851	98.851	99.425
CD630_06330	99.444	99.444	99.444	99.722	100	99.722	97.778	99.444	99.167	99.658		99.167	100	100	100	99.722	99.444	99.167	99.167	99.167	99.444	99.722	99.722	99.722	98.611	98.889	98.611	99.722	100	99.722	99.444	99.658	99.722	99.722	99.722	100	100	96.944	99.722	99.722	99.722	100	98.889	98.889	99.722	99.722	98.333	99.722	99.722
CD630_06340	99.187	99.187	99.187	98.374	100	97.561	98.374	99.187	97.561	98.374	96.748	97.561	97.561	97.561	97.561	98.374	99.187	97.561	97.561	97.561	99.187	96.748	98.374	98.374	97.561	98.374	97.561	99.187	96.748	96.748	99.187	98.374	96.748	99.187	99.187	97.561	97.561	97.561	96.748	96.748	99.187	97.561	98.374	98.374	99.187	98.374	98.374	96.748	99.187
CD630_06350	99.254	99.254	99.254	99.627	100	100	99.254	98.881	99.631	100	97.761	99.631	99.262	98.881	98.881	98.507	98.881	99.631	99.631	99.631	98.881	99.262	98.507	98.507	98.881	99.627	98.881	100	99.254	99.262	99.254	100	99.262	100	100	99.262	98.881	99.262	99.262	99.262	100	99.262	99.627	99.627	100	98.507	100	99.262	100
CD630_06360	98.653	98.653	98.653	97.98	100	98.653	98.316	98.653	98.99	98.99	98.653	98.99	100	97.98	97.98	98.99	98.653	98.99	98.99	98.99	98.653	98.653	98.99	98.99	99.327	98.653	99.327	100	99.327	98.653	98.653	98.99	98.653	100	100	100	97.98	100	98.653	98.653	100	100	98.653	98.653	100	98.99	98.653	98.653	100
CD630_06370	75	75	75	98.649	100	98.649	97.973	75	99.324	99.324	96.622	99.324	100	99.324	99.324	99.324	75	99.324	99.324	99.324	75	98.649	99.324	99.324	99.324	99.324	99.324	100	99.324	98.649	75	99.324	98.649	100	100	100	99.324	97.297	98.649	98.649	100	100	99.324	99.324	100	99.324	97.973	98.649	100
CD630_06380	98.246	98.246	98.246	100	100	100	100	98.246	100	100	100	100	100	100	100	100	98.246	100	100	100	98.246	100	100	100	100	100	100	100	100	100	98.246	100	100	100	100	100	100	100	100	100	100	100	100	100	100	100	100	100	100
CD630_06390	98.095	98.93	98.93	87.821		98.93	96.653	98.93	97.861		96.515	97.861	99.733	99.733	99.733	100	98.93	97.861	97.861	88.141	98.93	97.594	100	100	92.208	97.326	93.048	100	98.477			97.861	97.594	100	92.308	99.733	99.733	97.179	95.017	97.594	98.765	99.733	97.326	92.949	100	100	87.821	97.594	100
CD630_06400	100	100	100	98.773	100	99.387	99.387	100	99.387	99.387	97.546	99.387	99.387	99.387	99.387	100	100	99.387	99.387	99.387	100	99.387	100	100	99.387	98.773	99.387	100	99.387	99.387	100	99.387	99.387	100	100	99.387	99.387	98.773	99.387	99.387	100	99.387	98.773	98.773	100	100	99.387	99.387	100
CD630_06420	98.63	98.63	98.63	98.63	100	98.63	98.63	98.63	98.63	98.63	98.63	98.63	98.63	98.63	98.63	98.63	98.63	98.63	98.63	98.63	98.63	98.63	98.63	98.63	98.63	98.63	98.63	100	98.63	98.63	98.63	98.63	98.63	100	100	98.63	98.63	98.63	98.63	98.63	100	98.63	98.63	98.63	100	98.63	98.63	98.63	100
CD630_06421	100	100	100	100	100	100	100	100	100	100	100	100	100	100	100	100	100	100	100	100	100	100	100	100	100	100	100	100	100	100	100	100	100	100	100	100	100	100	100	100	100	100	100	100	100	97.436	100	100	100
CD630_06430	100	100	100	98.261	100	98.696	98.261	100	98.261	100		98.261	98.261	97.826	97.826	97.826	100	98.261	98.261	98.261	100	98.261	97.826	97.826	98.261	99.13	98.261	97.826	97.826	98.261	100	100	98.261	97.826	97.826	98.261	97.826	96.537	98.261	98.261	97.826	98.261	99.13	99.13	97.826	97.826	98.261	98.261	97.826
CD630_06440	100	100	100	99.673	100	99.673	99.673	100	99.673	100		99.673	99.346	99.346	99.346	99.02	100	99.673	99.673	99.673	100	99.346	99.02	99.02	99.346	100	99.346	99.673	99.673	99.346	100	100	99.346	99.673	99.673	98.667	99.346	99.02	99.346	99.346	99.673	99.346	100	100	99.673	99.02	99.673	99.346	99.673
CD630_06450	99.676	99.676	99.676	99.353	100	99.676	99.676	99.676	99.029	99.353		99.029	99.353	99.353	99.353	99.353	99.676	99.029	99.029	99.029	99.676	99.353	99.353	99.353	99.353	99.353	99.353	99.353	99.353	99.353	99.676	99.353	99.353	99.353	99.353	99.353	99.353	99.029	99.353	99.353	99.353	99.353	99.353	99.353	99.353	99.353	99.353	99.353	99.353
CD630_06460	97.797	97.797	97.797	97.797	100	98.238	99.119	97.797	97.797	97.797		97.797	98.238	97.797	97.797	97.797	97.797	97.797	97.797	97.797	97.797	98.238	97.797	97.797	98.238	97.797	98.238	100	97.797	98.238	97.797	97.797	98.238	100	100	98.238	97.797	98.238	98.238	98.238	100	98.238	97.797	97.797	100	97.797	98.238	98.238	100
CD630_06470	97.143	97.143	97.143	99.048	100	98.095	98.095	97.143	98.095	98.095	94.286		97.753	97.143	97.143	98.095	97.143	98.095	98.095	98.095	97.143	100	98.095	98.095	97.143	97.143	97.143	100	97.143	100	97.143	98.095	100	100	100	98.095	97.143	97.143	100	100	100	98.095	97.143	97.143	100	98.095	97.143	100	100
CD630_06480	100	100	100	100	100	100	100	100	100	100		100	100	100	100	100	100	100	100	100	100	100	100	100	100	100	100	100	100	100	100	100	100	100	100	100	100	100	100	100	100	100	100	100	100	100	100	100	100
CD630_06490	99.104	99.104	99.104	99.403	100	100	98.358	99.104	99.851	99.701		99.851	99.701	99.254	99.254	99.701	99.104	99.851	99.851	99.851	99.104	99.403	99.701	99.701	99.701	99.552	99.701	100	99.552	99.403	99.104	99.701	99.403	100	100	99.701	99.254	98.955	99.403	99.403	100	99.701	99.552	99.552	100	99.701	99.851	99.403	100
CD630_06500	99.54	99.54	99.54	99.693	100	99.54	99.693	99.54	99.387	99.233		99.387	99.387	99.54	99.54	99.54	99.54	99.387	99.387	99.387	99.54	100	99.496	99.54	99.233	99.693	99.233	100	99.847	100	99.54	99.233	100	100	100	99.387	99.54	99.693	100	100	100	99.387	99.693	99.693	100	99.54	99.387	100	100
CD630_06510	99.748	99.748	99.748	99.748	100	99.496	99.748	99.748	99.748	99.748		99.748	99.748	99.748	99.748	99.748	99.748	99.748	99.748	99.748	99.748	99.748	99.748	99.748	99.748	99.244	99.748	100	99.748	99.748	99.748	99.748	99.748	100	100	99.748	99.748	99.748	99.748	99.748	100	99.748	99.244	99.244	100	99.748	99.748	99.748	100
CD630_06511	95.082	95.082	95.082	95.082	100	95.082	91.803	95.082	96.721	96.721		96.721	96.721	94.643	94.643	96.721	95.082	96.721	96.721	96.721	95.082	90.164	96.721	96.721	91.803		91.803	100	93.443	90.164	95.082	96.721	90.164	100	100	96.721	94.643	93.443	90.164	90.164	100	96.721			100	96.721	96.721	90.164	100
CD630_06512	88.372	88.372	88.372	86.047	100	95.349	83.721	88.372	86.047	88.372		86.047	88.372	95.349	95.349	88.372	88.372	86.047	86.047	86.047	88.372	83.721	88.372	88.372	88.095		88.095	100	83.333	83.721	88.372	88.372	83.721	100	100	88.372	95.349	88.372	83.721	83.721	100	88.372			100	88.372	95.349	83.721	100
CD630_06520	100	100	100	99.2	100	99.2	99.2	100	100	99.2		100	99.2	100	100	99.2	100	100	100	100	100	100	99.2	99.2	99.2		99.2	100	99.2	100	100	99.2	100	100	100	99.2	100	99.2	100	100	100	99.2			100	99.2	100	100	100
CD630_06530	98.951	98.951	98.951	98.951	100	99.301	99.301	98.951	99.301	98.951		99.301	98.951	98.951	98.951	98.951	98.951	99.301	99.301	99.301	98.951	99.301	98.951	98.951	100		100	100	99.242	99.301	98.951	98.951	99.301	100	100	98.951	98.951	98.601	99.301	99.301	100	98.951			100	98.951	98.601	99.301	100
CD630_06540	100	100	100	100	100	99.531	99.531	100	100	99.531		100	99.531	99.531	99.531	100	100	100	100	100	100	99.531	100	100	100		100	100	99.531	99.531	100	99.531	99.531	100	100	99.531	99.531	99.531	99.531	99.531	100	99.531			100	100	100	99.531	100
CD630_06550	97.959	97.959	97.959	98.367	100	97.959	98.367	97.959	97.959	97.959		97.959	97.551	97.551	97.551	99.592	97.959	97.959	97.959	97.959	97.959	97.959	99.592	99.592	97.959	97.959	97.959	100	97.551	97.959	97.959	97.959	97.959	100	100	97.551	97.551	97.143	97.959	97.959	100	97.551	97.959	97.959	100	99.592	98.367	97.959	100
CD630_06560	99.754	99.754	99.754	99.509	100	99.509	99.509	99.754	99.017	99.509	99.017	99.017	100	99.509	99.509	99.754	99.754	99.017	99.017	99.017	99.754	99.509	99.754	99.754	99.509	99.754	99.509	100	99.754	99.509	99.754	99.509	99.509	100	100	100	99.509	98.771	99.509	99.509	100	98.909	99.754	99.754	100	99.754	99.017	99.509	100
CD630_06570	99.497	99.497	99.497	99.246	100	99.497	99.749	99.497	98.995	99.246	98.744	98.995	99.246	99.497	99.497	99.749	99.497	98.995	98.995	98.995	99.497	99.749	99.749	99.749	99.497	99.497	99.497	99.497	99.497	99.749	99.246	99.246	99.749	99.497	99.497	99.246	99.497	98.241	99.749	99.749	99.497	99.246	99.497	99.497	99.497	99.749	99.749	99.749	99.497
CD630_06580	100	100	100	100	100	100	100	100	100	100	96.85	100	100	100	100	99.213	100	100	100	100	100	100	99.213	99.213	100	98.425	100	99.213	100	100	100	100	100	99.213	99.213	100	100	99.213	100	100	99.213	100	98.425	98.425	99.213	99.213	100	100	99.213
CD630_06590	100	100	100	99.459	100	100		100	100	100	96.757	100	98.919	98.919	98.919		100	100	100	100	100	98.919			100		100	100	100	98.919	100	100	98.919	100	100	98.919	98.919	98.919	98.919	98.919	100	98.919			100		99.459	98.919	100
CD630_06600	99.958	99.958	99.958	99.789	100	99.958		56.3422	99.916	99.958	98.099	99.916	99.958	99.916	99.916		99.958	100	99.916	99.916	99.958	99.958			99.958		99.958	99.958	99.873	99.958	99.958	99.958	99.958	99.958	99.958	99.958	99.916	86.951	99.958	99.958	99.958	99.958			99.958		99.662	99.958	99.958
CD630_06610	100	100	100	100	100	100		100	100	100	100	100	100	100	100		100	100	100	100	100	100			100	83.217	100	100	100	100	100	100	100	100	100	100	100	50	100	100	100	100			100		100	100	100
CD630_06620	100	100	100	100	100	100		100	100	100	95.349	100	100	100	100		100	100	100	100	100	100			100		100	100	100	100	100	100	100	100	100	100	100	95.455	100	100	100	100			100		100	100	100
CD630_06630	65.3868	65.3868	99.926	63.4094	61.5932	65.4767		60.386	58.8314	65.0616	65.3005	59.0291	56.9858	99.508	64.934		67.4015	65.1384	62.215	59.4988	65.0336	61.6217			62.0633		99.705	99.779	56.9816	61.6681	55.317	99.889	60.714	99.779	62.6295	65.4735	99.742	65.7632	65.2102	80.064	65.2292	65.0336			60.1896		67.3107	100	58.8111
CD630_06640	99.142	99.142	99.142	99.571	100	99.142		97.143	99.571	100	98.291	99.571	100	96.996	96.996		99.142	99.571	99.571	99.571	99.142	99.571			99.571		99.571	99.571	99.571	99.571	99.142	97.425	99.571	99.571	99.571	100	96.996	99.571	99.571	99.571	96.996	99.571			99.571		99.571	99.571	99.571
CD630_06641	100	100	100	98.78	100	100	100	100	98.78	100	100	98.78	98.78	100	100	100	100	98.78	98.78	98.78	100	100	100	100	100	100	100	100	100	100	100	100	100	100	100	98.78	100	100	100	100	100	98.78	100	100	100	100	100	100	100
CD630_06642	100	100	100	100	100	100	98.889	100	100	100	97.778	100	100	100	100	100	100	100	100	100	100	100	100	100	100	100	100	100	100	100	100	100	100	100	100	100	100	98.889	100	100	100	100	100	100	100	100	98.889	100	100
CD630_06650	99.593	99.593	99.593	99.593	100	99.187	99.593	99.593	99.593	99.593	99.593	99.593	99.593	99.593	99.593	99.593	99.593	99.593	99.593	99.593	99.593	99.593	99.593	99.593	99.593	99.593	99.593	99.593	99.593	99.593	99.593	99.593	99.593	99.593	99.593	99.593	99.593	99.593	99.593	99.593	99.593	99.593	99.593	99.593	99.593	99.593	99.187	99.593	99.593
CD630_06660	99.213	99.213	99.213	99.606	100	99.606	99.606	99.213	99.213	99.213	98.031	99.213	98.819	99.213	99.213	99.213	99.213	99.213	99.213	99.213	99.213	99.213	99.213	99.213	99.213	99.606	99.213	99.606	99.213	99.213	99.213	99.213	99.213	99.606	99.606	98.819	99.213	99.213	99.213	99.213	99.606	98.819	99.606	99.606	99.606	99.213	99.213	99.213	99.606
CD630_06670	99.672	99.672	99.672	99.672	100	99.344	99.344	99.672	99.344	99.344	98.689	99.344	99.344	99.672	99.672	100	99.672	99.344	99.344	99.344	99.672	99.672	100	100	99.672	99.672	99.672	99.672	99.672	99.672	99.344	99.344	99.672	99.672	99.672	99.344	99.672	99.016	99.672	99.672	99.672	99.344	99.672	99.672	99.672	100	99.344	99.672	99.672
CD630_06680	99.16	99.16	99.16	99.58	100	100	99.58	99.16	100	100	99.16	100	100	100	100	99.58	99.16	100	100	100	99.16	100	99.58	99.58	100	100	100	100	99.58	100	98.739	100	100	100	100	100	100	99.58	100	100	100	100	100	100	100	99.58	99.58	100	100
CD630_06690	99.787	99.787	99.787	99.36	100	99.574	99.787	99.787	98.934	99.36	96.802	98.934	99.147	99.36	99.36	99.36	99.787	98.934	98.934	98.934	99.787	99.36	99.36	99.36	99.147	99.36	99.147	98.934	99.787	99.36	99.787	99.36	99.36	98.934	95.122	99.147	99.36	98.507	99.36	99.36	98.934	99.147	99.36	99.36	98.934	99.36	99.574	99.36	98.934
CD630_06700	100	100	100	100	100	100	100	100	100	100	100	100	100	100	100	100	100	100	100	100	100	100	100	100	100	100	100	100	100	100	100	100	100	100	100	100	100	100	100	100	100	100	100	100	100	100	100	100	100
CD630_06710	99.363	99.363	99.363	99.363	100	99.363	100	99.363	99.363	99.363	99.363	99.363	99.363	100	100	98.726	99.363	99.363	99.363	99.363	99.363	99.363	98.726	98.726	99.363	99.363	99.363	99.363	99.363	99.363	99.363	99.363	99.363	99.363		99.363	100	98.726	99.363	99.363	99.363	99.363	99.363	99.363	99.363	98.726	100	99.363	99.363
CD630_06720	99.237	99.237	99.237	100	100	100	99.618	99.237	100	99.618	99.237	100	99.618	99.618	99.618	98.855	99.237	100	100	100	99.237	99.618	98.855	98.855	100	98.855	100	99.237	99.237	99.618	99.237	99.618	99.618	99.237	99.237	99.618	99.618	99.618	99.618	99.618	99.237	99.618	98.855	98.855	99.237	98.855	98.855	99.618	99.237
CD630_06730	100	100	100	100	100	100	100	100	100	100	99.576	100	100	100	100	100	100	100	100	100	100	100	100	100	100	99.576	100	100	100	100	100	100	100	100	100	100	100	100	100	100	100	100	99.576	99.576	100	100	99.153	100	100
CD630_06740	97.222	97.222	97.222		100		98.611	97.222		98.611	98.611			98.611	98.611	98.611	97.222				97.222	100	98.611	98.611		97.222		98.611	100	100	97.222	98.611	100	98.611	98.611		98.611	100	100	100	98.611		97.222	97.222	98.611	98.611	98.611	100	98.611
CD630_06750	100	100	100	99.254	100	98.507	99.254	100	99.254	99.254	97.015	99.254	99.254	99.254	99.254	100	100	99.254	99.254	99.254	100	100	100	100	99.254	99.254	99.254	100	99.254	100	100	99.254	100	100	100	99.254	99.254	99.254	100	100	100	99.254	99.254	99.254	100	100	98.507	100	100
CD630_06760	99.615	99.615	99.615	99.615	100	99.231	99.231	99.615	99.615	98.846	97.308	99.615	100	100	100	100	99.615	99.615	99.615	99.615	99.615	99.231	100	100	95	100	95	100	100	99.231	99.615	98.846	99.231	100	100	100	100	98.462	99.231	99.231	100	100	100	100	100	100	98.462	99.231	100
CD630_06770	99.375	99.375	99.375	100	100	100	100	99.375	100	100	98.125	100	100	100	100	100	99.375	100	100	100	99.375	100	100	100	98.75	100	98.75	100	100	100	99.375	100	100	100	100	100	100	98.75	100	100	100	100	100	100	100	100	100	100	100
CD630_06780	98.551	98.551	98.551	98.551	100	98.551	98.551	98.551	98.551	97.101	97.101	98.551	98.551	98.551	98.551	98.551	98.551	98.551	98.551	98.551	98.551	98.551	98.551	98.551	98.551	100	98.551	98.551	98.551	98.551	98.551	97.101	98.551	98.551	98.551	98.551	98.551	97.101	98.551	98.551	98.551	98.551	100	100	98.551	98.551	98.551	98.551	98.551
CD630_06790	99.702	99.702	99.702	100	99.702	99.702	100	99.702	99.702		99.104	99.702	100	99.702	99.702	99.702	99.702	99.702	99.702	99.702	99.702	100	99.702	99.702	99.702	99.702	99.702	100	100	100	99.702		100	100	100	100	99.702	99.107	100	100	100	100	99.702	99.702	100	99.702		100	100
CD630_06800	98.319	98.319	98.319	99.58	100	99.79	98.739	98.109	98.319			98.319	99.37	97.899	97.899	99.79	98.109	98.319	98.319	98.319	98.109	99.37	99.79	99.79	99.58	100	99.58	99.79	99.16	99.37	98.319		99.37	99.79	99.79	99.37	97.899	98.319	99.37	99.37	99.79	99.37	100	100	99.79	99.79		99.502	99.79
CD630_06810	100	100	100	100	100	100	100	100	100		98.578	100	99.763	99.763	99.763	100	100	100	100	100	100	99.763	100	100	100	100	100	100	100	99.763	100		99.763	99.763	99.763	99.763	99.763	100	99.763	99.763	99.763	99.763	100	100	100	100		99.763	100
CD630_06820	99.437	99.437	99.437	99.437	100	99.25	99.437	99.437	99.437		98.874	99.437	99.437	98.874	98.874	99.437	99.437	99.437	99.437	99.437	99.437	99.437	99.437	99.437	99.437	99.437	99.437	98.499	99.25	99.437	99.437		99.437	98.499	98.499	99.437	98.874	99.25	99.437	99.437	98.499	99.437	99.437	99.437	98.499	99.437		99.437	98.499
CD630_06830	100	100	100	100	100	99.707	100	100	100		100	100	100	100	100	100	100	100	100	100	100	100	100	100	100	100	100	100	100	100	100		100	100	100	100	100	99.413	100	100	100	100	100	100	100	100		100	100
CD630_06840	100	100	100	100	100	100	100	100	100	100	100	100	100	100	100	100	100	100	100	100	100	100	100	100	100	100	100	100	100	100	100	100	100	100	100	100	100	100	100	100	100	100	100	100	100	100	100	100	100
CD630_06850	100	100	100	100	100	100	100	100	100	100	99.412	100	100	100	100	100	100	100	100	100	100	100	100	100	100	100	100	100	100	100	100	100	100	100	100	100	100	99.412	100	100	100	100	100	100	100	100	100	100	100
CD630_06860	100	100	100	100	100	100	100	100	100	100	98.462	100	100	100	100	100	100	100	100	100	100	100	100	100	100	100	100	100	100	100	100	100	100	100	100	100	100	100	100	100	100	100	100	100	100	100	100	100	100
CD630_06870	100	100	100	99.16	100	99.16	99.16	100	100	100	99.16	100	99.16	100	100	100	100	100	100	100	100	100	100	100	100	100	100	99.16	99.16	100	100	100	100	99.16	99.16	99.16	100	99.16	100	100	99.16	100	100	100	99.16	100	100	100	99.16
CD630_06880	98.87	98.87	98.87	100	100	98.87	100	98.87	98.305	97.74	95.48	98.305	98.87	98.87	98.87	98.305	98.87	98.305	98.305	98.305	98.87	98.305	98.305	98.305	100	98.87	100	98.87	98.87	98.305	98.87	97.74	98.305	98.87	98.87	98.87	98.87	98.87	98.305	98.305	98.87	98.87	98.87	98.87	98.305	98.305	98.87	98.305	98.305
CD630_06890	99.377	99.377	99.377	99.533	100	99.844	99.533	99.377	99.844	99.377		99.844	99.844	99.844	99.844	100	99.377	76.7905	99.844	99.844	99.377	99.844	100	100	99.844	99.688	99.844	99.688	100	99.844	99.377	99.377	99.844	99.688	99.688	99.844	99.844	99.688	99.844	99.844	99.688	99.377	99.688	99.688	99.688	100	99.844	99.844	99.688
CD630_06900	99.685	99.685	99.685	99.528	100	99.528	99.213	99.685	99.685	99.213	97.48	99.685	99.37	99.528	99.528	99.843	99.685	99.685	99.685	99.685	99.685	99.685	99.843	99.843	99.843	99.843	99.843	99.37	99.528	99.685	99.685	99.213	99.685	99.37	99.37	99.37	99.528	99.37	99.685	99.685	99.37	99.685	99.843	99.843	99.37	99.843	99.843	99.685	99.37
CD630_06910	99.615	99.615	99.615	99.615	100	99.615	99.615	99.615	100	99.615	96.538	100	99.615	99.615	99.615	99.615	99.615	100	100	100	99.615	100	99.615	99.615	99.615	99.615	99.615	99.615	100	100	99.615	99.615	100	99.615	99.615	99.615	99.615	99.231	100	100	99.615	99.615	99.615	99.615	99.615	99.615	99.615	100	99.615
CD630_06920	98.175	98.175	98.175	98.175	100	98.175	98.175	98.175	98.54	98.175	97.81	98.54	97.81	98.905	98.905	98.54	98.175	98.54	98.54	98.54	98.175	98.54	98.54	98.54	98.175	97.81	98.175	98.905	97.81	98.54	98.175	98.175	98.54	98.905	98.905	97.81	98.905	98.54	98.54	98.54	98.905	98.175	97.81	97.81	98.905	98.54	98.175	98.54	98.905
CD630_06930	99.634	99.634	99.634	100	100	100	99.634	99.634	99.634	99.267	97.436	99.634	99.634	100	100	100	99.634	99.634	99.634	99.634	99.634	100	100	100	100	99.634	100	100	100	100	99.634	99.267	100	100	100	99.634	100	99.634	100	99.634	100	99.634	99.634	99.634	100	100	100	100	100
CD630_06940	99.485	99.485	99.485	98.969	100	99.485	99.485	98.969	99.485	99.485	98.969	99.485	99.485	99.485	99.485	99.485	98.969	99.485	99.485	99.485	98.969	99.485	99.485	99.485	99.485	99.485	99.485	99.485	98.969	99.485	99.485	99.485	99.485	99.485	99.485	99.485	99.485	99.485	99.485	99.485	99.485	99.485	99.485	99.485	99.485	99.485	99.485	99.485	99.485
CD630_06941	98.462	98.462	98.462	100	100	98.462	96.923	98.462	98.462	100	98.462	98.462	98.462	98.462	98.462	98.462	98.462	98.462	98.462	98.462	98.462	98.462	98.462	98.462	98.462	98.462	98.462	100	96.923	98.462	98.462	100	98.462	100	100	98.462	98.462	96.923	98.462	98.462	100	98.462	98.462	98.462	100	98.462	100	98.462	100
CD630_06950	99.656	99.656	99.656	99.828	100	99.656	99.828	99.656	99.656	99.828	98.795	99.656	99.828	99.828	99.828	99.656	99.656	99.656	99.656	99.656	99.656	100	99.656	99.656	99.828	99.656	99.828	99.828	99.828	100	99.656	99.828	100	99.828	99.828	99.828	99.828	99.656	100	100	99.828	99.656	99.656	99.656	99.828	99.656	99.828	100	99.828
CD630_06960	100	100	100	100	100	100	100	100	100	100	99.346	100	100	100	100	100	98.707	100	100	100	100	100	100	100	100	100	100	100	100	100	100	100	100	100	100	100	100	100	100	100	100	100	100	100	100	100	100	100	100
CD630_06970	100	100	100	100	100	100	100	100	98.901	100	100	100	100	100	100	100	100	100	100	100	100	100	100	100	100	100	100	100	100	100	100	100	100	100	100	100	100	100	100	100	100	100	100	100	100	100	100	100	100
CD630_06990	100	100	100	99.706	100	100	100	100	100	100	100	100	100	100	100	100	100	100	100	100	100	100	100	100	100	100	100	100	100	100	100	100	100	100	100	100	100	100	100	100	100	100	100	100	100	100	99.706	100	100
CD630_07000	99.624	99.624	99.624	99.624	100	99.624	99.624	99.624	99.499	99.624	99.123	99.499	99.624	99.624	99.624	99.373	99.624	99.499	99.499	99.499	99.624	99.624	99.373	99.373	99.499	99.624	99.499	99.624	99.624	99.624	99.624	99.624	99.624	99.624	99.624	99.624	99.624	99.624	99.624	99.624	99.624	99.624	99.624	99.624	99.624	99.373	99.624	99.624	99.624
CD630_07010	100	100	100	100	100	100	100	100	100	100	100	100	100	100	100	100	100	100	100	100	100	100	100	100	100	100	100	100	100	100	100	100	100	100	100	100	100	99.492	100	100	100	100	100	100	100	100	100	100	100
CD630_07020	100	100	100	99.561	100	100	100	100	100	99.561	98.684	100	99.561	100	100	100	100	100	100	100	100	100	100	100	100	100	100	100	100	100	100	99.561	100	100	100	99.561	100	100	100	100	100	100	100	100	100	100	99.561	100	100
CD630_07030	99.769	99.769	99.769	98.962	100	99.654	99.885	99.769	99.885	99.885	98.501	99.885	99.654	99.769	99.769	99.769	99.769	99.885	99.885	99.885	99.769	98.731	99.769	99.769	99.885	98.962	99.885	99.885	99.885	98.731	99.625	99.885	98.731	99.885	99.885	99.654	99.769	99.077	98.731	98.731	99.885	99.654	98.962	98.962	99.885	99.769	98.962	98.731	99.885
CD630_07050	100	100	100	100	100	100	100	100	100	100	100	100	100	100	100	100	100	100	100	100	100	100	100	100	100	99.371	100	100	100	100	100	100	100	100	100	100	100	100	100	100	100	100	99.371	99.371	100	100	100	100	100
CD630_07060	99.635	99.635	99.635	99.27	100	99.27	99.635	99.635	99.27	99.635	98.905	99.27	99.635	99.635	99.635	99.27	98.37	99.27	99.27	99.27	99.635	99.635	99.27	99.27	99.27	99.635	98.905	99.27	99.27	99.635	99.635	99.635	99.635	99.27	99.27	99.635	99.635	98.905	99.635	99.635	99.27	99.635	99.635	99.635	99.27	99.27	99.27	99.635	99.27
CD630_07070	98.92	98.92	98.92	99.16	100	99.04	99.16	98.92	99.28	99.04	97.792	99.28	99.16	99.04	99.04	99.16	98.92	99.28	99.28	99.28	98.92	99.16	99.16	99.16	99.4	98.8	99.4	99.4	99.16	99.041	98.92	99.04	99.16	99.4	99.4	99.16	99.04	97.359	99.16	99.16	99.4	98.92	98.8	98.8	99.4	99.16	99.16	99.16	99.4
CD630_07080	99.587	99.587	99.587	99.587	100	100	100	99.587	100	100	99.174	100	100	100	100	100	99.587	100	100	100	99.587	100	100	100	100	100	100	99.38	100	100	99.587	100	100	99.38	99.38	100	100	99.587	100	100	99.38	99.587	100	100	99.38	100	99.587	100	99.38
CD630_07090	99.748	99.748	99.748	99.874	100	99.748	99.874	99.748	99.874	99.874	99.496	99.874	99.748	99.622	99.622	99.622	99.748	99.874	99.874	99.874	98.985	99.748	99.622	99.622	99.874	99.874	99.874	99.622	99.874	99.748	99.748	99.874	99.748	99.496	99.496	99.748	99.622	99.496	99.748	99.748	99.496	99.748	99.874	99.874	99.622	99.622	99.874	99.748	99.622
CD630_07100	99.275	99.275	99.275	99.275	100	99.275	99.275	99.275	99.275	99.275	98.551	99.275	99.275	99.275	99.275	99.275	99.275	99.275	99.275	99.275	99.275	99.275	99.275	99.275	99.275	99.275	99.275	97.08	99.275	99.275	99.275	99.275	99.275	97.08	97.08	99.275	99.275	98.551	99.275	99.275	97.08	99.275	99.275	99.275	97.08	99.275	99.275	99.275	97.08
CD630_07110	100	100	100	99.824	100	99.824	100	100	100	100	99.647	100	100	99.824	99.824	100	100	100	100	100	100	100	100	100	100	100	100	99.824	100	100	100	100	100	99.824	99.824	100	99.824	100	100	100	99.824	100	100	100	100	100	99.824	100	99.824
CD630_07120	100	100	100	99.675	100	100	100	99.675	99.351	99.675	99.026	99.351	100	99.675	99.675	99.351	99.675	99.351	99.351	99.351	99.675	99.675	99.351	99.351	100	99.675	100	99.351	99.351	99.675	100	99.675	99.675	99.351	99.351	100	99.675	99.675	99.675	99.675	99.351	100	99.675	99.675	99.351	99.351	99.675	99.675	99.351
CD630_07121	100	100	100	100	100	100	100	100	100	100	100	100	100	100	100	100	100	100	100	100	100	100	100	100	100	100	100	100	100	100	100	100	100	100	100	100	100	100	100	100	100	100	100	100	100	100	100	100	100
CD630_07140	99.475	99.475	99.475	99.738	100	99.213	99.475	99.475	99.475	99.475	99.475	99.475	99.738	100	99.738	99.738	99.475	99.475	99.475	99.475	99.475	99.475	99.738	99.738	99.738	99.738	99.738	99.738	99.475	99.475	99.475	99.475	99.475	99.738	99.738	99.738	99.738	99.475	99.475	99.475	99.738	99.475	99.738	99.738	99.738	99.738	99.738	99.475	99.738
CD630_07141	100	100	100	100	100	100	97.778	100	97.778	97.778	100	97.778	97.778	100	100	97.778	100	97.778	97.778	97.778	100	100	97.778	97.778	97.778	100	97.778	100	100	100	100	97.778	100	100	100	97.778	100	88.889	100	100	100	100	100	100	100	97.778	100	100	100
CD630_07150	100	100	100	100	100	100	100	100	100	100	99.671	100	100	100	100	100	100	100	100	100	100	100	100	100	100	100	100	100	100	100	100	100	100	100	100	100	100	100	100	100	100	100	100	100	100	100	100	100	100
CD630_07160	99.844	99.844	99.844	100	100	100	100	99.844	99.688	99.688	99.844	99.688	99.844	100	100	99.844	99.844	99.688	99.688	99.688	99.844	100	99.844	99.844	100	100	100	100	99.844	100	99.844	99.688	100	100	100	99.844	100	99.844	100	100	100	99.844	100	100	100	99.844	100	100	100
CD630_07170	100	100	100	99.615	100	99.615	99.615	99.615	100	100	100	100	100	100	100	100	99.615	100	100	100	99.615	100	100	100	100	99.615	100	100	100	100	100	100	100	100	100	100	100	100	100	100	100	100	99.615	99.615	100	100	99.615	100	100
CD630_07180	100	100	100	100	100	100	100	100	100	100	100	100	100	100	100	100	100	100	100	100	100	100	100	100	100	100	100	100	100	100	99.821	100	100	100	100	100	100	100	100	100	100	99.821	100	100	100	100	100	100	100
CD630_07190	100	100	100	99.526	100	100	100	100	100	100	99.052	100	100	100	100	100	100	100	100	100	100	100	100	100	100	99.526	100	100	100	100	100	100	100	100	100	100	100	99.526	100	100	100	100	99.526	99.526	100	100	99.526	100	100
CD630_07200	100	100	100	99.653	100	99.653	99.653	100	100	100	99.653	100	99.653	99.653	99.653	100	99.107	100	100	100	100	99.653	100	100	100	99.653	100	99.653	99.653	99.653	100	100	99.653	99.653	99.653	99.653	99.653	99.653	99.653	99.653	99.653	100	99.653	99.653	99.653	100	99.653	99.653	99.653
CD630_07210	100	100	100	100	100	100	100	100	100	100	99.556	100	100	100	100	100	100	100	100	100	100	100	100	100	100	100	100	100	100	100	100	100	100	100	100	100	100	100	100	100	100	100	100	100	100	100	100	100	100
CD630_07220	100	100	100	100	100	100	100	100	100	100	99.32	100	100	100	100	99.66	100	100	100	100	100	100	99.66	99.66	100	100	100	100	100	100	100	100	100	100	100	100	100	99.66	100	100	100	100	100	100	100	99.66	100	100	100
CD630_07230	100	100	100	100	100	100	100	100	100	100	99.567	100	100	100	100	100	100	100	100	100	100	99.784	100	100	100	100	100	100	100	99.567	100	100	99.784	100	100	100	100	99.567	99.784	99.784	100	100	100	100	100	100	100	99.784	100
CD630_07240	100	100	100	100	100	100	100	100	100	100	100	100	100	100	100	100	100	100	100	100	100	100	100	100	100	100	100	100	100	100	100	100	100	100	100	100	100	100	100	100	100	100	100	100	100	100	100	100	100
CD630_07250	100	100	100	100	100	100	100	100	100	100	99.683	100	100	100	100	99.643	100	100	100	100	100	100	100	100	100	99.683	100	100	100	100	100	100	100	100	100	100	100	100	100	100	100	100	99.683	99.683	100	100	99.683	100	100
CD630_07260	100	100	100	100	100	100	100	99.781	100	100	99.561	100	100	100	100	100	99.781	100	100	100	100	100	100	100	99.561	99.781	99.561	100	100	100	100	100	100	100	100	100	100	99.781	100	100	100	100	99.781	99.781	100	100	99.781	100	100
CD630_07270	100	100	100	100	100	100	100	100	100	100	100	100	100	100	100	100	100	100	100	100	100	100	100	100	100	100	100	100	100	100	100	100	100	100	100	100	100	100	100	100	100	100	100	100	100	100	100	100	100
CD630_07280	100	100	100	100	100	100	100	100	100	100	100	100	100	100	100	100	100	100	100	100	100	100	100	100	100	100	100	99.859	100	100	100	100	100	99.859	99.859	100	100	100	100	100	99.859	100	100	100	100	100	100	100	99.859
CD630_07290	100	100	100	100	100	100	100	100	100	100	100	100	100	100	100	100	100	100	100	100	100	100	100	100	99.206	100	99.206	100	100	100	100	100	100	100	100	100	100	100	100	100	100	100	100	100	100	100	100	100	100
CD630_07300	100	100	100	99.844	100	100	100	100	100	100	99.378	100	99.844	100	100	99.689	100	100	100	100	100	100	99.689	99.689	100	99.844	100	100	100	100	100	100	100	100	100	99.844	100	99.844	100	100	100	99.844	99.844	99.844	100	99.689	99.844	100	100
CD630_07310	100	100	100	100	100	99.656	100	100	100	100	98.625	100	99.656	100	100	100	100	100	100	100	100	100	100	100	100	100	100	100	100	100	100	100	100	100	100	99.656	100	99.656	100	100	100	99.656	100	100	100	100	100	100	100
CD630_07320	98.403	98.403	98.403	99.361	100	99.681	99.681	98.403	99.681	99.042	98.083	99.681	99.361	99.681	99.681	99.361	98.403	99.681	99.681	99.681	98.403	99.681	99.361	99.361	99.681	99.361	99.681	99.681	99.681	99.681	98.403	99.042	99.681	99.681	99.681	99.361	99.681	99.361	99.681	99.681	99.681	99.361	99.361	99.361	99.681	99.361	99.361	99.681	99.681
CD630_07330	100	100	100	100	100	100	99.31	100	100	100	100	100	100	100	100	99.632	100	100	100	100	100	99.632	99.632	99.632	100	100	100	100	99.632	100	100	100	100	100	100	100	100	99.632	99.632	100	100	100	100	100	100	99.632	100	99.632	100
CD630_07340	100	100	100	100	100	100	100	100	100	100	100	100	100	100	100	100	100	100	100	100	100	100	100	100	100	100	100	100	100	100	100	100	100	100	100	100	100	100	100	100	100	100	100	100	100	100	100	100	100
CD630_07350	100	100	100	100	100	100	100	100	100	100	100	100	100	100	100	100	100	100	100	100	100	100	100	100	100	100	100	100	100	100	100	100	100	100	100	100	100	100	100	100	100	100	100	100	100	100	100	100	100
CD630_07360	100	100	100	100	100	100	100	100	100	99.145	100	100	100	100	100	100	100	100	100	100	100	100	100	100	100	100	100	100	100	100	100	99.145	100	100	100	100	100	100	100	100	100	100	100	100	100	100	100	100	100
CD630_07370	100	100	100	99.231	100	99.615	98.462	100	99.231	99.231	97.308	99.231	99.231	100	100	100	100	99.231	99.231	99.231	100	99.231	100	100	99.615	99.231	99.615	100	100	99.231	100	99.231	99.231	100	100	99.231	100	99.231	99.231	99.231	100	99.231	99.231	99.231	100	100	99.231	99.231	100
CD630_07380	98.983	98.983	98.983	98.98	100	99.66	99.66	98.983	99.66	99.32	95.918	99.66	98.98	99.32	99.32	98.98	98.983	99.66	99.66	99.66	98.983	99.32	98.98	98.98	99.32	98.98	99.32	99.32	98.644	99.32	98.983	99.32	99.32	99.32	99.32	98.98	99.32	99.32	99.32	99.32	99.32	98.98	98.98	98.98	99.32	98.98	98.98	99.32	99.32
CD630_07390	99.415	99.415	99.415	99.415	100	100	98.83	99.415	99.415	99.415	98.83	99.415	98.83	98.83	98.83	99.415	99.415	99.415	99.415	99.415	99.415	99.415	99.415	99.415	99.415	99.415	99.415	99.415	100	99.415	99.415	99.415	99.415	99.415	99.415	98.83	98.83	98.83	99.415	99.415	99.415	98.83	99.415	99.415	99.415	99.415	99.415	99.415	99.415
CD630_07400	100	100	100	100	100	100	99.727	100	99.727	100	99.727	99.727	99.727	100	100	99.727	100	99.727	99.727	99.727	100	99.454	99.727	99.727	99.727	100	99.727	99.727	99.727	99.454	100	100	99.454	99.727	99.727	99.727	100	99.727	99.454	99.454	99.727	99.727	100	100	99.727	99.727	99.727	99.454	99.727
CD630_07410				99.804	100		100		99.607	100	99.804	100	100	100	100	99.607		99.607	99.607	99.607		100	99.607	99.607	99.804	99.804	99.804	100	99.607	100		100	100	100	100	100	100	99.411	100	100	100	100	99.804	99.804	100	99.607	99.804	100	100
CD630_07420				99.462	100		99.731		99.462	99.731	99.731	99.462	99.731	99.731	99.731	99.731		99.462	99.462	99.462		99.462	99.731	99.731	99.731	99.462	99.731	99.731	99.462	99.462		99.731	99.462	99.731	99.731	99.731	99.731	99.462	99.462	99.462	99.731	99.731	99.462	99.462	99.731	99.731	99.462	99.462	99.731
CD630_07430				99.608	100		100		100	100	100	100	100	100	100	100		100	100	100		100	100	100	100	99.608	100	100	100	100		100	100	100	100	100	100	100	100	100	100	100	99.608	99.608	100	100	99.608	100	100
CD630_07440	99.24	99.24	99.24	98.479	100	98.479	99.24	99.24	99.62	99.62	98.859	99.62	98.859	99.24	99.24	98.479	99.24	99.62	99.62	99.62	99.24	99.24	98.479	98.479	99.24	98.479	99.24	99.24	99.24	99.24	99.24	99.62	99.24	99.24	99.24	98.859	99.24	98.479	99.24	99.24	99.24	98.859	98.479	98.479	99.24	98.479	98.479	99.24	99.24
CD630_07450	99.598	99.598	99.598	99.598	100	100	99.197	99.598	100	100	97.992	100	99.598	99.197	99.197	100	99.598	100	100	100	99.598	99.598	100	100	99.598	99.598	99.598	99.598	100	99.598	99.598	100	99.598	99.598	99.598	99.598	99.197	99.197	99.598	99.598	99.598	99.598	99.598	99.598	99.598	100	99.598	99.598	99.598
CD630_07460	98.4	98.4	98.4		100	99.2	99.2	98.4	99.2	98.4	98.4	99.2	98.4	99.2	99.2	99.2	98.4	99.2	99.2	99.2	98.4	98.4	99.2	99.2	99.2		99.2	99.2	99.2	98.4	98.4	98.4	98.4	99.2	99.2	98.4	99.2	98.4	98.4	98.4	99.2	98.4			99.2	99.2		98.4	99.2
CD630_07470	99.795	99.795	99.795	99.589	100	99.795	99.795	99.795	99.795	99.795	98.152	99.795	99.795	99.795	99.795	99.795	99.795	99.795	99.795	99.795	99.795	99.795	99.795	99.795	99.795	99.795	99.795	99.795	99.795	99.795	99.795	99.795	99.795	99.795	99.795	99.795	99.795	98.973	99.795	99.795	99.795	99.795	99.795	99.795	99.795	99.795	99.795	99.795	99.795
CD630_07480	100	100	100	99.901	100	99.407	100	100	100	100	98.419	100	100	100	100	99.209	100	100	100	100	100	100	99.209	99.209	100	99.901	100	99.901	100	100	99.892	100	100	99.901	99.901	100	100		100	100	99.901	100	99.901	99.901	99.901	99.209	99.802	100	99.901
CD630_07490	99.71	99.71	99.71	99.855	100	99.855	99.565	99.565	99.855	99.855	99.419	99.855	99.855	99.71	99.71	99.71	99.565	99.855	99.855	99.855	99.71	99.855	99.71	99.71	99.855	99.855	99.855	99.855	99.71	99.855	99.71	99.855	99.855	99.855	99.855	99.855	99.71	99.419	99.855	99.855	99.855	100	99.855	99.855	99.855	99.71	99.855	99.855	99.855
CD630_07500	100	100	100	100	100	100	100	90.698	100	100	99.632	100	100	100	100	100	100	100	100	100	100	100	100	100	100	100	100	100	100	100	99.632	100	100	100	100	100	100	100	100	100	100	100	100	100	100	100	100	100	100
CD630_07510	100	100	100	100	100	100	100	100	100	100	100	100	100	100	100	100	100	100	100	100	100	100	100	100	100	100	100	100	100	100	100	100	100	100	100	100	100	100	100	100	100	100	100	100	100	100	100	100	100
CD630_07520	99.585	99.585	99.585	99.585	100	99.585	99.585	99.585	99.585	99.17	99.585	99.585	99.585	99.585	99.585	99.585	99.585	99.585	99.585	98.75	99.585	99.585	98.601	99.585	99.585	99.585	99.585	99.17	99.585	99.585	99.585	99.17	99.585	99.585	99.585	99.585	99.585	99.585	99.585	99.585	99.585	99.585		99.585	99.17	99.585	99.585	99.585	99.17
CD630_07530	100	100	100	99.74	100	100	99.74	100	99.74	99.74	99.74	99.74	99.219	99.74	99.74	100	100	99.74	99.74	99.74	100	100	100	100	99.74	100	99.74	100	99.74	100	100	99.74	100	100	100	99.219	99.74	99.479	100	100	100	99.219	100	100	100	100	99.74	100	100
CD630_07540	99.745	99.745	99.745	99.745	100	99.745	99.49	99.745	99.49	99.745	99.49	99.49	99.49	99.745	99.745	99.49	100	99.49	99.49	99.49	99.745	99.49	99.49	99.49	99.745	99.745	99.745	99.49	99.745	99.49	99.745	99.745	99.49	99.49	99.296	99.49	99.745	99.745	99.49	99.49	99.49	99.49	99.745	99.745	99.49	99.49	99.745	99.49	99.49
CD630_07550	97.761	97.761	97.761	99.627	100	98.134	97.388	97.761	99.254	97.761	96.642	99.254	99.627	97.761	97.761	97.761	97.761	99.254	99.254	99.254	97.761	98.881	97.761	97.761	97.388	99.627	97.388	97.761	97.761	98.881	97.761	97.761	98.881	97.761	97.761	99.627	97.761	97.761	98.881	98.881	97.761	99.627	99.627	99.627	97.761	97.761	99.627	98.881	97.761
CD630_07560	100	100	100	100	100	100	100	100	100	100	97.647	100	100	100	100	100	100	100	100	100	100	100	100	100	99.533	100	99.533	99.533	99.533	99.533	100	100	100	99.533	99.533	100	100	100	100	100	99.533	100	100	100	99.533	100	100	100	99.533
CD630_07570	99.82	99.82	99.82	99.82	100	99.82	100	99.82	100	99.82	98.923	100	99.641	99.82	99.82	99.641	99.82	100	100	100	99.82	100	99.641	99.641	99.82	99.82	99.82	99.82	99.82	98.743	99.82	99.82	100	100	100	99.641	99.82	99.641	100	100	100	99.641	99.82	99.82	100	99.641	99.82	100	100
CD630_07580	99.592	99.592	99.592	99.184	100	99.184	98.776	99.592	99.592	99.592	98.776	99.592	99.592	99.592	99.592	99.592	99.592	99.592	99.592	99.592	99.592	99.184	99.592	99.592	99.592	99.592	99.592	99.592	99.184	98.776	99.592	99.592	99.184	99.592	99.592	99.592	99.592	99.592	99.184	99.184	99.592	99.592	99.592	99.592	99.592	99.592	99.184	99.184	99.592
CD630_07590	100	100	100	100	100	99.866	100	100	100	100	100	100	99.866	100	100	100	100	100	100	100	100	99.866	100	100	99.866	99.866	99.866	99.866	99.866	99.866	100	100	99.866	99.866	99.866	100	100	100	99.866	99.866	99.866	100	99.866	99.866	99.866	100	100	99.866	99.866
CD630_07600	99.699	99.699	99.699	100	100	100	100	99.699	100	100	99.398	100	100	100	100	100	99.699	100	100	100	99.699	100	100	100	99.699	100	99.699	100	100	98.795	99.398	100	100	100	100	99.699	100	99.398	100	100	100	99.699	100	100	100	100	100	100	100
CD630_07610	100	100	100	100	100	100	100	100	100	100	100	100	100	100	100	100	100	100	100	100	100	100	100	100	100	100	100	100	100	100	100	100	100	100	100	100	100	99.814	100	100	100	100	100	100	100	100	100	100	100
CD630_07620	99.547	99.547	99.547		99.849	99.849		99.547	99.849	99.849	99.245	99.849	99.698	99.849	99.849	99.547	99.547	99.849	99.849	99.849	99.547	99.742	99.547	99.547	99.849	99.698	99.849	99.849		99.698	99.547	99.849	99.698	99.849	99.849	99.849	99.849	99.396	99.698	99.698	99.849	99.849	99.698	99.698	99.849	99.547		99.698	99.849
CD630_07630	100	100	100		100	100		100	100	99.31	99.31	100	100	100	100	100	100	100	100	100	100	99.31	100	100	100	100		100		99.31	100	99.31	99.31	100	100	100	100	100	99.31	99.31	100	100	100	100	100	100		99.31	100
CD630_07640	100	100	100		100	100		100	100	100	99.465	100	100	100	100	100	100	100	100	100	100	100	100	100	100	100	100	100		100	100	100	100	100	100	100	100	100	100	100	100	100	100	100	100	100		100	100
CD630_07650	100	100	100		100	100		100	100	100	99.187	100	100	100	100	100	100	100	100	100	100	100	100	100	100	100	100	100		100	100	100	100	100	100	100	100	100	100	100	100	100	100	100	100	100		100	100
CD630_07660	100	100	100		100	100		100	100	100	100	100	100	100	100	100	100	100	100	100	100	100	100	100	100	100	100	100		100	100	100	100	100	100	100	100	100	100	100	100	100	100	100	100	100		100	100
CD630_07670	100	100	100		100	100		100	100	100	99.18	100	100	100	100	100	100	100	100	100	100	100	100	100	100	100	100	100		100	100	100	100	100	100	100	100	98.361	100	100	100	100	100	100	100	100		100	100
CD630_07680	100	100	100		100	100		100	100	100	98.837	100	100	100	100	100	100	100	100	100	100	100	100	100	99.612	100	99.612	99.612		100	100	100	100	99.612	99.612	100	100	99.225	100	100	99.612	100	100	100	99.612	100		100	99.612
CD630_07690	99.86	99.86	99.86	97.778	100	97.531	98.272	99.86	97.778	97.037	95.864	97.778	99.735	97.778	97.778	97.778	99.86	97.778	97.778	97.778	100	100	98.961	97.778	99.441	99.72	99.441	99.301	99.161	100	99.86	97.037	100	99.301	99.301	97.778	97.778	98.272	100	100	99.301	97.778	99.72	99.72	99.301	97.778	97.778	100	99.301
CD630_07700	100	100	100	100	100	100	100	100	100	100	100	100	100	100	100	100	100	100	100	100	100	100	100	100	100	100	100	100	100	100	100	100	100	100	100	100	100	100	100	100	100	100	100	100	100	100	100	100	100
CD630_07710	100	100	100	100	100	100	100	100	100	100	100	100	100	100	100	100	100	100	100	100	100	100	100	100	100	100	100	100	100	100	100	100	100	100	100	100	100	100	100	100	100	100	100	100	100	100	100	100	100
CD630_07720	99.608	99.608	99.608	99.608	100	99.608	99.608	99.608	99.608	99.608	99.608	99.608	99.608	99.608	99.608	99.608	99.608	99.608	99.608	99.608	99.608	100	99.608	99.608	99.608	99.608	99.608	99.608	99.608	100	99.608	99.608	100	99.608	99.608	99.608	99.608	99.608	100	100	99.608	99.608	99.608	99.608	99.608	99.608	99.608	100	99.608
CD630_07730	100	100	100	100	100	100	100	100	100	100	100	100	100	100	100	100	100	100	100	100	100	100	100	100	100	100	100	100	100	100	100	100	100	100	100	100	100	100	100	100	100	100	100	100	100	100	100	100	100
CD630_07740	100	100	100	100	100	100	99.704	100	100	100	99.704	100	100	100	100	99.704	100	100	100	100	100	100	99.704	99.704	100	100	100	100	100	100	100	100	100	100	100	100	100	100	100	100	100	100	100	100	100	99.704	100	100	100
CD630_07750	100	100	100	99.174	100	100	100	100	100	100	100	100	100	99.174	99.174	100	100	100	100	100	100	100	100	100	100	98.347	100	100	100	100	100	100	100	100	100	100	99.174	100	100	100	100	100	98.347	98.347	100	100	99.174	100	100
CD630_07760	100	100	100	100	100	100	100	100	100	100	99.705	100	100	100	100	100	100	100	100	100	100	100	100	100	99.705	100	99.705	100	100	100	100	100	100	100	100	100	100	99.41	100	100	100	100	100	100	100	100	100	100	100
CD630_07770	100	100	100	100	100	100	100	100	100	100	100	100	100	100	100	100	100	100	100	100	100	100	100	100	100	100	100	99.644	100	100	100	100	100	99.644	99.644	100	100	100	100	100	99.644	100	100	100	99.644	100	100	100	99.644
CD630_07790	99.738	99.738	99.738	99.738	99.738	99.738	100	99.738	100	100	98.691	100	99.738	100	100	99.738	99.738	100	100	100	99.738	100	99.738	99.738	99.476	99.738	99.476	99.738	99.738	100	99.738	100	100	99.738	99.738	100	100	99.738	100	100	99.738	100	99.738	99.738	99.738	99.738	99.738	100	99.738
CD630_07800	100	100	100	100	100	100	100	100	100	100	99.359	100	100	100	100	100	100	100	100	100	100	100	100	100	100	100	100	100	100	100	100	100	66.667	100	100	100	100	100	100	100	100	100	100	100	100	100	100	100	100
CD630_07810	99.422	99.443	99.443	99.555	99.889	99.889	99.666	99.332	99.332	99.769	99.109	99.332	99.777	99.443	99.443	99.666	99.332	99.332	99.332	99.332	99.443	99.889	99.666	99.666	99.332	99.443	99.332	99.666	99.826	99.889	99.443	99.777	99.889	99.666	99.666	99.538	99.443	99.109	99.889	99.889	99.772	99.555	99.443	99.443	99.666	99.666	99.555	99.889	99.555
CD630_07820	100	100	100	100	100	100	100	100	100	100	100	100	100	100	100	100	100	100	100	100	100	100	100	100	100	100	100	100	100	100	100	100	100	100	100	100	100	100	100	100	100	100	100	100	100	100	100	100	100
CD630_07830	100	100	100	100	100	100	100	100	100	100	100	98.315	100	100	100	100	100	100	100	100	100	100	100	100	100	100	100	100	100	100	100	100	100	100	100	99.408	100	99.702	100	100	100	99.408	100	100	100	100	100	100	100
CD630_07840	99.661	99.661	99.661	99.322	100	99.322	99.661	99.661	99.661	99.661	96.61	99.661	99.661	99.322	99.322	99.661	99.661	99.661	99.661	99.661	99.661	99.661	99.661	99.661	99.661	99.661	99.661	100	99.661	99.661	99.322	99.661	99.661	100	100	99.322	99.322	98.983	99.661	99.661	100	99.322	99.661	99.661	100	99.661	99.661	99.661	100
CD630_07850	99.807	99.807	99.807	99.807	100	100	100	99.807	100	100	99.807	62.5135	99.807	100	100	100	99.807	100	100	100	99.807	100	100	100	99.807	100	99.807	100	100	100	99.807	100	100	100	100	100	100	100	100	100	100	100	100	100	100	100	100	100	100
CD630_07860	100	100	100	99.074	100	100	97.685	100	100	100	96.209	100	99.074	99.537	99.537	98.611	100	100	100	100	100	100	98.611	98.611	100	100	100	100	99.537	100	100	100	100	99.537	99.537	100	99.537	98.611	100	100	99.537	100	100	100	100	98.611	100	100	100
CD630_07870	100	100	100	100	100	100	100	100	100	100	97.701	100	98.851	100	100	100	100	100	100	100	100	98.851	100	100	100	98.851	100	100	100	98.851	100	100	98.851	100	100	100	100	100	98.851	98.851	100	100	98.851	98.851	100	100	100	98.851	100
CD630_07880	100	100	100	100	100	100	99.766	100	99.766	99.766	99.299	99.766	100	100	100	100	100	99.766	99.766	99.766	100	99.533	100	100	100	99.533	100	100	99.533	99.533	100	99.766	99.533	100	100	100	100	99.766	99.533	99.533	100	100	99.533	99.533	100	100	99.766	99.533	100
CD630_07890	100	100	100	100	100	100	100	100	100	100	99.115	100	100	100	100	100	100	100	100	100	100	100	100	100	100	100	100	100	100	100	100	100	100	99.558	99.558	99.558	100	100	100	100	100	99.558	100	100	100	100	100	100	100
CD630_07900	100	100	100	100	100	100	100	100	100	100	100	100	100	100	100	100	100	100	100	100	100	100	100	100	100	100	100	100	100	100	100	100	100	100	100	100	100	100	100	100	100	100	100	100	100	100	100	100	100
CD630_07910	100	100	100	100	100	100	100	100	100	100	98.605	100	100	100	100	99.07	100	100	100	100	100	100	99.07	99.07	100	100	100	100	100	100	100	100	100	100	100	99.535	100	99.07	100	100	100	99.535	100	100	100	99.07	100	100	100
CD630_07920	100	100	100	100	100	100	100	100	100	100	99.206	100	100	100	100	100	100	100	100	100	100	100	100	100	100	100	100	100	100	100	100	100	100	99.206	99.206	100	100	100	100	100	99.206	100	100	100	100	100	100	100	100
CD630_07930	99.225	99.225	99.225	100	100	100	99.225	99.225	100	100	99.225	100	100	100	100	100	99.225	100	100	100	99.225	100	100	100	100	100	100	100	100	100	99.225	100	100	100	100	100	100	100	100	100	100	100	100	100	100	100	100	100	100
CD630_07940	100	100	100	100	100	100	100	100	100	100	100	100	100	100	100	100	100	100	100	100	100	100	100	100	100	100	100	100	100	100	100	100	100	100	100	100	100	99.603	100	100	100	100	100	100	100	100	100	100	100
CD630_07950	100	100	100	100	100	100	100	100	100	100	99.582	100	100	100	100	100	100	100	100	100	100	100	100	100	100	100	100	100	100	100	100	100	100	100	100	100	100	100	100	100	100	100	100	100	100	100	100	100	100
CD630_07960	100	100	100	100	100	100	100	100	100	100		100	99.701	100	100	100	100	100	100	100	100	100	100	100	100	100	100	100	100	100	100	100	100	100	100	100	100	100	100	100	100	100	100	100	100	100	100	100	100
CD630_07970	99.331	99.331	99.331	99.666	100	99.666	99.331	99.331	99.331	99.331		99.331	100	98.997	98.997	99.666	99.331	99.331	99.331	99.331	99.331	99.666	99.666	99.666	100	100	100	100	100	99.666	99.331	99.331	99.666	100	100	100	98.997	99.331	99.666	99.666	100	100	100	100	100	99.666	100	99.666	100
CD630_07980	100	100	100	100	100	100	100	100	100	100		100	99.525	100	100	100	100	100	100	100	100	100	100	100	100	100	100	100	100	100	100	100	100	100	100	100	100	100	100	100	100	100	100	100	100	100	99.762	100	100
CD630_07990	100	100	100	100	100	100	100	100	99.749	100		99.749	100	100	100	100	100	99.749	99.749	99.749	100	100	100	100	99.749	100	99.749	100	100	100	100	100	100	100	100	90.361	100	99.749	100	69.136	100	99.749	100	100	100	100	99.749	100	100
CD630_08000	99.617	99.617	99.617	99.617	100	100	100	99.617	99.617	99.617	100	99.617	99.617	100	100	100	99.617	99.617	99.617	99.617	99.617	99.617	100	100	100	99.617	100	100	99.617	99.617	99.617	99.617	99.617	100	100	99.617	100	99.617	99.617	99.617	100	99.617	99.617	99.617	100	100	100	99.617	100
CD630_08010	100	100	100	100	100	100	100	100	100	100	100	100	100	99.776	99.776	100	100	100	100	100	100	100	100	100	100	100	100	100	100	100	100	100	100	100	100	100	99.776	100	100	100	100	100	100	100	100	100	99.553	100	100
CD630_08020	99.758	99.758	99.758	99.758	100	99.758	99.758	99.758	99.516	99.758	99.758	99.516	100	100	100	99.516	99.758	99.516	99.516	99.516	99.758	99.516	99.516	99.516	99.758	99.758	99.758	100	99.758	99.516	99.758	99.758	99.516	100	100	99.516	100	100	99.516	99.516	100	99.758	99.758	99.758	100	99.516	100	99.516	100
CD630_08030	100	100	100	100	100	100	99.738	100	100	100	100	100	100	100	100	99.738	100	100	100	100	100	100	100	100	100	100	100	100	100	100	99.738	100	100	100	100	100	100	99.475	100	100	100	100	100	100	100	100	100	100	100
CD630_08040	100	100	100	100	100	99.623	100	100	100	100	100	100	100	100	100	100	100	100	100	100	100	100	100	100	100	99.623	100	100	100	100	100	100	100	100	100	100	100	100	100	100	100	100	99.623	99.623	100	100	100	100	100
CD630_08050	100	100	100	100	100	100	100	100	100	100	99.12	100	100	98.01	100	100	100	100	100	100	100	99.707	100	100	100	99.413	100	100	100	100	100	100	100	100	100	100	100	99.413	99.707	100	100	100	99.413	99.413	100	100	100	99.707	100
CD630_08060	100	100	100	100	100	100	100	100	100	100	99.129	100	100	100	100	100	100	100	100	100	100	100	100	100	100	100	100	100	100	100	100	100	98.86	100	100	99.782	100	99.782	100	100	100	99.782	100	100	100	100	100	100	100
CD630_08070	100	100	100	100	100	100	100	100	100	100	100	100	100	100	100	100	100	100	100	100	100	100	100	100	100	100	100	100	100	100	100	100	100	100	100	100	100	100	100	100	100	100	100	100	100	100	100	88.571	100
CD630_08080	100	100	100	100	100	100	100	100	100	100		100	100	98.734	98.734	100	100	100	100	100	100	100	100	100	100	100	100	100	100	100	100	100	100	100	100	100	98.734	98.734	100	100	100	100	100	100	100	100	100	100	100
CD630_08090	99.703	99.703	99.703	100	100	100	100	100	100	100	99.703	100	100	100	100	100	100	100	100	100	100	100	100	100	100	100	100	100	100	100	100	100	100	100	100	100	100	99.703	100	100	100	100	100	100	100	100	100	100	100
CD630_08100	99.387	99.387	99.387	100	100	100	99.387	99.387	100	100	99.387	100	100	99.387	99.387	100	99.387	100	100	100	99.387	100	100	100	99.387	100	99.387	100	99.387	100	99.387	100	100	100	100	100	99.387	99.387	100	100	100	100	100	100	100	100	100	100	100
CD630_08120	100	100	100	100	100	100	100	100	100	100	100	100	100	100	100	100	100	100	100	100	100	100	100	100	100	100	100	100	100	100	100	100	100	100	100	100	100	100	100	100	100	100	100	100	100	100	100	100	100
CD630_08130	100	100	100	100	100	100	100	100	100	100	100	100	100	100	100	100	100	100	100	100	100	100	100	100	100	100	100	100	100	100	100	100	100	100	100	100	100	100	100	100	100	100	100	100	100	100	100	100	100
CD630_08140	99.567	99.567	99.567	99.567	100	99.567	99.567	99.567	100	99.567	96.957	100	100	99.567	99.567	99.567	99.567	100	100	100	99.567	100	99.567	99.567	100	99.567	100	100	100	100	99.567	99.567	100	100	100	100	99.567	99.567	100	100	100	100	99.567	99.567	100	99.567	100	100	100
CD630_08150	99.747	99.747	99.747	99.495	100	99.747	99.747	99.747	99.747	99.495	99.457	99.747	100	99.747	99.747	100	99.747	99.747	99.747	99.747	99.747	99.747	100	100	99.495	99.747	99.495	100	99.495	99.747	99.747	99.495	99.747	100	100	99.747	99.747	99.495	99.747	99.747	100	99.747	99.747	99.747	100	100	99.495	99.747	100
CD630_08160	99.499	99.499	99.499	99.666	100	100	99.833	99.499	100	99.833	98.831	100	99.833	100	100	100	98.944	100	100	100	99.499	99.833	100	100	99.666	100	99.666	100	100	100	99.499	99.833	100			99.666	100	99.499	99.833	100	100	99.666	100	100	100	100	99.666	99.833	100
CD630_08170		97.855	97.319	97.587	77.108	82.927		86.926		63.043	55.294	82.902	100	98.276	56.122		97.619	98.81	66.897	91.2	98.214			97.587	98.204	95.71	70.833	100	57.813	72.619	92.683	97.319	95.833	100	85.965	81.366	97.587	76.571			63.158	76.812			57.143		95.122	98.81	78.431
CD630_08180	98.934	98.934	98.934	99.574	100	99.36	99.787	98.934	99.787	99.36	98.721	99.787	99.36	99.787	99.787	99.787	98.934	99.787	99.787	99.787	98.934	99.574	99.787	99.787	99.36	99.787	99.36	100	99.787	99.574	98.934	99.36	99.574	100	100	99.36	99.787	99.787	99.574	99.574	100	99.36	99.787	99.787	100	99.787	99.574	99.574	100
CD630_08190	100	100	100	99.647	100	100	100	100	100	100	98.94	100	100	100	100	100	100	100	100	100	100	100	100	100	99.647	100	99.647	100	100	100	100	100	100	100	100	99.647	100	99.647	100	100	100	99.647	100	100	100	100	99.647	100	100
CD630_08200	100	100	100	99.567	100	100	100	100	99.134	100		99.134	100	100	100	99.567	100	99.134	99.134	99.134	100	100	99.567	99.567	100	100	100	100	100	100	100	100	100	99.567	99.567	100	100	100	100	100	99.567	100	100	100	100	99.567	100	100	100
CD630_08210	99.679	99.679	99.679	99.679	100	99.679	98.718	99.679	99.038	99.679		99.038	98.397	99.679	99.679	99.679	99.679	99.038	99.038	99.038	99.679	99.679	99.679	99.679	99.679	99.679	99.679	100	100	99.679	99.679	99.679	99.679	100	100	99.359	99.679	98.077	99.679	99.679	100	99.359	99.679	99.679	100	99.679	99.679	99.679	100
CD630_08220	100	100	100	100	100	100	100	100	100	100		100	100	100	100	100	100	100	100	100	100	100	100	100	100	100	100	100	100	100	100	100	100	100	100	100	100	99.351	100	100	100	100	100	100	100	100	100	100	100
CD630_08230	99.606	99.606	99.606	100	100	100	98.819	99.606	100	100		100	100	100	100	100	99.606	100	100	100	99.606	100	100	100	100	99.606	100	100	100	100	99.606	100	100	100	100	98.819	100	98.819	100	100	100	98.819	99.606	99.606	100	100	100	100	100
CD630_08240	100	100	100	100	100	100	99.617	100	100	100		100	99.617	100	100	100	100	100	100	100	100	100	100	100	100	100	100	100	100	100	100	100	100	100	100	99.617	100	99.617	94.444	100	100	99.617	100	100	100	100	100	100	100
CD630_08250	100	100	100	100	100	100	100	100	100	100	100	100	99.441	100	100	100	100	100	100	100	100	100	100	100	100	100	100	100	100	100	100	100	100	100	100	100	100	100	100	100	100	100	100	100	100	100	100	100	100
CD630_08260	99.231	99.231	99.231	99.231	100	99.231	98.462	99.231	99.231	99.231	97.692	99.231	99.225	99.231	99.231	99.231	98.462	99.231	99.231	99.231	99.231	99.231	99.231	99.231	99.231	99.231	99.231	100	99.231	99.231	99.231	99.231	99.231	100	100	99.231	99.231	99.231	99.231	99.231	100	99.231	99.231	99.231	100	99.231	99.231	99.231	100
CD630_08270	100	100	100	100	100	100	100	100	100	100	100	100	99.225	100	100	100	100	100	100	100	100	100	100	100	100	100	100	100	100	100	100	100	100	100	100	100	100	100	100	100	100	100	100	100	100	100	100	100	100
CD630_08280	100	100	100	100	100	100	99.792	100	99.792	100	99.168	99.792	99.792	100	100	100	100	99.792	99.792	99.792	100	100	100	100	100	100	100	100	100	100	100	100	100	100	100	100	100	99.584	100	100	100	100	100	100	100	100	100	100	100
CD630_08290	99.265	99.265	99.265	99.265	100	99.265	99.265	99.265	98.529	99.265	98.162	98.529	99.632	99.265	99.265	98.897	99.265	98.529	98.529	98.529	99.265	99.265	98.897	98.897	99.265	99.265	99.265	100	99.265	99.265	99.265	99.265	99.265	100	100	99.632	99.265	98.897	99.265	99.265	100	99.632	99.265	99.265	100	98.897	99.265	99.265	100
CD630_08300	100	100	100	100	100	100	100	100	100	100	100	100	100	100	100	100	100	100	100	100	100	100	100	100	100	100	100	100	100	100	100	100	100	100	100	100	100	100	100	100	100	100	100	100	100	100	100	100	100
CD630_08310	100	100	100	100	100	100	100	100	99.189	100	100	99.189	100	100	100	100	100	99.189	99.189	99.189	100	100	100	100	100	100	100	100	100	99.73	100	100	100	100	100	100	100	99.73	100	100	100	100	100	100	100	99.73	100	100	100
CD630_08320	100	100	100	100	100	100	100	100	100	100	100	100	100	100	100	100	100	100	100	100	100	100	100	100	100	100	100	100	100	100	100	100	100	100	100	100	100	99.749	100	100	100	100	100	100	100	100	100	100	100
CD630_08330	99.688	99.688	99.688	100	100	100	99.533	99.688	100	99.844	99.533	99.149	99.688	100	100	100	99.688	100	100	100	99.688	100	100	100	100	100	100	100	100	100	99.688	99.844	100	100	100	99.688	100	99.688	100	100	99.597	99.688	100	100	100	100	100	100	100
CD630_08340	100	100	100	100	100	100	100	100	100	100	99.699	100	100	100	100	100	100	100	100	100	100	100	100	100	100	100	100	100	100	100	100	100	100	100	100	100	100	100	100	100	100	100	100	100	100	100	100	100	100
CD630_08350	99.333	99.333	99.333	99.333	100	100	100	99.333	99.333	100	99.333	99.333	100	100	100	99.333	99.333	99.333	99.333	99.333	99.333	100	99.333	99.333	100	99.333	100	100	100	100	99.333	100	100	100	100	100	100	100	100	100	100	100	99.333	99.333	100	99.333	99.333	100	100
CD630_08360	100	100	100	100	100	99.394	99.394	100	100	100	99.394	100	99.394	100	100	99.394	100	100	100	100	100	100	99.394	99.394	100	100	100	100	100	100	100	100	100	100	100	99.394	100	99.394	100	100	100	99.394	100	100	100	99.394	100	100	100
CD630_08370	100	100	100	98.851	100	99.425	99.425	100	100	98.851	98.851	100	99.425	98.851	98.851	99.425	100	100	100	100	100	99.425	99.425	99.425	99.425	98.851	99.425	100	100	99.425	100	98.851	99.425	100	100	99.425	98.851	99.425	99.425	99.425	100	99.425	98.851	98.851	100	99.425	98.851	99.425	100
CD630_08380	100	100	100	100	100	100	100	100	100	100	100	100	100	100	100	100	100	100	100	100	100	100	100	100	100	100	100	100	100	100	100	100	100	100	100	100	100	100	100	100	100	100	100	100	100	100	100	100	100
CD630_08390	100	100	100	100	100	100	100	100	100	100	99.563	100	100	99.563	99.563	99.563	100	100	100	100	100	100	99.563	99.563	100	100	100	100	100	100	100	100	100	100	100	100	99.563	100	100	100	100	100	100	100	100	99.563	100	100	100
CD630_08400	99.322	99.322	99.322	99.661	100	99.322	99.661	99.322	98.983	99.661	98.983	98.983	100	100	100	100	99.322	98.983	98.983	98.983	99.322	100	100	100	100	99.661	100	100	100	100	99.322	99.661	100	100	100	100	100	99.322	100	100	100	100	99.661	99.661	100	100	99.661	100	100
CD630_08410	99.745	99.745	99.745	99.745	100	99.745	99.745	99.745	99.745	99.745	99.49	99.745	99.49	99.745	99.745	99.745	99.745	99.745	99.745	99.745	99.745	99.745	99.745	99.745	99.745	99.745	99.745	100	99.745	99.745	99.745	99.745	99.745	100	100	99.745	99.745	99.745	99.745	99.745	100	99.745	99.745	99.745	100	99.745	99.745	99.745	100
CD630_08420	99.649	99.649	99.649	100	100	100	99.649	99.649	100	100	100	100	100	100	100	99.649	99.649	100	100	100	99.649	100	99.649	99.649	100	100	100	100	100	100	99.649	100	100	100	100	100	100	99.649	100	100	100	100	100	100	100	99.649	100	100	100
CD630_08430	100	100	100	99.757	100	100	100	100	99.757	100	99.272	99.757	99.515	100	100	100	100	99.757	99.757	99.757	100	100	100	100	99.515	99.757	99.515	100	100	100	100	100	100	100	100	99.515	100	99.029	100	100	100	99.515	99.757	99.757	100	100	99.757	100	100
CD630_08440	100	100	100	100	100	100	100	100	100	99.363	100	100	100	99.682	99.682	99.127	100	100	100	100	100	100	100	100	100	100	100	100	100	100	100	99.363	100	100	100	100	99.682	99.682	100	100	100	100	100	100	100	100	100	100	100
CD630_08450	97.458	97.458	97.458	100	100	99.153	99.153	97.458	99.153	98.305	98.305	99.153	99.153	99.153	99.153	99.153	97.458	99.153	99.153	99.153	97.458	99.153	99.153	99.153	100	100	100	100	98.305	99.153	97.458	98.305	99.153	100	100	99.153	99.153	98.305	99.153	99.153	100	99.153	100	100	100	99.153	100	99.153	100
CD630_08460	100	100	100	100	100	100	100	100	99.674	100	99.674	99.674	100	100	100	100	100	99.674	99.674	99.674	100	100	100	100	100	100	100	100	100	100	100	100	100	100	100	100	100	99.674	100	100	100	100	100	100	100	100	100	100	100
CD630_08470	99.31	99.31	99.31	99.31	100	99.31	99.31	99.31	98.621	99.31	97.931	98.621	99.31	100	100	99.31	99.31	98.621	98.621	98.621	99.31	99.31	99.31	99.31	99.31	99.31	99.31	100	98.621	99.31	99.31	99.31	99.31	100	100	99.31	100	99.31	99.31	99.31	100	99.31	99.31	99.31	100	99.31	99.31	99.31	100
CD630_08480	99.805	99.805	99.805	99.023	100	98.438	99.414	99.805	99.219	98.828	98.242	99.219	99.414	99.219	99.219	99.609	99.805	99.219	99.219	99.219	99.805	99.023	99.609	99.609	99.609	99.805	99.609	100	99.023	99.023	99.609	98.828	99.023	100	100	99.414	99.219	99.219	99.023	99.023	100	99.414	99.805	99.805	100	99.609	99.805	99.023	100
CD630_08490	100	100	100	100	100	99.781	99.781	100	100	100	99.781	100	99.781	100	100	100	100	100	100	100	100	100	100	100	99.781	99.781	99.781	100	99.561	100	100	100	100	100	100	99.781	100	99.561	100	100	100	99.781	99.781	99.781	100	100	99.781	100	100
CD630_08500	100	100	100	100	100	100	100	100	100	100	100	100	100	100	100	100	100	100	100	100	100	98.667	100	100	100	100	100	100	98.667	98.667	100	100	98.667	100	100	100	100	100	98.667	98.667	100	100	100	100	100	100	100	98.667	100
CD630_08510	100	100	100	100	100	100	100	100	100	100	100	100	100	99.248	100	100	100	100	100	100	100	100	100	100	100	100	100	99.248	100	100	100	100	100	98.496	98.496	100	100	99.248	100	100	98.496	100	100	100	99.248	100	100	100	99.248
CD630_08520	99.31	99.31	99.31	100	100	100	100	100	100	100	100	100	100	100	100	100	100	100	100	100	100	100	100	100	100	100	100	100	100	100	100	100	100	100	100	100	100	99.31	100	100	100	100	100	100	100	100	100	100	100
CD630_08530	100	100	100	100	100	100	100	100	100	99.696	99.392	100	100	100	100	100	100	100	100	100	100	100	100	100	100	100	100	100	100	100	100	99.696	100	100	100	100	100	99.696	100	100	100	100	100	100	100	100	100	100	100
CD630_08540	99.671	99.671	99.671	100	100	99.671	100	99.671	100	100	99.671	100	100	99.671	99.671	99.671	99.671	100	100	100	99.671	100	99.671	99.671	100	99.342	100	100	99.671	100	99.671	100	100	100	100	100	99.671	99.671	100	100	100	100	99.342	99.342	100	99.671	99.342	100	100
CD630_08550	100	100	100	100	100	100	100	100	100	100	100	100	99.809	100	100	100	100	100	100	100	100	100	100	100	100	100	100	99.809	100	100	100	100	100	100	100	99.809	100	99.809	100	99.235	100	99.809	100	100	100	100	100	100	100
CD630_08560	100	100	100	100	100	100	100	100	100	99.708	100	100	100	100	100	100	100	100	100	100	100	100	100	100	100	100	100	100	100	100	100	99.708	100	100	100	100	100	100	100	100	100	100	100	100	100	100	100	100	100
CD630_08570	99.554	99.554	99.554	98.661	100	99.107	100	99.554	98.661	98.661	98.214	98.661	98.661	100	100	98.661	99.554	98.661	98.661	98.661	99.554	98.214	98.661	98.661	98.661	98.214	98.661	100	98.661	98.214	99.554	98.661	98.214	100	100	98.661	100	98.661	98.214	98.214	100	98.661	98.214	98.214	100	98.661	98.214	98.214	100
CD630_08580	99.774	99.774	99.774	99.774	100	99.549	98.806	99.774	99.661	99.774	99.436	99.774	99.661	99.774	99.774	99.774	99.774	99.661	99.661	99.661	99.774	99.774	99.774	99.661	99.774	99.774	99.774	99.887	99.774	99.774	99.661	99.661	99.774	99.887	99.887	99.661	99.774	99.436	99.774	99.774	99.887	99.661	99.774	99.774	99.887	99.661	99.774	99.774	99.887
CD630_08600	100	100	100	100	100	100	100	100	100	100	99.524	100	100	100	100	100	100	100	100	100	100	100	100	100	100	100	100	100	100	100	100	100	100	100	100	100	100	100	100	100	100	100	100	100	100	100	100	100	100
CD630_08610	100	100	100	100	100	100	100	100	100	99.083	99.083	100	100	100	100	100	100	100	100	100	100	100	100	100	100	100	100	100	100	100	100	99.083	100	100	100	100	100	100	100	100	100	100	100	100	100	100	100	100	100
CD630_08620	99.31	99.31	99.31	99.08	100	99.77	100	100	100	99.074	99.31	100	100	100	100	100	100	100	100	100	100	100	100	100	100	99.08	100	100	100	100	100	99.074	95.506	100	100	100	100	100	100	100	100	100	99.08	99.08	100	100	99.08	100	98.973
CD630_08630	100	100	100	99.091	100	99.091	99.091	100	99.091	99.091	96.364	99.091	99.091	99.091	99.091	99.091	100	99.091	99.091	99.091	100	99.091	99.091	99.091	99.091	99.091	99.091	100	99.091	99.091	100	99.091	99.091	100	100	99.091	99.091	99.091	99.091	99.091	100	99.091	99.091	99.091	100	99.091	99.091	99.091	100
CD630_08640	100	100	100	99.774	99.774	100	100	100	100	100	99.323	100	100	100	100	99.774	100	100	100	100	100	100	99.774	99.774	100	99.774	100	100	100	100	100	100	100	100	100	100	100	100	100	100	100	100	99.774	99.774	100	99.774	99.774	100	100
CD630_08650	99.298	99.298	99.298	99.298	100	99.298	99.298	98.99	98.947	98.947	98.596	98.947	99.298	99.649	99.649	99.298	99.298	98.947	98.947	98.947	99.298	99.649	99.298	99.298	100	99.298	100	100	99.649	99.649	99.298	98.947	99.649	100	100	99.298	99.649	99.298	99.649	99.649	100	99.298	99.298	99.298	100	99.298	99.298	99.649	100
CD630_08660	100	100	100	100	100	100	99.388	100	100	99.694		100	100	100	100	99.694	100	100	100	100	100	99.694	99.694	99.694	100	100	100	100	100	99.694	100	99.694	99.694	100	100	100	100	99.388	99.694	99.694	100	100	100	100	100	99.388	100	99.694	100
CD630_08670	99.333	99.333	99.333	99.333	100	99.333	99.333	99.333	98.667	99.333	96	98.667	98.667	98.667	98.667	98.667	99.333	98.667	98.667	98.667	99.333	98.667	98.667	98.667	99.333	99.333	99.333	100	99.333	98.667	99.333	99.333	98.667	100	100	98.667	98.667	97.333	98.667	98.667	100	98.667	99.333	99.333	100	98.667	99.333	98.667	100
CD630_08680	100	100	100	100	100	100	99.677	100	100	100	99.355	100	100	100	100	99.677	100	100	100	100	100	100	99.677	99.677	100	100	100	100	100	100	100	100	100	100	100	100	100	99.677	100	100	100	100	100	100	100	99.677	100	100	100
CD630_08690	99.262	99.262	99.262	99.262	100	99.631	99.262	99.262	99.262	99.262	98.893	99.262	99.262	98.893	98.893	99.262	99.262	99.262	99.262	99.262	99.262	99.262	99.262	99.262	99.262	99.262	99.262	100	98.893	99.262	99.262	99.262	99.262	100	100	98.893	98.893	97.786	99.262	99.262	100	98.893	99.262	99.262	100	99.262	99.262	99.262	100
CD630_08700	100	100	100	100	100	100	100	100	99.561	100	100	99.561	100	100	100	100	100	99.561	99.561	99.561	100	100	100	100	100	100	100	100	100	100	100	100	100	100	100	100	100	100	100	100	100	100	100	100	100	100	100	100	99.554
CD630_08710	99.721	99.721	99.721	100	100	100	100	99.721	100	100	98.886	100	100	100	100	100	99.721	100	100	100	99.721	100	100	100	100	100	100	100	100	100	99.721	100	100	100	100	100	100	100	98.462	100	100	100	100	100	100	100	100	100	100
CD630_08720	100	100	100	99.462	100	100	99.462	100	99.462	99.281	98.925	99.462	99.462	99.462	99.462	99.462	100	99.462	99.462	99.462	100	99.462	99.462	99.462	99.462	100	99.462	100	98.925	99.462	100	99.281	99.462	100	100	100	99.462	98.925	99.462	99.462	100	100	100	100	100	99.462	100	99.462	100
CD630_08730	99.707	99.707	99.707	99.707	100	99.707	99.707	99.707	99.707	99.413	98.24	99.707	99.707	99.707	99.707	100	99.707	99.707	99.707	99.707	99.707	99.707	100	100	99.707	100	99.707	100	100	99.707	99.707	99.413	99.707	100	100	99.707	99.707	99.707	99.707	99.707	100	99.707	100	100	100	100	100	99.707	100
CD630_08740	99.603	99.603	99.603	100	100	100	88.492	95.635	100	100	99.206	100	88.095	99.603	99.603	100	95.635	100	100	100	88.492	100	100	100	100	100		100	100		84.524			100	100	100	99.603		100	100	100	96.032		100	100	100	100	100	95.868
CD630_08750	99.668	100	100	99.668	100	98.387	100	96.928	100	100	97.436	100	100	99.667	100	100	99.668	100	100	99.405	96.246	98.131	99.479	100	99.668	99.668	100	100	91.419	100	96.928	100	100	100	100	100	99.667	100	100	100	100	100	100	91.489	97.196	100	99.668	95.017	100
CD630_08760	99.133	99.133	99.133	100	100	100	99.711	99.133	100	99.711	99.133	100	99.711	99.711	99.711	100	96.233	100	100	100	99.133	99.711	100	100	99.711	99.422	99.711		100	99.711	99.133	99.711	99.711			99.711	99.711	99.422	99.711	99.711			99.422	99.422	100	100	74.638	99.711
CD630_08770	88.889	88.889	100	100	100	99.603	100	100	100	99.55	89.286	100	99.603	100		100	100	100	100	100	100	99.603	100		100	99.603	100	88.492	99.603	99.559	100	99.603	100	88.492	88.492	99.603	100	100			85.714	92.46	99.603	99.603	100		88.492	99.603	92.149
CD630_08780	99.668	100	100	99.668	100	98.387	100	96.928	100	100	99.668	98.611	100	99.667	100	100	99.668	100	100	74.051	96.246	98.131	99.479	100	99.668	100	100	100	91.419	100	96.928	100	98.901	100	100	99.668	99.667	100	100	100	100	100	99.668	99.668	97.196	100	99.668	94.34	100
CD630_08790	100	100	100	100	100	99.81	100	98.951	99.62	100	98.672	99.62	99.62	100	100	100	100	99.62	99.62	99.62	100	99.62	100	100	100	100	100	100	100	99.62	100	100	99.62	100	100	99.62	100	99.81	99.62	99.62	100	99.62	100	100	100	100	100	99.62	100
CD630_08800	100	100	100	100	100	100	100	100	100	100	97.987	100	100	99.329	99.329	100	100	100	100	100	100	100	100	100	99.329	100	99.329	100	100	100	100	100	100	100	100	100	99.329	95.973	100	100	100	99.275	100	100	100	100	100	100	100
CD630_08810	100	100	100	99.713	100	99.713	99.713	100	100	100	99.138	100	100	100	100	100	100	100	100	100	100	100	100	100	100	99.713	100	100	100	100	100	100	100	100	100	100	100	98.851	100	100	100	100	99.713	99.713	100	100	99.713	100	100
CD630_08820	100	100	100	100	100	100	100	100	100	99.742	100	100	100	100	100	100	100	100	100	100	100	100	100	100	100	100	100	100	100	100	100	100	100	100	100	100	100	100	100	100	100	100	100	100	100	100	100	100	100
CD630_08830	100	100	100	100	100	100	100	100	100	100	99.735	100	100	100	100	99.735	100	100	100	100	100	100	99.735	99.735	100	99.735	100	100	100	100	100	100	100	99.735	99.735	100	100	99.735	100	100	99.735	100	99.735	100	100	99.735	100	100	100
CD630_08840	99.792	99.792	99.792	99.792	100	99.792	99.792	99.792	99.792	99.792	99.584	99.792	99.792	99.792	99.792	99.792	99.792	99.792	99.792	99.792	99.792	99.792	99.792	99.792	99.792	99.792	99.792	100	99.168	99.792	99.792	99.792	99.792	100	100	99.792	99.792	98.753	99.792	99.792	100	99.792	99.792	99.792	100	99.792	99.792	99.792	100
CD630_08850	99.754	99.754	99.754	99.877	100	99.877	100	99.754	100	100	99.509	100	99.877	100	100	99.877	99.754	100	100	100	99.754	99.877	99.877	99.877	100	99.509	100	100	99.877	99.877	100	100	99.877	100	100	99.877	100	99.509	99.877	99.877	100	99.877	99.509	99.509	100	99.877	99.509	99.877	97.436
CD630_08860	99.839	99.839	99.839	99.839	100	99.839	100	99.462	100	100	99.196	100	100	99.839	99.839	99.839	99.839	100	100	100	99.839	99.839	99.839	99.839	98.071	99.678	98.071	100	99.839	99.839	99.839	100	99.839	100	100	100	99.839	98.875	99.839	99.839	100	100	99.678	99.678	100	99.839	99.678	99.839	100
CD630_08870	99.083	99.083	99.083	100	100	99.083	98.624	99.083	100	100	99.541	100	99.541	98.624	98.624	100	99.083	100	100	100	99.083	98.624	100	100	99.083	100	99.083	100	100	98.624	99.083	100	98.624	100	100	99.541	98.624	99.541	98.624	98.624	100	99.541	100	100	100	100	100	98.624	100
CD630_08880	99.593	99.593	99.593	99.797	100	99.797	99.593	99.593	99.797	99.797	99.39	99.797	99.797	99.797	99.797	99.797	99.322	99.797	99.797	99.797	99.593	99.797	99.797	99.797	99.187	99.593	99.187	100	99.39	99.797	99.593	99.797	99.797	100	100	99.797	99.797	99.797	99.797	99.797	100	99.797	99.593	99.593	100	99.797	99.593	99.797	100
CD630_08890	100	100	100	100	100	100	100	100	100	100	100	100	100	99.275	99.275	100	100	100	100	100	100	100	100	100	100	100	100	100	100	100	100	100	100	100	100	100	99.275	100	100	100	100	100	100	100	100	100	100	100	100
CD630_08900	100	100	100	100	100	100	100	100	99.648	100	100	99.648	100	100	100	100	100	99.648	99.648	99.648	100	100	100	100	100	100	100	100	99.648	100	100	100	100	100	100	100	100	100	100	100	100	100	100	100	100	100	100	100	100
CD630_08910	100	100	100	99.659	100	99.659	99.659	100	98.976	99.659	98.976	98.976	99.659	99.659	99.659	98.976	100	98.976	98.976	98.976	100	100	98.976	98.976	100	99.659	100	100	100	100	100	99.659	100	100	100	99.659	99.659	100	100	100	100	99.659	99.659	99.659	100	98.976	99.659	100	100
CD630_08920	100	100	100	100	100	100	100	100	100	100	100	100	100	100	100	100	100	100	100	100	100	100	100	100	100	100	100	100	100	98.507	100	100	100	100	100	100	100	100	100	100	100	100	100	100	100	100	100	100	100
CD630_08930	100	100	100	100	100	100	100	100	100	100	100	100	100	100	100	100	100	100	100	100	100	100	100	100	100	100	100	100	100	100	100	100	100	100	100	100	100	99.799	100	100	100	100	100	100	100	100	100	100	100
CD630_08940	100	100	100	100	99.8	100	99.8	100	100	100	99.399	100	100	99.8	99.8	100	100	100	100	100	100	100	100	100	100	99.599	100	100	100	100	100	100	100	100	100	100	99.8	99.8	100	100	100	100	99.599	99.599	100	100	99.599	100	100
CD630_08950	96.764	96.764	96.764	97.705	100	96.44	96.764	96.764	96.117	97.705	95.146	96.117	97.705	97.377	97.377	96.44	96.764	96.117	96.117	96.117	96.764	96.44	96.44	96.44	96.764	97.049	96.764	100	97.377	96.44	96.764	97.705	96.44	100	100	97.705	97.377		96.44	96.44	100	97.705	97.049	97.049	100	96.44	97.049	96.44	100
CD630_08960	100	100	100	100	100	100	100	100	100	100	100	100	100	100	100	100	100	100	100	100	100	100	100	100	100	100	100	100	100	100	100	100	100	100	100	100	100	100	100	100	100	100	100	100	100	100	100	100	100
CD630_08970	100	100	100	100	100	100	100	100	100	100	100	100	100	100	100	100	100	100	100	100	100	100	100	100	100	100	100	100	100	100	100	100	100	100	100	100	100	98.291	100	100	100	100	100	100	100	100	100	100	100
CD630_08980	100	100	100	100	100	100	100	100	100	100	100	100	100	100	100	100	100	100	100	100	100	100	100	100	100	100	100	100	100	100	100	100	100	100	100	100	100	100	100	100	100	100	100	100	100	100	100	100	100
CD630_08990	99.727	99.727	99.727	99.727	100	99.727	99.727	99.727	99.727	99.454	98.361	99.727	99.454	99.18	99.18	99.454	99.727	99.727	99.727	99.727	99.727	99.727	99.454	99.454	99.727	99.727	99.727	100	99.727	99.727	99.727	99.454	99.727	100	100	99.454	99.18	98.907	99.727	99.727	100	99.454	99.727	99.727	100	99.454	99.727	99.727	100
CD630_09000	99.736	99.736	99.736	99.736	100	100	99.736	99.736	100	100	98.714	99.157	100	99.736	99.736	100	99.736	100	100	100	99.712	100	100	100	100	99.736	100	100	99.736	100	99.736	100	100	100	100	100	99.736	100	100	100	100	100	99.736	99.736	100	100	99.736	100	100
CD630_09010	99.614	99.614	99.614	99.807	100	99.807		99.614	99.421	99.421	95.082	99.421	99.614	99.421	99.421	99.228	99.614	99.421	99.421	99.421	99.614	99.421	99.228	99.228	99.807	99.807	99.807	100	99.421	99.421	99.614	99.421	99.421	100	100	99.614	99.421	99.421	98.276	99.421	100	99.614	99.807	99.807	100	99.228	99.807	99.421	100
CD630_09020	100	100	100	100	100	100	100	100	100	100	99.654	100	100	100	100	100	100	100	100	100	100	100	100	100	100	100	100	100	100	100	100	100	100	100	100	100	100	100	100	100	100	100	100	100	100	100	99.654	100	100
CD630_09030	100	100	100	100	100	100	100	100	100	100	100	100	100	100	100	100	100	100	100	100	100	100	100	100	100	100	100	100	100	100	100	100	100	100	100	100	100	100	100	100	100	100	100	100	100	100	100	100	100
CD630_09040	76.699	76.699	76.699	78.82	76.699	74.622	100	78.82	73.203	73.203	80.11	73.203	76.699	78.82	78.82	76.699	78.82	73.203	73.203	73.203	76.699	78.82	100	76.699	76.699	81.7475	76.699	79.625	80.161	73.203	78.82	73.203	73.203	78.552	78.552	76.699	78.82		73.203	78.82	78.552	76.699	81.7475	81.7475	81.989	76.699	76.699	73.203	79.625
CD630_09050				99.279			97.838	99.279						99.279	99.279		99.279					99.64	97.838						99.64	96.757	99.279						99.279			99.64					99.64
CD630_09060				96.48				96.48						96.48	96.48		96.48					96.48							96.894	88.797	96.48						96.48			96.48					96.687
CD630_09070																										99.099				98.198				99.099	99.099						99.099		99.099		100
CD630_09071																										100				100				100	100						100		100		100
CD630_09080				82.197	84.848	77.885	90.698	100					90.53	90.943	90.943		90.943				76.923	90.943	90.943		77.885	90.943	77.885		91.288	92.075	100			89.811	89.811	90.53	90.943	84.528		90.943	89.811		90.943	77.885	86.038		84.091
CD630_09090
CD630_09100				94.118									94.118												82.353	100																	100	100
CD630_09110				98.462									87.5										92.593		96.97	100																	100	100					98.462
CD630_09120							99.091	99.091						99.091	99.091		99.091					99.091	99.091					75.229	94.545		99.091			91.589	91.589		99.091			99.091	91.589				73.636				75.229
CD630_09130				83.333			80.952						82.353	80.328	80.645								80.952		88.525				85.484								80.645								90.323		93.651
CD630_09140					73.913		97.26						87.879										97.26							95.89																	94.521
CD630_09150								91.358					95.062				91.358				91.358							98.765			91.358														95.062
CD630_09160	95.266	95.266	95.266	96.45	95.858								96.45									94.083	92.899			95.266		97.633		96.45				96.45	96.45	96.45		94.675		94.083	96.45	96.45	95.266		97.041				96.45
CD630_09170																										95.918																	95.918	95.918
CD630_09180							100						86.585															86.667																	86.667		81.651		86.667
CD630_09190
CD630_09200					98.864		81.176	89.412						89.412	89.412		89.412						98.824		100					81.538	89.412					82.813	89.412					82.813					81.25		81.538
CD630_09210					96.581																				96.581
CD630_09220	65.385	65.385	65.385		99.213		62.205	65.891						65.891	65.891		65.891						63.566		96.85	76.667		76.667		76.667	65.891			76.667	76.667		65.891				76.667				76.667				76.667
CD630_09230	95.122	95.122	95.122	89.744	100		92.683	97.436					92.683	97.436	97.436		97.436						97.059		97.436	94.872		92.683	94.872	92.683	97.436			100	100		97.436				100				92.683				92.683
CD630_09231					100
CD630_09240				96.552	100																				96.552	96.552			96.552					93.103	93.103						93.103
CD630_09241	78.378	78.378	78.378	89.189	100			81.081					89.189	81.081	81.081		81.081					81.081						81.081		83.784	81.081						81.081			81.081					81.081		83.784		81.081
CD630_09250					100
CD630_09260					100																				91.304					92.391				92.391	92.391						92.391
CD630_09270				100	100		99.441						99.441									83.168						99.162		98.883			83.168	99.162	99.162	100			83.251	83.168	99.162	100			99.162			82.039	99.721
CD630_09280					100		100	98.507						98.507	98.507		98.507											92.857		92.857	98.507					98.571	98.507					98.571			92.857		98.507
CD630_09290	95.181	95.181	95.181	80	100		94.578	95.181					80.597	81.791	95.181		95.181								93.009	94.88		81.791	91.617	95.208	95.181			80.547	80.547	82.09					80.547	82.09			81.791		93.393
CD630_09300	94.215	94.215	94.215	94.186	100			93.388						93.388	93.388		93.388					87.607				94.215			100	94.444	93.388						93.388			87.607
CD630_09301					100		88.235	86.792					100	86.792	86.792		86.792								98.276					84.314	86.792			92.157	92.157	100	86.792				92.157	100							100
CD630_09310					100								78.226												79.839											78.226						78.226							78.226
CD630_09320					100
CD630_09330					100			96.721						96.721	96.721		96.721														96.721						96.721	95.082
CD630_09340					100
CD630_09341					100
CD630_09350					100
CD630_09360	88.235	88.235	88.235				88.06																			88.235			88.806	90.441								85.294
CD630_09370														99.587	99.587							99.174	77.236						85.366	99.174							99.587			99.174
CD630_09380	100	100	100	97.546				98.773	100			100	98.773	98.773	95.455		98.773	100	100	100		100				100			97.546		98.773		100	97.546	97.546	96.933	98.773		100	100	97.546	96.933		100			100	100	98.773
CD630_09390								100					100	100	100		100											100			100						100								100		98.462		100
CD630_09400								100					100	100	100		100											99.482			100						100								99.482		98.446		99.482
CD630_09401								100					100	100	100		100											98.413			100						100								98.413				98.413
CD630_09410								100					100	100	100		100											100			100						100								100				100
CD630_09420								100					100	100	100		100											100			100						100								100				100
CD630_09430	98.361	98.361	98.361	89.815	88.083	95.671	91.342	94.372					94.372	95.283	95.283	95.671	94.372					98.361	92.857	90.909	90.476	95.238	90.476	91.775	95	90.476	94.372			96.875	96.875	85.714	94.372	90.094		98.361	96.875	89.177	95.238	95.238	91.775	90.909	94.805		94.372
CD630_09440				99.275		99.758	98.309	99.275					99.275	99.275	99.275	99.758	99.275							100	98.792	98.792	98.792	98.526	99.275	97.368	99.275			97.826	97.826		99.275				97.826	99.275	98.792	98.792	98.526	100	100		100
CD630_09450				99.583		99.792	97.5	99.583					98.383	99.583	99.583	99.792	99.583				90.625		72.358	99.583	98.542	94.595	98.542		99.167	90	97.908			98.958	98.958	97.186	99.583				98.958	98.936	94.595	94.595		99.583	99.583		98.75
CD630_09460	92.899	92.899	92.899	94.783	93.805	95.362	96.787	92.308			94.395		65.385	94.783	94.783	100	93.293				93.913	95.015	92.711	100	94.493	93.805	94.493	93.787	95.072					96.586	96.586		94.783		95.015	93.195	96.586	93.913	92.941	93.805	93.195	100	100	95.015
CD630_09461							100						100			100								100										100	100	100					100					100	100
CD630_09470				96.277		96.809	98.404	98.404			96.809		98.013	98.404	98.404	96.277	98.404				95.745	92.958	68.966	99.468	96.277	98.404	96.277		95.745	100	93.75			98.404	98.404	99.468	98.404		92.958		98.404	98.404		96.809		99.468	99.468	92.958	98.404
CD630_09480				99.333		99.333	98.333	99.667			91.667			99.667	99.667	99.333	99.667				99.667		98.592	99.322	98.667	97.333	98.667		91.864	100	99.667			98.983	98.983	81.063	99.667				98.983	99.667		100		99.322	99.667		99.667
CD630_09490				97.436		98.718	100	97.436			89.041			97.436	97.436	97.436	97.436				100				100	100	100				88.235						97.436					97.436					100		97.436
CD630_09500				96.35		99.27		88.136			94.891			96.35	96.35	96.35	97.81				100			100	97.08	96.35	97.08		97.81		97.368			100	100	84.892	96.35				100	96.35				100	97.08		96.35
CD630_09510				98.276		100	70.588	96.154			89.256			98.276	98.276	98.276	99.138				99.138			99.138	100		100		91.736		87.931			100	100	100	98.276				100	98.276				99.138	100		98.276
CD630_09520	95.775	95.775	95.775	96.479	97.887	100	97.887	67.105			97.183		96.479	96.479	96.479	96.479	98.889				98.889	95.775		95.775	100	97.183	100	96.479	96.479		96.875			96.479	96.479	96.875	96.479		90.845	95.775	96.479	96.479			95.775	95.775	100	90.845	96.97
CD630_09530	91.096	91.096	91.096	97.26	100	100	93.836	90.411			92.466		95.89	97.26	97.26	95.205	97.26				90.411	93.151	90.722	98.63	94.872	93.151	94.872	92.466	89.726		58.915			92.466	92.466	95.89	97.26		93.151	91.096	92.466	95.89			89.726	98.63	93.151	93.151
CD630_09531	94.828	94.828	94.828	91.379	94.828	93.103	93.103	88.235			87.931		89.831	91.379	91.228	93.103	91.228				94.828	94.828	93.103	89.655	93.22	93.103	93.22	89.831	98.276		89.831			88.136	88.136	89.831	91.379		89.655	94.828	88.136	86.207			86.207	89.655	93.103	89.655
CD630_09540								88.889					99.542												96.568		96.568				98.551					99.542
CD630_09550					83.108	100	90.909				98.639		100			99.363						83.333	99.363	100	100	100	100	81.752		100						100			82.781			83.333				100		82.781
CD630_09560	91.156	91.156	91.156			100	95.918	94.558			97.279		100			99.32	94.558				94.558	91.837	99.32	100	100	100	100			100	94.558			94.558	94.558	100				91.837	94.558		91.837	95.238	91.837	100	94.558
CD630_09561	100	100	100	96.552	96.226	100			95.556			95.556	100			98.462		95.556	95.556	95.556		97.917	98.462	100	100	100	100	96.226	95.556	100			95.556	96.226	96.226	100			95.556	97.917	96.226	95.556	98.462		97.917	100	98.462	95.556	96.226
CD630_09562	100	100	100		64.103	100	100				64.286		100			100							100	98.148	98.148	100	98.148			100						100							100			98.148			64.103
CD630_09570						98.396																			98.396	100	98.396																100	100
CD630_09580						91.579							85.246										85.246		91.579	100	91.579	85.106		85.714						91.111							100	100					84.737
CD630_09590					91.495	88.454					89.076										95.556		91.622		88.454	79.31	88.454	92.857		92.593				92.857	92.857	92.424					92.857		79.31	79.31			95.946		92.857
CD630_09600						96.552	92.208	97.537						96.552	96.552		97.525				98.696	95.69		94.714	96.552	98.276	96.552	91.775	91.81	82.051	97.717						96.552			95.69		96.983	98.276	93.966	95.69	94.714	91.81		87.773
CD630_09610	91.225	91.225	91.225	97.191	96.91	96.347	97.191							96.629	96.629						97.472	97.153			97.472	91.225	97.472	96.919	84.874								96.629		95.593	91.074		92.436	93.617	96.304	91.074		96.067	95.593
CD630_09620	100	100	100	83.529	90.805	94.118	94.118						100	89.655	89.655	89.412					85.882			85.882	84.706	100	84.706	83.529	88.235	94.118				83.529	83.529	100	89.655		95.294	100	83.529	100		85.882	100	85.882	84.706	95.294	100
CD630_09630	100	100	100	92.857	93.571	90.714	90.714				93.478		95			90.714					97.857			96.429	94.286	100	94.286	94.203		90.714				94.203	94.203	95				100	94.203			94.286	100	96.429	94.286		94.203
CD630_09640	99.143	99.143	99.143	96.286	94	95.429	95.588						98.387	97.143	97.143	98.857					94.286			98.857	98.286	99.714	98.286		92.857	98.913						97.382	97.143			99.143		97.143		99.153	99.143	98.857	95.156
CD630_09650	97.087	97.087	97.087	96.602	92.718	97.087	98.246				96.602		97.917	97.087	97.087	96.602					97.087			96.602	98.544	97.087	98.544	95.631	89.32		98.387			96.602	96.602		97.087		93.204	97.087	96.602	97.087		88.835	97.087	96.602	96.117	93.204	95.631
CD630_09660	97.326	97.326	97.849	97.849	100	98.925	94.444	97.391			96.255		75.806	97.326	97.849	97.849	100				97.74		97.436	97.849	98.387	96.903	98.387	96.255	76.106	87.5	100			96.255	96.255	93.333	97.326	90.164	97.326	97.326	96.241	97.849		78.81	96.255	97.849	98.387	97.326	96.241
CD630_09670					98.575								77.982				77.251				75.909		78.919			73.51		96.912		68.707			74.342	96.912	96.912						98.058				96.912				98.058
CD630_09680							88.776				91.837		88.776	91.837	91.837							88.542	88.776		92.857		92.857		93.878	88.776			93.878						91.837	93.878								88.542
CD630_09690	86.885	86.885	86.885	91.525			96.61	86.885						86.885	80.328	83.051	80.328				84.746	86.885	96.61	91.525	88.525	86.885	86.441		86.885	87.931	86.885		88.525				88.525		91.525	86.885			84.746	84.746		91.525		80.328
CD630_09700				97.403	94.805		84.416	81.818			96.104			81.818	81.818	84.416	81.818						84.416							81.818	81.818						81.818		90.909
CD630_09710				88.235	100	92.593	92.593	94.118			90.588		93.827	94.118	91.765	92.593	94.118				82.353	74.118	92.593	91.358	95.062	92.593	95.062		78.824	92.593	94.118					93.827	91.765	88.889	77.647				92.593	92.593	94.118	96.471	98.824	74.118
CD630_09720				96.629	99.632																	95.506	96.703		90.948		90.948		99.262				95.506						97.407	95.506								95.556
CD630_09730					100																					93.617																	93.617	93.617
CD630_09740					100
CD630_09750					100
CD630_09760					100
CD630_09770					99.574
CD630_09771				55.263	95.833					55.263				55.263	55.263							95.833			100		55.263			100		55.263				95.833	55.263			95.833		95.833			95.833		55.263		95.833
CD630_09772	100	100	100	100	100			100					100	100	100		100					100	98.413		96.825	100		98.413	98.413	100	100			98.413	98.413	100	100			100	98.413	100	100		100		100
CD630_09780	70.213	70.213	70.213	100			98.936	100						100	100		100						98.936			70.213		98.936	97.872		100			98.936	98.936		100				98.936		70.213						98.936
CD630_09790	78.846	76.415	76.415	99.225	78.846	75.472	99.225	99.225	79.245	79.808	80.189	78.846	78.846	99.225	99.225	76.415	99.225	78.846	78.846	75	78.846	78.846	99.225	76.415	78.846	80.189	78.846	99.225	99.225	78.846	99.225	78.846	78.723	99.225	99.225	78.846	99.225	76.415	78.846	78.846	99.225	78.846		77.358	79.808	88.889	78.846	78.846	99.225
CD630_09810	99.758	99.758	99.758	99.758	100	99.758	99.758	99.758	99.758	99.516	99.274	99.758	99.758	99.758	99.758	99.274	99.758	99.758	99.758	99.758	99.758	99.758	96.605	99.274	99.758	99.758	99.758	100	99.758	99.758	99.758	99.516	99.758	100	100	99.758	99.758	99.516	99.758	99.758	100	99.758	99.758	99.758	100	99.274	99.758	99.758	100
CD630_09820	99.662	99.662	99.662	99.324	100	99.324	99.662	99.662	99.662	99.662	99.324	99.662	99.662	99.662	99.662	99.662	99.662	99.662	99.662	99.662	99.662	99.662	99.662	99.662	99.662	99.324	99.662	100	99.662	99.662	99.662	99.662	99.662	100	100	99.662	99.662	99.324	99.662	99.662	100	99.662	99.324	99.324	100	99.662	99.324	99.662	100
CD630_09830	99.524	99.524	99.524	98.571	100	99.048	99.524	99.524	99.048	99.048	97.619	99.048	99.524	99.524	99.524	99.524	99.524	99.048	99.048	99.048	99.524	99.524	99.524	99.524	99.048	98.571	99.048	99.524	99.524	99.524	99.524	99.048	99.524	100	100	99.524	99.524	99.524	99.524	99.524	100	99.524	98.571	98.571	100	99.524	98.571	99.524	100
CD630_09840	100	100	100	100	100	99.315	100	100	100	100	100	100	100	100	100	100	100	100	100	100	100	100	100	100	100	100	100	100	100	100	100	100	100	100	100	100	100	100	100	100	100	100	100	100	100	100	100	100	100
CD630_09850	100	100	100	100	100	100	100	100	100	100	99.561	100	100	100	100	100	100	100	100	100	100	100	100	100	100	100	100	100	100	100	100	100	100	100	100	100	100	99.781	100	100	100	100	100	100	100	100	100	100	100
CD630_09860	100	100	100	100	100	100	100	100	99.765	99.765	99.765	99.765	100	100	100	100	100	52.6007	99.765	99.765	100	99.765	100	100	99.765	100	99.765	100	99.529	99.765	100	99.765	99.765	100	100	100	100	100	99.765	99.765	100	100	100	100	100	100	100	99.765	100
CD630_09870	100	100	100	99.583	100	100	100	100	99.167	100	98.333	99.167	100	99.583	99.583	99.583	100	99.167	99.167	99.167	100	100	99.583	99.583	100	99.583	100	100	99.583	100	100	100	100	100	100	100	99.583	99.583	100	100	100	100	99.583	99.583	100	99.583	99.583	100	100
CD630_09880	99.329	99.329	99.329	99.329	100	99.329	98.658	99.329	99.329	98.658	99.329	99.329	100	99.329	99.329	99.329	99.329	99.329	99.329	99.329	99.329	99.329	99.329	99.329	98.658	99.329	98.658	100	99.329	99.329	99.329	98.658	99.329	100	100	100	99.329	99.329	99.329	99.329	100	100	99.329	99.329	100	99.329	99.329	99.329	100
CD630_09890	100	100	100	99.828	100	99.828	100	100	100	99.828	99.484	100	100	99.828	99.828	99.828	100	100	100	100	100	99.828	99.828	99.828	100	99.828	100	100	100	99.828	100	99.828	99.828	100	100	100	99.828	99.656	99.828	99.828	100	100	99.828	99.828	100	99.828	99.828	99.828	100
CD630_09910	100	100	100	100	100	100	100	100	100	100	100	100	100	100	100	100	100	100	100	100	100	100	100	100	100	100	100	100	100	100	100	100	100	100	100	100	100	99.39	100	100	100	100	100	100	100	100	100	100	100
CD630_09920	99.44	99.44	99.44	99.44	100	99.44	99.72	99.44	99.44	99.72	99.16	99.44	99.72	99.44	99.44	99.16	99.44	99.44	99.44	99.44	99.44	99.44	99.16	99.16	99.44	99.44	99.44	100	99.44	99.44	99.44	99.72	99.44	100	100	99.16	99.44	99.44	99.44	99.44	100	99.16	99.44	99.44	100	99.16	99.44	99.44	100
CD630_09930	100	100	100	100	100	100	100	100	100	100	99.419	100	100	100	100	100	100	100	100	100	100	100	100	100	100	100	100	100	100	100	100	100	100	100	100	100	100	100	100	100	100	100	100	100	100	100	100	100	100
CD630_09940	100	100	100	100	100	100	100	100	100	100	99.721	100	100	100	100	100	100	100	100	100	100	100	100	100	100	100	100	100	100	100	100	100	100	100	100	100	100	100	100	100	100	100	100	100	100	100	100	100	100
CD630_09950	100	100	100	100	100	100	100	100	100	100	99.682	100	100	100	100	100	100	100	100	100	100	100	100	100	100	100	100	100	100	100	100	100	100	100	100	100	100	100	100	100	100	100	100	100	100	100	100	100	100
CD630_09960	99.76	99.76	99.76	100	100	100	100	99.76	100	100	100	100	100	100	100	100	99.76	100	100	100	99.419	100	100	100	100	100	100	100	99.76	100	99.76	100	100	100	100	100	100	99.76	100	100	100	100	100	100	99.76	100	100	100	100
CD630_09970	99.746	99.746	99.746	99.324	100	99.662	99.746	99.831	99.831	99.831	97.26	99.831	99.831	99.915	99.915	99.915	99.831	99.831	53.9373	99.831	99.831	99.831	99.915	99.915	99.746	99.324	99.746	99.915	99.746	99.831	99.746	99.831	99.831	99.915	99.915	98.288	99.915	99.239	99.831	99.831	99.915	98.288	99.324	99.324	99.915	99.915	99.324	99.831	99.915
CD630_09980	100	100	100	99.69	100	100	99.845	100	100	99.69	99.38	100	100	99.845	99.845	100	100	100	100	100	100	100	100	100	99.82	99.69	99.845	100	100	100	100	99.69	100	100	100	100	99.845	99.845	100	100	100	100	99.69	99.69	100	100	99.69	100	100
CD630_09990	99.699	99.699	99.699	99.699	100	99.699	99.699	99.699	99.699	99.699	99.699	99.59	99.699	99.699	99.699	99.398	99.699	99.699	99.699	99.699	99.699	99.699	99.398	99.398	99.699	99.699	99.699	100	99.699	99.699	99.699	99.699	99.699	100	100	99.699	99.699	99.096	99.699	99.699	100	99.699	99.699	99.699	100	99.398	99.699	99.699	100
CD630_10000	100	100	100	100	100	100	100	100	92.308	100	99.618	92.308	100	100	100	100	100	92.308	92.308	92.308	100	100	100	100	100	100	100	100	100	100	100	100	100	100	100	100	100	100	100	100	100	100	100	100	100	100	100	100	100
CD630_10010	100	100	100	99.571	100	100	100	100	100	99.571	99.571	100	100	100	100	100	100	100	100	100	100	100	100	100	100	99.571	100	99.571	100	100	100	99.571	100	100	100	100	100	99.571	100	100	100	100	99.571	99.571	99.571	100	99.571	100	99.571
CD630_10020	100	100	100	100	100	99.367	100	100	100	100	100	100	100	100	100	100	100	100	100	100	100	99.367	100	100	100	100	100	100	100	99.367	100	100	99.367	100	100	100	100	100	99.367	99.367	100	100	100	100	100	100	100	99.367	100
CD630_10030	100	100	100	100	100	100	100	100	100	100	100	100	100	100	100	100	100	100	100	100	100	99.643	100	100	99.643	100	99.643	100	100	99.643	100	100	99.643	100	100	100	100	100	99.643	99.643	100	100	100	100	100	100	100	99.643	100
CD630_10040	100	100	100	100	100	100	100	100	100	100	100	100	100	100	100	100	100	100	100	100	100	100	100	100	100	100	100	100	100	100	100	100	100	100	100	100	100	100	100	100	100	100	100	100	100	100	100	100	100
CD630_10050	99.747	99.747	99.747	99.747	100	99.747	99.494	99.747	99.747	100	100	99.747	99.747	100	100	100	99.747	99.747	99.747	99.747	99.747	100	100	100	99.747	99.747	99.747	100	99.494	100	99.747	100	100	100	100	99.494	100	99.747	100	100	100	99.494	99.747	99.747	100	100	99.747	100	100
CD630_10070	100	100	100	100	100	100	98.864	100	100	100	100	100	100	100	100	100	100	100	100	100	100	100	100	100	98.864	100	98.864	100	98.864	100	100	100	58.974	100	100	100	100	100	100	100	100	100	100	100	100	100	100	100	100
CD630_10080	99.644	99.644	99.644	99.644	100	99.644	99.288	99.644	99.644	99.644	99.644	99.644	99.644	99.644	99.644	99.644	99.644	99.644	99.644	99.644	99.644	99.644	99.644	99.644	99.644	99.644	99.644	100	99.644	99.644	99.644	99.644	99.644	100	100	99.644	99.644	99.644	99.644	99.644	100	99.644	99.644	99.644	100	99.644	99.644	99.644	100
CD630_10090	100	100	100	100	100	100	99.592	100	100	100	100	100	100	100	100	100	100	100	100	100	100	100	100	100	100	100	100	100	100	100	100	99.592	100	100	100	99.592	100	100	100	100	100	99.592	100	100	100	100	100	100	100
CD630_10100	99.735	99.735	99.735	99.735	100	99.735	99.471	99.735	99.735	99.735	99.735	99.735	99.735	100	100	100	99.528	99.735	99.735	99.735	99.735	99.735	100	100	99.471	99.735	99.471	100	100	99.735	99.735	99.735	99.735	100	100	99.735	100	99.735	99.735	99.735	100	99.735	99.735	99.735	100	100	99.735	99.735	100
CD630_10110	100	100	100	100	100	100	100	100	100	100	99.2	100	100	100	100	100	100	100	100	100	100	100	100	100	100	100	100	100	100	100	100	100	100	100	100	100	100	98.8	100	100	100	100	100	100	100	100	100	100	100
CD630_10120	100	100	100	99.286	100	100	99.286	100	100	100	98.571	100	100	98.571	98.571	100	100	100	100	100	100	100	100	100	99.286	99.286	99.286	100	97.857	100	100	100	100	100	100	100	98.571	98.571	100	100	100	100	99.286	99.286	100	100	99.286	100	100
CD630_10130	100	100	100	100	100	100	100	100	100	100	99.574	100	100	100	100	100	100	100	100	100	100	100	100	100	100	100	100	100	100	100	100	100	100	100	100	99.149	100	99.574	100	100	100	99.149	100	100	100	100	100	100	100
CD630_10140	100	100	100	99.784	100	99.569	96.714	100	99.784	99.784	99.138	99.784	99.784	99.784	99.784	100	100	99.784	99.784	99.784	100	99.784	100	100	99.784	99.784	99.784	100	99.784	99.784	100	99.784	99.784	100	100	100	99.784	99.569	99.784	99.784	100	100	99.784	99.784	100	100	99.784	99.784	100
CD630_10150	100	100	100	100	100	99.628	99.628	100	100	100	99.071	100	99.814	100	100	100	100	100	100	100	100	100	100	100	99.442	100	99.442	100	100	100	100	100	100	100	100	100	100	98.699	100	100	100	100	100	100	100	100	100	100	100
CD630_10160	100	100	100	100	100	99.639	99.639	100	99.278	99.278	97.473	98.917	99.278	99.639	99.639	99.639	100	99.278	99.278	99.278	100	99.278	99.639	99.639	99.278	100	99.278	100	100	99.278	100	99.278	99.278	100	100	99.639	99.639	98.917	99.278	99.278	100	99.639	100	100	100	99.639	100	99.278	100
CD630_10170	99.826	99.826	99.826	99.826	100	99.653	99.479	99.826	99.653	99.653	99.132	99.653	99.653	99.826	99.826	99.826	99.826	99.653	99.669	99.653	99.826	99.653	99.826	99.826	99.826	99.826	99.826	100	99.653	99.653	99.826	99.653	99.653	100	100	100	99.826	98.785	99.653	99.653	100	100	99.826	99.826	100	99.826	99.826	99.653	100
CD630_10180	99.678	99.678	99.678	99.678	100	99.678	99.517	99.678	99.678	99.678	99.034	99.678	99.678	99.678	99.678	99.678	99.678	99.678	99.678	99.678	99.678	99.678	99.678	99.678	99.678	99.678	99.678	99.839	99.678	99.678	99.678	99.678	99.678	99.839	99.839	99.678	99.678	99.356	99.678	99.678	99.839	99.678	99.678	99.678	99.839	99.678	99.678	99.797	99.839
CD630_10190	99.13	99.13	99.13	100	100	99.565	99.13	99.13	99.565	100	97.826	99.565	99.565	99.565	99.565	99.565	99.13	99.565	99.565	99.13	99.13	100	99.565	99.565	99.565	100	99.565	100	99.565	100	99.13	100	100	100	100	99.13	99.565	98.261	100	100	100	99.13	100	100	100	99.565	100	100	100
CD630_10200	99.563	99.563	99.563	99.563	100	99.563	99.563	99.563	99.563	99.563	99.127	99.563	99.563	99.563	99.563	99.563	99.563	99.563	99.563	99.563	99.563	99.563	99.563	99.563	99.563	99.563	99.563	100	99.563	99.563	99.563	99.563	99.563	100	100	99.563	99.563	99.127	99.563	99.563	100	99.563	99.563	99.563	100	99.563	99.563	99.563	100
CD630_10210	99.843	99.843	99.843	99.686	100	99.057	99.528	99.843	99.528	99.686	98.27	99.528	99.528	99.686	99.686	99.686	99.843	99.528	99.528	99.528	99.843	99.686	99.686	99.686	100	99.686	100	100	100	100	99.843	99.686	99.686	100	100	99.528	99.686	99.057	99.686	99.686	100	99.528	99.686	99.686	100	99.686	99.686	99.686	100
CD630_10220	99.565	99.565	99.565	99.565	100	99.565	99.565	99.565	100	99.565	99.13	100	100	99.565	99.565	99.565	99.565	100	100	100	61.7915	99.565	99.565	99.565	99.565	99.565	99.565	100	100	99.565	99.565	99.565	99.565	100	100	100	99.565	99.565	99.565	99.565	100	100	99.565	99.565	100	99.565	99.565	99.565	100
CD630_10230	100	100	100	100	100	100	100	100	100	100	100	100	100	100	100	100	100	100	100	100	100	100	100	100	100	100	100	100	100	100	100	100	100	100	100	100	100	100	100	100	100	100	100	100	100	100	100	100	100
CD630_10240	100	100	100	100	100	100	100	87.64	100	100	100	100	100	96.296	100	100	100	100	100	100	100	100	100	100	100	100	100	100	100	100	100	100	100	100	100	100	100	100	100	100	100	100	100	100	100	100	100	100	100
CD630_10250	100	100	100	100	100	100	100	100	100	100	100	100	100	100	100	100	100	99.16	100	100	100	100	100	100	100	100	100	99.642	100	100	100	100	100	99.642	99.642	100	100	100	100	100	99.642	100	100	100	99.642	100	100	100	99.642
CD630_10260	100	100	100	100	100	100	100	100	100	100	99.588	100	100	100	100	100	100	100	100	100	100	100	100	100	100	100	100	100	100	100	100	100	100	100	100	100	100	100	100	100	100	100	100	100	100	100	100	100	100
CD630_10270	100	100	100	99.715	100	99.715	99.715	100	99.715	99.715	99.43	99.715	99.715	99.43	99.43	99.43	100	99.715	99.715	99.715	100	99.715	99.43	99.43	100	99.715	100	100	99.715	99.715	100	99.715	99.715	100	100	99.715	99.43	99.43	99.715	99.715	100	99.715	99.715	99.715	100	99.43	99.715	99.715	100
CD630_10280	100	100	100	100	100	100	100	100	100	100	100	100	100	100	100	100	100	100	100	100	100	100	100	99.647	100	100	100	100	100	100	100	100	100	100	100	100	100	99.293	100	100	100	100	100	100	100	99.647	100	100	100
CD630_10290	99.64	99.64	99.64	99.279	100	99.279	99.64	99.64	99.459	99.279	99.257	99.459	99.64	99.279	99.279	99.099	99.64	99.459	99.459	99.459	99.64	99.279	99.099	99.099	99.099	99.099	99.099	100	99.459	98.919	99.64	99.279	99.279	100	100	99.64	99.279	99.099	99.279	99.279	100	99.64	99.099	99.099	100	99.099	99.279	99.279	100
CD630_10300	99.761	99.761	99.761	99.761	100	100	100	99.761	100	100	99.761	100	100	99.761	99.761	100	99.761	100	100	100	99.761	100	100	100	100	99.761	100	100	99.761	100	99.761	100	100	100	100	100	99.761	99.761	100	100	100	100	99.761	99.761	100	100	99.761	100	100
CD630_10310	99.856	99.856	99.856	99.712	100	100	99.568	100	99.856	99.856	99.568	99.856	99.856	99.712	99.712	99.856	100	99.856	99.856	99.856	100	99.856	99.856	99.856	99.856	99.712	99.856	100	99.712	99.856	100	99.856	99.856	100	100	99.856	99.712	99.568	99.856	99.856	100	99.856	99.712	99.712	100	99.856	99.712	99.856	100
CD630_10320	100	100	100	100	100	100	99.724	100	99.724	99.448	97.514	99.724	99.724	100	100	99.724	100	99.724	99.517	99.724	100	99.724	99.724	99.724	99.724	99.448	99.724	100	99.448	99.724	100	99.448	99.724	100	100	99.724	100	98.895	99.724	99.724	100	99.724	99.448	99.448	100	99.724	100	99.724	100
CD630_10330	100	100	100	100	100	99.733	100	99.733	100	100	98.933	100	99.733	99.733	99.733	99.733	99.733	100	100	100	99.733	100	100	100	100	99.733	100	100	100	99.467	100	100	100	100	100	99.733	99.733	99.467	100	100	100	99.733	99.733	99.733	100	100	100	100	100
CD630_10340	99.692	99.692	99.692	100	100	99.692	100	99.692	99.692	99.692	100	100	99.692	99.692	99.692	99.692	99.692	99.692	99.692	99.692	99.692	99.692	99.692	99.692	99.385	100	99.385	100	99.692	100	99.692	99.692	99.692	100	100	99.692	99.692	99.692	99.692	99.692	100	99.692	100	100	100	99.692	100	99.692	100
CD630_10350	51.762	99.108	99.554	99.851	51.3367	62.8835		63.1415			98.958	57.463		82.0655		61.3905	97.143				47.427	51.8107	48.175	99.703	84.024	99.257	99.851			76	48.2763	94.651		97.92		63.7095	99.108		49.9023			50.566					61.503		50.2273
CD630_10360	52.1397	98.659	99.106	99.404	51.254	63.469		51.3437			93.027			81.3405		62.665	100				56.8678		62.5	99.255	94.798	99.553	98.659			85.827	51.1453	98.063		100		63.7095	98.808		50.262			51.4787		51.8207			63.098	64.509	50.762
CD630_10370	98.903	98.903	98.903	99.373	100	99.06	98.746	98.903	99.06	99.06	98.119	99.06	99.216	99.06	99.06	99.843	98.903	99.06	99.06	99.06	98.903	99.06	99.843	99.843	99.216	99.373	99.216	100	99.06	98.589	98.903	99.06	97.849	100	100	99.216	99.06	98.746	99.06	99.06	100	99.216	99.373	99.373	100	99.843	99.373	98.588	100
CD630_10380	100	100	100	100	100	100	99.73	100	100	99.73	99.73	100	98.408	99.865	99.865	100	100	100	100	100	100	99.865	100	100	99.73	100	99.73	100	100	100	100	99.73	99.865	100	100	99.595	99.865	99.73	99.865	99.865	100	99.595	100	100	100	100	100	99.865	100
CD630_10390	100	100	100	100	100	99.639	100	100	100	100	100	100	100	100	100	100	100	100	100	100	100	100	100	100	100	100	100	100	99.639	100	100	100	100	100	100	100	100	99.639	100	100	100	100	100	100	100	100	100	100	100
CD630_10400	99.394	99.394	99.394	99.74	100	99.654	99.269	99.394	99.481	99.654	98.875	99.481	99.481	99.481	99.481	99.567	99.394	99.481	99.481	99.481	99.394	99.654	99.567	99.567	99.567	99.74	99.567	100	99.654	99.567	99.394	99.654	99.654	100	100	99.481	99.481	99.567	99.654	99.654	100	99.481	99.74	99.74	100	99.567	99.567	99.654	100
CD630_10410	99.765	99.765	99.765	99.922	100	99.765	99.687	99.765	99.765	99.765	98.981	99.765	99.765	99.687	99.687	99.843	99.765	99.765	99.765	99.765	99.765	99.922	99.843	99.843	99.687	99.608	99.687	100	99.608	99.843	99.765	99.765	99.843	99.922	99.922	99.765	99.687	99.565	99.922	99.922	99.922	99.765	99.608	99.608	100	99.843	99.765	99.922	100
CD630_10420	100	100	100	100	100	100	100	100	100	100	99.257	100	100	100	100	100	100	100	100	100	100	100	100	100	100	100	100	100	100	100	100	100	100	100	100	100	100	99.752	100	100	100	100	100	100	100	100	100	100	100
CD630_10430	99.745	99.745	99.745	99.745	100	99.745	99.575	99.745	99.745	99.32	98.81	99.745	99.745	100	100	99.66	99.745	99.745	99.745	99.745	99.745	99.745	99.66	99.66	99.745	99.83	99.745	100	99.745	99.66	99.425	99.32	99.745	100	100	99.745	100	99.32	99.745	99.745	100	99.745	99.83	99.83	100	99.66	99.915	99.745	100
CD630_10440	100	100	100	100	100	100	100	100	100	100	100	100	100	100	100	100	100	100	100	100	100	100	100	100	100	100	100	100	100	100	100	100	100	100	100	100	100	100	100	100	100	100	100	100	100	100	100	100	100
CD630_10450	99.715	99.715	99.715	100	100	100	100	99.715	100	100	99.145	100	99.715	100	100	99.715	99.715	100	100	99.13	99.715	100	99.715	99.715	100	100	100	100	100	100	99.715	100	100	100	100	99.715	100	99.43	100	100	100	99.715	100	100	100	99.715	100	100	100
CD630_10460	99.756	99.756	99.756	100	100	100	99.511	99.756	100	100	99.022	100	99.756	99.756	99.756	99.511	99.756	100	100	100	99.756	100	99.511	99.511	100	100	100	100	100	100	99.756	100	100	100	100	99.756	99.756	99.756	100	100	100	99.756	100	100	100	99.511	100	100	100
CD630_10470	99.715	99.715	99.715	99.43	100	100	99.43	99.715	100	99.715	99.43	100	99.715	99.715	99.715	99.715	99.715	100	100	100	99.715	100	99.715	99.715	99.43	100	99.43	100	100	99.715	99.715	99.715	100	100	100	99.715	99.715	99.715	100	100	100	99.715	100	100	100	99.715	99.715	100	100
CD630_10480	100	100	100	100	100	100	98.947	100	100	100	98.947	100	100	100	100	100	100	100	100	100	100	100	100	100	100	100	100	100	100	99.474	100	100	100	100	100	100	100	100	100	100	100	100	100	100	100	100	100	100	100
CD630_10490	100	100	100	100	100	100	100	100	100	100	100	100	100	100	100	100	100	100	100	100	100	100	100	100	100	100	100	100	100	100	100	100	100	100	100	100	100	100	100	100	100	100	100	100	100	100	100	100	100
CD630_10500	100	100	100	100	100	100	99.652	100	100	100	98.955	100	100	100	100	100	100	100	100	100	100	100	100	100	100	100	100	100	100	100	100	100	100	100	100	100	100	99.652	100	100	100	100	100	100	100	100	100	100	100
CD630_10510	100	100	100	100	100	100	100	100	100	100	99.563	100	100	100	100	100	100	100	100	100	100	100	100	100	100	99.563	100	100	100	100	100	100	100	100	100	100	100	100	100	100	100	100	99.563	99.563	100	100	100	100	100
CD630_10520	100	100	100	100	100	99.448	100	100	100	100	97.79	100	100	100	100	100	100	100	100	100	100	100	100	100	99.448	100	99.448	100	100	100	100	100	100	100	100	100	100	99.448	100	100	100	100	100	100	100	100	100	100	100
CD630_10521	100	100	100	96.154	100	96.154	96.154	100	100	96.154	100	100	96.154	100	100	100	100	100	100	100	100	100	100	100	100	96.154	100	100	96.154	96.154	100	96.154	100	100	100	96.154	100	92.308	100	100	100	96.154	96.154	96.154	100	100	96.154	100	100
CD630_10530	100	100	100	100	100	100	100	100	100	100	98.718	100	100	100	100	100	100	100	100	100	100	100	100	100	100	100	100	100	100	100	100	100	100	100	100	100	100	99.359	100	100	100	100	100	100	100	100	98.718	100	100
CD630_10540	100	100	100	100	100	100	100	100	100	100	100	100	100	100	100	100	100	100	78.261	100	100	100	100	100	100	100	100	100	100	99.736	100	100	100	100	100	100	100	99.736	100	100	100	100	100	100	100	100	100	100	100
CD630_10550	100	100	100	100	100	100	100	100	100	100	100	100	100	100	100	100	100	100	100	100	100	100	100	100	100	100	100	100	100	100	100	100	100	100	100	100	100	100	100	100	100	100	100	100	100	100	100	100	100
CD630_10560	100	100	100	100	100	100	100	100	100	100	99.703	100	100	100	100	100	100	100	100	100	100	100	100	100	100	100	100	100	100	100	100	100	100	100	100	100	100	100	100	100	100	100	100	100	100	100	100	100	100
CD630_10570	99.624	99.624	99.624	99.624	100	99.248	99.624	99.624	99.624	99.624	99.624	99.624	99.624	99.624	99.624	99.624	99.624	99.624	99.624	99.624	99.624	99.624	99.624	99.624	99.624	99.624	99.624	100	99.248	99.248	99.624	99.624	99.624	100	100	99.624	99.624	99.248	99.624	99.624	100	99.624	99.624	99.624	100	99.624	99.624	99.624	100
CD630_10580	100	100	100	100	100	100	100	100	100	100	100	100	100	100	100	100	100	100	100	100	100	100	100	100	100	100	100	100	100	100	100	100	100	100	100	100	100	100	100	100	100	100	100	100	100	100	100	100	100
CD630_10590	100	100	100	100	100	100	100	100	100	100	100	100	100	100	100	100	100	100	100	100	100	100	100	100	100	100	100	100	100	100	100	100	100	100	100	100	100	100	100	100	100	100	100	100	100	100	100	100	100
CD630_10600	99.668	99.668	99.668	99.668	100	99.668	99.668	99.668	99.668	99.668	99.336	99.668	99.336	99.668	99.668	100	99.668	99.668	99.668	99.668	99.668	99.668	100	100	99.668	99.668	99.668	100	99.668	99.668	99.668	99.668	99.668	100	100	99.336	99.668	99.336	99.668	99.668	100	99.336	99.668	99.668	100	100	99.668	99.668	100
CD630_10610	100	100	100	100	100	100	100	100	100	99.704	99.112	100	100	100	100	99.408	100	100	100	100	100	100	99.408	99.408	100	100	100	100	100	100	100	99.704	100	100	100	100	100	100	100	100	100	100	100	100	100	99.408	100	100	100
CD630_10620	100	100	100	100	100	100	100	100	100	100	100	100	100	100	100	100	100	100	100	100	100	100	100	100	100	100	100	100	100	100	100	100	100	100	100	100	100	100	100	100	100	100	100	100	100	100	100	100	100
CD630_10631	100	100	100	100	100	100	98.551	100	100	100	100	100	100	100	100	100	100	100	100	100	100	100	100	100	100	100	100	100	100	100	100	100	100	100	100	100	100	100	100	100	100	100	100	100	100	100	100	100	100
CD630_10633	98.507	98.507	98.507	100	100	100	100	98.507	100	100	100	100	100	100	100	100	98.507	100	100	100	98.507	100	100	100	100	100	100	100	100	100	98.507	100	100	100	100	100	100	100	100	100	100	100	100	100	100	100	100	100	100
CD630_10640	100	100	100	100	100	100	100	100	100	100	100	100	100	100	100	100	100	100	100	100	100	100	100	100	100	100	100	100	100	100	100	100	100	100	100	100	100	100	100	100	100	100	100	100	100	100	100	100	100
CD630_10650	100	100	100	100	100	100	99.32	100	100	100	100	100	100	100	100	97.959	100	100	100	100	100	100	97.959	97.959	100	100	100	100	100	100	100	100	100	100	100	100	100	99.32	100	100	100	100	100	100	100	97.959	100	100	100
CD630_10660	100	100	100	100	100	99.342	99.67	100	100	100	97.69	100	100	99.013	99.013	95.724	100	100	100	100	100	99.342	95.724	95.724	100	100	100	100	99.669	99.342	99.669	100	99.342	100	100	100	99.013	100	99.342	99.342	100	96.491	100	100	100	95.724	100	99.342	100
CD630_10670	100	100	100	100	100	99.507	99.754	100	100	100	97.291	100	100	99.754	99.754	99.507	100	100	100	100	100	99.754	99.507	99.507	99.754	100	99.754	100	100	99.754	100	100	99.754	100	100	100	99.754	97.291	99.754	99.754	100	100	100	100	100	99.507	100	99.754	100
CD630_10680	100	100	100	100	100	100	100	100	100	100		100	100	100	100	100	100	100	100	100	100	100	100	100	99.775	100	99.775	100	100	100	100	100	100	100	100	100	100	99.775	100	100	100	100	100	100	100	100	100	100	100
CD630_10690	100	100	100	100	100	99.245	99.623	100	99.245	99.623	99.623	99.245	100	100	100	99.623	100	99.245	99.245	99.245	100	100	99.623	99.623	99.623	99.623	99.623	100	100	100	100	99.623	100	100	100	100	100	99.623	100	100	100	100	99.623	99.623	100	99.623	100	100	100
CD630_10700	100	100	100	100	100	100	100	100	100	100	99.794	100	100	100	100	100	100	100	100	100	100	100	100	100	100	100	100	100	100	100	100	100	100	100	100	100	100	99.794	100	100	100	100	100	100	100	100	100	100	100
CD630_10710	100	100	100	100	100	100	100	100	100	100	100	100	100	100	100	100	100	100	100	100	100	100	100	100	100	100	100	100	100	100	100	100	100	100	100	100	100	100	100	100	100	100	100	100	100	100	100	100	100
CD630_10720	99.785	99.785	99.785	99.355	100	99.57	99.355	99.785	99.355	99.355	98.28	99.355	99.355	99.355	99.355	99.355	99.785	99.355	99.355	99.355	99.785	99.57	99.355	99.355	99.355	99.355	99.355	100	99.14	99.57	99.785	99.355	99.57	100	100	99.355	99.355	99.14	99.57	99.57	100	99.355	99.355	99.355	100	99.355	99.355	99.57	100
CD630_10730	100	100	100		100	100	100	100	100	100		100	100	100	100	100	100	100	100	100	100	100	100	100	100	100	100	100	100	100	100	100	100	100	100		100	100	100	100	100		100	100	100	100	100	100
CD630_10740	100	100	100	100	100	100	100	99.091	100	100	98.507	100	100	99.254	99.254	100	100	100	100	100	100	100	100	100	100	100	100	100	100	100	100	100	100	100	100	100	99.254	100	100	100	100	100	100	100	100	100	100	100	100
CD630_10750	100	100	100	100	100	100	100	100	100	100	100	100	100	100	100	100	100	100	100	100	100	100	100	100	100	100	100	100	100	100	100	100	100	100	100	100	100	99.597	100	100	100	100	100	100	100	100	100	100	100
CD630_10760	100	100	100	100	100	100	100	100	100	100	98.726	100	100	100	100	100	100	100	100	100	100	100	100	100	100	100	100	99.363	100	100	100	100	100	100	100	100	100	100	100	100	100	100	100	100	100	100	100	100	100
CD630_10770	100	100	100	100	100	100	100	100	100	100	98.824	100	100	100	100	100	100	100	100	100	100	100	100	100	100	100	100	100	100	100	100	100	100	100	100	100	100	100	100	100	100	100	100	100	100	100	100	100	100
CD630_10780	100	100	100	100	100	100	100	100	100	100	100	100	100	100	100	100	100	100	100	100	100	100	100	100	100	100	100	100	100	100	100	100	100	100	100	100	100	98.932	100	100	100	100	100	100	100	100	100	100	100
CD630_10790	100	100	100	100	100	100	99.669	100	100	100	100	100	100	100	100	100	100	100	100	100	100	100	100	100	100	100	100	100	100	100	100	100	100	100	100	100	100	99.669	100	100	100	100	100	100	100	100	100	100	100
CD630_10800	99.184	99.184	99.184	99.184	99.592	99.184	99.184	99.184	99.184	99.184	97.551	99.184	99.184	99.184	99.184	98.776	99.184	99.184	99.184	99.184	99.184	99.184	98.776	98.776	99.184	99.184	99.184	99.592	99.184	99.184	99.184	99.184	99.184	99.592	99.592	99.184	99.184	97.959	99.184	99.184	99.592	99.184	99.184	99.184	99.592	98.776	99.184	99.184	99.592
CD630_10810	99.492	99.492	99.492	100	100	99.746	99.746	99.239	99.746	99.746	98.985	99.746	99.746	99.746	99.746	100	99.492	99.746	99.746	99.746	99.492	99.746	100	100	99.746	100	99.746	100	99.746	99.746	99.492	99.746	99.746	100	100	99.746	99.746	98.477	99.746	99.746	100	99.746	100	100	100	100	100	99.746	100
CD630_10830	100	100	100	100	100	100	100	100	100	100	98.913	100	100	100	100	100	100	100	100	100	100	100	100	100	100	98.913	100	100	100	100	100	100	100	100	100	100	100	98.913	100	100	100	100	98.913	98.913	100	100	100	100	100
CD630_10840	100	100	100	99.824	100	100	100	100	100	100	99.824	100	100	100	100	100	100	100	100	100	100	100	100	100	100	100	100	100	100	100	100	100	100	100	100	100	100	99.824	100	100	100	100	100	100	100	100	100	100	100
CD630_10850	99.747	99.747	99.747	100	100	99.747	99.747	99.747	99.747	99.747	99.242	99.747	99.495	99.747	99.747	99.747	99.747	99.747	99.747	99.747	99.747	99.747	99.747	99.747	99.747	99.747	99.747	100	99.747	99.747	99.747	99.747	99.747	100	100	99.747	99.747	99.242	99.747	99.747	100	99.747	99.747	99.747	100	99.747	99.747	99.747	100
CD630_10860	99.485	99.485	99.485	100	100	99.485	100	99.485	99.485	99.742	99.485	99.485	100	100	100	99.742	99.485	99.485	99.485	99.485	99.485	99.485	99.742	99.742	99.742	100	99.742	100	99.742	99.485	99.485	99.742	99.485	100	100	100	100	99.227	99.485	99.485	100	100	100	100	100	99.742	100	99.485	100
CD630_10870	99.627	99.627	99.627	99.627	100	99.627	99.627	99.627	99.625	99.627	98.881	99.625	99.627	99.627	99.627	99.627	99.627	99.625	99.625	99.625	99.627	99.625	99.627	99.627	99.627	99.627	99.627	100	99.627	99.625	99.627	99.627	99.625	100	100	99.627	99.627	99.627	99.625	99.625	100	99.627	99.627	99.627	100	99.627	99.627	99.625	100
CD630_10880	100	100	100	99.465	100	100	99.465	100	100	98.291	98.396	100	99.465	99.465	99.465	99.465	100	100	100	100	100	100	99.465	99.465	99.465	100	99.465	100	100	100	100	98.291	100	100	100	99.465	99.465	99.465	100	100	100	99.465	100	100	100	99.465	100	100	100
CD630_10890	99.58	99.58	99.58	100	100	100	100	100	100	99.58	99.58	100	100	100	100	99.58	100	100	100	100	100	100	99.58	99.58	100	100	100	100	100	100	100	99.58	100	100	100	100	100	99.58	100	100	100	100	100	100	100	99.58	99.58	100	100
CD630_10900	99.095	99.095	99.095	99.321	100	99.774	99.548	99.095	100	98.643	98.416	100	99.095	99.548	99.548	99.095	99.095	100	100	100	99.095	100	99.095	99.095	99.548	99.548	99.548	100	100	100	99.095	98.643	100	100	100	99.095	99.548	99.321	100	100	100	99.095	99.548	99.548	100	99.095	99.321	100	100
CD630_10910	98.741	98.741	98.741	99.246	100			68.966	84.211	82.895	84.211	84.211	84.211			100	68.966	84.211	84.211	84.211	68.966		98.421	98.737						84.211		82.895						87.671				84.211				98.992
CD630_10920					100						77.612		79.104																							79.104		77.612				79.104
CD630_10921	100	100	100		100											98.837							97.727	98.837																						94.186
CD630_10950	99.612	99.612	99.612		100											99.225							99.225	99.225																						99.225
CD630_10960	99.259	99.259	99.259		100											95.556							95.556	95.556																						95.556
CD630_10970	99.676	99.676	99.676	97.735	100											99.676							99.676	99.676																	94.822		95.793			99.676
CD630_10980	100	100	100	99.02	100											100							100	100																			92.691			100
CD630_10990	98.268	98.268	98.268	98.701	100											98.268							98.268	98.268																	90.393		94.372			98.268
CD630_10991	100	100	100	97.297	100											100							100	100																						100
CD630_11000	97.458	97.458	97.458	97.458	100											97.458							97.458	97.458																						97.458
CD630_11010	97.273	97.273	97.273	99.091	100											97.273							97.273	97.273																						97.273
CD630_11020	91.031	91.031	91.031	93.498	99.778											89.354							91.48	91.48																						91.256
CD630_11030	90.909	90.909	90.909		100											89.61							89.61	89.61																						89.61
CD630_11031	86.667	86.667	86.667		100											86.667							86.667	86.441																						86.667
CD630_11040					100
CD630_11041	90.909	91.379	90.909	97.541	100											92.562							92.562	93.103																						90.083
CD630_11042	79.71	79.71	79.71	97.101	100																		79.71																							79.71
CD630_11050	92.639	92.639	92.639	94.792	100																			88.183
CD630_11060	92.97	92.97	92.97	95.122	99.857
CD630_11061	95.833	95.833	95.833	97.917	100
CD630_11070	89.956	89.956	89.956	97.143	100
CD630_11071	91.304	91.304	91.304	97.059	100											97.436
CD630_11080	85.34	85.34	85.34		100											95.981							95.853	94.444																						83.333
CD630_11090					100											96.875							96.875	96.875
CD630_11100	90.423	90.409	90.423	99.13	100											64.607							79.167	91.975
CD630_11110	88.148	88.148	88.148	98.519	100																			89.63
CD630_11120	93.448	93.448	93.448	100	100																			93.103
CD630_11130	98.611	98.611	98.611	100	100																			98.611
CD630_11140	86.364	86.364	86.364	97.5	100																			66.667
CD630_11150	96.741	96.741	96.741	98.658	100																			96.61
CD630_11160				99.371	100
CD630_11170	93.151	96.61	93.151	97.26	100																			93.151
CD630_11180	88.923	88.923	88.923	96.308	100											100							100																							98.039
CD630_11190	99.13	99.13	99.13	99.13	100	100	98.261	99.13	100	98.261	96.957	100	98.261	99.13	99.13	99.13	99.13	100	100	100	99.13	100	99.13	99.13	98.261	98.261	98.261	100	100	100	99.13	98.261	100	100	100	98.261	99.13	97.391	100	100	100	98.925	98.261	98.261	100	99.13	97.826	100	100
CD630_11200	100	100	100	100	100	99.874	100	100	100	99.873	99.368	100	100	100	100	100	100	100	100	100	100	100	100	100	100	100	100	100	100	100	100	99.873	100	100	100	100	100	99.747	100	100	100	100	100	100	100	100	99.874	100	100
CD630_11210	100	100	100	100	100	99.668	100	100	99.668	99.336	99.668	99.668	99.336	99.668	99.668	100	100	99.668	99.668	99.668	100	99.668	100	100	100	100	100	100	100	99.668	100	99.336	99.668	100	100	99.336	99.668	100	99.668	99.668	100	99.336	100	100	100	100	99.668	99.668	100
CD630_11220	100	100	100	100	100	100	100	100	100	100	99.457	100	100	100	100	100	100	100	100	100	100	100	100	100	100	99.457	100	100	100	100	100	100	100	100	100	100	100	100	100	100	100	100	99.457	99.457	100	100	100	100	100
CD630_11230	100	100	100	100	100	100	100	100	99.656	99.656	99.313	99.656	99.656	100	100	99.656	100	99.656	99.656	99.656	100	99.656	99.656	99.656	100	100	100	100	100	99.656	100	99.656	99.656	100	100	99.656	100	99.656	99.656	99.656	100	99.656	100	100	100	99.656	100	99.656	100
CD630_11240	100	100	100	100	100	100	100	100	100	100	99.387	100	100	100	100	99.694	100	100	100	100	100	100	99.694	99.694	99.388	100	99.388	100	100	100	100	100	100	100	100	100	100	99.693	100	100	100	100	100	100	100	99.694	100	100	100
CD630_11241	100	100	100	100	100	100	100	100	100	100	100	100	100	100	100	100	100	100	100	100	100	100	100	100	100	100	100	100	100	100	100	100	100	100	100	100	100	100	100	100	100	100	100	100	100	100	100	100	100
CD630_11250	100	100	100	100	100	100	100	100	100	100	100	100	100	100	100	100	100	100	100	100	100	100	100	100	100	100	100	100	100	100	100	100	100	100	100	100	100	99.31	100	100	100	100	100	100	100	100	100	100	100
CD630_11260	99.654	99.654	99.654	100	100	100	100	99.654	100	99.654	99.654	100	100	99.654	99.654	99.654	99.654	100	100	100	99.654	100	99.07	99.654	100	99.654	100	100	100	100	99.654	99.654	100	100	100	100	99.654	99.308	100	100	100	99.654	99.654	99.654	100	99.654	99.654	100	100
CD630_11261	100	100	100	100	100	98.485	100	100	100	100	98.485	100	100	100	100	100	100	100	100	100	100	100	100	100	100	100	100	100	100	100	100	100	100	100	100	100	100	98.485	100	100	100	100	100	100	100	100	100	100	100
CD630_11270	98.649	98.649	98.649	98.649	100	100	98.649	98.649	98.649	98.649	97.973	98.649	98.649	98.649	98.649	100	98.649	98.649	98.649	98.649	98.649	100	100	100	99.324	92.568	99.324	100	100	100	98.649	98.649	100	100	100	98.649	98.649	99.324	100	100	100	98.649	92.568	92.568	100	100	98.649	100	100
CD630_11280	100	100	100	99.773	100	99.773	99.547	100	99.887	99.773	99.547	99.887	99.887	100	100	100	100	99.887	99.887	99.887	100	100	100	100	99.887	99.773	99.887	100	99.773	100	100	99.773	100	100	100	99.887	100	99.32	100	100	100	99.887	99.773	99.773	100	100	99.773	100	100
CD630_11290	99.502	99.502	99.502	100	100	100	100	99.502	100	99.502	99.005	100	100	100	100	100	99.502	100	100	100	99.502	100	100	100	100	99.502	100	100	100	100	99.502	99.502	100	100	100	100	100	98.01	100	100	100	100	99.502	99.502	100	100	100	100	100
CD630_11300	100	100	100	100	100	100	100	100	100	100	100	100	100	100	100	100	100	100	100	100	100	100	100	100	100	100	100	100	100	100	100	100	100	100	100	100	100	100	100	100	100	100	100	100	100	100	100	100	100
CD630_11310	99.825	99.825	99.825	99.825	100	99.476	99.825	99.825	99.825	100	99.301	99.825	99.65	99.825	99.825	99.825	99.825	99.825	99.825	99.825	99.825	99.65	99.825	99.825	99.825	99.65	99.825	100	99.825	99.65	99.825	100	99.65	100	100	99.65	99.825	99.476	99.65	99.65	100	99.65	99.65	99.65	100	99.825	99.825	99.65	100
CD630_11320	100	100	100	100	100	100	100	100	100	100	97.183	100	100	100	100	100	100	100	100	100	100	100	100	100	100	100	100	100	100	100	100	100	100	100	100	100	100	100	100	100	100	100	100	100	100	100	100	100	100
CD630_11330	100	100	100	100	100	100	100	100	100	99.5	100	100	100	100	100	100	100	100	100	100	100	100	100	100	100	100	100	100	100	100	100	99.5	100	100	100	100	100	100	100	100	100	100	100	100	100	100	100	100	100
CD630_11340	100	100	100	100	100	100	100	100	100	100	100	100	100	99.194	99.194	99.194	100	100	100	100	100	100	99.194	99.194	100	99.194	100	100	100	100	100	100	100	100	100	100	99.194	100	100	100	100	100	99.194	99.194	100	99.194	100	100	100
CD630_11350	100	100	100	100	100	99.537	100	100	99.074	99.769	98.843	98.843	99.769	99.537	99.537	99.537	100	99.074	99.074	99.074	100	99.769	99.537	99.537	100	100	100	100	99.769	99.769	100	99.769	99.769	100	100	99.769	99.537	99.537	98.742	99.769	100	99.769	100	100	100	99.537	100	99.769	100
CD630_11370	100	100	100	100	100	100	100	100	100	100	99.776	100	100	100	100	100	100	100	100	100	100	100	100	100	100	100	100	99.776	100	100	100	100	100	99.776	99.776	100	100	100	100	100	99.776	100	100	100	99.776	100	100	100	99.776
CD630_11380	100	100	100	100	100	100	100	100	100	100	99.693	100	99.693	100	100	100	85.185	99.693	99.693	99.693	100	100	100	100	100	100	100	100	100	100	100	100	100	100	100	99.693	100	100	100	100	100	99.693	100	100	100	100	100	100	100
CD630_11390	99.474	99.474	99.474	100	100	99.474	98.947	99.474	99.474	98.947	98.947	99.474	99.474	100	100	100	99.474	99.474	99.474	99.474	99.474	99.474	100	100	99.474	100	99.474	100	100	99.474	99.474	98.947	99.474	100	100	99.474	100	97.368	99.474	99.474	100	99.474	100	100	100	100	100	99.474	100
CD630_11400	100	100	100	100	100	100	100	100	100	100	100	100	100	100	100	100	100	100	100	100	100	100	100	100	100	100	100	100	100	100	100	100	100	100	100	100	100	100	100	100	100	100	100	100	100	100	100	100	100
CD630_11410	100	100	100	100	100	100	100	100	100	100	100	100	100	100	100	100	100	100	100	100	100	100	100	100	100	100	100	100	100	100	100	100	100	100	100	100	100	100	100	100	100	100	100	100	100	100	100	100	100
CD630_11420	100	100	100	100	100	100	100	100	100	100	100	100	100	99.693	99.693	99.693	100	100	100	100	100	100	99.693	99.693	100	100	100	100	100	100	100	100	100	100	100	100	99.693	100	100	100	100	100	100	100	100	99.693	100	100	100
CD630_11430	100	100	100	100	100	100	100	100	100	100	99.487	100	100	99.487	99.487	100	100	100	100	100	100	100	100	100	100	100	100	100	100	100	100	100	100	100	100	100	99.487	100	100	100	100	99.39	100	100	100	100	100	100	100
CD630_11440	99.576	99.576	99.576	99.576	100	100	99.153	99.576	99.576	99.576	99.576	99.576	99.576	99.576	99.576	99.363	99.576	99.576	99.576	99.576	99.576	99.576	99.576	99.576	100	99.576	100	100	99.576	99.576	99.576	99.576	99.576	100	100	99.576	99.576	99.576	99.576	99.576	100	99.576	99.576	99.576	100	99.576	99.576	99.576	100
CD630_11450	100	100	100	100	100	100	100	100	100	100	100	100	100	100	100	100	100	100	100	100	100	100	100	100	100	100	100	100	100	100	100	100	100	100	100	100	100	100	100	100	100	99.574	100	100	100	100	100	100	100
CD630_11460	100	100	100	100	100	100	100	100	100	100	99.667	100	100	100	100	100	100	100	100	100	100	100	100	100	100	100	100	100	100	100	100	100	100	100	100	100	100	85	100	100	100	100	100	100	100	100	100	100	100
CD630_11470	99.387	99.387	99.387	99.387	100	99.387	99.387	99.387	99.387	99.387	99.387	99.387	99.387	100	100	99.387	99.387	99.387	99.387	99.387	98.4	99.387	99.387	99.387	100	100	100	100	99.387	99.387	99.387	99.387	99.387	100	100	99.387	100	99.387	99.387	99.387	100	99.387	100	100	100	99.387	99.387	99.387	100
CD630_11480	99.899	99.899	99.899	99.899	99.899	99.899	99.496	99.698	99.899	99.899	99.295	99.799	99.799	99.899	99.899	99.899	99.698	99.899	99.899	99.799	99.899	100	99.799	99.899	99.899	99.899	99.899	100	99.899	99.899	99.899	99.899	99.899	99.799	99.799	99.899	99.698	99.698	99.899	99.899	99.799	99.899	99.899	99.899	99.799	99.899	99.899	99.899	99.799
CD630_11490	100	100	100	100	100	100	99.561	100	100	100	100	100	100	100	100	100	100	100	100	100	100	100	100	100	99.561	100	99.561	100	100	100	100	100	100	100	100	100	100	100	100	100	100	100	100	100	100	100	100	100	100
CD630_11500	100	100	100	100	100	100	100	100	100	100	100	100	100	100	100	100	100	100	100	100	100	100	100	100	100	100	100	100	100	100	100	100	100	100	100	100	100	100	100	100	100	100	100	100	100	100	100	100	100
CD630_11510	100	100	100	100	100	100	100	100	100	100	100	100	100	100	100	100	100	100	100	100	100	100	100	100	100	100	100	100	100	100	100	100	100	100	100	100	100	100	100	100	100	100	100	100	100	100	100	100	100
CD630_11520	100	100	100	100	100	100	99.735	100	100	100	100	100	100	100	100	100	100	100	100	100	100	100	100	100	100	100	100	100	100	100	100	100	100	100	100	100	100	100	100	100	100	100	100	100	100	100	100	100	100
CD630_11530	100	100	100	100	100	100	100	100	100	100	99.275	100	100	100	100	100	100	100	100	100	100	100	100	100	100	100	100	100	100	100	100	100	100	100	100	100	100	100	100	100	100	100	100	100	100	100	100	100	100
CD630_11540	100	100	100	99.091	100	100	100	100	100	99.091		100	100	100	100	100	100	100	100	100	100	100	100	100	100	100	100	100	100	100	100	99.091	100	100	100	100	100	100	100	100	100	100	100	100	100	100	99.091	100	100
CD630_11550	100	100	100	100	100	100	99.242	100	100	99.621		100	100	100	100	99.242	100	100	100	100	100	99.621	99.242	99.242	100	100	100	99.621	100	99.621	100	99.621	99.621	99.621	99.621	100	100	99.242	99.621	99.621	99.621	100	100	100	99.621	99.242	100	99.621	99.621
CD630_11560				83.3055	100	99.446	92.521		99.723		94.328	99.723	99.723	99.446	99.446			99.723	99.723	99.723					99.371	99.446	99.446	100	99.723					100	100	99.723	99.446	96.399			100	99.723	99.446	99.446	100		83.3055		100
CD630_11570	100	100	100	100	100	100	100	100	100	100	100	100	100	100	100	100	100	100	100	100	100	100	100	100	100	100	100	100	100	100	100	100	100	100	100	100	100	100	100	100	100	100	100	100	100	100	100	100	100
CD630_11580	100	100	100	100	100	99.837	99.675	100	100	99.675	99.675	100	100	100	100	99.837	100	100	100	100	100	100	99.837	99.675	100	100	100	100	100	100	100	99.675	100	100	100	100	100	99.837	100	100	100	100	100	100	100	99.512	100	100	100
CD630_11590	100	100	100	100	100	99.573	100	100	100	100	98.718	100	100	100	100	100	100	100	100	100	100	99.573	100	100	100	100	100	100	100	99.573	100	100	99.573	100	100	100	100	100	99.573	99.573	100	100	100	100	100	100	100	99.573	100
CD630_11600	100	100	100	100	100	100	99.789	100	100	99.789	99.367	100	100	100	100	100	100	100	100	100	100	100	100	100	100	99.789	100	100	100	100	100	99.789	100	100	100	99.733	100	100	100	100	100	100	99.789	99.789	100	100	100	100	100
CD630_11610	100	100	100	100	100	100	100	100	100	100	100	100	100	100	100	100	100	100	100	100	100	100	100	100	100	100	100	100	100	100	100	100	100	100	100	100	100	100	100	100	100	100	100	100	100	100	100	100	100
CD630_11620	100	100	100	100	100	100	100	100	100	100	98.113	100	100	99.057	99.057	100	100	100	100	100	100	100	100	100	100	100	100	100	100	100	100	100	100	100	100	100	99.057	99.057	100	100	100	100	100	100	100	100	100	100	100
CD630_11630	100	100	100	100	100	100	100	100	100	100	100	100	100	100	100	100	100	100	100	100	100	100	100	100	100	100	100	100	100	100	100	100	100	100	100	100	100	100	100	100	100	100	100	100	100	100	100	100	100
CD630_11640	100	100	100	100	100	100	100	100	100	100	99.765	100	100	100	100	100	100	100	100	100	100	100	100	100	100	100	100	100	99.765	100	100	100	100	100	100	100	100	100	100	100	100	100	100	100	100	100	100	100	100
CD630_11650	100	100	100	100	100	100	100	100	100	99.187	99.187	100	100	100	100	100	100	100	100	100	100	100	100	100	100	100	100	100	100	100	100	99.187	100	100	100	100	100	100	100	100	100	100	100	100	100	100	100	100	100
CD630_11660	99.751	99.751	99.751	99.751	100	99.751	99.502	99.751	99.751	99.751	98.756	99.751	99.751	99.751	99.751	99.751	99.751	99.751	99.751	99.751	99.751	99.751	99.751	99.751	100	99.751	100	100	100	99.751	99.751	99.751	99.751	100	100	99.751	99.751	99.751	99.751	99.751	100	100	99.751	99.751	100	99.751	99.751	99.751	100
CD630_11670	99.476	99.476	99.476	100	100	100	100	99.476	99.476	100	100		100	99.476	99.476	99.476	99.476	99.476	99.476	99.476	99.476	99.476	99.476	99.476	100	99.476	100	100	100	99.476	99.476	100	99.476	100	100	100	99.476	100	99.476	99.476	100	99.476	99.476	99.476	100	99.476	100	99.476	100
CD630_11680	99.762	99.762	99.762	100	100	99.762	100	99.762	100	100	98.81	100	100	100	100	100	99.762	100	100	100	99.762	100	100	100	100	100	100	100	100	100	99.762	100	100	100	100	100	100	99.286	100	100	100	99.762	100	99.762	100	100	100	100	100
CD630_11690	100	100	100	100	100	100	100	99.58	100	100	99.58	100	100	100	100	100	99.58	100	100	100	99.58	100	100	100	100	100	100	100	100	100	100	100	100	100	100	100	100	100	100	100	100	100	100	100	100	100	100	100	100
CD630_11700	100	100	100	100	100	100	99.765	100	100	100	99.059	100	100	100	100	100	100	100	100	100	100	100	100	100	100	100	100	100	100	100	100	100	100	100	100	100	100	99.529	100	100	100	100	100	100	100	100	100	100	100
CD630_11710	99.248	99.248	99.248	99.248	100	99.248	98.872	99.248	99.624	99.624	99.248	99.624	100	99.624	99.624	99.624	99.248	99.624	99.519	99.624	99.248	99.624	99.624	99.624	100	99.624	100	100	100	99.624	99.248	99.624	99.624	100	100	100	99.624	99.248	99.624	99.624	100	100	99.624	99.624	100	99.624	99.248	99.624	100
CD630_11720	100	100	100	99.754	100	99.754	100	100	100	100	99.509	100	100	100	100	100	100	100	100	100	100	100	100	100	100	99.754	100	100	100	100	100	100	100	100	100	100	100	99.509	100	100	100	100	99.754	99.754	100	100	99.754	100	100
CD630_11730	99.784	99.784	99.784	99.784	100	100	100	99.784	100	100	99.784	100	100	99.784	99.784	99.784	99.784	100	100	100	99.784	100	99.569	99.784	100	100	100	100	100	100	99.784	100	100	100	100	100	99.784	100	100	100	100	100	100	100	100	99.784	99.784	100	100
CD630_11740	99.297	99.297	99.297	99.766	100	99.765	99.532	99.297	99.297	99.297	99.297	99.297	99.766	100	100	99.766	99.297	99.297	99.297	99.297	99.297	99.297	99.766	99.766	100	99.532	100	100	99.766	99.297	99.297	99.297	99.297	100	100	99.766	100	99.297	99.297	99.297	100	99.766	99.532	99.532	100	99.766	99.766	99.297	100
CD630_11750	100	100	100	100	100	100	100	100	100	100	100	100	100	100	100	99.749	100	100	100	100	100	100	99.749	99.749	100	100	100	100	100	100	100	100	100	100	100	100	100	99.512	100	100	100	100	100	100	100	99.749	100	100	100
CD630_11760	100	100	100	100	100	100	100	100	100	100	100	100	100	100	100	100	100	100	100	100	82.639	100	100	100	100	100	100	100	100	100	100	100	100	100	100	100	100	100	100	100	100	100	100	100	100	100	100	100	100
CD630_11761	100	100	100	100	100	100	100	100	100	100	100	100	100	100	100	100	100	100	100	100	100	100	100	100	100	100	100	100	100	100	100	100	100	100	100	100	100	100	100	100	100	100	100	100	100	100	100	100	100
CD630_11770	100	100	100	100	100	100	100	100	100	100	100	100	100	100	100	100	100	100	100	100	100	100	100	100	100	100	100	100	100	100	100	100	100	100	100	100	100	100	100	100	100	100	100	100	100	100	100	100	100
CD630_11780	100	100	100	100	100	99.707	100	100	100	100	99.413	100	100	99.707	99.707	100	100	100	100	100	100	100	100	100	100	100	100	100	100	100	100	100	100	100	100	100	99.707	100	100	100	100	100	100	100	100	100	100	100	100
CD630_11790	100	100	100	100	100	100	100	100	100	100	99.696	100	100	100	100	100	100	100	100	100	100	100	100	100	100	100	100	100	100	100	100	100	100	100	100	100	100	100	100	100	100	100	100	100	100	100	100	100	100
CD630_11800	100	100	100	100	100	100		100	100	100	100	100	100	100	100	100	100	100	100	100	100	100	100	100	100	100	100	99.677	100	100	100	100	100	99.677	99.677	100	100	100	100	100	99.677	100	100	100	99.677	100	100	100	99.677
CD630_11810	96.215	96.215	96.215	96.215	100	95.584	96.215	96.215	96.215	96.215	95.584	96.215	98.423	96.215	96.215	96.215	96.215	96.215	96.215	96.215	96.215	96.215	96.215	96.215	96.215	96.215	96.215	100	95.899	96.215	96.215	96.215	96.215	100	100	98.423	96.215	95.899	96.215	96.215	100	98.423	96.215	96.215	100	96.215	96.215	96.215	100
CD630_11820	100	100	100	100	100	100	100	100	100	100	100	100	100	100	100	100	100	100	100	100	100	100	100	100	100	100	100	100	100	100	100	100	100	100	100	100	100	99.6	100	100	100	100	100	100	100	100	100	100	100
CD630_11830	100	100	100	100	100	100	100	100	100	100	100	100	100	100	100	100	100	100	100	100	100	100	100	100	100	100	100	100	100	100	100	100	100	100	100	100	100	100	100	100	100	100	100	100	100	100	100	100	100
CD630_11840	100	100	100	100	100	100	100	100	100	99.758	100	100	100	100	100	100	100	100	100	100	100	99.758	100	100	100	100	100	100	100	99.758	100	99.758	99.758	100	100	100	100	99.758	99.758	99.758	100	100	100	100	100	100	100	99.758	100
CD630_11850	100	100	100	97.557	100	99.825	99.651	100	99.825	99.651	100	99.825	99.476	99.825	99.825	99.651	100	99.825	99.825	99.825	100	99.651	99.651	99.651	99.825	100	99.825	100	100	99.651	100	99.651	99.651	100	100	99.302	99.825	99.127	99.651	99.651	100	99.476	100	100	100	99.651	97.557	99.651	100
CD630_11860	99.85	99.85	99.85	99.7	100	99.7	99.55	99.85	99.7	99.7		99.7	99.55	99.7	99.7	99.55	99.85	99.7	99.7	99.7	99.85	99.7	99.55	99.55	99.7	99.7	99.7	100	99.7	99.7	99.85	99.7	99.7	100	100	99.55	99.7	98.951	99.7	99.7	100	99.55	99.7	99.7	100	99.55	99.7	99.7	100
CD630_11870	100	100	100	100	100	100	100	100	100	100	98.78	100	100	100	100	98.795	100	100	100	100	100	100	98.795	98.795	100	100	100	100	100	100	100	100	100	100	100	100	100	100	100	100	100	100	100	100	100	98.795	100	100	100
CD630_11880	99.587	99.587	99.587	100	100	100	100	99.587	100	100	98.76	100	100	100	100	100	99.587	100	100	100	99.587	100	100	100	100	100	100	100	100	100	99.587	100	100	100	100	100	100	100	100	100	100	100	100	100	100	100	100	100	100
CD630_11890	99.774	99.774	99.774	99.774	100	99.774	99.774	99.774	99.549	99.774	98.8	99.549	99.323	99.774	99.774	99.549	99.774	99.549	99.549	99.549	99.774	99.549	99.549	99.549	99.774	99.774	99.774	100	99.323	99.549	99.774	99.774	99.549	100	100	99.323	99.774	99.323	99.549	99.549	100	99.323	99.774	99.774	100	99.549	99.774	99.549	100
CD630_11900	99.444	99.444	99.444	98.889	99.444	99.444	99.444	99.444	99.444	99.444	98.889	99.444	99.444	99.444	99.444	99.444	99.444	99.444	99.444	99.444	99.444	99.444	99.444	99.444	99.444	99.444	99.444	99.444	99.444	99.444	99.444	99.444	99.444	99.444	99.444	99.444	99.444	98.889	99.444	99.444	99.444	99.444	99.444	99.444	99.444	99.444	98.889	99.444	99.444
CD630_11910	99.849	99.849	99.849	99.849	100	100	100	99.849	100	100	99.849	100	99.849	99.849	99.849	99.849	99.849	100	100	100	99.849	100	99.849	99.849	99.849	99.849	99.849	100	99.849	100	99.849	100	100	100	100	99.849	99.849	99.547	100	100	100	99.849	99.849	99.849	100	99.849	99.849	100	100
CD630_11920	99.69	99.69	99.69	99.69	100	99.69	100	99.69	100	100	99.381	100	100	100	100	100	99.69	100	100	100	99.69	100	100	100	100	100	100	100	99.69	100	99.69	100	100	100	100	100	100	99.69	100	100	100	100	100	100	100	100	99.69	100	100
CD630_11930	100	100	100	100	100	99.425	100	100	100	100	100	100	100	100	100	100	100	100	100	100	100	100	100	100	100	100	100	100	100	100	100	100	100	100	100	100	100	98.851	100	100	100	100	100	100	100	100	100	100	100
CD630_11940	100	100	100	100	100	100	100	100	100	100	100	100	100	100	100	100	100	100	100	100	100	100	100	100	100	100	100	100	100	100	100	100	100	100	100	100	100	100	100	100	100	100	100	100	100	100	100	100	100
CD630_11950	100	100	100	100	100	100	100	100	100	100	100	100	100	100	100	100	100	100	100	100	100	100	100	100	100	100	100	100	100	100	100	100	100	100	100	100	100	100	100	100	100	100	100	100	100	100	100	100	100
CD630_11960	100	100	100	100	100	99.752	100	100	100	100	99.505	100	100	99.752	99.752	99.752	100	100	100	100	100	100	99.752	99.752	100	100	100	100	100	100	100	100	100	100	100	100	99.752	100	100	100	100	100	100	100	100	99.752	100	100	100
CD630_11970	100	100	100	100	100	100	100	100	100	100	98.058	100	100	100	100	100	100	100	100	100	100	100	100	100	100	100	100	100	100	100	100	100	100	100	100	100	100	100	100	100	100	100	100	100	100	100	100	100	100
CD630_11980	100	100	100	100	100	100	100	100	100	100	99.459	100	100	100	100	100	100	100	100	100	100	100	100	100	100	100	100	100	100	100	100	100	100	100	100	100	100	98.919	100	100	100	100	100	100	100	100	100	100	100
CD630_11990	98.696	98.696	98.696	99.565	100	98.696	100	100	98.696	99.13	99.565	98.696	99.565	98.696	98.696	98.261	98.696	98.696	98.696	98.696	98.696	99.13	98.261	98.261	98.696	100	98.696	100	98.696	99.13	98.696	99.13	99.13	100	100	99.565	98.696	100	99.13	99.13	100	99.565	100	100	100	98.261	99.565	99.13	100
CD630_12000	100	100	100	100	100	100	100	88.235	100	100	100	100	100	100	100	100	100	100	100	100	100	100	100	100	100	100	100	100	100	100	100	100	100	100	100	100	100	100	100	100	100	100	100	100	100	100	100	100	100
CD630_12010	100	100	100	100	100	100	100	100	100	100	99.412	100	100	100	100	100	100	100	100	100	100	100	100	100	99.412	100	99.412	100	100	100	100	100	100	100	100	100	100	100	100	100	100	100	100	100	100	100	100	100	100
CD630_12020	99.16	99.16	99.16	100	100	99.72	99.72	99.44	99.16	99.72	98.599	99.16	99.44	99.44	99.44	99.72	99.44	99.16	99.16	99.16	99.44	99.72	99.72	99.72	99.44	99.44	99.44	100	99.72	99.72	99.44	99.72	99.72	100	100	99.72	99.44	99.16	99.72	99.72	100	99.72	99.44	99.44	100	99.72	100	99.72	100
CD630_12030	99.751	99.751	99.751	100	100	100	100	99.751	100	100	99.502	100	100	100	100	100	99.751	100	100	100	99.751	100	100	100	100	100	100	100	100	100	99.751	100	99.042	100	100	100	100	99.751	100	100	100	100	100	100	100	100	100	100	100
CD630_12040	100	100	100	100	100	100	100	100	100	100	98.611	100	100	100	100	100	100	100	100	100	100	100	100	100	100	100	100	100	100	100	100	100	100	100	100	100	100	100	100	100	100	100	100	100	100	100	100	100	100
CD630_12050	100	100	100	100	100	100	100	100	100	99.662	99.662	100	100	99.474	100	100	100	100	99.091	100	100	99.662	100	100	100	100	100	100	100	99.662	100	99.662	99.662	100	100	100	100	100	99.662	99.662	100	100	99.662	100	100	100	100	99.662	100
CD630_12060	100	100	100	100	100	100	100	100	100	100	100	100	100	100	100	100	100	100	100	100	100	100	100	100	100	100	100	100	100	100	100	100	100	100	100	100	100	100	100	100	100	100	100	100	100	100	100	100	100
CD630_12070	99.839	99.839	99.839	99.678	100	99.678	99.839	99.839	99.839	99.839	98.714	99.839	99.783	99.678	99.678	99.678	99.839	99.839	99.839	99.839	99.839	99.839	99.678	99.678	99.678	99.678	99.678	99.839	99.678	99.839	99.839	99.839	99.839	99.839	99.839	99.839	99.678	99.357	99.839	99.839	99.839	99.839	99.678	99.678	99.839	99.678	99.839	99.839	99.839
CD630_12080	100	100	100	99.631	100	100	100	100	100	100	98.893	100	100	100	100	100	100	100		100	100	100	100	100	100	100	100	100	100	100	100	100	100	100	100	100	100	99.262	100	100	100	100	100	100	100	100	100	100	100
CD630_12090	100	100	100	100	100	100	99.821	100	99.821	99.821	99.464	99.821	99.821	100	100	99.821	100	99.821	99.821	99.821	100	99.821	99.821	99.821	99.821	100	99.821	100	100	99.821	100	99.821	99.821	100	100	99.821	100	99.643	99.821	99.821	100	99.821	100	100	100	99.821	99.821	99.821	100
CD630_12100	97.924	97.924	97.924	97.924	100	98.616	99.654	97.924	100	100	96.54	100	98.616	98.616	98.616	97.924	97.924	100	100	100	97.924	100	97.924	97.924	99.308	98.616	99.308	100	98.962	100	97.924	100	100	100	100	98.616	98.616	98.616	100	100	100	98.616	98.616	98.616	100	97.924	99.308	100	100
CD630_12110	100	100	100	99.375	100	100	100	100	100	100	98.75	100	100	100	100	100	100	100	100	100	100	100	100	100	100	100	100	100	100	100	100	100	100	100	100	100	100	98.125	100	100	100	100	100	100	100	100	100	100	100
CD630_12120	99.32	99.32	99.32	98.639	100	98.639	99.32	99.32	99.32	99.32	97.279	99.32	99.32	98.639	98.639	98.639	99.32	99.32	99.32	99.32	99.32	99.32	98.639	98.639	98.639	98.639	98.639	100	99.32	99.32	99.32	99.32	99.32	100	100	99.32	98.639	98.639	99.32	99.32	100	99.32	98.639	98.639	100	98.639	99.32	99.32	100
CD630_12130	99.717	99.717	99.717	100	100	100	100	99.717	100	100	99.717	100	99.717	100	100	99.717	99.717	100	100	100	99.717	100	99.717	99.717	100	100	100	100	100	100	99.717	100	100	100	100	99.717	100	99.15	100	100	100	99.717	100	100	100	99.717	99.717	100	100
CD630_12140	99.636	99.636	99.636	100	100	100	100	100	100	100	99.636	100	100	100	100	100	100	100	100	100	100	100	100	100	100	100	100	100	100	100	100	100	100	100	100	100	100	100	100	100	100	100	100	100	100	100	100	100	100
CD630_12150	100	100	100	100	100	100	100	100	100	100	99.733	100	100	100	100	100	100	100	100	100	100	100	100	100	100	100	100	100	100	100	100	100	100	100	100	100	100	100	100	100	100	100	100	100	100	100	100	100	100
CD630_12160	99.658	99.658	99.658	99.658	100	100	100	99.658	99.315	100	97.945	99.315	99.658	99.658	99.658	99.658	99.658	99.315	99.315	99.315	99.658	100	99.658	99.658	99.658	99.658	99.658	100	100	100	99.658	100	100	100	100	99.658	99.658	98.63	100	100	100	99.658	99.658	99.658	100	99.658	100	100	100
CD630_12170	100	100	100	100	100	100	100	100	100	100	99.567	100	100	100	100	100	100	100	100	100	100	100	100	100	99.567	100	99.567	100	100	100	100	100	100	100	100	100	100	99.567	100	100	100	100	100	100	100	100	100	100	100
CD630_12180	100	100	100	100	100	100	99.636	100	100	99.273	100	100	100	100	100	100	100	100	100	100	100	99.273	100	100	100	100	100	100	99.636	99.273	100	99.273	99.273	100	100	100	100	100	99.273	99.273	100	100	100	100	100	100	100	99.273	100
CD630_12190	100	100	100	99.719	100	100	100	100	99.719	99.719	100	99.719	100	99.719	99.719	99.719	100	99.719	99.719	99.719	100	99.719	99.719	99.719	99.719	99.719	99.719	100	100	99.719	100	99.719	99.719	100	100	100	99.719	99.719	99.719	99.719	100	100	99.719	99.719	100	99.719	99.719	99.719	100
CD630_12200	100	100	100	100	100	100	100	100	100	100	100	100	100	100	100	100	100	100	100	100	100	100	100	100	100	100	100	100	100	100	100	100	100	100	100	100	100	100	100	100	100	100	100	100	100	100	99.441	100	100
CD630_12210	99.505	99.505	99.505	99.505	100	100	100	99.505	100	99.505	99.505	100	100	100	100	99.505	99.505	100	100	100	99.505	99.505	99.505	99.505	100	99.01	100	100	100	99.505	99.505	99.505	99.505	100	100	100	100	99.505	99.505	99.505	100	100	99.01	99.01	100	99.505	100	99.505	100
CD630_12220	99.672	99.672	99.672	100	100	100	100	99.672	100	99.672	100	100	100	99.672	99.672	100	99.672	100	100	100	99.672	99.672	100	99.672	100	100	99.672	100	100	99.672	99.672	99.672	99.672	100	100	100	99.672	100	99.672	99.672	100	100	100	100	100	99.672	100	99.672	100
CD630_12230	99.744	99.744	99.744	99.744	100	99.488	100	99.744	99.744	99.488	97.698	99.744	99.744	99.744	99.744	99.488	99.744	99.744	99.744	99.744	99.744	99.488	99.488	99.488	99.488	99.744	99.488	100	99.744	99.488	99.744	99.488	99.488	100	100	99.744	99.744	99.744	99.488	99.488	100	99.744	99.744	99.744	100	99.488	100	99.488	100
CD630_12240	99.631	99.631	99.631	99.631	100	99.631	99.631	99.631	98.893	99.631	97.417	98.893	98.893	99.262	99.262	99.631	99.631	98.893	98.893	98.893	99.631	99.631	99.631	99.631	99.631	99.631	99.631	99.631	99.631	99.631	99.631	99.631	99.631	99.631	99.631	98.893	99.262	98.893	99.631	99.631	99.631	99.631	99.631	99.631	99.631	99.631	99.631	99.631	99.631
CD630_12250	100	100	100	100	100	100	99.776	100	100	100	99.553	100	100	99.776	99.776	100	100	100	100	100	100	100	100	100	100	100	100	100	99.776	100	100	100	100	100	100	100	99.776	99.776	100	100	100	100	100	100	100	100	100	100	100
CD630_12260	100	100	100	100	100	100	99.722	100	100	99.722	98.611	100	100	100	100	99.722	100	100	100	100	100	99.722	99.444	99.722	100	100	100	100	100	99.722	100	99.722	99.722	100	100	100	100	100	99.722	99.722	100	100	100	100	100	99.722	100	99.722	100
CD630_12270	100	100	100	100	100	100	100	100	100	100	100	100	100	100	100	100	100	100	100	100	100	99.556	100	100	100	100	100	100	99.556	99.556	100	100	99.556	100	100	100	100	100	99.556	99.556	100	100	100	100	100	100	100	99.556	100
CD630_12280	100	100	100	100	100	100	100	100	100	100	100	100	100	100	100	100	100	100	100	100	100	99.76	100	100	100	100	100	100	100	99.519	100	100	99.76	100	100	100	100	99.76	99.76	99.76	100	100	100	100	100	100	100	99.76	100
CD630_12290	99.64	99.64	99.64	99.82	100	99.82	99.82	99.64	100	99.82	99.459	100	100	100	100	99.461	99.64	100	100	100	99.64	99.461	99.461	99.461	99.282	99.282	99.282	100	99.82	99.461	99.64	99.82	99.461	100	100	100	100	99.64	99.461	99.461	100	99.64	99.282	99.102	100	99.461	100	99.461	100
CD630_12300	97.638	97.638	97.638	99.231	100	99.231	99.231	99.231	99.231	99.231	98.462	99.231	99.231	99.231	99.231	97.638	99.231	99.231	99.231	97.638	99.231	99.231	97.638	97.638	97.638	97.638	97.638	100	99.231	97.638	99.231	99.231	99.231	100	100	97.638	99.231	98.462	99.231	99.231	100	99.231	97.638	99.231	100	97.638	97.638	97.638	100
CD630_12310				99.407	100	99.605	100	99.605	99.802	99.605	97.826	99.802	99.802	99.802	99.802		99.605	99.802	99.802		99.605	99.605						100	99.802		99.605	99.605	99.605	100	100		99.802	99.407	99.605	99.605	100	99.605		99.605	100			99.605	100
CD630_12320				99.635	100	100	99.27	100	99.635	100		99.635	99.635	100	100		100	99.635	99.635		100	100						100	99.635		100	100	100	100	100		100	98.905	100	100	100	100		100	100			100	100
CD630_12330	84.483	84.483	84.483	99.37	100		99.37	99.37	98.95	99.58		98.95	97.368	99.37	99.37	84.483	99.37	98.95	98.95	84.483	99.37	99.58	84.483	84.483	84.483	82.31	84.483	100	98.95	63.547	99.37	99.58	99.58	100	97.483	84.483	99.37	98.95	99.58	99.58	100	97.368	57.517	99.58	100	84.483	84.138	99.58	100
CD630_12331	92.683	92.683	92.683	100	100	100	100	100	100	100	100	100	100	100	100		100	100	100		100	100						100	100		100	100	100	100	100		100	100	100	100	100	100		100	100			100	100
CD630_12332					100		96.491		98.246	98.246		98.246	98.246	100	100			98.246	98.246			98.246						100	100			98.246	98.246	100	100		100	96.491	98.246	98.246	100	98.246			100			98.246	100
CD630_12333					100	94.231			100	96.154		100	94.231	96.154	96.154			100	100			100						100	92.308			96.154	100	100	100		96.154		100	100	100	94.231		94.231	100			100	100
CD630_12334					100	94.118	97.059		97.059	94.118		97.059	91.176	94.118	94.118			97.059	97.059			97.059						100	91.176			94.118	97.059	100	100		94.118	97.059	97.059	97.059	100	91.176		91.176	100			97.059	100
CD630_12340				95.238	100	100	100	95.238	100	100	95.238	100	100	98.81	98.81		95.238	100	100		95.238	100						100	100		92.308	100	100	100	100		98.81	100	100	100	100	100		100	100			100	100
CD630_12341				75.676	100	100	100		97.368	97.368		97.368	100	100	100			97.368	97.368			97.368						100	100			97.368	97.368	100	100		100	100	97.368	97.368	100	100		94.737	100			97.368	100
CD630_12350					100	99.219	99.219		99.219	99.219		99.219	99.219	99.219	99.219			99.219	99.219			99.219						100	98.438			99.219	99.219	100	100		99.219	99.219	99.219	99.219	100	99.219		99.219	100			99.219	100
CD630_12360				82.727	100	99.083	92.929	83.636	99.19	99.595		99.19	100	100	100		83.636	99.19	99.19		83.636	99.19						100	95.455		83.636	99.595	99.19	100	100		100	97.273	99.19	99.19	100	100		99.083	100			99.19	100
CD630_12371					100	97.5	97.5		95	100		95	97.5	100	100			95	95			95						100	100			100	95	100	100		100	97.5	95	95	100	97.5		100	100			95	100
CD630_12380	75.472	75.472	75.472		100	63.462	100	75.472	100	99.057		100	100	99.057	99.057		75.472	100	100		75.472	100			75.472		75.472	100	100	75.472	75.472	99.057	100	100	100	75.472	99.057	99.057	100	100	100	100		81.132	100			100	100
CD630_12381					100	80.702	98.276		98.276	98.276		98.276	98.276	98.276	98.276			98.276	98.276			98.276						100	100			98.276	98.276	100	100		98.276	98.276	98.276	98.276	100	98.276		80.702	100			98.276	100
CD630_12382					100		100		95	95.082		95	95	100	100			95	95			95						100				95.082	95	100	100		100		95	95	100	95			100			95	100
CD630_12390				96.923	100	96.923	99.231	97.692	98.462	97.692	92.063	98.462	99.231	98.462	98.462		97.692	98.462	98.462		97.692	98.462						100	99.231		97.692	97.692	98.462	100	100		98.462	97.692	98.462	98.462	100	99.231		97.692	100			98.462	100
CD630_12400				99.412	100	98.824	99.412	100	98.824	100	97.647	98.824	99.412	98.235	98.235		100	98.824	98.824		100	98.824						100	98.824		100	100	98.824	100	100		98.235	97.647	98.824	98.824	100	100		99.412	100			98.824	100
CD630_12401				100	100	100	100	100	100	100	100	100	100	98.462	98.462		100	100	100		100	100						100	100		100	100	100	100	100		98.462	100	100	100	100	100		100	100			100	100
CD630_12420	100	100	100	99.2	100	99.2	99.2	100	99.2	99.2	100	99.2	100	100	100	98.4	100	99.2	99.2	99.2	100	99.2	99.2	99.2	99.2	99.2	99.2	100	99.2	99.2	100	99.2	99.2	100	100	100	100	100	99.2	99.2	100	100	99.2	99.2	100	99.2	99.2	99.2	100
CD630_12430	96.327	96.327	96.327	94.694	100	95.918	94.694	95.918	97.551	97.585	94.694	97.551	93.469	93.469	93.469	95.51	95.918	97.551	97.551	97.551	95.918	97.551	95.51	95.51	97.585	97.585	97.585	100	97.585	97.551	96.327	97.585	97.143	100	100	93.469	93.469	95.102	97.551	97.551	100	93.469	97.585	97.585	100	95.51	97.585	97.551	100
CD630_12440	100	100	100	99.286	100	100	99.286	100	100	99.286	100	100	99.286	100	100	100	100	100	100	100	100	100	100	100	100	99.286	100	100	99.286	100	100	99.286	100	100	100	99.286	100	100	100	100	100	99.286	99.286	99.286	100	100	99.286	100	100
CD630_12450	98.857	98.857	98.857	98.286	100	98.286	97.143	98.857	97.126	98.286	96.571	97.126	96.571	96.571	96.571	98.286	98.857	97.126	97.126	97.126	98.857	97.126	98.286	98.286	98.286	98.286	98.286	100	98.286	97.126	98.857	98.286	97.126	100	100	96.571	96.571	96.571	97.126	97.126	100	96.571	98.286	98.286	100	98.286	98.286	97.126	100
CD630_12460	100	100	100	100	100	100	100	100	100	100	100	100	100	100	100	100	100	100	100	100	100	100	100	100	100	100	100	100	100	100	100	100	100	100	100	100	100	100	100	100	100	100	100	100	100	100	100	100	100
CD630_12470	99.342	99.342	99.342	100	100	100	100	100	100	100	100	100	100	100	100	100	100	100	100	100	100	100	100	100	100	100	100	100	100	100	100	100	100	100	100	100	100	100	100	100	100	100	100	100	100	100	100	100	100
CD630_12480	100	100	100	100	100	100	100	100	100	99.578	100	100	100	100	100	100	100	100	100	100	100	100	100	100	100	100	100	99.578	100	100	100	99.578	100	99.578	99.578	100	100	100	100	100	99.578	100	100	100	99.578	100	100	100	99.578
CD630_12490	99.72	99.72	99.72	99.72	100	100	99.44	99.72	100	99.72	99.72	100	100	100	100	99.72	99.72	100	100	100	99.72	100	99.72	99.72	100	99.72	100	100	100	100	99.72	99.72	100	100	100	100	100	100	100	100	100	100	99.72	99.72	100	99.72	100	100	100
CD630_12500	99.916	99.916	99.916	99.916	100	99.747	99.916	99.916	99.916	99.831	99.321	99.831	99.916	99.747	99.747	99.831	99.916	99.916	99.916	99.916	99.916	99.916	99.831	99.831	100	99.831	100	99.831	99.831	99.916	99.916	99.831	99.916	99.831	99.831	99.747	99.747	99.494	99.916	99.916	99.831	99.747	99.831	99.831	99.831	99.831	99.831	99.916	99.831
CD630_12510	99.297	99.297	99.297	99.297	100	99.532	99.532	99.297	99.532	99.766	98.595	99.532	99.728	99.532	99.532	99.766	99.297	99.532	99.532	99.532	99.297	99.532	99.766	99.766	99.532	99.297	99.532	98.595	99.766	99.532	99.297	99.766	99.532	98.595	98.595	99.532	99.532	98.829	99.532	99.532	98.595	99.532	99.297	99.297	98.595	99.766	99.297	99.532	98.595
CD630_12511	99.187	99.187	99.187	100	100	100	100	99.187	100	100	100	100	100	100	100	100	99.187	100	100	100	99.187	100	100	100	100	100	100	100	100	100	99.187	100	100	100	100	100	100	100	100	100	100	100	100	100	100	100	100	100	100
CD630_12520	99.778	99.778	99.778	99.778	100	99.778	99.778	99.778	99.557	99.778	99.335	99.557	99.778	99.557	99.557	99.778	99.778	99.557	99.557	99.557	99.778	99.557	99.778	99.778	99.778	99.778	99.778	99.778	99.778	99.557	99.778	99.778	99.557	99.778	99.778	99.778	99.557	99.778	99.557	99.557	99.778	99.778	99.778	99.778	99.778	99.778	99.778	99.557	99.778
CD630_12530	100	100	100	100	100	100	100	100	100	100	100	100	100	100	100	100	100	100	100	100	100	100	100	100	100	100	100	100	100	100	100	100	100	100	100	100	100	100	100	100	100	100	100	100	100	100	100	100	100
CD630_12540	100	100	100	100	100	100	100	100	100	100	100	100	100	100	100	98.684	100	100	100	100	100	100	98.684	98.684	100	100	100	100	100	100	100	100	100	100	100	100	100	100	100	100	100	100	100	100	100	98.684	100	100	100
CD630_12550	99.419	99.419	99.419	100	100	99.419	99.419	99.419	99.419	99.419	98.837	99.419	100	99.419	99.419	100	99.419	99.419	99.419	99.419	99.419	99.419	100	100	100	100	100	100	100	99.419	99.419	99.419	99.419	100	100	100	99.419	99.419	99.419	99.419	100	100	100	100	100	100	100	99.419	100
CD630_12560	100	100	100	100	100	99.569	100	100	100	100	99.138	100	100	99.569	99.569	100	100	100	100	100	100	100	100	100	100	100	100	99.569	100	100	100	100	100	99.569	99.569	100	99.569	98.276	100	100	99.569	100	100	100	99.569	100	100	100	99.569
CD630_12570	100	100	100	100	100	100	100	100	100	100	100	100	100	100	100	100	100	100	100	100	100	100	100	100	100	100	100	100	100	100	100	100	100	100	100	100	100	100	100	100	100	100	100	100	100	100	100	100	100
CD630_12580	100	100	100	100	100	100	100	100	100	99.655	99.655	100	100	99.655	99.655	100	100	100	100	100	100	100	100	100	100	100	100	100	99.655	100	100	99.655	100	100	100	99.655	99.655	99.655	100	100	100	99.655	100	100	100	100	100	100	100
CD630_12590	99.768	99.768	99.768	99.768	100	99.768	99.536	99.768	99.768	99.768	99.536	99.768	99.768	99.768	99.768	99.768	99.768	99.768	99.768	99.768	99.768	99.536	99.768	99.768	99.536	99.768	99.536	100	99.768	99.536	99.768	99.768	99.536	100	100	99.536	99.768	98.84	99.536	99.536	100	99.536	99.768	99.768	100	99.768	99.536	99.536	100
CD630_12600	99.768	99.768	99.768	100	100	100	99.768	99.768	99.768	100	99.072	99.768	99.768	100	100	99.768	99.768	99.768	99.768	99.768	99.768	100	99.768	99.768	100	100	100	100	99.768	100	99.768	100	100	100	100	99.536	100	99.536	100	100	100	99.536	100	100	90	99.768	100	100	100
CD630_12610	100	100	100	100	100	100	100	100	100	100	99.726	100	100	100	100	100	100	100	100	100	100	99.589	100	100	100	100	100	100	100	99.589	100	100	99.589	100	100	100	100	99.726	99.589	99.589	100	100	100	100	100	100	100	99.589	100
CD630_12620	100	100	100	100	100	99.609	100	100	100	100	99.219	100	100	100	100	99.609	100	100	100	100	100	100	99.609	99.609	100	100	100	100	100	100	100	100	100	100	100	100	100	100	100	100	100	100	100	100	100	99.609	100	100	100
CD630_12630	100	100	100	100	100	100	99.705	100	100	100	98.82	100	99.705	100	100	100	100	100	100	100	100	99.705	100	100	100	100	100	100	100	99.705	100	100	99.705	100	100	100	100	99.705	99.705	99.705	100	100	100	100	100	100	100	99.705	100
CD630_12640	100	100	100	100	100	100	100	100	100	100	100	100	100	100	100	100	100	100	100	100	100	100	100	100	100	100	100	100	100	100	100	100	100	100	100	100	100	98.795	100	100	100	100	100	100	100	100	100	100	100
CD630_12650	100	100	100	100	100	100	99.398	100	99.398	100	93.373	100	100	99.398	99.398	99.398	100	99.398	99.398	99.398	100	100	99.398	99.398	100	100	100	100	99.398	100	100	100	100	100	100	100	99.398	100	100	100	100	100	100	100	100	99.398	100	100	100
CD630_12660	99.718	99.718	99.718	100	100	100	99.718	99.437	100	100	97.458	100	100	99.718	99.718	99.718	99.437	100	100	100	99.437	100	99.718	99.718	99.718	100	99.718	100	100	100	99.718	100	100	100	100	99.437	99.718	100	100	100	100	99.437	100	100	100	99.718	100	100	100
CD630_12670	99.454	99.454	99.454	99.727	100	99.727	99.727	99.454	99.454	99.727	98.356	99.454	99.727	99.454	99.454	99.454	99.454	99.454	99.454	99.454	99.454	99.454	99.454	99.454	99.454	99.727	99.454	100	100	99.454	99.454	99.727	99.454	100	100	99.454	99.454	99.454	99.454	99.454	100	99.454	99.727	99.727	100	99.454	99.727	99.454	100
CD630_12680	99.038	99.038	99.038	99.359	100	98.718	99.359	99.038	98.397	99.359	97.756	98.397	99.038	99.038	99.038	98.718	99.038	98.397	98.397	98.397	99.038	98.718	98.718	98.718	99.038	99.359	99.038	100	99.679	98.718	99.038	99.359	98.718	100	100	98.718	99.038	98.718	98.718	98.718	100	98.718	99.359	99.359	100	98.718	99.359	98.718	100
CD630_12690	100	100	100	100	100	100	100	100	100	100	98.611	100	100	100	100	100	100	100	100	100	100	99.537	100	100	100	100	100	100	100	99.32	100	100	99.537	100	100	100	100	100	99.537	99.537	100	100	100	100	100	100	100	99.537	100
CD630_12700	100	100	100	99.742	100	100	100	100	98.969	100	97.938	98.969	100	99.742	99.742	99.227	100	98.969	98.969	98.969	100	99.742	99.227	99.227	100	99.742	100	100	99.742	99.742	100	100	99.742	100	100	99.742	99.742	99.742	99.742	99.742	100	99.742	99.742	99.742	100	99.227	99.742	99.742	100
CD630_12710	100	100	100	100	100	100	100	100	100	100	97.391	100	99.13	100	100	99.13	100	100	100	100	100	99.13	99.13	99.13	98.261	100	98.261	100	100	99.13	100	100	99.13	100	100	98.261	100	100	99.13	99.13	100	98.261	100	100	100	99.13	100	99.13	100
CD630_12720	99.625	99.625	99.625	99.813	100	99.813	99.813	99.625	99.625	99.813	98.876	99.625	99.813	99.625	99.625	99.625	99.625	99.625	99.625	99.625	99.625	100	99.625	99.625	99.813	99.813	99.813	100	99.813	100	99.625	99.813	100	100	100	99.813	99.625	99.438	100	100	100	99.813	99.813	99.813	100	99.625	99.813	100	100
CD630_12730	100	100	100	100	100	100	100	100	100	99.73	99.459	100	100	100	100	100	100	100	100	100	100	100	100	100	100	100	100	100	100	100	100	99.73	100	100	100	100	100	99.73	100	100	100	100	100	100	100	100	100	100	100
CD630_12740	100	100	100	100	100	100	100	100	99.856	100	99.856	99.856	100	100	100	100	100	99.856	99.856	99.856	100	99.856	100	100	100	100	100	100	100	99.856	100	100	99.856	100	100	100	100	100	99.856	99.856	100	100	100	100	100	99.856	100	99.856	100
CD630_12750	100	100	100	100	100	100	100	100	100	100	99.618	100	100	99.618	99.618	100	100	100	100	100	97.959	100	100	100	100	100	100	100	100	100	100	100	100	100	100	100	99.618	100	100	100	100	100	100	100	100	100	100	100	100
CD630_12760	99.289	99.289	99.289	99.526	100	99.526	99.763	99.289	99.526	99.526	99.526	99.526	99.526	99.526	99.526	100	99.289	99.526	99.526	99.526	99.289	99.763	100	100	99.526	99.526	99.526	100	99.763	99.763	99.289	99.526	99.763	100	100	99.526	99.526	99.763	99.763	99.763	100	99.526	99.526	99.526	100	100	99.526	99.763	100
CD630_12770	99.611	99.611	99.611	100	100	100	100	99.611	100	100	100	100	100	100	100	100	99.611	100	100	100	99.611	100	100	100	100	100	100	100	100	100	99.611	100	100	100	100	99.611	100	100	100	100	100	99.611	100	100	100	100	100	100	100
CD630_12780	100	100	100	100	100	100	100	100	100	100	100	100	100	100	100	100	100	100	100	100	100	100	100	100	100	100	100	100	100	100	100	100	100	100	100	100	100	100	100	100	100	100	100	100	100	100	100	100	100
CD630_12790	99.497	99.497	99.497	99.749	100	99.749	99.749	99.497	99.749	99.749	99.749	99.749	99.749	99.497	99.497	99.497	99.497	99.749	99.749	99.749	99.497	99.749	99.497	99.497	99.749	99.497	99.749	100	99.749	99.749	99.497	99.749	99.749	100	100	99.497	99.497	99.749	99.749	99.749	100	99.497	99.497	99.497	100	99.497	99.749	99.749	100
CD630_12800	100	100	100	100	100	100	100	100	100	100	99.32	100	99.265	100	100	100	100	100	100	100	100	100	100	100	100	100	100	100	100	100	100	100	100	100	100	100	100	100	100	100	100	100	100	100	100	100	100	100	100
CD630_12810	100	100	100	99.448	100	100	100	100	100	99.724	99.171	100	100	100	100	100	100	100	100	100	100	100	100	100	100	99.724	100	100	100	100	100	99.724	100	100	100	100	100	100	100	100	100	100	99.724	99.724	100	100	99.448	100	100
CD630_12820	100	100	100	100	100	100	100	100	99.886	100	99.659	99.886	100	100	100	100	100	99.886	99.886	99.886	100	100	100	100	100	100	100	100	100	100	100	100	100	100	100	100	100	99.886	100	100	100	100	100	100	100	100	100	100	100
CD630_12830	100	100	100	100	100	100	100	100	100	100	100	100	100	100	100	100	100	100	100	100	100	100	100	100	100	100	100	100	100	100	100	100	100	100	100	100	100	100	100	100	100	100	100	100	100	100	100	100	100
CD630_12840	99.862	99.862	99.862	99.724	100	99.862	99.862	99.862	99.862	99.862	99.586	99.862	99.862	99.862	99.862	99.862	99.862	99.862	99.862	99.862	99.862	100	99.862	99.862	99.862	99.862	99.862	100	99.862	100	99.862	99.862	100	100	100	99.724	99.862	99.309	100	100	100	99.724	99.862	99.862	100	99.862	99.724	100	100
CD630_12850	100	100	100	100	100	100	100	100	100	100	100	100	100	100	100	100	100	100	100	100	100	100	100	100	100	100	100	100	100	100	100	100	100	100	100	100	100	100	100	100	100	100	100	100	100	100	100	100	100
CD630_12860	100	100	100	100	100	100	100	100	100	100	100	100	100	100	100	100	100	100	100	100	100	100	100	100	100	100	100	100	100	100	100	100	100	100	100	100	100	100	100	100	100	100	100	100	100	100	100	100	100
CD630_12870	100	100	100	100	100	100	100	100	100	100	99.346	100	100	100	100	100	100	100	100	100	100	100	100	100	100	100	100	100	100	100	100	100	100	100	100	100	100	100	100	100	100	100	100	100	100	100	100	100	100
CD630_12880	100	100	100	100	100	100	100	100	100	100	100	100	100	100	100	100	100	100	100	100	100	100	100	100	100	100	100	100	100	100	100	100	100	100	100	100	100	99.187	100	100	100	100	100	100	100	100	100	100	100
CD630_12890	100	100	99.821	100	100	100	100	100	100	100	100	100	100	100	100	100	100	100	100	100	100	100	100	100	100	100	100	100	100	100	100	100	100	100	100	100	100	100	100	100	100	100	100	100	100	100	100	100	100
CD630_12900	100	100	100	100	100	100	100	100	100	100	100	100	100	98.507	98.507	100	100	100	100	100	100	100	100	100	100	98.507	100	100	100	100	100	100	100	100	100	100	98.507	100	100	100	100	100	98.507	98.507	100	100	100	100	100
CD630_12910	99.742	99.742	99.742	100	100	99.485	99.742	99.742	100	100	100	100	99.742	100	100	100	99.742	100	100	100	99.742	100	100	100	100	100	100	100	100	100	99.742	100	100	100	100	99.742	100	100	100	100	100	99.742	100	100	100	100	100	100	100
CD630_12920	100	100	100	99.291	100	99.291	99.291	100	99.291	99.291	99.291	99.291	100	99.291	99.291	99.291	100	99.291	99.291	99.291	100	99.291	99.291	99.291	100	99.291	100	100	99.291	99.291	100	99.291	99.291	100	100	100	99.291	99.291	99.291	99.291	100	100	99.291	99.291	100	99.291	99.291	99.291	100
CD630_12930	100	100	100	99.642	100	99.642	100	100	100	100	99.283	100	99.642	99.642	99.642	100	100	100	100	100	100	100	100	100	100	99.642	100	100	99.642	100	100	100	100	100	100	99.642	99.642	100	100	100	100	99.642	99.642	99.642	100	100	99.642	100	100
CD630_12940	96.482	96.482	96.482	100	100	96.482	96.482	96.482	97.487	96.482	98.492	97.487	99.497	98.492	98.492	96.482	96.482	97.487	97.487	97.487	96.482	100	96.482	96.482	100	98.492	100	100	97.487	100	96.482	96.482	100	100	100	100	98.492	95.477	100	100	100	100	98.492	98.492	100	96.482	100	100	100
CD630_12950	99.583	99.583	99.583	99.583	100	99.583	99.583	99.583	99.583	99.583	99.127	99.583	100	99.583	99.583	99.583	99.583	99.583	99.583	99.583	99.583	100	99.583	99.583	99.583	99.583	99.583	100	99.583	100	99.583	99.583	100	100	100	100	99.583	99.583	100	100	100	100	99.583	99.583	100	99.583	99.583	100	100
CD630_12960	99.444	99.444	99.444	100	100	100	100	99.444	100	100	99.444	100	100	100	100	98.889	99.444	100	100	100	99.444	100	98.889	98.889	99.444	100	99.444	100	100	100	99.444	100	100	100	100	100	100	100	100	100	100	100	100	100	100	98.889	100	100	100
CD630_12970	100	100	100	100	100	100	100	100	100	100	98.571	100	100	100	100	100	100	100	100	100	100	100	100	100	99.524	100	99.524	100	100	100	100	100	100	100	100	100	100	99.524	100	100	100	100	100	100	100	100	100	100	100
CD630_12980	100	100	100	100	100	100	100	100	100	100	100	100	100	100	100	100	100	100	100	100	100	100	100	100	100	100	100	100	100	100	100	100	100	100	100	100	100	100	100	100	100	100	100	100	100	100	100	100	100
CD630_12990	100	100	100	100	100	100	100	100	100	100	100	100	100	100	100	100	100	100	100	100	100	99.315	100	100	100	100	100	100	100	99.315	100	100	99.315	100	100	100	100	100	99.315	99.315	100	100	100	100	100	100	100	99.315	100
CD630_13000	99.587	99.587	99.587	99.793	100	99.587	99.587	99.587	99.587	99.38	98.347	99.587	99.587	98.967	98.967	99.793	99.587	99.587	99.587	99.587	99.587	99.587	99.793	99.793	99.793	99.38	99.793	100	99.587	99.587	99.587	99.38	99.587	100	100	99.587	98.967	99.174	99.587	99.587	100	99.587	99.38	99.38	100	99.793	99.793	99.587	89.286
CD630_13010	99.103	99.103	99.103	99.552	100	100	99.552	99.103	99.552	100	97.758	99.552	99.552	99.552	99.552	99.552	99.103	99.552	99.552	99.552	99.103	99.552	99.552	99.552	100	99.552	100	100	100	99.552	99.103	100	99.552	100	100	99.552	99.552	99.103	99.552	99.552	100	99.552	99.552	99.552	100	99.552	99.552	99.552	100
CD630_13011	100	100	100	100	100	100	100	100	100	100	97.872	100	100	100	100	100	100	100	100	100	100	100	100	100	100	100	100	100	100	100	100	100	100	100	100	100	100	100	100	100	100	100	100	100	100	100	100	100	100
CD630_13020	100	100	100	100	100	100	100	100	100	100	100	100	100	100	100	100	100	100	100	100	100	100	100	100	100	100	100	100	100	100	100	100	100	100	100	100	100	100	100	100	100	100	100	100	100	100	100	100	100
CD630_13030	100	100	100	100	100	100	100	100	100	100	99.593	100	100	100	100	100	100	100	100	100	100	100	100	100	100	100	100	100	100	100	100	100	100	100	100	100	100	100	100	100	100	100	100	100	100	100	100	100	100
CD630_13040	99.507	99.507	99.507	99.507	100	99.507	99.342	99.507	99.507	99.507	97.862	99.507	99.507	99.507	99.507	99.507	99.507	99.507	99.507	99.507	99.507	99.342	99.507	99.507	99.507	99.507	99.507	100	99.507	99.342	99.507	99.507	99.342	100	100	99.507	99.507	99.342	99.342	99.342	100	99.507	99.507	99.507	100	99.507	99.507	99.342	100
CD630_13050	100	100	100	99.93	100	100	100	100	100	100	99.791	100	100	100	100	100	100	100	100	100	100	100	100	100	99.93	99.93	99.93	100	100	100	100	100	100	100	100	99.175	100	99.86	100	100	100	100	99.93	99.93	100	100	99.93	100	100
CD630_13060	100	100	100	100	100	100	100	100	100	100	99.351	100	100	100	100	100	100	100	100	100	100	100	100	100	100	100	100	100	100	100	100	100	100	100	100	100	100	100	100	100	100	100	100	100	100	100	100	100	100
CD630_13070	100	100	100	100	100	100	100	100	100	100	100	100	100	100	100	100	100	100	100	100	100	100	100	100	100	99.74	100	99.74	100	100	100	100	100	99.74	99.74	99.74	100	99.481	100	100	99.74	100	99.74	99.74	99.74	100	100	100	99.74
CD630_13071	100	100	100	100	100	100	100	100	100	100	100	100	100	100	100	100	100	100	100	100	100	100	100	100	100	100	100	100	100	100	100	100	100	100	100	100	100	100	100	100	100	100	100	100	100	100	100	100	100
CD630_13080	100	100	100	100	100	100	100	100	100	100	100	100	100	100	100	100	100	100	100	100	100	100	100	100	100	100	100	100	100	100	100	100	100	100	100	100	100	100	100	100	100	100	100	100	100	100	100	100	100
CD630_13090	100	100	100	100	100	99.845	99.845	100	100	100	100	100	100	100	100	100	100	100	100	100	100	100	100	100	100	100	100	100	100	100	100	100	100	100	100	100	100	100	100	100	100	100	100	100	100	100	100	100	100
CD630_13100	100	100	100	100	100	100	99.213	100	100	100	99.213	100	100	100	100	100	100	100	100	100	100	100	100	100	100	100	100	100	100	100	100	100	100	100	100	100	100	99.213	100	100	100	100	100	100	100	100	100	100	100
CD630_13110	100	100	100	100	100	100	99.552	100	99.552	99.552	98.655	99.552	100	100	100	100	100	99.552	99.552	99.552	100	99.552	100	100	100	99.552	100	100	100	99.552	100	99.552	99.552	100	100	100	100	98.655	99.552	99.552	100	100	99.552	99.552	100	100	100	99.552	100
CD630_13120		98.123	99.464	98.391	100	67.857		87.279		63.043	54.118	74.194	100	100	55.102		98.214		96.552	89.6	98.81			98.928	98.204	94.906	96.923	100	55.882	73.81	91.057	99.196	97.917	100	78.947	79.503	99.464	62.5			57.895	75.362			98.413		92.683	97.619	100
CD630_13140	99.669	99.669	99.669	100	100	100	100	99.669	100	100	100	100	100	100	100	100	99.669	100	100	100	99.669	100	100	100	100	100	100	100	100	100	99.669	100	100	100	100	100	100	100	100	100	100	100	100	100	100	100	100	100	100
CD630_13151	100	100	100	100	100	100	100	100	100	100	100	100	100	100	100	100	100	100	100	100	100	100	100	100	100	100	100	100	100	100	100	100	100	100	100	100	100	100	100	100	100	100	100	100	100	100	100	100	100
CD630_13170	100	100	100	100	100	100	100	100	100	99.291	100	100	100	100	100	100	100	100	100	100	100	100	100	100	100	100	100	100	100	100	100	99.291	100	100	100	100	100	100	100	100	100	100	100	100	100	100	100	100	100
CD630_13180	100	100	100	100	100	100	100	100	100	100	100	100	100	99.858	99.858	100	100	100	100	100	100	100	100	100	100	100	100	100	100	100	100	100	100	99.858	100	100	99.858	100	100	100	100	100	100	100	100	100	100	100	100
CD630_13190	100	100	100	100	100	100	100	100	100	100	99.194	100	100	100	100	100	100	100	100	100	100	99.597	100	100	100	100	100	100	100	99.597	100	100	99.597	100	100	100	100	99.194	99.597	99.597	100	100	100	100	100	100	100	99.597	100
CD630_13200	100	100	100	100	100	100	100	100	100	100	99.519	100	99.76	100	100	100	100	100	100	100	100	99.76	100	100	99.76	99.76	99.76	100	100	99.76	100	100	99.194	100	100	99.76	100	100	99.76	99.76	100	99.76	99.76	99.76	100	100	100	99.76	100
CD630_13210	100	100	100	100	100	100	100	100	100	100	100	100	98.78	100	100	100	100	100	100	100	100	100	100	100	100	100	100	100	100	100	100	100	100	100	100	98.78	100	100	100	100	100	98.78	100	100	100	100	100	100	100
CD630_13220	100	100	100	100	100	100	100	100	100	100	100	100	100	100	100	100	100	100	100	100	91.781	100	100	100	100	100	100	100	100	100	100	100	100	100	100	100	100	100	100	100	100	100	100	100	100	100	100	100	100
CD630_13230	100	100	100	100	100	100	100	100	100	100	100	100	99.592	100	100	100	100	100	100	100	100	100	100	100	100	99.184	100	100	99.592	100	100	100	100	100	100	99.592	100	100	100	100	100	99.592	99.184	99.184	100	100	100	100	100
CD630_13240	99.876	99.876	99.876	100	100	100	100	99.876	100	99.876	99.502	100	100	99.876	99.876	100	99.876	100	100	100	99.876	100	100	100	100	100	100	100	100	100	99.876	99.876	100	100	100	100	99.876	99.751	100	100	100	100	100	100	100	100	100	100	100
CD630_13250	99.717	99.717	99.717	99.717	100	99.717	99.717	99.717	99.433	99.433	99.15	99.433	99.717	99.717	99.717	99.717	99.717	99.433	99.433	99.433	99.717	99.433	99.717	99.717	99.433	99.717	99.433	100	99.433	99.433	99.717	99.433	99.433	100	100	99.717	99.717	99.15	99.433	99.433	100	99.717	99.717	99.717	100	99.717	99.717	99.433	100
CD630_13260	99.775	99.775	99.775	99.775	100	99.775	99.775	99.775	99.551	99.775	99.101	99.551	99.457	99.775	99.775	99.775	99.775	99.551	99.551	99.551	99.775	99.551	99.775	99.775	99.775	99.775	99.775	100	99.775	99.551	99.775	99.775	99.551	100	100	99.775	99.775	99.775	99.551	99.551	100	99.775	99.775	99.775	100	99.775	99.775	99.551	100
CD630_13270	100	100	100	99.448	100	99.448	99.448		99.448	100	100	99.448	100	99.448	99.448	100	100	99.448	99.448	99.448	100	99.448	100	100	100	100	100	100	99.448	99.448	100	100	99.448	100	100	100	99.448	100	99.448	99.448	100	100	100	100	100	100	99.448	99.448	100
CD630_13290	100	100	100	100	100	100	100	100	100	100	100	100	100	100	100	100	100	100	100	100	100	100	100	100	100	100	100	100	100	100	100	100	100	100	100	100	100	100	100	100	100	100	100	100	100	100	100	100	100
CD630_13300	99.832	99.832	99.832	99.832	100	99.832	99.832	99.832	99.832	99.832	99.158	99.832	99.832	99.663	99.663	99.663	99.832	99.832	99.832	99.832	99.832	99.832	99.663	99.663	99.832	99.832	99.832	100	99.832	99.832	99.832	99.832	99.832	100	100	99.832	99.663	99.663	99.832	99.832	100	99.832	99.832	99.832	100	99.663	99.832	99.832	100
CD630_13310	98.87	98.87	98.87	98.305	100	99.435	98.87	98.87	99.435	99.435	97.74	99.435	99.435	99.435	99.435	99.435	98.87	99.435	99.435	99.435	98.87	99.435	99.435	99.435	99.435	99.435	99.435	100	98.87	99.435	98.87	99.435	99.435	100	100	99.435	99.435	98.305	99.435	99.435	100	99.435	99.435	99.435	100	99.435	98.305	99.435	100
CD630_13320	99.636	99.636	99.636	99.636	100	100	99.636	99.636	99.636	99.636	99.636	99.636	99.636	100	100	99.636	99.636	99.636	99.636	99.636	99.636	99.636	99.636	99.636	99.636	99.636	99.636	100	100	99.636	99.636	99.636	99.636	100	100	99.636	100	100	99.636	99.636	100	99.636	99.636	99.636	100	99.636	99.636	99.636	100
CD630_13330	100	100	100	100	100	99.67	100	100	100	100	99.67	100	100	100	100	100	100	100	100	100	100	100	100	100	100	100	100	100	100	100	100	100	100	100	100	100	100	100	100	100	100	100	100	100	100	100	100	100	100
CD630_13340	99.585	99.585	99.585	100	100	99.793	100	99.585	100	100	99.793	100	100	99.793	99.793	100	99.585	100	100	100	99.585	100	100	100	100	99.793	100	100	100	100	99.585	100	100	100	100	100	99.793	99.793	100	100	100	100	99.793	99.793	100	100	100	100	100
CD630_13350	100	100	100	100	100	100	100	100	100	100	98.013	100	100	100	100	100	100	100	100	100	100	100	100	100	100	100	100	100	100	100	100	100	100	100	100	100	100	100	100	100	100	100	100	100	100	100	100	100	100
CD630_13360					100								99.24	99.43	99.43										99.24		99.24	100						100	100	99.24	99.43	98.669			100	99.24			100				100
CD630_13370					100								100	100	100										100		100	100						100	100	100	100	100			100	100			100				100
CD630_13380					100								99.776	99.776	99.776										99.776		99.776	100						100	100	99.776	99.776	99.776			100	99.776			100				100
CD630_13400	100	100	100	100	100	100	100	100	100	99.685	98.423	100	99.685	100	100	100	100	100	100	100	100	100	100	100	100	100	100	100	99.685	100	100	99.685	100	100	100	99.369	100	99.685	100	100	100	99.685	100	100	100	100	99.685	98.394	100
CD630_13410	100	100	100	100	100	100	99.602	100	100	100	99.602	100	100	100	100	100	100	100	100	100	100	100	100	100	100	100	100	100	100	100	100	100	100	100	100	100	100	100	100	100	100	100	100	100	100	100	100	100	100
CD630_13420	100	100	100	100	100	100	100	100	98.958	100	100	98.958	99.479	100	100	100	100	98.958	98.958	98.958	100	98.958	100	100	100	100	100	100	99.479	98.958	100	100	98.958	100	100	100	100	98.958	98.958	98.958	100	100	100	100	100	100	100	98.958	100
CD630_13430	100	100	100	100	100	100	99.842	100	100	100	99.842	100	100	100	100	100	100	100	100	100	100	100	100	100	100	100	100	100	100	100	100	100	100	100	100	100	100	100	100	100	100	100	100	100	100	100	99.842	100	100
CD630_13440	100	100	100	100	100	99.733	100	100	100	99.733	99.733	100	100	99.733	99.733	99.733	100	100	100	100	100		99.733	99.733	99.733	99.733	99.733	99.465	100	100	100	99.733	100	99.465	99.465	100	99.733	99.733	100	100	99.465	100	99.733	99.733	99.465	99.733	100	100	99.677
CD630_13450	100	100	100	100	100	100	100	100	100	100	100	100	100	100	100	100	100	100	100	100	100	100	100	100	100	100	100	100	100	100	100	100	100	100	100	100	100	100	100	100	100	100	100	100	100	100	100	100	100
CD630_13460	100	100	100	97.784	100	97.784	97.507	100	97.507	97.784	96.122	97.507	97.784	97.784	97.784	97.507	100	97.507	97.507	100	100	97.507	97.507	97.507	99.446	97.507	99.446	97.784	97.784	97.507	100	97.784	97.507	97.784	97.784	97.784	97.784	96.953	97.507	97.507	97.784	97.784	97.507	97.507	97.784	97.507	100	97.23	97.784
CD630_13480	100	100	100	100	100	100	100	100	100	100	99.441	100	100	100	100	100	100	100	100	100	100	100	100	100	100	100	100	100	100	100	100	100	100	100	100	100	100	100	100	100	100	100	100	100	100	100	100	100	100
CD630_13490	100	100	100	99.153	100	99.576	99.153	100	99.153	98.729	98.305	99.153	99.576	99.153	99.153	99.153	100	99.153	99.153	99.153	100	99.153	99.153	99.153	99.576	99.153	99.576	100	99.153	99.153	100	98.729	99.153	100	100	99.576	99.153	98.729	99.153	99.153	100	99.576	99.153	99.153	100	99.153	100	99.153	100
CD630_13500	100	100	100	99.163	100	99.582	100	100	98.745	99.163	97.071	98.745	100	99.163	99.163	99.582	100	98.745	98.745	98.745	100	98.745	99.582	99.582	100	98.745	100	100	99.163	98.745	100	99.163	98.182	100	100	100	99.163	96.234	98.745	98.745	100	100	98.745	98.745	100	99.582	100	98.745	100
CD630_13510	98.814	98.814	98.814	97.628	100	98.419	98.024	98.814	98.419	96.838	96.838	98.419	98.024	98.024	98.024	97.628	98.814	98.419	98.419	98.419	98.814	98.419	97.628	97.628	98.024	98.024	98.024	99.209	98.419	98.419	98.814	96.838	98.419	99.209	99.209	98.024	98.024	96.838	98.419	98.419	99.209	98.024	98.024	98.024	99.209	97.628	98.419	98.419	99.209
CD630_13520	99.352	99.352	99.352	99.136	100	99.352	98.056	99.352	99.136	99.352	96.976	99.136	99.352	99.352	99.352	99.568	99.352	99.136	99.136	99.136	99.352	99.136	99.568	99.568	98.92	99.784	98.92	99.352	99.352	99.136	99.352	99.352	99.136	99.352	99.352	99.352	99.352	95.248	99.136	99.136	99.352	99.352	99.784	99.784	99.352	99.568	99.568	99.136	99.352
CD630_13530	99.635	99.635	99.635	99.635	100	99.635	100	99.635	99.635	100	99.635	99.635	99.635	99.635	100	100	99.635	99.635	99.635	99.635	99.635	99.635	100	100	100	100	100	99.635	100	99.635	99.635	100	99.635	99.635	99.635	99.635	100	99.635	99.635	99.635	99.635	99.635	100	100	99.635	100	100	99.635	99.635
CD630_13540	100	100	100	99.74	100	99.74	99.74	100	100	99.74	100	100	100	100	100	100	100	100	100	100	100	100	100	99.74	100	99.74	100	100	100	100	100	99.74	100	100	100	100	100	99.481	100	100	100	100	99.74	99.74	100	99.74	99.74	100	100
CD630_13550	100	100	100	100	100	100	100	100	100	100	100	100	100	100	100	100	100	100	100	100	100	100	100	100	100	100	100	100	100	100	100	100	100	100	100	100	100	100	100	100	100	100	100	100	100	100	100	100	100
CD630_13560	100	100	100	100	100	100	100	100	100	100	100	100	100	100	100	100	100	100	100	100	100	100	100	100	100	100	100	100	100	100	100	100	100	100	100	100	100	100	100	100	100	100	100	100	100	100	100	100	100
CD630_13570	100	100	100	100	100	100	100	100	100	100	100	100	100	100	100	100	100	100	100	100	100	100	100	100	100	100	100	100	100	100	100	100	100	100	100	100	100	100	100	100	100	100	100	100	100	100	100	100	100
CD630_13580	100	100	100	99.281	100	100	100	100	100	100	100	100	100	100	100	100	100	100	100	100	100	100	100	100	100	100	100	100	99.281	100	100	100	100	100	100	100	100	100	100	100	100	100	100	100	100	100	99.281	100	100
CD630_13600	100	100	100	100	100	100	100	100	100	100	99.065	100	100	100	100	100	100	100	100	100	100	100	100	100	100	100	100	100	100	100	100	100	100	100	100	100	100	100	100	100	100	100	100	100	100	100	100	100	100
CD630_13601	100	100	100	100	100	100	100	100	100	100	98.387	100	100	100	100	98.485	100	100	100	100	100	100	98.485	98.485	100	100	100	100	98.438	100	100	100	100	100	100	100	100	98.438	100	100	100	100	100	100	100	98.485	100	100	100
CD630_13610	100	100	100	100	100	100	100	100	100	100	99.32	100	100	100	100	100	100	100	100	100	100	100	100	100	100	100	100	100	100	100	100	100	100	100	100	100	100	98.639	100	100	100	100	100	100	100	100	100	100	100
CD630_13620	100	100	100	97.973	100	100	100	100	97.973	97.973	95.27	97.973	97.973	100	100	100	100	97.973	97.973	97.973	100	99.324	100	100	97.973	97.973	97.973	100	97.973	99.324	100	97.973	99.324	100	100	97.973	100	97.973	99.324	99.324	100	97.973	97.973	98.649	100	100	97.973	99.324	100
CD630_13630	93.521	93.521	93.521	99.718	100	99.718	100	93.521	99.718	99.718	98.873	99.718	99.718	99.155	99.155	100	93.521	99.718	99.718	99.718	93.521	100	100	100	99.718	100	99.718	100	100	100	93.521	99.718	100	100	100	99.718	99.155	100	100	100	100	99.718	100	100	100	100	99.718	100	100
CD630_13640	99.301	99.301	99.301	100	100	100	100	99.301	100	100	98.601	100	100	100	100	100	99.301	100	100	100	99.301	99.301	100	100	100	100	100	100	100	99.301	99.301	100	99.301	100	100	100	100	100	99.301	99.301	100	100	100	100	100	100	100	99.301	100
CD630_13650	98.658	98.658	98.658	100	100	98.658	99.329	98.658	98.658	100	99.329	98.658	98.658	99.329	99.329	99.329	98.658	98.658	98.658	98.658	98.658	98.658	99.329	99.329	100	98.658	100	100	98.658	98.658	98.658	100	98.658	100	100	98.658	99.329	98.658	98.658	98.658	100	98.658	98.658	98.658	100	99.329	100	98.658	100
CD630_13651	98.148	98.148	98.148	100	100	100	100	98.148	100	100	100	100	100	100	100	100	98.148	100	100	100	98.148	100	100	100	100	100	100	100	100	100	98.148	100	100	100	100	100	100	100	100	100	100	100	100	100	100	100	100	100	100
CD630_13660	96.139	96.139	96.139	100	100	100	99.756	96.139	100	100	95.217	100	100	99.511	99.511	100	96.139	100	100	100	96.139	99.756	100	100	100	99.511	100	99.878	100	99.756	95.753	100	99.756	99.878	99.878	100	99.511	98.289	99.756	99.756	99.878	100	99.511	99.511	99.878	100	100	99.756	99.878
CD630_13670	84.615	84.615	84.615	100	100	100	100	84.615	100	100		100	100	99.291	99.291	100	84.615	100	100	100	84.615	100	100	100	100	100	100	100	100	100	84.615	100	100	100	100	100	99.291	99.291	100	100	100	100	100	100	100	100	100	100	100
CD630_13680	85	82.549	82.549	99.608	100	99.804	100	82.549	99.804	99.608	99.608	99.804	99.804	99.804	99.804	93.151		99.804	99.804	99.804		99.804	93.151	93.151	99.804	100	99.804	100	99.757	99.804	82.353	99.608	99.804	100	100	99.804	99.804	100	99.804	99.804	100	99.804	100	100	100	93.151	99.608	99.804	100
CD630_13690				100	100	100	100		100	100	95.413	100	100	99.083	99.083	100		100	100	100		100	100	100	100	100	100	100	100	100		100	100	100	100	100	99.083	100	100	100	100	100	100	100	100	100	99.083	100	100
CD630_13700	78.014	78.014	78.014	99.301	100	100	100	78.014	100	99.301	99.301	100	100	99.301	99.301	99.301	78.014	100	100	100	78.014	99.301	99.301	99.301	99.301	100	99.301	100	99.301	99.301	78.014	99.301	99.301	100	100	100	99.301	99.301	99.301	99.301	100	100	100	100	100	99.301	99.301	99.301	100
CD630_13710				98.86	100	99.145	99.715		100	99.43	98.575	100	100	91.234	91.234	100		100	100	100		99.43	100	100	100	99.145	100	100	99.145	99.43		99.43	99.43	100	100	100	91.234	99.715	99.43	99.43	100	100	99.145	99.145	100	100	98.86	99.43	100
CD630_13720				100	100	100	100		99.571	100	100	99.571	99.571			100		99.571	99.571	99.571		100	100	100	100	99.571	100	100	100	100		100	100	100	100	99.571		99.571	100	100	100	99.571	99.571	99.571	100	100	99.571	100	100
CD630_13730				98.48	100	99.696	89.362		89.666	99.696	99.392	89.666	89.666			89.666		89.666	89.666	89.666		89.362	89.666	89.666	99.696	100	99.696	100	100	89.362		99.696	89.362	100	100	89.666		99.696	89.362	89.362	100	89.666	100	100	100	89.666	98.48	89.362	100
CD630_13740				99.197	100	94.667				99.885	37.8444														94.782	37.8427	94.782	100	94.782			99.885		100	100			95.301			100		37.8427	37.8427	100		99.197		100
CD630_13750				100	100	97.5	100		100	100	100	100	100			100		100	100	100		100	100	100	100	97.5	100	100	100	100		100	100	100	100	100		97.5	100	100	100	100	97.5	97.5	100	100	100	100	100
CD630_13760				100	100	100	100		98.851	100	98.851	98.851	100			100		98.851	98.851	98.851		98.851	100	100	100	100	100	100	100	98.851	90.361	100	98.851	100	100	100		100	98.851	98.851	100	100	100	100	100	100	100	98.851	100
CD630_13770	100	100	100	100	100	100	100	100	100	100	100	100	100	100	100	100	100	100	100	100	100	100	100	100	100	100	100	100	100	100	100	100	100	100	100	100	100	100	100	100	100	100	100	100	100	100	99.342	100	100
CD630_13780	100	100	100	100	100	100	100	100	100	100	100	100	100	100	100	100	100	100	100	100	100	100	100	100	100	99.286	100	100	100	100	100	100	100	100	100	100	100	100	100	100	100	100	99.286	99.286	100	100	100	100	100
CD630_13781	100	100	100	100	100	100	100	100	100	100	100	100	100	100	100	100	100	100	100	100	100	100	100	100	100	100	100	100	100	100	100	100	100	100	100	100	100	100	100	100	100	100	100	100	100	100	100	100	100
CD630_13782	100	100	100	100	100	100	100	100	100	100	100	100	100	100	100	100	100	100	100	100	100	100	100	100	100	100	100	100	100	100	100	100	100	100	100	100	100	100	100	100	100	100	100	100	100	100	100	100	100
CD630_13790	99.248	99.248	99.248	100	100	100	100	99.248	100	100	98.496	100	100	100	100	100	99.248	100	100	100	99.248	100	100	100	100	100	100	99.248	100	100	99.248	100	100	99.248	99.248	100	100	99.248	100	100	99.248	100	100	100	99.248	100	100	100	99.248
CD630_13800	100	100	100	100	100	100	99.88	100	100	99.759	99.158	100	100	99.88	99.88	98.523	100	100	100	100	100	99.88	100	100	100	100	100	100	99.88	99.88	100	99.759	99.88	100	100	100	99.88	99.88	99.88	99.88	100	100	100	100	100	100	100	99.88	100
CD630_13820	99.802	99.802	99.802	99.604	100	99.802	99.604	99.802	99.802	99.802	99.604	99.802	99.802	99.604	99.604	99.802	99.802	99.802	99.802	99.802	99.351	99.802	99.802	99.802	99.604	99.604	99.604	99.604	99.802	99.802	99.802	99.802	99.802	99.604	99.604	99.802	99.604	99.802	99.802	99.802	99.604	99.802	99.604	99.604	99.604	99.802	99.604	99.802	99.604
CD630_13830	100	100	100	100	100	100	100	100	100	100	99.524	100	99.524	100	100	100	100	100	100	100	100	100	100	100	100	100	100	100	100	100	100	100	100	100	100	99.524	100	100	100	100	100	99.524	100	100	100	100	100	100	100
CD630_13840	100	100	100	100	100	98.864	99.242	100	99.242	99.621	100	99.242	99.621	99.242	99.242	99.242	100	99.242	99.242	99.242	100	99.242	99.242	99.242	100	100	100	100	99.621	99.242	100	99.621	99.242	100	100	99.621	99.242	98.864	99.242	99.242	100	99.621	100	100	100	99.242	100	99.242	100
CD630_13850	100	100	100	100	100	100	100	100	100	100	99.754	100	100	100	100	99.754	100	100	100	100	100	100	99.754	99.754	100	100	100	100	100	100	100	100	100	100	100	100	100	100	100	100	100	100	100	100	100	99.754	100	100	100
CD630_13860	100	100	100	100	100	99.569	99.569	100	100	100	99.569	100	100	100	100	99.569	100	100	100	100	100	100	99.569	99.569	100	100	100	100	100	100	100	100	100	100	100	100	100	100	100	100	100	100	100	100	100	99.569	100	100	100
CD630_13870	100	100	100	100	100	100	100	100	100	100	99.392	100	100	99.696	99.696	100	100	100	100	100	100	99.392	100	100	100	100	100	100	99.696	99.696	100	100	99.392	100	100	100	99.696	99.696	99.392	99.392	100	100	100	100	100	100	100	99.392	100
CD630_13880	100	100	100	100	100	100	100	100	100	100	100	100	100	100	100	100	100	100	100	100	100	100	100	100	100	100	100	100	100	100	100	100	100	100	100	100	100	100	100	100	100	100	100	100	100	100	100	100	100
CD630_13890	99.719	99.719	99.719	100	100	100	99.157	99.719	100	99.719	98.876	100	100	99.719	99.719	99.719	99.719	100	100	100	99.719	100	99.719	99.719	99.719	99.438	99.719	99.719	100	100	99.719	99.719	100	99.719	99.719	100	99.719	98.876	100	100	99.719	100	99.438	99.438	99.719	99.719	100	100	99.719
CD630_13900	100	100	100	99.742	100	100	100	99.742	99.742	100	98.966	99.742	99.742	100	100	100	99.742	99.742	99.742	99.742	99.742	99.742	100	100	100	100	100	100	99.742	99.742	100	100	99.742	100	100	99.742	100	99.742	99.742	99.742	100	99.742	100	100	100	100	99.742	99.742	100
CD630_13910	99.126	99.126	99.126	99.476	100	99.476	99.476	99.126	99.825	99.65	98.077	99.825	99.825	99.301	99.301	99.65	99.126	99.825	99.825	99.825	99.126	99.476	99.65	99.65	99.825	99.65	99.825	99.301	99.65	99.476	99.126	99.65	99.476	99.301	99.301	99.825	99.301	99.476	99.476	99.476	99.301	99.825	99.65	99.65	99.301	99.65	99.476	99.476	99.301
CD630_13920	99.13	99.13	99.13	100	100	100	100	99.13	100	100	100	100	100	100	100	100	99.13	100	100	100	99.13	100	100	100	100	100	100	100	100	100	98.261	100	100	100	100	100	100	100	100	100	100	100	100	100	100	100	100	100	100
CD630_13930	99.663	99.663	99.663	99.663	100	99.327	99.663	99.663	99.663	99.663	99.327	99.663	99.663	99.663	99.663	99.663	99.663	99.663	99.663	99.663	99.663	99.327	99.663	99.663	99.663	99.663	99.663	99.663	100	99.327	99.663	99.663	99.327	99.663	99.663	99.663	99.663	99.663	99.327	99.327	99.663	99.663	99.663	99.663	99.663	99.663	99.663	99.327	99.663
CD630_13940	99.767	99.767	99.767	99.534	100	99.534	99.534	99.767	99.534	99.534	98.834	99.534	99.534	99.301	99.301	99.534	99.767	99.534	99.534	99.534	99.767	99.534	99.534	99.534	99.534	99.534	99.534	99.534	100	99.534	99.767	99.534	99.534	99.534	99.534	99.534	99.301	99.534	99.534	99.534	99.534	99.534	99.246	99.534	99.534	99.534	99.534	99.534	99.534
CD630_13950	100	100	100	100	100	100	100	100	100	100	99.324	100	100	100	100	100	100	100	100	100	100	100	100	100	100	100	100	100	100	100	100	100	100	100	100	100	100	100	100	100	100	100	100	100	100	100	100	100	100
CD630_13960	100	100	100	100	100	100	100	100	100	99.623	100	100	100	100	100	100	100	100	100	100	100	100	100	100	100	100	100	100	99.623	100	100	99.623	100	100	100	100	100	99.623	100	100	100	100	100	100	100	100	100	100	100
CD630_13970	100	100	100	100	100	100	100	100	100	100	98.742	100	100	100	100	100	100	100	100	100	100	99.371	100	100	98.113	99.371	98.113	99.371	100	99.371	100	100	99.371	99.371	99.371	100	100	99.371	99.371	99.371	99.371	100	99.371	99.371	99.371	100	100	99.371	99.371
CD630_13980	99.491	99.491	99.491	99.491	100	99.746	99.237	99.491	98.982	99.491	97.71	98.982	98.982	99.746	99.746	99.237	99.491	98.982	98.982	98.982	99.491	99.237	99.237	99.237	98.473	99.237	98.473	99.237	99.746	99.237	99.491	99.491	99.237	99.237	99.237	98.982	99.746	98.728	99.237	99.237	99.237	98.982	99.237	99.237	99.237	99.237	99.491	99.237	99.237
CD630_13990	100	100	100	100	100	100	99.653	100	99.653	100	98.611	99.653	99.653	100	100	100	100	99.653	99.653	99.653	100	100	100	100	99.653	99.653	99.653	100	100	100	100	100	100	100	100	99.653	100	99.653	100	100	100	99.653	99.653	99.653	100	100	100	100	100
CD630_14000	100	100	100	100	100	100	100	100	100	100	100	100	100	100	100	100	100	100	100	100	100	100	100	100	99.495	100	99.495	100	100	100	100	100	100	100	100	100	100	100	100	100	100	100	100	100	100	100	100	100	100
CD630_14010	99.528	99.528	99.528	99.057	100	100	99.528	99.528	99.528	99.057	98.585	99.528	99.528	100	100	99.528	99.528	99.528	99.528	99.528	99.528	99.528	99.528	99.528	100	99.057	100	100	100	99.528	99.528	99.057	99.528	100	100	99.528	100	99.057	99.528	99.528	100	99.528	99.057	99.057	100	99.528	99.057	99.528	100
CD630_14020	99.59	99.59	99.59	99.59	100	99.18	100	99.59	99.18	99.59	98.77	99.18	99.18	100	100	99.59	99.59	99.18	99.18	99.18	99.59	99.18	99.59	99.59	100	99.59	100	99.59	100	99.18	99.59	99.59	99.18	99.59	99.59	99.18	100	99.18	99.18	99.18	99.59	99.18	99.59	99.59	99.59	99.59	99.59	99.18	99.59
CD630_14030	99.315	99.315	99.315	99.452	100	99.452	99.315	99.315	99.315	99.452	98.764	99.315	99.452	99.452	99.452	99.452	99.315	97.449	99.315	99.315	99.315	99.315	99.452	99.452	99.315	99.452	99.315	99.452	99.041	99.315	99.315	99.452	99.315	99.452	99.452	99.315	99.452	99.038	99.315	99.315	99.452	99.452	99.452	99.452	99.452	99.452	99.452	99.315	99.452
CD630_14040	99.689	99.689	99.689	99.844	99.844	99.844	99.844	99.689	99.689	99.844	99.533	99.689	99.844	99.844	99.844	99.689	99.689	99.689	99.689	99.689	99.689	99.689	99.689	99.689	99.844	99.844	99.844	99.844	99.844	99.689	99.689	99.844	99.689	99.844	99.844	99.844	99.844	99.689	99.689	99.689	99.844	99.844	99.844	99.844	99.844	99.689	99.844	99.689	99.844
CD630_14050	99.688	99.688	99.688	99.531	100	99.844	99.688	99.688	99.531	99.531	99.063	99.531	99.844	99.687	99.687	99.844	99.688	99.531	99.531	99.531	99.688	99.374	99.844	99.844	99.844	99.688	99.844	99.688	99.531	99.374	99.688	99.531	99.374	99.688	99.688	99.844	99.687	99.375	99.374	99.374	99.688	99.844	99.688	99.688	99.688	99.844	99.531	99.374	99.688
CD630_14060	99.628	99.628	99.628	99.257	100	99.628	99.628	99.628	99.628	99.257	99.257	99.628	99.628	99.628	99.628	99.628	99.628	99.628	99.628	99.628	99.628	99.628	99.628	99.628	99.628	99.628	99.628	100	100	99.628	99.628	99.257	99.628	100	100	99.628	99.628	99.257	99.628	99.628	100	99.628	99.628	99.628	100	99.628	99.257	99.628	100
CD630_14070	99.586	99.586	99.586	99.793	100	99.586	99.793	99.586	99.586	99.793	99.379	99.586	99.586	99.793	99.793	99.586	99.586	99.586	99.586	99.586	99.586	99.793	99.586	99.586	99.793	99.379	99.793	100	99.586	99.793	99.586	99.793	99.793	100	100	99.586	99.793	99.586	99.793	99.793	100	99.586	99.379	99.379	100	99.586	99.793	99.793	100
CD630_14080	100	100	100	99.667	100	100	99.667	100	100	99.667	99.333	100	100	99.667	99.667	100	100	100	100	100	100	100	100	100	100	100	100	100	100	100	100	99.667	100	100	100	100	99.667	100	100	100	100	100	100	100	100	100	99.667	100	100
CD630_14090	100	100	100	100	100	100	99.523	100	100	100	100	100	100	100	100	100	100	100	100	100	100	99.761	100	100	100	100	100	100	99.761	99.761	100	100	99.761	100	100	100	100	100	99.761	99.761	100	100	100	100	100	100	100	99.761	100
CD630_14100	100	100	100	100	100	100	100	100	100	100	99.614	100	100	100	100	100	100	100	100	100	100	100	100	100	100	100	100	100	100	100	100	100	100	100	100	100	100	100	100	100	100	100	100	100	100	100	100	100	100
CD630_14110	100	100	100	100	100	100	100	100	100	100	100	100	100	100	100	100	100	100	100	100	100	100	100	100	100	100	100	100	100	100	100	100	100	100	100	100	100	100	100	100	100	100	100	100	100	100	100	100	100
CD630_14120	99.79	99.79	99.79	99.581	100	100		99.79	99.79	99.79	99.789	99.79	99.79	100	100	99.79	99.79	99.79	99.79	99.79	99.79	100	99.581	99.79	99.581	99.79	99.581	100	99.79	100	99.79	99.79	100	100	100	99.79	100	99.581	100	100	100	99.79	99.79	99.79	100	99.79	99.581	100	100
CD630_14130	99.683	99.683	99.683	99.683	100	99.365	99.365	99.683	99.683	99.683	98.73	99.683	99.683	99.365	99.365	99.683	99.683	99.683	99.683	99.683	99.683	99.683	99.683	99.683	99.683	99.048	99.683	99.683	99.365	99.683	99.683	99.683	99.683	99.683	99.683	99.683	99.365	99.365	99.683	99.683	99.683	99.683	99.048	99.048	99.683	99.683	99.683	99.683	99.683
CD630_14140	99.038	99.038	99.038	99.359	100	99.359	99.359	99.038	99.359	99.359	99.038	99.359	99.359	99.038	99.038	99.038	99.038	99.359	99.359	99.359	99.038	99.679	99.038	99.038	99.359	99.359	99.359	99.038	99.359	99.679	99.038	99.359	99.679	99.038	99.038	99.359	99.038	99.038	99.679	99.679	99.038	99.359	99.359	99.359	99.038	99.038	99.359	99.679	99.038
CD630_14150	100	100	100	100	100	100	100	100	100	100	99.454	100	100	100	100	100	100	100	100	100	100	100	100	100	100	100	100	100	100	100	100	100	100	100	100	100	100	99.454	100	100	100	100	100	100	100	100	100	100	100
CD630_14160	99.301	99.301	99.301	99.301	100	99.301	98.601	99.301	99.301	99.301	99.301	99.301	99.301	98.601	98.601	99.301	99.301	99.301	99.301	99.301	99.301	99.301	99.301	99.301	99.301	98.601	99.301	98.601	99.301	99.301	99.301	99.301	99.301	98.601	98.601	99.301	98.601	99.301	99.301	99.301	98.601	99.301	98.601	98.601	98.601	99.301	99.301	99.301	98.601
CD630_14170	99.552	99.552	99.552	100	100	100	100	99.552	100	100	99.552	93.75	100	100	100	100	99.552	100	100	100	99.552	99.552	100	100	100	100	100	100	99.552	99.552	99.552	100	99.552	100	100	100	100	99.552	99.552	99.552	100	100	100	100	100	100	100	99.552	100
CD630_14180	99.558	99.558	99.558	100	100	100	100	99.558	100	100	99.558	100	100	99.558	99.558	100	99.558	100	100	100	99.558	100	100	100	99.779	99.779	99.779	99.779	99.779	100	99.558	100	100	99.779	99.779	100	99.558	100	100	100	99.779	100	99.779	99.779	99.779	100	100	100	99.779
CD630_14181	97.059	97.059	97.059	99.02	100	98.039	98.039	97.059	100	99.02		100	100	99.02	99.02	97.059	97.059	100	100	100	97.059	99.02	97.059	97.059	100	99.02	100	99.02	100	99.02	97.059	99.02	99.02	99.02	99.02	100	99.02	97.059	99.02	99.02	99.02	100	99.02	99.02	99.02	97.059	99.02	99.02	99.02
CD630_14182	95.238	95.238	95.238	100	100	100	100	95.238	95.238	100	100	95.238	95.238	100	100	100	95.238	95.238	95.238	95.238	95.238	95.238	100	100	100	100	100	82.692	100	95.238	95.238	100	95.238	82.692	82.692	95.238	100	100	95.238	95.238	82.692	95.238	100	100	95.238	100	100	95.238	95.238
CD630_14190	99.827	99.827	99.827	99.654	100	99.481	100	99.827	99.308	99.654	99.135	99.308	99.308	99.481	99.481	99.827	99.827	99.308	99.308	99.308	99.827	100	99.827	99.827	99.654	100	99.654	99.827	99.827	100	99.827	99.654	100	99.827	99.827	99.308	99.481	99.653	100	100	99.827	99.308	100	100	99.827	99.827	99.654	100	99.827
CD630_14200	100	100	100	100	100	98.936	99.645	100	99.631	100	99.644	99.631	99.631	98.936	98.936	100	100	99.631	99.631	99.631	100	100	100	100	100	100	100	100	100	100	99.645	100	100	100	100	99.631	98.936	100	100	100	100	99.631	100	100	100	100	100	100	100
CD630_14210	99.732	99.732	99.732	99.866	100	99.866	99.463	99.732	99.866	99.866	94.872	99.866	99.866	99.732	99.732	99.732	99.732	99.866	99.866	99.866	99.732	99.732	99.732	99.732	99.866	99.866	99.866	100	99.866	99.732	99.732	99.866	99.732	100	100	99.866	99.732	99.597	99.732	99.732	100	99.866	99.866	99.866	100	99.732	99.866	99.732	100
CD630_14220	100	100	100	100	100	100	99.628	100	99.63	99.63	99.63	99.63	99.63	100	100	100	100	99.63	99.63	99.63	100	100	100	100	100	100	100	100	100	100	100	99.63	100	100	100	99.63	100	100	100	100	100	99.63	100	100	100	100	100	100	100
CD630_14230	97.5	97.5	97.5	97.5	100	97.5	97.5	97.5	97.5	97.5	91.25	97.5	97.5	97.5	97.5	97.5	97.5	97.5	97.5	97.5	97.5	97.5	97.5	97.5	97.5	97.5	97.5	100	100	97.5	97.5	97.5	97.5	100	100	97.5	97.5	96.25	97.5	97.5	100	97.5	97.5	97.5	100	97.5	97.5	97.5	100
CD630_14240	100	100	100	100	100	93.22	100	100	100	100	98.305	100	100	100	100	100	100	100	100	100	100	100	100	100	94.828	100	100	100	100	100	83.333	100	100	100	100	100	100	100	100	100	100	100	100	100	100	100	100	100	100
CD630_14250	100	100	100	100	100	100	100	100	100	100	98.824	100	96.667	100	100	100	100	100	100	100	100	100	100	100	100	100	100	100	100	100	100	100	100	100	100	100	100	100	100	100	100	100	100	100	100	100	100	100	100
CD630_14260	100	100	100	99.029	100	100	100	99.029	99.029	100		99.029	99.029	100	100	100	99.029	99.029	99.029	99.029	99.029	100	100	100	99.029	100	99.029	100	100	100	100	100	100	100	100	99.029	100	100	100	100	100	99.029	100	100	100	100	99.029	100	100
CD630_14280	100	100	100	100	100	100	100	100	99.18	100	87.879	99.18	99.18	100	100	100	100	99.18	99.18	99.18	100	100	100	100	100	100	100	100	100	100	100	100	100	100	100	99.18	100	100	100	100	100	99.18	100	100	100	100	100	100	100
CD630_14281	100	100	100	100	100	100	100	100	100	100	97.778	100	100	100	100	100	100	100	100	100	100	100	100	100	100	100	100	100	100	100	100	100	100	100	100	100	100	100	100	100	100	100	100	100	100	100	100	100	100
CD630_14290	99.618	99.618	99.618	100	100	99.618	100	99.618	100	100	97.318	100	100	100	100	99.618	99.618	100	100	100	99.618	99.618	99.618	99.618	100	100	100	100	100	99.618	99.618	100	99.618	100	100	100	100	99.237	99.618	99.618	100	100	100	100	100	99.618	100	99.618	100
CD630_14300	99.636	99.636	99.636	100	100	100	100	99.636	100	100	99.636	100	100	100	100	100	99.636	100	100	100	99.636	99.636	100	100	100	100	100	100	100	99.636	99.636	100	99.636	100	100	100	100	100	99.636	99.636	100	100	100	100	100	100	100	99.636	100
CD630_14310	99.615	99.615	99.615	99.808	100	99.615	99.808	99.615	99.615	99.615	99.135	99.615	99.615	99.615	99.615	99.808	99.615	99.615	99.615	99.615	99.615	99.519	99.808	99.808	99.808	99.519	99.808	100	99.808	99.519	99.615	99.615	99.519	100	100	99.615	99.615	99.423	99.519	99.519	100	99.615	99.519	99.519	100	99.808	99.808	99.519	100
CD630_14320	100	100	100	100	100	100	100	100	100	100	98	100	100	100	100	100	100	100	100	100	100	100	100	100	100	100	100	100	100	100	100	100	100	100	100	100	100	99.5	100	100	100	100	100	100	100	100	100	100	100
CD630_14330	99.86	99.86	99.86	100	100	99.86	100	99.86	100	99.86	99.439	100	100	99.86	99.86	99.86	99.86	100	100	100	99.86	100	99.86	99.86	100	99.86	100	99.86	100	100	99.86	99.86	100	100	100	100	99.86	98.457	100	100	100	100	99.86	99.86	100	99.86	100	100	100
CD630_14340	100	100	100	100	100	100	100	100	100	100	97.938	100	100	100	100	98.969	100	100	100	100	100	100	98.969	98.969	100	100	100	100	98.969	100	100	100	100	100	100	100	100	97.938	100	100	100	100	100	100	100	98.969	100	100	100
CD630_14350	99.784	99.784	99.784	99.353	100	99.784	98.922	99.784	99.784	99.138	98.491	99.784	99.784	99.784	99.784	98.922	99.784	99.784	99.784	99.784	99.784	99.784	98.922	98.922	99.353	99.569	99.353	100	99.138	99.784	99.784	99.138	99.784	100	100	99.784	99.784	99.569	99.784	99.784	100	99.784	99.569	99.569	100	98.922	99.353	99.784	100
CD630_14360	100	100	100	99.796	100	99.796	100	100	99.796	99.796	98.776	99.796	99.796	99.796	99.796	99.592	100	99.796	99.796	99.796	100	99.796	99.592	99.592	99.796	99.796	99.796	100	100	99.796	100	99.796	99.796	100	100	99.796	99.796	98.776	99.796	99.796	100	99.796	99.796	99.796	100	99.592	99.796	99.796	100
CD630_14370	100	100	100	100	100	100	100	100	100	100	99.495	100	100	100	100	100	100	100	100	100	100	100	100	100	100	100	100	100	100	100	100	100	100	100	100	100	100	100	100	100	100	100	100	100	100	100	100	100	100
CD630_14380	98.675	98.675	98.675	98.675	100	98.675	98.675	98.675	98.675	98.675	98.234	98.675	98.455	98.675	98.675	99.117	98.675	98.675	98.675	98.675	98.675	98.675	99.117	99.117	98.675	99.117	98.675	100	98.675	98.675	98.675	98.675	98.675	99.779	100	98.455	98.675	98.675	98.675	98.675	100	98.455	99.117	99.117	100	99.117	98.675	98.675	100
CD630_14390	100	100	100	100	100	100	100	100	100	100	100	100	100	100	100	100	100	100	100	100	100	100	100	100	100	100	100	100	100	100	100	100	100	100	100	100	100	100	100	100	100	100	100	100	100	100	100	100	100
CD630_14400	100	100	100	100	100	99.565	100	100	99.565	100	98.696	99.565	99.565	99.565	99.565	100	100	99.565	99.565	99.565	100	99.565	100	100	100	99.565	100	100	100	99.565	100	100	99.565	100	100	99.565	99.565	100	99.565	99.565	100	99.565	99.565	99.565	100	100	100	99.565	100
CD630_14410	100	100	100	100	100	100	100	100	100	100	100	100	100	100	100	100	100	100	100	100	100	100	100	100	100	100	100	100	100	100	100	100	100	100	100	100	100	100	100	100	100	100	100	100	100	100	100	100	100
CD630_14420	100	100	100	100	100	100	100	100	100	100	98.889	100		99.63	99.63	100	100	100	100	100	100	100	100	100	100	100	100	100	100	100	100	100	100	100	100	100	99.63	97.407	100	100	100	100	100	100	100	100	100	100	100
CD630_14430	99.155	99.155	99.155	99.437	100	99.155	98.592	99.155	99.437	99.437	98.873	99.437	99.437	99.437	99.437	99.437	99.155	99.437	99.437	99.437	99.155	99.437	99.437	99.437	100	99.437	100	100	99.437	99.437	99.155	99.437	99.437	100	100	99.437	99.437	96.901	99.437	99.437	100	99.437	99.437	99.437	100	99.437	99.437	99.437	100
CD630_14440	100	100	100	100	100	100	100	100	99.167	100	99.167	99.167	99.167	100	100	100	100	99.167	99.167	99.167	100	100	100	100	100	100	100	100	100	100	100	100	100	100	100	99.167	100	99.583	100	100	100	99.167	100	100	100	100	100	100	100
CD630_14450	98.974	98.974	98.974	98.974	100	98.974	98.974	98.974	98.462	98.974	99.487	98.462	98.462	98.974	98.974	98.462	98.974	98.462	98.462	98.462	98.974	98.974	98.462	98.462	100	98.974	100	100	98.974	98.974	98.974	98.974	98.974	100	100	98.462	98.974	98.462	98.974	98.974	100	98.462	98.974	98.974	100	98.462	98.974	98.974	100
CD630_14460	99.117	99.117	99.117	99.338	100	98.896	99.338	99.117	99.338	99.338	98.455	99.338	99.338	99.338	99.338	98.896	99.117	99.338	99.338	99.338	99.117	99.338	98.896	98.896	100	99.338	100	100	99.338	99.117	99.117	99.338	99.338	100	100	99.338	99.338	98.896	99.338	99.338	100	99.174	99.338	99.338	100	98.896	99.338	99.338	100
CD630_14480	100	100	100	98.291	100	100	99.573	100	98.291	98.291	97.863	98.291	98.291	99.573	99.573	98.718	100	98.291	98.291	98.291	100	100	98.718	98.718	100	98.718	100	100	99.573	99.145	100	98.291	100	100	100	98.291	99.573	98.718	100	100	100	98.291	98.718	98.718	100	98.718	98.291	100	100
CD630_14490	100	100	100	100	100	100	100	100	100	100	100	100	100	100	100	100	100	100	100	100	100	100	100	100	100	100	100	100	100	100	100	100	100	100	100	100	100	100	100	100	100	100	100	100	100	100	100	100	100
CD630_14500	99.627	99.627	99.627	100	100	100	99.254	99.627	100	100	99.627	100	100	100	100	100	99.627	100	100	100	99.627	100	100	100	100	100	100	100	100	100	99.627	100	100	100	100	100	100	99.627	100	100	100	100	100	100	100	100	100	100	100
CD630_14510	99.18	99.18	99.18	100	100	98.361	100	99.18	99.18	100	98.361	99.18	99.18	100	100	99.18	99.18	99.18	99.18	99.18	99.18	99.18	99.18	99.18	100	99.18	100	100	99.18	100	99.18	100	99.18	100	100	99.18	100	99.18	99.18	99.18	100	99.18	99.18	99.18	100	99.18	100	99.18	100
CD630_14520	99.408	99.408	99.408	100	100	99.408	99.408	99.408	100	100	98.817	100	100	100	100	98.817	99.408	100	100	100	99.408	100	98.817	98.817	100	99.408	100	100	99.408	100	99.408	100	100	100	100	100	100	97.633	100	100	100	100	99.408	99.408	100	98.817	100	100	100
CD630_14530	100	100	100	100	100	100	100	100	100	100	100	100	100	100	100	100	100	100	100	100	100	100	100	100	100	100	100	100	100	100	100	100	100	100	100	100	100	100	100	100	100	100	100	100	100	100	100	100	100
CD630_14540	100	100	100	100	100	100	100	100	100	100	99.832	100	100	100	100	100	100	100	100	100	100	100	100	100	100	100	100	100	100	99.832	100	100	100	100	100	100	100	99.832	100	100	100	100	100	100	100	100	99.832	100	100
CD630_14550	100	100	100	100	100	100	100	100	100	100	100	100	100	100	100	100	100	100	100	100	100	100	100	100	100	100	100	100	100	100	100	100	100	100	100	100	100	100	100	100	100	100	100	100	100	100	100	100	100
CD630_14560	99.565	99.565	99.565	100	100	100	100	99.565	100	99.565	99.13	100	100	100	100	100	99.565	100	100	100	99.565	100	100	100	100	100	100	100	100	100	99.565	99.565	100	100	100	100	100	99.565	100	100	100	100	100	100	100	100	100	100	100
CD630_14570	99.727	99.727	99.727	100	100	100	100	99.727	100	100	99.454	100	100	100	100	100	99.727	100	100	100	99.727	99.727	100	100	99.727	100	99.727	100	100	99.727	99.727	100	99.727	100	100	100	100	99.727	99.727	99.727	100	100	100	100	100	100	100	99.515	100
CD630_14580	98.438	98.438	98.438	98.958	100	98.958	98.958	98.438	98.438	98.438		98.438	98.438	98.958	98.958	98.958	98.438	98.438	98.438	98.438	98.438	98.958	98.958	98.958	98.958	98.958	98.958	99.479	98.958	98.958	98.438	98.438	98.958	100	100	98.438	98.958	97.917	98.958	98.958	100	98.438	98.958	98.958	100	98.958	98.958	98.958	100
CD630_14590	100	100	100	100	100	100	100	100	100	100	99.359	100	100	100	100	100	100	100	100	100	100	100	100	100	100	100	100	100	100	100	100	100	100	100	100	100	100	100	100	100	100	100	100	100	100	100	100	100	100
CD630_14600	100	100	100	100	100	100	99.371	100	100	100	100	100	100	100	100	100	100	100	100	100	100	100	100	100	100	100	100	100	99.371	100	100	100	100	100	100	100	100	99.371	100	100	100	100	100	100	100	100	100	100	100
CD630_14610	99.176	99.176	99.176	99.451	99.167	97.802	99.451	99.176	99.451	99.451	98.077	99.451	99.451	99.725	99.725	99.451	99.176	99.451	99.451	99.451	99.176	99.725	99.451	99.451	99.725	99.451	99.725	100	99.725	99.451	99.176	99.451	99.725	100	100	99.451	99.725	98.901	99.725	99.725	100	99.451	99.451	99.451	100	99.451	99.451	99.725	100
CD630_14620	100	100	100	100	100	99.231	100	100	100	100	100	100	100	100	100	100	100	100	100	100	100	100	100	100	100	100	100	100	100	100	100	100	100	100	100	100	100	100	100	100	100	100	100	100	100	100	100	100	100
CD630_14630	99.329	99.329	99.329	99.329	100	99.329	99.329	99.329	99.329	99.329	98.658	99.329	99.329	99.329	99.329	99.329	99.329	99.329	99.329	99.329	99.329	100	99.329	99.329	100	99.329	100	100	100	99.329	99.329	99.329	100	100	100	99.329	99.329	99.329	100	100	100	99.329	99.329	99.329	100	99.329	99.329	100	100
CD630_14640	100	100	100	100	100	100	100	100	100	100	99.574	100	100	99.574	99.574	100	100	100	100	100	100	100	100	100	100	100	100	100	100	100	100	100	100	100	100	100	99.574	100	100	100	100	100	100	100	100	100	100	100	100
CD630_14650	99.761	99.761	99.761	99.282	100	100	99.043	99.761	99.282	99.522	97.129	99.282	100	99.043	99.043	99.282	99.761	99.282	99.282	99.282	99.761	100	99.282	99.282	100	99.282	100	100	100	99.522	99.761	99.522	100	100	100	99.282	99.043	98.804	100	100	100	99.282	99.282	99.282	100	99.282	99.522	100	100
CD630_14660	100	100	100	100	100	100	99.558	100	100	100	100	100	100	100	100	100	100	100	100	100	100	99.558	100	100	100	100	100	100	100	99.558	100	100	99.558	100	100	100	100	100	99.558	99.558	100	100	100	100	100	100	100	99.558	100
CD630_14670	99.649	99.649	99.649	99.18	99.883	99.415	99.415	99.532	99.18	99.297	97.19	99.18	99.063	99.297	99.297	99.766	99.532	99.18	99.18	99.18	99.649	100	99.766	99.766	100	99.415	100	100	99.532	99.532	99.649	99.297	100	100	100	99.18	99.297	99.415	100	100	100	99.18	99.415	99.415	100	99.766	99.297	100	100
CD630_14680	99.765	99.765	99.765	100	100	99.529	100	99.765	100	100	100	100	100	100	100	100	99.765	100	100	100	99.765	100	100	100	100	99.765	100	100	100	100	99.765	100	100	100	100	100	100	100	100	100	100	100	99.765	99.765	100	100	100	100	100
CD630_14690	99.007	99.007	99.007	99.901	100	99.901	100	99.007	99.106	99.901	98.61	99.106	99.206	99.503	99.503	99.106	99.007	99.106	99.106	99.106	99.007	99.801	99.106	99.106	100	100		100	100	100	99.007	99.901	99.801	100	100	99.206	99.503	99.007	99.801	99.801	100	99.206	100	100	100	99.106		99.801	99.901
CD630_14700	100	100	100	100	100	100	99	100	100	100	97	100	100	100	100	100	100	100	100	100	100	100	100	100	100	100	100	100	100	100	100	100	100	100	100	100	100	99	100	100	100	100	100	100	100	100	100	100	100
CD630_14720	99.662	99.662	99.662	99.662	100	99.662	99.493	99.662	99.493	99.662	97.804	99.493	99.662	99.493	99.493	99.662	99.662	99.493	99.493	99.493	99.662	99.662	99.662	99.662	99.493	99.831	99.493	100	99.831	99.662	99.662	99.662	99.662	100	100	99.662	99.493	99.155	99.662	99.662	100	99.662	99.831	99.831	100	99.662	99.662	99.662	100
CD630_14730	99.492	99.492	99.492	99.492	100	99.831	98.816	99.492	99.492	99.492	97.631	99.492	99.492	99.492	99.492	99.323	99.492	99.492	99.492	99.492	99.492	99.492	99.323	99.323	99.492	99.492	99.492	100	99.492	98.985	99.492	99.492	99.492	100	100	99.492	99.492	98.816	99.492	99.492	100	99.492	99.492	99.492	100	99.323	99.492	99.492	100
CD630_14740	95.055	98.901	100	100	100	97.802	100		100	100	98.352	100		98.901	99.408	95.604	100	98.352		99.451				100	100	99.451	100	100	98.63	98.63	95.62	100	99.435	100	99.315	99.187	100	100	95.604	100	97.253		99.429	95.604	100	95.58	97.802	98.901	95.604
CD630_14750	99.01	99.01	99.01	99.01	100	99.01	99.01	99.01	99.505	99.505	97.03	99.505	98.515	99.01	99.01	99.01	99.01	99.505	99.505	99.505	99.01	99.01	99.01	99.01	99.505	100	99.505	100	99.01	99.01	99.01	99.505	99.01	100	100	98.515	99.01	99.505	99.01	99.01	100	98.515	100	100	100	99.01	99.01	99.01	100
CD630_14760	99.689	99.689	99.689	99.896	100	99.793	99.896	99.68	99.896	99.896	100	99.896	99.068	99.896	99.896	99.793	99.689	99.896	99.896	99.896	99.689	99.586	99.793	99.793	97.196	99.793	97.196	100	99.689	99.793	99.689	99.896	99.586	100	100	99.068	99.896	99.068	99.586	99.586	100	99.068	99.793	99.793	100	99.793	99.896	99.586	100
CD630_14770	100	100	100	100	100	100	100	100	100	100	100	100	100	100	100	100	100	100	100	100	100	100	100	100	100	100	100	100	100	100	100	100	100	100	100	100	100	100	100	100	100	100	100	100	100	100	100	100	100
CD630_14780	100	100	100	100	100	100	100	100	100	100	100	100	100	100	100	100	100	100	100	100	100	100	100	100	100	100	100	100	100	100	100	100	100	100	100	100	100	100	100	100	100	100	100	100	100	100	100	100	100
CD630_14790	99.861	99.861	99.861	99.861	100	99.861	99.861	99.861	99.861	99.861	99.166	99.861	99.861	99.793	99.861	99.861	100	99.861	99.861	99.861	99.861	99.861	99.861	99.861	99.861	99.861	99.861	100	99.722	99.861	99.861	99.861	99.861	100	100	99.861	99.861	99.722	99.861	99.861	100	99.861	99.861	99.861	100	99.861	99.861	99.861	100
CD630_14800	100	100	100	100	100	100	100	100	100	100	98.113	100	100	100	100	100	100	100	100	100	100	100	100	100	100	100	100	98.113	100	100	100	100	100	100	100	100	100	100	100	100	100	100	100	100	98.113	100	100	100	98.113
CD630_14810	100	100	100	100	100	100	100	100	100	100	99.578	100	100	99.578	99.578	100	100	100	100	100	100	100	100	100	100	100	100	100	100	100	100	100	100	100	100	100	99.578	100	100	100	100	100	100	100	100	100	100	100	100
CD630_14820	100	100	100	100	100	100	100	100	99.611	99.611	99.222	99.611	100	99.611	99.611	99.611	100	99.222	99.611	99.611	100	99.611	99.611	99.611	100	100	100	100	99.611	100	100	99.611	99.611	100	100	100	99.611	99.222	99.611	99.611	100	100	100	100	100	99.611	100	99.611	100
CD630_14830	100	100	100	100	100	100	99.59	100	99.59	100	99.18	99.59	100	100	100	100	100	99.59	99.59	99.59	100	99.59	100	100	100	100	100	100	99.59	100	100	100	99.59	100	100	100	100	100	99.59	99.59	100	100	100	100	100	100	100	99.59	100
CD630_14840	100	100	100	100	100	100	100	100	100	100	99.396	100	100	100	100	100	100	100	100	100	100	100	100	100	100	100	100	100	100	100	100	100	100	100	100	100	100	100	100	100	100	100	100	99.698	100	100	100	100	100
CD630_14850	100	100	100	100	100	100	100	100	100	100	100	100	100	100	100	100	100	100	100	100	100	100	100	100	99.497	100	99.497	100	100	100	100	100	100	100	100	100	100	99.497	100	100	100	100	100	100	100	100	100	100	100
CD630_14860	100	100	100	100	100	100	100	100	100	100	97	100	100	100	100	100	100	100	100	100	100	100	100	100	100	100	100	100	100	100	100	100	100	100	100	100	100	99.5	100	100	100	100	100	100	100	100	100	100	100
CD630_14870	96.154	96.154	96.154	95.862	100	95.139	95.139	96.154	100	95.862	86.207	100	96.154	100	100	100	96.154	100	100	100	96.154	100	100	100	96.154	95.139	96.154	100	96.154	96.154	96.154	95.862	100	100	100	96.154	100	95.172	100	100	100	96.154	95.139	95.139	100	100	95.862	100	100
CD630_14880	99.683	99.683	99.683	99.365	100	98.73	100	99.683	100	99.365	97.46	100	99.365	100	100	99.365	99.683	100	100	100	99.683	100	99.365	99.365	99.048	99.048	99.048	100	100	99.365	99.683	99.365	100	100	100	99.048	100	99.669	100	100	100	99.048	99.048	99.048	100	99.365	99.365	100	100
CD630_14890	100	100	100	99.689	100	100	100	100	100	99.689	99.379	100	99.379	100	100	100	100	100	100	100	100	100	100	100	99.689	100	99.689	100	100	100	100	99.689	100	100	100	99.689	100	100	100	100	100	99.689	100	100	100	100	99.689	100	100
CD630_14900	100	100	100	100	100	100	100	100	100	100	99.087	100	100	100	100	100	100	100	100	100	100	100	100	100	100	100	100	100	100	100	100	100	100	100	100	100	100	100	100	100	100	100	100	100	100	100	100	100	100
CD630_14910	100	100	100	99.621	100	100	100	100	100	99.621	100	100	100	100	100	100	100	100	100	100	100	100	100	100	100	100	100	100	100	100	100	99.621	100	100	100	100	100	99.621	100	100	100	100	100	100	100	100	99.621	100	100
CD630_14920	99.782	99.782	99.782	99.782	100	99.782	99.672	99.782	99.672	99.782	99.236	99.672	99.672	99.782	99.891	99.672	99.782	99.672	99.672	99.672	99.782	99.672	99.672	99.672	99.782	99.672	99.782	100	100	99.672	99.782	99.782	99.672	100	100	99.672	99.891	99.672	99.672	99.672	100	99.672	99.672	99.782	100	99.672	99.782	99.672	100
CD630_14930	100	100	100	100	100	100	100	100	100	100	99.507	100	100	100	100	100	100	100	100	100	100	100	100	100	100	100	100	100	100	100	100	100	100	100	100	100	100	99.507	100	100	100	100	100	100	100	100	100	100	100
CD630_14940	99.487	99.487	99.487	100	100	100	100	100	100	100	99.487	100	100	99.487	99.487	100	100	100	100	100	100	100	98.582	100	100	100	100	100	100	100	100	100	100	100	100	100	99.487	100	100	100	100	100	100	100	100	100	100	100	100
CD630_14950	100	100	100	99.627	100	100	100	100	100	100	98.507	100	100	100	100	100	100	100	100	100	100	100	100	100	100	100	100	100	100	100	100	100	100	100	100	100	100	98.881	100	100	100	100	100	100	100	100	100	100	100
CD630_14960	99.745	99.745	99.745	99.49	100	99.745	99.745	99.745	99.745	99.745	98.724	99.745	99.745	99.745	99.745	99.745	99.745	99.745	99.745	99.745	99.745	99.745	99.745	99.745	99.49	99.745	99.49	100	100	97.59	100	99.745	99.745	100	100	99.745	99.745	99.49	99.745	99.745	100	99.745	99.745	99.745	100	99.745	99.745	99.745	100
CD630_14970	99.371	99.371	99.371	98.113	100	98.742	98.742	99.371	98.742	98.742	98.742	98.742	98.742	98.113	98.113	98.742	99.371	98.742	98.742	98.742	99.371	98.742	98.742	98.742	98.742	99.371	98.742	100	100	99.371	99.371	98.742	98.742	100	100	98.742	98.113	98.742	98.742	98.742	100	98.742	99.371	99.371	100	98.742	98.742	98.742	100
CD630_14980	100	100	100	100	100	100	100	100	100	100	100	100	100	100	100	100	100	100	100	100	100	100	100	100	100	100	100	100	100	100	100	100	100	100	100	100	100	99.663	100	100	100	100	100	100	100	100	100	100	100
CD630_14990	100	100	100	99.512	100	99.756		100	99.756	99.756		99.756	100	100	100	99.512	100	99.756	99.756	99.756	100	99.756	99.512	99.512	100		100	100	100	99.512	78.947		99.756	100	100	100	100		99.756	99.756	100	100			100	99.512	99.512	99.756	100
CD630_15000		97.587	97.587	97.051	100	67.857		86.926		63.043	55.294	75	96.97	100	55.102		97.619	97.619	100	89.6	98.214			96.783	97.006	96.247		100	55.882	73.81	93.496	97.855	97.917	100	67.105		67.257	74.857			63.158	75.362			54.375		92.683	97.619	97.143
CD630_15020	99.545	99.545	99.545	100	100	100	100	99.545	100	100	98.636	100	100	100	100	100	99.545	100	100	100	99.545	100	100	100	100	100	100	100	100	100	99.545	100	100	100	100	100	100	99.545	100	100	100	100	100	100	100	100	100	100	100
CD630_15030	100	100	100	100	100	99.187	100	100	100	99.187	100	100	100	100	100	100	100	100	100	100	100	100	100	100	100	100	100	100	100	100	100	99.187	100	100	100	100	100	100	100	100	100	100	100	100	100	100	100	100	100
CD630_15040	98.973	98.973	98.973	99.658	100	99.658	98.973	98.973	100	100	98.288	100	99.658	100	100	99.658	98.973	100	100	100	98.973	99.315	99.658	99.658	99.658	99.658	99.658	100	100	99.658	98.973	100	99.315	100	100	99.658	100	100	99.315	99.315	100	99.658	99.658	99.658	100	99.658	99.658	99.315	99.242
CD630_15050	100	100	100	99.623	100	99.623	100	100	99.623	99.623	95.849	99.623	100	99.623	99.623	99.623	100	99.623	99.623	99.623	100	99.623	99.623	99.623	99.623	100	99.623	100	99.623	100	100	99.623	99.623	100	100	100	99.623	100	99.623	99.623	100	100	100	100	100	99.623	99.623	99.623	100
CD630_15060	99.321	99.321	99.321	98.869	100	99.321	100	99.321	99.321	99.548	99.095	99.321	99.774	99.321	99.321	99.321	99.321	99.321	99.321	99.321	99.321	99.095	99.321	99.321	99.321	99.321	99.321	100	99.095	100	99.321	99.548	99.095	100	100	99.774	99.321	99.548	99.095	99.095	100	99.774	99.321	99.321	100	99.321	98.869	99.095	99.774
CD630_15070	99.487	99.487	99.487	100	100	98.974	100	99.487	100	100	97.949	100	100	99.487	99.487	100	99.487	100	100	100	99.487	100	100	100	98.974	100	98.974	100	100	100	99.487	100	100	100	100	100	99.487	95.897	100	100	100	100	100	100	100	100	100	100	100
CD630_15071	100	100	100	98	100	100	100	100	98	100	98	98	100	100	100	100	100	98	98	98	100	100	100	100	100	100	100	100	100	100	100	100	100	100	100	100	100	100	100	100	100	100	100	100	100	100	98	100	100
CD630_15080	99.667	99.667	99.667	99.333	100	99.667	99.333	99.667	99.667	99.333	98.667	99.667	99.333	99	99	96.949	99.667	76.471	99.667	99.667	99.667	99.333	96.949	96.949	99.333	99.667	99	100	99	99.667	99.667	99.333	99.333	100	100	99.333	99	99.333	99.333	99.333	100	99.333	99.667	99.667	100	96.949	99	99.333	100
CD630_15090	100	100	100	99.474	100	100	99.474	100	100	100	95	100	100	100	100	100	100	100	100	100	100	99.474	100	100	100	100	100	100	99.474	100	100	100	99.474	100	100	100	100	97.368	99.474	99.474	100	100	100	100	100	100	98.947	99.474	100
CD630_15100	99.537	99.537	99.537	99.537	99.537	99.074	99.537	99.537	99.537	99.537	99.074	99.537	99.537	99.074	99.074	99.537	99.537	99.537	99.537	99.537	99.537	99.537	99.537	99.537	99.537	99.537	99.537	100	99.537	99.537	99.537	99.537	99.537	100	100	97.279	99.074	99.537	99.537	99.537	100	99.074	99.537	99.537	100	99.537	99.537	99.537	100
CD630_15110	100	100	100	100	100	99.016	100	100	100	100	97.705	100	99.672	100	100	100	100	100	100	100	100	100	100	100	100	100	100	100	100	100	100	100	100	100	100	99.672	100	98.361	100	100	100	99.672	100	100	100	100	100	100	100
CD630_15111	100	100	100	100	100	100	100	100	100	100	100	100	100	100	100	100	100	100	100	100	100	100	100	100	100	100	100	100	100	100	100	100	100	100	100	100	100	100	100	100	100	100	100	100	100	100	100	100	100
CD630_15120	99.645	99.645	99.645	99.647	100	99.647	100	99.645	99.293	100	99.293	99.293	100	100	100	99.647	99.645	99.293	99.293	99.293	99.645	99.647	99.647	99.647	99.647	100	99.647	100	100	100	99.645	100	99.647	100	100	100	100	99.291	99.647	99.647	100	100	100	100	100	99.647	100	99.647	100
CD630_15130	100	100	100	100	100	100	100	100	100	100	98.551	100	99.638	99.638	99.638	100	100	100	100	100	100	99.638	100	100	95.273	100	100	100	99.638	100	100	100	99.638	100	100	99.638	99.638	99.275	99.638	99.638	100	98.188	100	100	100		99.638	99.638	100
CD630_15140	98.997	98.997	98.997	100	100	100	100	98.997	100	99.331	98.328	100	100	100	100	100	98.997	100	100	100	98.997	99.666	100	100	100	100	100	100	99.666	99.666	98.997	99.331	99.666	100	100	100	100	97.324	99.666	99.666	100	100	100	100	100	100	100	99.666	100
CD630_15150	99.857	99.857	99.857	100	100	100	99.713	99.857	99.57	99.713	97.994	99.57	99.857	99.713	99.713	99.713	99.857	99.57	99.57	99.57	99.857	99.857	99.713	99.713	99.544	99.713	99.544	100	99.857	99.857	99.857	99.713	99.857	100	100	99.857	99.713	98.854	99.857	99.857	100	99.857	99.713	99.713	100	99.713	99.57	99.857	100
CD630_15152	100	100	100	97.802	100	97.802	100	100	98.901	96.703	75.824	98.901	100	100	100	100	100	98.901	98.901	98.901	100	100	100	100	100	98.901	100	100	97.802	100	100	96.703	100	100	100	100	100	100	100	100	100	100	98.901	98.901	100	100	100	100	100
CD630_15160	100	100	100	100	100	100	100	100	99.634	100	99.634	99.634	99.634	99.634	99.634	100	100	99.634	99.634	99.634	100	99.634	100	100	100	99.634	100	100	100	99.634	100	100	99.634	100	100	99.634	99.634	100	99.634	99.634	100	99.634	99.634	99.634	100	100	100	99.634	100
CD630_15170	100	100	100	100	100	100	99.859	100	100	99.859	99.859	100	100	100	100	100	100	100	100	100	100	99.859	100	100	99.859	100	99.859	100	100	100	100	99.859	99.859	100	100	100	100	100	99.859	99.859	100	100	100	100	100	100	100	99.859	100
CD630_15180	100	100	100	100	100	100	100	100	100	100	100	100	100	100	100	100	100	100	100	100	100	100	100	100	100	100	100	100	100	100	100	100	100	100	100	100	100	100	100	100	100	100	100	100	100	100	100	100	100
CD630_15190	100	100	100	100	100	98.639	100	100	100	100	100	100	100	99.32	99.32	99.32	100	100	100	100	100	99.32	99.32	99.32	100	100	100	100	99.32	100	100	100	99.32	100	100	100	99.32	98.639	99.32	99.32	100	100	100	100	100	99.32	100	99.32	100
CD630_15200	99.69	99.69	99.69	99.381	100	99.69	99.381	99.69	100	99.381	97.214	100	99.69	100	100	99.69	99.69	100	100	100	99.69	99.071	99.69	99.69	99.381	100	99.381	100	99.071	99.381	99.69	99.381	99.071	100	100	99.69	100	99.381	99.071	99.071	100	99.69	100	100	100	99.69	99.381	99.071	100
CD630_15210	100	100	100	100	100	100	100	100	99.752	99.752	99.007	99.752	100	99.752	99.752	99.752	100	99.752	99.752	99.752	100	98.745	99.752	99.752	100	100	100	100	100	100	100	99.752	100	100	100	100	99.752	100	100	100	100	100	100	100	100	99.752	100	100	100
CD630_15220	100	100	100	100	100	100	100	100	99.66	99.66	97.619	99.66	100	100	100	99.66	100	99.66	99.66	99.66	100	100	99.66	99.66	100	100	100	100	100	100	100	99.66	100	100	100	100	100	99.66	100	100	100	100	100	100	100	99.66	100	100	100
CD630_15230	100	100	100	100	100	100	100	100	100	100	100	100	100	100	100	100	100	100	100	100	100	100	100	100	100	100	100	100	100	100	100	100	100	100	100	100	100	100	100	100	100	100	100	100	100	100	100	100	100
CD630_15240	95.055	98.901	100	100	95.588	97.802	99.441		98.901	95.604	96.154	100		100	100	100		97.253		96.154				100		100	100	100		98.63	98.63	100	95.48	100	98.63	99.187	100	95.604	100	100	97.802	100	95.455	100	99.265	100	97.802	99.451	100
CD630_15250	99.739	99.739	99.739	99.739	100	100	99.478	99.739	100	99.739	98.956	100	99.739	100	100	100	99.558	100	100	100	99.739	100	100	100	99.739	99.478	99.739	100	99.739	99.739	99.739	99.739	100	100	100	99.739	100	99.478	100	100	100	99.739	99.478	99.478	99.739	100	99.739	100	100
CD630_15260	99.526	99.526	99.526	99.526	100	99.763	99.763	99.526	99.763	99.763	99.763	99.763	99.763	99.526	99.526	99.763	99.526	99.763	100	99.763	99.526	99.763	99.763	99.763	99.763	99.763	99.763	100	99.526	99.763	99.526	99.763	99.763	100	100	99.763	99.526	99.526	99.763	99.763	100	99.763	99.763	99.763	100	99.763	99.526	99.763	100
CD630_15270	99.757	99.757	99.757	100	100	99.757	99.757	99.757	100	100	100	100	100	99.757	99.757	100	99.757	100	100	100	99.757	98.571	100	100	99.757	100	99.757	100	100	100	99.757	100	99.757	100	100	100	99.757	100	99.757	99.757	100	100	100	100	100	100	100	99.757	100
CD630_15280	100	100	100	100	100	100	100	100	100	100	100	100	100	100	100	100	100	100	100	100	100	100	100	100	100	100	100	100	100	100	100	100	100	100	100	100	100	100	100	100	100	100	100	100	100	100	100	100	100
CD630_15290	100	100	100	100	100	100	100	100	100	100	99.756	100	100	100	100	100	100	100	100	100	100	99.756	100	100	99.756	100	99.756	100	100	100	100	100	99.756	100	100	100	100	100	99.756	99.756	100	100	100	100	97.898	100	100	99.714	100
CD630_15300	100	100	100	100	100	100	99.701	100	100	100	96.354	100	100	100	100	99.701	100	100	100	100	100	100	99.701	99.701	100	99.701	100	100	100	100	100	100	100	100	100	100	100	99.701	100	100	100	100	99.701	99.701	100	99.701	100	100	100
CD630_15310	100	100	100	100	100	100	100	100	100	100	98.667	100	100	100	100	100	100	100	100	100	100	100	100	100	100	99.111	100	99.556	99.556	100	100	100	100	99.556	99.556	100	100	100	100	100	99.556	100	99.111	99.111	99.556	100	100	100	99.556
CD630_15320	99.609	99.609	99.609	100	100	100	99.609	99.609	100	100	98.828	100	100	100	100	100	99.609	100	100	100	99.609	100	100	100	100	100	100	100	100	99.609	99.609	100	100	100	100	100	100	100	100	100	100	100	100	100	100	100	100	100	100
CD630_15330	99.536	99.536	99.536	99.536	100	99.071	99.845	99.536	99.845	99.845	97.403	99.845	99.381	99.381	99.381	99.69	99.536	99.845	99.845	99.845	99.536	99.381	99.69	99.69	99.381	99.226	99.381	100	99.226	99.381	99.536	99.845	99.381	100	100	99.381	99.381	99.381	99.381	99.381	100	99.381	99.226	99.226	100	99.69	99.536	99.381	100
CD630_15340	99.814	99.814	99.814	99.814	100	100	99.814	99.814	100	100	100	100	100	99.814	99.814	99.814	99.814	100	100	100	99.814	100	99.814	99.814	100	100	100	100	99.814	100	99.814	100	100	100	100	100	99.814	100	100	100	100	100	100	100	100	99.814	99.814	100	100
CD630_15350	99.648	99.648	99.648	100	100	100	99.648	99.648	100	99.648	99.296	100	99.648	99.648	99.648	100	99.648	100	100	100	99.648	100	100	100	100	100	100	100	100	100	99.648	99.648	100	100	100	99.648	99.648	99.648	100	100	100	99.648	100	100	100	100	100	100	100
CD630_15360	100	100	100	100	100	100	100	100	100	100	99.664	100	100	100	100	100	100	100	100	100	100	100	100	100	100	100	100	100	100	100	100	100	100	100	100	100	100	100	100	100	100	100	100	100	100	100	100	100	100
CD630_15370	100	100	100	100	100	100	99.785	100	100	100	100	100	100	100	100	100	100	100	100	100	100	100	100	100	100	100	100	100	100	100	100	100	100	100	99.492	100	100	99.785	100	100	100	100	100	100	100	100	100	100	100
CD630_15380	100	100	100	100	100	99.865	99.595	100	100	100	99.054	100	100	99.865	99.865	99.595	100	100	100	100	100	100	99.595	99.595	100	99.865	100	100	99.865	100	100	100	100	100	100	100	99.865	99.73	100	100	100	100	99.865	99.865	100	99.595	100	100	100
CD630_15390	99.197	99.197	99.197	99.197	100	100	99.598	99.197	99.598	99.598	98.795	99.598	99.598	100	100	99.197	99.197	99.598	99.598	99.598	99.197	99.598	99.197	99.197	99.598	99.598	99.598	100	99.598	99.598	99.197	99.598	99.598	100	100	99.598	100	97.189	99.598	99.598	100	99.598	99.598	99.598	100	99.197	99.197	99.598	100
CD630_15400	99.522	99.522	99.522	99.043	100	98.724	99.203	99.522	99.203	98.724	97.927	99.203	99.203	99.522	99.522	99.362	99.522	99.203	99.203	99.203	99.522	99.203	99.362	99.362	99.203	98.884	99.203	100	99.043	99.362	99.522	98.724	99.203	100	100	99.203	99.522	98.405	99.203	99.203	100	99.203	98.884	98.884	100	99.362	99.043	99.203	100
CD630_15410	100	100	100	100	100	100	100	100	100	100	99.784	100	100	100	100	100	100	100	100	100	100	100	100	100	100	100	100	99.784	100	100	100	100	100	99.784	99.784	100	100	100	100	100	99.784	100	100	100	99.784	100	100	100	99.784
CD630_15420	99.712	99.712	99.712	100	100	100	99.424	99.712	100	100	99.712	100	100	100	100	99.712	99.712	100	100	100	99.712	96.491	99.712	99.712	99.712	99.712	99.712	100	99.712	99.712	99.712	100	99.712	100	100	100	100	99.712	99.712	99.712	100	100	99.712	99.712	100	99.712	100	99.712	100
CD630_15430	99.541	99.541	99.541	100	100	100	99.083	99.541	99.541	100	100	99.541	99.541	100	100	99.541	99.541	99.541	99.541	99.541	99.541	99.541	99.541	99.541	100	100	100	100	100	99.541	99.541	100	99.541	100	100	99.541	100	100	99.541	99.541	100	99.541	100	100	100	99.541	100	99.541	100
CD630_15431	100	100	100	100	100	100	100	100	100	100	100	100	100	100	100	100	100	100	100	100	100	100	100	100	100	100	100	100	100	100	100	100	100	100	100	100	100	100	100	100	100	100	100	100	100	100	100	100	100
CD630_15450	98.942	98.942	98.942	99.471	100	99.471	98.942	98.942	99.471	99.471	99.471	99.471	99.471	98.942	98.942	99.471	98.942	99.471	99.471	99.471	98.942	99.471	99.471	99.471	98.942	98.413	98.942	100	99.471	99.471	98.942	99.471	99.471	100	100	99.471	98.942	98.942	99.471	99.471	100	99.471	98.413	98.413	100	99.471	99.471	99.471	100
CD630_15460	100	100	100	100	100	100	100	100	100	100	98.624	100	100	100	100	100	100	100	100	100	100	99.541	100	100	100	100	100	100	100	99.541	100	100	99.541	100	100	100	100	100	99.541	99.541	100	100	100	100	100	100	100	99.541	100
CD630_15461	100	100	100	100	100	100	100	100	100	100	100	100	100	100	100	100	100	100	100	100	100	100	100	100	100	100	100	100	100	100	100	100	100	100	100	100	100	100	100	100	100	100	100	100	100	100	100	100	100
CD630_15470	99.683	99.683	99.683	99.683	100		99.365	99.683	99.683	99.683	99.683	99.683	99.683	99.683	99.683	99.683	99.683	99.683	99.683	99.683	99.683	99.683	99.683	99.683	99.683		99.683	100	99.683	99.683	99.683	99.683	99.683	100	100	99.683	99.683	99.683	99.683	99.683	100	99.683			100	99.683	99.683	99.683	100
CD630_15480	100	100	100	99.522	100	100	100	100	100	100	100	100	100	100	100	100	100	100	100	100	100	100	100	100	100	100	100	100	100	100	100	100	100	100	100	100	100	100	100	100	100	100	100	100	100	100	99.522	100	100
CD630_15490	100	100	100	99.714	100	100	99.714	100	99.429	100	98.857	99.429	99.429	100	100	99.429	100	99.429	99.429	99.429	100	100	99.429	99.429	100	99.714	100	100	98.485	100	100	100	100	100	100	99.429	100	100	100	100	100	99.429	99.714	99.714	100	99.429	100	100	100
CD630_15500	100	100	100	99.482	100	100	100	100	100	100	98.964	100	100	100	100	100	100	100	100	100	100	100	100	100	100	100	100	100	100	100	100	100	100	100	100	100	100	100	100	100	100	100	100	100	100	100	99.482	100	100
CD630_15510	100	100	100	100	100	100	100	100	100	100	98.02	100	100	100	100	99.505	100	100	100	100	100	100	99.505	99.505	100	100	100	100	100	100	100	100	100	100	100	100	100	99.01	100	100	100	100	100	100	100	99.505	100	100	100
CD630_15520	100	100	100	100	100	100	100	99.585	100	100	97.095	100	100	100	100	100	99.585	100	100	100	99.585	100	100	100	100	100	100	100	99.585	100	100	100	100	100	100	100	100	98.755	100	100	100	100	100	100	100	100	100	100	100
CD630_15530	100	100	100	100	100	100	100	100	100	100	98.814	100	100	100	100	100	100	100	100	100	100	100	100	100	100	99.605	100	100	64.151	100	99.605	100	99.605	100	100	100	100	100	100	100	100	100	99.605	99.605	100	100	100	100	100
CD630_15540	99.552	99.552	99.552	99.103	100	99.103	99.552	99.552	99.552	99.552	98.206	99.552	99.552	99.552	99.552	99.552	99.552	99.552	99.552	99.552	99.552	99.103	99.552	99.552	99.552	99.552	99.552	100	99.552	99.103	99.552	99.552	99.103	100	100	99.552	99.552	99.103	99.103	99.103	100	99.552	99.552	99.552	100	99.552	99.103	99.103	100
CD630_15550	99.774	99.774	99.774	100	100	100	100	99.774	99.774	100	99.774	99.774	99.774	100	100	99.774	99.774	99.774	99.774	99.774	99.774	100	99.774	99.774	99.549	100	99.549	100	100	100	99.774	100	100	100	100	99.774	100	99.097	100	100	100	99.774	100	100	100	99.774	100	100	100
CD630_15560	99.64	99.64	99.64	99.64	100	100	100	99.64	99.64	100	99.281	99.64	99.64	99.64	99.64	99.64	99.64	99.64	99.64	99.64	99.64	100	99.64	99.64	99.64	99.64	99.64	100	99.64	100	99.64	100	100	100	100	99.64	99.64	99.64	100	100	100	99.64	99.64	99.64	100	99.64	99.64	100	95.604
CD630_15570	99.687	99.687	99.687	99.687	100	100	100	99.687	100	100	99.06	100	99.373	100	100	99.687	99.687	100	100	100	99.687	100	99.687	99.687	99.373	99.687	99.373	100	99.687	100	99.373	100	100	100	100	100	100	99.687	100	100	100	100	99.687	99.687	100	99.687	99.687	100	100
CD630_15580	100	100	100	99.379	100	100	100	100	100	100	99.379	100	99.379	100	100	100	100	100	100	100	100	100	100	100	99.379	100	99.379	100	100	100	100	100	100	100	100	100	100	100	100	100	100	100	100	100	100	100	99.379	100	100
CD630_15590	100	100	100	99.655	100	100	100	100	100	100	99.31	100	99.655	100	100	99.655	100	100	100	100	100	100	99.655	99.655	100	100	100	100	100	100	99.655	100	100	100	100	100	100	100	100	100	100	100	100	100	100	99.655	99.655	100	97.842
CD630_15600	98.81	98.81	98.81	98.81	100	98.413	98.413	98.81	99.206	99.206	92.857	99.206	97.222	99.206	99.206	97.619	98.81	99.206	99.206	99.206	98.81	99.206	97.619	97.619	99.206	98.81	99.206	100	98.016	99.206	98.81	99.206	99.206	100	100	99.206	99.206	96.032	99.206	99.206	100	99.206	98.81	98.81	100	97.619	98.81	99.206	100
CD630_15610	99.635	99.635	99.635	100	100	100	100	99.635	99.635	100	98.905	99.635	100	100	100	100	99.635	99.635	99.635	99.635	99.635	100	100	100	100	100	100	100	100	100	99.635	100	100	100	100	100	100	98.905	100	100	100	100	100	100	100	100	100	100	100
CD630_15620	100	100	100	99.213	100	99.213	99.606	100	100	100	96.063	100	99.213	99.606	99.606	99.213	100	100	100	100	100	100	99.213	99.213	99.606	99.606	99.606	100	99.606	100	100	100	100	100	100	99.606	99.606	97.638	100	100	100	99.606	99.606	99.606	100	99.213	99.213	100	100
CD630_15640	100	100	100	100	100	100	100	100	100	100	100	100	100	100	100	100	100	100	100	100	100	100	100	100	100	100	100	100	100	100	100	100	100	100	100	100	100	100	100	100	100	100	100	100	100	100	100	100	100
CD630_15650	99.697	99.697	99.697	100	100	99.697	99.697	99.697	99.091	99.091	99.091	99.091	100	99.697	99.697	99.697	99.697	99.091	99.091	99.091	99.697	99.091	99.697	99.697	99.697	99.394	99.697	100	99.697	99.091	99.697	99.091	99.091	100	100	99.394	99.697	99.394	99.091	99.091	100	99.394	99.394	99.394	100	99.697	100	99.091	100
CD630_15660	99.646	99.646	99.646	99.823	100	99.646	99.823	99.646	99.823	99.646	99.115	99.823	99.823	99.469	99.469	99.292	99.646	99.823	99.823	99.823	99.646	99.823	99.292	99.292	99.646	100	99.646	100	99.823	99.823	99.646	99.646	99.823	100	100	99.646	99.469	98.938	99.823	99.823	100	99.646	100	100	100	99.292	99.823	99.823	100
CD630_15670	100	100	100	100	100	99.558	100	100	99.558	100	99.115	99.558	100	99.558	99.558	100	100	99.558	99.558	99.558	100	99.558	100	100	99.558	99.558	99.558	100	100	99.558	100	100	99.558	100	100	100	99.558	99.115	99.558	99.558	100	100	99.558	99.558	100	100	100	99.558	100
CD630_15680	99.411	99.411	99.411	99.558	100	99.705	99.264	99.411	99.705	99.705	98.969	99.705	99.558	99.411	99.411	99.558	99.411	99.705	99.705	99.705	99.411	99.705	99.558	99.558	99.705	99.705	99.705	100	99.558	99.705	99.411	99.705	99.705	100	100	99.558	99.411	99.411	99.705	99.705	100	99.558	99.705	99.705	100	99.558	99.558	99.705	100
CD630_15690	99.471	99.471	99.471	99.471	100	99.471	100	99.471	99.471	99.471	99.471	99.471	99.471	99.471	99.471	99.471	99.471	99.471	99.471	99.471	99.471	99.471	99.471	99.471	99.471	100	99.471	100	100	99.471	99.471	99.471	99.471	100	100	99.471	99.471	99.471	99.471	99.471	100	99.471	100	100	100	99.471	99.471	99.471	100
CD630_15700	98.286	98.286	98.286	98.315	100	99.429	98.286	98.286	99.429	99.429	98.857	99.429	99.429	99.429	99.429	99.429	98.286	99.429	99.429	99.429	98.286	99.429	99.429	99.429	99.429	99.429	99.429	100	99.429	99.429	98.286	99.429	99.429	100	100	100	99.429	99.438	99.429	99.429	100	99.429	99.429	99.429	100	99.429	98.315	99.429	100
CD630_15710				96.154																				100	96.154		96.154	100						100
CD630_15720		96.133	96.685	96.961	90.909	67.857		92.308		63.043	55.294	73.387	96.97	94.828	55.102		97.024		100	89.6	97.619			97.514	97.006		97.514	84.848	55.882	80.488	91.057	96.961	100	99.724	82.486		86.275	74.857			63.158				63.158		86.667		97.143
CD630_15730	99.506	99.506	99.506	99.259	100	99.753	99.259	99.506	99.506	99.506	98.519	99.506	99.259	99.506	99.506	99.259	99.506	99.506	99.506	99.506	99.506	99.506	99.259	99.259	99.506	99.753	99.506	100	99.259	99.506	99.506	99.506	99.506	100	100	99.259	99.506	99.259	99.506	99.506	100	99.259	99.753	99.753	100	99.259	99.259	99.506	100
CD630_15740	98.851	98.851	98.851	100	100	99.425	93.548	98.851	97.701	99.425	96.552	97.701	99.425	100	100	99.425	98.851	97.701	97.701	97.701	98.851	96.552	99.425	99.425	98.851	100	98.851	100	100	96.552	98.851	99.425	96.552	100	100	99.425	100	98.851	96.552	96.552	100	99.425	100	100	100	99.425	100	96.552	100
CD630_15750	99.624	99.624	99.624	99.624	100	99.248	99.248	99.624	99.624	99.624	99.624	99.624	99.248	100	100	99.248	99.624	99.624	99.624	99.624	99.624	99.248	99.248	99.248	98.872	98.872	98.872	100	99.624	99.248	99.624	99.624	99.248	100	100	99.248	100	99.624	99.248	99.248	100	99.248	98.872	98.872	100	99.248	99.624	99.248	100
CD630_15760	99.492	99.492	99.492	99.492	100	99.492	99.492	99.492	100	100	100	100	100	100	100	100	99.492	100	100	100	99.492	100	100	100	100	100	100	100	99.492	100	99.492	100	100	100	100	100	100	99.492	100	100	100	100	100	100	100	100	99.492	100	100
CD630_15770	100	100	100	100	100	99.823	99.47	100	100	100	100	100	100	100	100	99.823	100	100	100	100	100	100	99.823	99.823	99.823	100	99.823	100	99.823	100	100	100	100	100	100	100	100	100	100	100	100	100	100	100	100	99.823	99.823	100	100
CD630_15780	99.643	99.643	99.643	99.643	100	99.643	99.643	99.643	99.643	99.643	99.643	99.643	99.643	99.643	99.643	99.643	99.643	99.643	99.643	99.643	99.643	99.643	99.643	99.643	99.643	99.643	99.643	100	99.643	99.643	99.643	99.643	99.643	100	100	99.643	99.643	99.643	99.643	99.643	100	99.643	99.643	99.643	100	99.643	99.643	99.643	100
CD630_15790	100	100	100	100	100	100	100	100	100	100	98.546	100	100	100	100	100	100	100	100	100	100	99.838	100	100	100	100	100	100	99.677	99.838	100	100	99.838	100	100	100	100	99.031	99.838	99.838	100	100	100	100	100	100	100	98.947	100
CD630_15800	100	100	100	100	100	100	100	100	100	100	100	100	100	100	100	100	100	100	100	100	100	100	100	100	100	100	100	100	100	100	100	100	100	100	100	100	100	99.754	100	100	100	100	100	100	100	100	100	100	100
CD630_15810	100	100	100	100	100	100	100	100	100	100		100		100	100	100	100	100	100	100	100	100	100	100	100	100	100	100	100	100	100	100	100	100	100		100		100	100	100		100	100	100	100	100	100	100
CD630_15820	99.763	99.763	99.763	99.763	100	99.763	99.763	99.763	99.763	99.763	98.341	99.763	99.763	99.526	99.526	99.763	99.763	99.763	99.763	99.763	99.763	99.763	99.763	99.763	99.763	99.763	99.763	99.763	99.526	99.763	99.763	99.763	99.763	99.763	99.763	99.763	99.526	99.763	99.763	99.763	99.763	99.763	99.763	99.763	99.763	99.763	99.763	99.763	99.763
CD630_15830	99.203	99.203	99.203	99.203	100	98.406	99.602	99.203	98.406	100		98.406	99.203	98.406	98.406	99.602	99.203	98.406	98.406	98.406	99.203	98.406	99.602	99.602	98.406	100	98.406	100	98.805	98.406	99.203	100	98.406	100	100	99.203	98.406	98.805	98.406	98.406	100	99.203	100	100	100	99.602	99.203	98.406	100
CD630_15831	100	100	100	100	100	100	100	100	100	100	88.889	100	100	100	100	100	100	100	100	100	100	100	100	100	98.889	100	98.889	100	100	100	100	100	100	100	100	100	100	98.889	100	100	100	100	100	100	100	100	100	100	100
CD630_15840	99.726	99.726	99.726	99.726	100	99.452	99.726	99.726	99.726	99.726	99.452	99.726	99.726	99.726	99.726	100	99.726	99.726	99.726	99.726	99.726	99.726	100	100	99.726	99.726	99.726	100	99.452	99.726	99.726	99.726	99.726	100	100	99.726	99.726	99.452	99.726	99.726	100	99.726	99.726	99.726	100	100	99.726	99.726	100
CD630_15850	99.369	99.369	99.369	99.685	100	99.369	99.369	99.369	99.685	99.369	96.845	99.685	99.054	99.685	99.685	99.685	99.369	99.685	99.685	99.685	99.369	99.685	99.685	99.685	99.054	99.054	99.054	99.369	99.369	99.685	99.369	99.369	99.685	99.369	99.369	99.054	99.685	99.369	99.685	99.685	99.369	99.054	99.054	99.054	99.369	99.685	99.685	99.685	99.369
CD630_15860	98.987	98.987	98.987	99.241	100	98.987	99.747	98.987	99.494	99.494	96.456	99.494	99.747	99.494	99.494	99.241	98.987	99.494	99.494	99.494	98.987	99.494	99.241	99.241	100	100	100	99.494	99.241	99.494	98.987	99.494	99.494	99.494	99.494	99.747	99.494	99.241	99.494	99.494	99.494	99.747	100	100	99.494	99.241	99.241	99.494	99.494
CD630_15870	99.599	99.599	99.599	99.599	100	99.8	99.399	99.599	99.599	99.8	62.687	99.599	99.198	99.8	99.8	99.8	99.599	99.599	99.599	99.599	99.599	99.599	99.8	99.8	99.8	99.599	99.8	99.399	99.599	99.599	99.599	99.8	99.599	99.399	99.399	99.198	99.8	99.198	99.599	99.599	99.399	99.198	99.599	99.599	99.399	99.8	99.8	99.599	99.399
CD630_15880	100	100	100	99.685	100	99.685	98.738	100	99.685	99.369	99.054	99.685	99.369	99.685	99.685	99.685	100	99.242	99.685	99.685	100	99.685	99.685	99.685	99.369	99.685	99.369	99.054	99.369	99.685	100	99.369	99.685	99.054	99.054	99.369	99.685	99.685	99.685	99.685	99.054	99.369	99.685	99.685	99.054	99.685	99.685	99.685	99.054
CD630_15890	99.688	99.688	99.688	100	100	100	100	99.688	100	99.688	99.377	100	100	99.688	99.688	100	99.688	100	100	100	99.688	100	100	100	99.688	100	99.688	99.688	100	100	99.688	99.688	100	99.688	99.688	100	99.688	100	100	100	99.688	100	100	100	99.688	100	100	100	99.688
CD630_15900	100	100	100	100	100	100	100	100	99.526	100	100	99.526	100	99.526	99.526	100	100	99.526	99.526	99.526	100	100	100	100	100	100	100	100	100	100	99.526	100	100	100	100	100	99.526	100	100	100	100	100	100	100	100	100	100	100	100
CD630_15910	99.823	99.823	99.823	99.823	100	99.646	99.823	99.823	99.823	99.823	99.646	99.823	99.823	99.823	99.823	99.823	99.823	99.823	99.823	99.823	99.823	100	99.823	99.823	99.823	100	99.823	99.646	99.823	100	99.823	99.823	100	99.646	99.646	99.823	99.823	99.823	100	100	99.646	99.646	100	100	99.646	99.823	99.823	100	99.646
CD630_15920	100	100	100	100	100	100	100	100	100	100	99.854	100	100	100	100	99.749	100	100	100	100	100	100	100	100	99.854	100	99.854	100	100	100	100	100	100	100	100	100	100	100	100	100	100	100	100	100	100	100	100	100	100
CD630_15930	100	100	100	99.043	100	99.522	99.522	100	99.043	99.522	99.522	99.043	99.043	100	100	99.522	100	99.043	99.043	99.043	100	100	99.522	99.522	98.565	100	98.565	99.043	100	100	100	99.522	100	99.043	99.043	99.043	100	98.565	100	100	99.043	99.043	100	100	99.043	99.522	99.043	100	99.043
CD630_15940	100	100	100	99.67	100	100	99.67	100	100	100	99.34	100	100	100	100	100	100	100	100	100	100	100	100	100	99.67	100	99.67	100	100	100	100	100	100	100	100	100	100	100	100	100	100	100	100	100	100	100	99.67	100	100
CD630_15950	100	100	100	100	100	100	100	100	100	100	99.492	100	100	100	100	100	100	100	100	100	100	100	100	100	100	100	100	100	100	100	100	100	100	100	100	100	100	100	100	100	100	100	100	100	100	100	100	100	100
CD630_15960	100	100	100	100	100	100	100	100	99.655	99.655	99.31	99.655	99.655	100	100	100	100	99.655	99.655	99.655	100	99.655	100	100	100	100	100	100	100	100	100	99.655	100	100	100	99.655	100	99.31	99.655	100	100	99.655	100	100	100	100	100	99.655	100
CD630_15970	99.041	99.041	99.041	99.76	100	99.76	99.281	99.041	99.281	97.842	98.561	99.281	99.281	99.52	99.52	99.52	99.041	99.281	99.281	99.281	99.041	99.76	99.52	99.52	99.76	99.76	99.76	99.281	99.281	99.76	99.041	97.842	99.76	99.281	99.281	99.281	99.52	97.842	99.76	99.76	99.281	99.281	99.76	99.76	99.041	99.52	99.76	99.76	99.281
CD630_15980	99.038	99.038	99.038	100	100	100	100	99.038	100	100	99.038	100	100	100	100	100	99.038	100	100	100	99.038	100	100	100	100	100	100	100	100	100	99.038	100	100	100	100	100	100	100	100	100	100	100	100	100	100	100	100	100	100
CD630_15990	100	100	100	99.623	100	100	100	100	100	98.868	98.868	100	100	100	100	100	100	100	100	100	100	100	100	100	99.623	100	99.623	100	100	100	100	98.868	100	100	100	100	100	100	100	100	100	100	100	100	100	100	99.623	100	100
CD630_16000	98.859	98.859	98.859	99.62	100	99.62	99.62	99.24	99.24	99.62	97.719	99.24	99.62	100	100	99.62	99.24	99.24	99.24	99.24	99.24	100	99.62	99.62	99.62	100	99.62	99.24	99.24	100	99.24	99.62	100	99.24	99.24	99.62	100	99.24	100	100	99.24	99.62	100	100	99.24	99.62	99.62	100	99.24
CD630_16010	100	100	100	100	100	99.526	100	100	100	99.526	99.052	100	99.526	100	100	100	100	100	100	100	100	100	100	100	100	100	100	100	100	100	100	99.526	100	100	100	99.526	100	99.526	100	100	100	99.526	100	100	100	100	100	100	100
CD630_16020	100	100	100	100	100	100	100	100	100	100	100	100	100	100	100	100	100	100	100	100	100	100	100	100	100	100	100	99.01	100	100	100	100	100	99.01	99.01	100	100	99.01	100	100	99.01	100	100	100	99.01	100	100	100	99.01
CD630_16030	99.206	99.206	99.206	100	100	99.603	99.603	99.206	100	99.206	98.016	100	99.603	99.206	99.206	99.603	99.206	100	100	100	99.206	100	99.603	99.603	100	100	100	99.603	99.206	100	99.206	99.206	100	99.603	99.603	99.603	99.206	99.206	100	100	99.603	99.603	100	100	99.603	99.603	100	100	99.603
CD630_16040	99.377	99.377	99.377	99.377	100	99.377	100	99.377	99.377	99.688	98.442	99.377	100	100	100	100	99.377	99.377	99.377	99.377	99.377	100	100	100	99.377	99.688	99.377	100	100	100	99.377	99.688	100	100	100	100	100	99.377	100	100	100	100	99.688	99.688	100	100	99.377	100	100
CD630_16050	100	100	100	99.346	100	99.346	100	100	100	100	98	99.346	100	100	100	99.346	100	99.346	99.346	99.346	100	100	99.346	99.346	99.346	100	99.346	100	100	100	100	100	100	100	100	100	100	100	100	100	100	100	100	100	100	99.346	99.346	100	100
CD630_16060	100	100	100	99.16	100	100	100	100	100	100	98.319	100	100	100	100	100	100	100	100	100	100	100	100	100	100	100	100	100	100	100	100	100	100	100	100	100	100	100	100	100	100	100	100	100	100	100	99.16	100	100
CD630_16070	100	100	100	99.582	100	100	100	100	100	100	99.582	100	100	100	100	100	100	100	100	100	100	100	100	100	99.582	100	99.582	100	100	100	100	100	100	100	100	100	100	99.163	100	100	100	100	100	100	100	100	99.582	100	100
CD630_16080	100	100	100	100	100	99.636	100	100	99.636	100	96.727	99.636	99.636	100	100	99.636	100	99.636	99.636	99.636	100	100	99.636	99.636	100	100	100	100	100	100	100	100	100	100	100	99.636	100	98.545	100	100	100	99.636	100	100	100	99.273	100	100	100
CD630_16090	100	100	100	99.75	100	99.25	98.75	100	99	100	96.25	99	99.25	100	100	99.5	100	99	99	99	100	100	99.5	99.25	99.75	99.25	99.75	99.5	99.5	100	100	100	100	99.5	99.5	99.25	100	99	100	100	99.5	99.25	99.25	99.25	99.5	99.25	99.75	100	99.5
CD630_16100	100	100	100	100	100	100	99.265	100	99.632	100	97.426	99.632	99.174	100	100	99.632	100	99.632	99.632	99.632	100	100	99.632	99.632	100	99.632	100	100	100	100	100	100	100	100	100	99.632	100	99.632	100	100	100	99.632	99.632	99.632	100	99.632	100	100	100
CD630_16110	99.291	99.291	99.291	99.764	100	99.527	99.764	99.291	99.764	99.764	96.454	99.764	99.764	99.764	99.764	99.764	99.291	99.764	99.764	99.764	99.291	100	99.764	99.764	99.764	99.764	99.764	99.764	99.764	100	99.291	99.764	100	99.764	99.764	99.764	99.764	98.818	100	100	99.764	99.764	99.764	99.764	99.764	99.764	99.764	100	99.764
CD630_16120	100	100	100	100	100	100	100	100	100	100	99.746	100	100	99.746	99.746	100	100	100	100	100	100	100	100	100	100	100	100	99.746	100	100	100	100	100	99.746	99.746	100	99.746	100	100	100	99.746	100	100	100	99.746	100	100	100	99.746
CD630_16130	100	100	100	99.673	100		100	100	100	100	97.895	100	100	100	100	100	100	100	100	100	100	100	100	100	99.346	100	99.346	99.673	99.673	100	100	100	100	99.673	99.673	100	100	100	100	100	99.673	99.673	100	100	99.673	100	99.673	100	99.673
CD630_16140	100	100	100	100	100	98.113	99.623	100	99.623	99.623	97.736	99.623	99.623	99.623	99.623	99.623	100	99.623	99.623	99.623	100	99.623	99.623	99.623	100	99.623	100	99.623	99.623	99.623	100	99.623	99.623	99.623	99.623	99.623	99.623	99.245	99.623	99.623	99.623	99.623	99.623	99.623	99.623	99.623	100	99.623	99.623
[truncated: 2,180 more rows]
[truncated: 366 more columns]
