# Supplementary material for: Systems biology analysis of the Clostridioides difficile core-genome contextualizes microenvironmental evolutionary pressures leading to genotypic and phenotypic divergence
Source: NPJ Syst Biol Appl. 2020 Oct 20;6:31. doi: 10.1038/s41540-020-00151-9 (PMC7576604; doi:10.1038/s41540-020-00151-9)
Supplement: Supplementary file 2 — Supplementary Table 4 [file 41540_2020_151_MOESM2_ESM.xlsx]

## Sheet: Sheet1
Reaction	Gene Product Rule (GPR)
Updated Existing GPR
ATPS4r	(CD630_34700 and CD630_34740 and CD630_34720 and CD630_34710 and CD630_34690 and CD630_34680 and CD630_29570 and CD630_29600 and CD630_34760) or (CD630_34700 and CD630_34740 and CD630_34720 and CD630_34710 and CD630_34690 and CD630_34680 and CD630_34730 and CD630_29600 and CD630_34760 and CD630_02510)
AEPPYRTA	(CD630_28490 and CD630_07400 )
TREpts	CD630_13360 and CD630_30890
BUTKr	(CD630_01130) or (CD630_23790) or (CD630_011301) and CD630_24260
UAGPT3	CD630_27250
FRUpts	(CD630_31340) or (CD630_02060 and CD630_02070 and CD630_02080) or (CD630_32780 and CD630_32790 and CD630_32770 and CD630_32760) or (CD630_10740 and CD630_10760 and CD630_10770 and CD630_10780) or (CD630_04910 and CD630_04920 and CD630_04930 and CD630_04940) or (CD630_02860 and CD630_02870 and CD630_02880 and CD630_02890) or (CD630_02840 and CD630_02850 and CD630_22690) or (CD630_36290 and CD630_3…
MCOATA	(CD630_11810 or CD630_10620)
SBTpts	(CD630_07640 and CD630_07650 and CD630_07670) or (CD630_24140 and CD630_07650 and CD630_07670 and CD630_07660)
POR_syn	(CD630_01180 and CD630_21990 and CD630_21980 and CD630_26820)
PMPK	(CD630_13530) or (CD630_15590) or CD630_15990
AHSERL	(CD630_18250) and CD630_15940
SHK3Dr	(CD630_27080) or (CD630_270801) or CD630_18370
New Reactions
SERTRS2	CD630_00140
PROTRS	CD630_00490 and CD630_00500
GLNTRS	CD630_00510 and CD630_20590
CYSTRS	CD630_00520
THRTRS	CD630_05740
ALATRS	CD630_12820
TYRTRS	CD630_15210
ASNTRS	CD630_22450
GLYTRS	CD630_24320 and CD630_24330
LEUTRS	CD630_25210
FMETTRS	CD630_25840
TRPTRS	CD630_26100
ASPTRS	CD630_27390
VALTRS	CD630_32560
METTRS	CD630_35400
SERTRS	CD630_00140
PHETRS	CD630_06990
GLCS1	CD630_08840
GLCP	CD630_08850
P5CR	CD630_14950 or CD630_32810
SERAT	CD630_15950
SPODM	CD630_16310
ADD	CD630_18200
Cuabc	CD630_21150
GLBRAN2	CD630_25260
PAPPT3	CD630_26540
UDPGD	CD630_27710
ACM6PH	CD630_30460
CYTOM	CD630_31470 or CD630_09270
FE3abc	CD630_35270 and CD630_35300
BGLA1	CD630_31360
METSR_S1	CD630_21660
MALTATr	CD630_08720
ACGApts	CD630_31370
CELBpts	CD630_27550 and CD630_36480 and CD630_36470
CODH_ACS	CD630_07300
CYSS	CD630_15940
MOBDabc	CD630_08700 and CD630_08680
MTHFR5	CD630_07210
26DPAi	CD630_29670
ACTNabc	CD630_19470
ASPR	CD630_22540
ANHMK	CD630_30510
MOGDS	CD630_17090
