# Supplementary material for: Systems biology analysis of the Clostridioides difficile core-genome contextualizes microenvironmental evolutionary pressures leading to genotypic and phenotypic divergence
Source: NPJ Syst Biol Appl. 2020 Oct 20;6:31. doi: 10.1038/s41540-020-00151-9 (PMC7576604; doi:10.1038/s41540-020-00151-9)
Supplement: Supplementary file 6 — Supplementary Table 2 [file 41540_2020_151_MOESM6_ESM.xlsx]

## Sheet: Sheet1
Group of Metabolites with EGCs	Reaction Reversibilities Edited
ATP, CTP, GTP, UTP, ITP	LACLt2, POR_syn, PPDK, GLYCK, DATCY, DGTUP, DGTCY, URIK2, CYTDK2, DATUP, OAADC, PHHL2, GD3P2
NADH, NADPH, FMNH2	FNRR, FNRR2, NITR, MTHFD, TRSARr, TRSARr2, FMNRx2,
Q8H2, MQL8	HAAOR, GAPD, VOR2bE, SULR_syn
