# Supplementary material for: Systems biology analysis of the Clostridioides difficile core-genome contextualizes microenvironmental evolutionary pressures leading to genotypic and phenotypic divergence
Source: NPJ Syst Biol Appl. 2020 Oct 20;6:31. doi: 10.1038/s41540-020-00151-9 (PMC7576604; doi:10.1038/s41540-020-00151-9)
Supplement: Supplementary file 7 — Supplementary Table 3 [file 41540_2020_151_MOESM7_ESM.xlsx]

## Sheet: 524BestHits
Gene Name	PDB ID	PID	PDB Chain ID
CD630_34260	4e16	1	A
CD630_18370	5dzs	1	B
CD630_34630	4lus	1	D
CD630_27330	4dgt	1	B
CD630_10550	5ol2	1	E
CD630_03970	3o3n	1	A
CD630_21890	4gib	1	B
CD630_10590	4dd5	1	A
CD630_10560	5ol2	0.985119	A
CD630_03980	3o3o	0.968	B
CD630_03960	4ehu	0.962406	A
CD630_22170	3js3	0.952941	B
CD630_10540	5ol2	0.952381	C
CD630_15990	4jjp	0.943182	B
CD630_22300	3tdr	0.937984	C
CD630_08720	3srt	0.924324	B
CD630_16310	4jzg	0.888889	A
CD630_19790	4nmy	0.878338	B
CD630_08910	3lhl	0.866438	A
CD630_30140	2m1z	0.849057	A
CD630_16530	4ote	0.841509	B
CD630_04460	3koz	0.780654	A
CD630_19130	2qez	0.770925	F
CD630_23410	1u8v	0.748996	C
CD630_31740	5jy6	0.743284	B
CD630_31700	4a3r	0.732558	D
CD630_07180	5a5g	0.729391	A
CD630_29550	3vr4	0.724289	E
CD630_34790	1i5e	0.717703	B
CD630_23350	1ak5	0.715431	A
CD630_14780	2k5l	0.712329	A
CD630_27100	2g0w	0.705674	B
CD630_34700	5hkk	0.702	A
CD630_00910	5g3y	0.699074	A
CD630_36410	3nzr	0.686992	A
CD630_25950	4p81	0.677966	D
CD630_16260	4fu0	0.669399	B
CD630_32850	3ifs	0.668151	B
CD630_17670	4dbv	0.662722	O
CD630_07590	1h18	0.660834	B
CD630_28820	1s6y	0.66055	A
CD630_10580	6acq	0.654804	F
CD630_22410	4utt	0.654709	B
CD630_27260	3pgy	0.652174	B
CD630_30640	1a0c	0.647191	B
CD630_04450	3kox	0.637097	G
CD630_14490	4uqf	0.636842	G
CD630_22780	1jdi	0.631579	B
CD630_31360	3pn8	0.628931	B
CD630_16970	1rvv	0.627451	1
CD630_08640	6dux	0.626697	A
CD630_30600	6dvv	0.625282	A
CD630_07520	2olj	0.625	B
CD630_01300	5h9u	0.624685	B
CD630_27450	4lza	0.623529	B
CD630_29560	1vdz	0.621622	A
CD630_13820	1bu6	0.621032	Y
CD630_07680	5o3z	0.618677	B
CD630_15650	4tsk	0.617021	A
CD630_31720	4y8f	0.615385	A
CD630_01010	4mki	0.614583	B
CD630_33170	1fdi	0.613445	A
CD630_11750	2iir	0.613065	C
CD630_26820	6cip	0.609839	B
CD630_11840	4ls8	0.606796	B
CD630_26910	2geb	0.605714	A
CD630_23390	3gk7	0.604598	A
CD630_24100	1kc7	0.603429	A
CD630_24330	5f5w	0.60274	E
CD630_10620	5h9g	0.6	A
CD630_35140	1dkr	0.598101	A
CD630_00480	5iwx	0.596273	B
CD630_01230	3sg1	0.595745	A
CD630_19170	3k9d	0.595092	A
CD630_00140	2dq3	0.593381	A
CD630_01790	2yfq	0.591449	A
CD630_27140	3enk	0.590504	B
CD630_16910	6gnb	0.583051	A
CD630_30960	2xhy	0.582278	B
CD630_32230	3ird	0.580205	A
CD630_31730	1php	0.58	A
CD630_21560	4wcx	0.576419	A
CD630_32250	3a5f	0.576271	B
CD630_15530	4evz	0.575397	B
CD630_31710	1o98	0.57451	A
CD630_10330	3beo	0.572193	A
CD630_32680	4gd5	0.571429	A
CD630_08410	2b1g	0.570332	D
CD630_01530	2yaj	0.569845	C
CD630_16630	2i9u	0.567376	B
CD630_34800	3ph3	0.566667	B
CD630_02190	3nua	0.564655	B
CD630_21380	1z9d	0.564103	C
CD630_35550	2h3g	0.5625	X
CD630_22540	3ojc	0.561404	D
CD630_36220	2akl	0.561404	A
CD630_23290	3r8r	0.560185	B
CD630_18990	2hvw	0.558621	A
CD630_26100	5v0i	0.558559	A
CD630_10570	5z7r	0.558491	B
CD630_21720	4ymw	0.558233	A
CD630_32370	6hje	0.558209	B
CD630_32810	3gt0	0.558052	A
CD630_05800	1qi6	0.557613	B
CD630_11530	6f2c	0.554745	D
CD630_28840	4mge	0.553398	A
CD630_15920	6hrb	0.550365	B
CD630_27550	2hro	0.549123	A
CD630_36550	4m0g	0.547786	A
CD630_19380	2vpq	0.543046	A
CD630_25750	1rpx	0.542601	A
CD630_20300	4jqo	0.541176	C
CD630_17920	5z75	0.540881	D
CD630_01130	1x9j	0.54039	B
CD630_00210	3ho8	0.538933	A
CD630_03990	5ol2	0.538462	F
CD630_08000	5z7r	0.538462	B
CD630_12250	3h5q	0.538117	A
CD630_17850	1j20	0.536341	A
CD630_29940	4dr0	0.535604	B
CD630_14950	3gt0	0.535581	A
CD630_24910	1qwr	0.535032	B
CD630_31240	4f66	0.534591	B
CD630_15340	2nlz	0.534451	D
CD630_26780	5dbn	0.533937	B
CD630_30460	4m0d	0.532895	C
CD630_25210	2byt	0.531017	D
CD630_11800	2z6j	0.530744	B
CD630_03890	4ipl	0.530738	B
CD630_15370	4ylf	0.528017	B
CD630_10050	5cee	0.527919	A
CD630_35350	4xb6	0.525952	D
CD630_12230	3m8z	0.525641	C
CD630_29670	3mcu	0.52551	D
CD630_05580	2pby	0.524272	B
CD630_28800	3k1s	0.52381	D
CD630_09910	3vba	0.521472	E
CD630_15120	3mxt	0.521277	A
CD630_35520	3a74	0.520629	D
CD630_03240	5x41	0.52	M
CD630_31840	5ygr	0.519802	C
CD630_01980	5tw7	0.518591	D
CD630_30910	5brq	0.517117	D
CD630_35980	1j6v	0.516556	A
CD630_13340	5nxa	0.515593	G
CD630_16580	1wyv	0.515464	H
CD630_23700	5hup	0.514815	F
CD630_07290	1htp	0.512	A
CD630_04510	3r6a	0.508333	A
CD630_19370	2f9i	0.507042	B
CD630_28130	1vpd	0.506757	A
CD630_14500	3h21	0.505618	A
CD630_14080	3r5x	0.505017	A
CD630_29950	6cgl	0.505007	A
CD630_27390	1c0a	0.504202	A
CD630_23430	2g39	0.501946	B
CD630_14530	3pg9	0.501916	B
CD630_15500	2f1d	0.5	P
CD630_20880	4zoh	0.5	C
CD630_02210	2z01	0.5	A
CD630_21280	3noy	0.498575	A
CD630_04870	2w1v	0.498182	B
CD630_00150	1wwr	0.496689	C
CD630_24380	1jtk	0.496241	B
CD630_20850	5ygr	0.49505	A
CD630_23200	3hee	0.493243	A
CD630_20320	2v5h	0.493007	E
CD630_01280	5buy	0.492958	B
CD630_02240	2yw2	0.492788	A
CD630_06990	4p73	0.492625	D
CD630_32240	2qz9	0.492492	B
CD630_14910	4k3f	0.490494	A
CD630_15480	2vd2	0.490385	A
CD630_13860	2phc	0.489177	B
CD630_12240	3la8	0.488889	A
CD630_31280	4gib	0.488789	A
CD630_00500	1h4s	0.486486	B
CD630_17040	1xm3	0.484375	D
CD630_25000	1tj7	0.484018	A
CD630_00520	1li5	0.483871	B
CD630_19470	2pcj	0.482456	A
CD630_02180	2ywx	0.481013	A
CD630_04030	1rv8	0.480519	C
CD630_02080	2m1z	0.480392	A
CD630_30060	3ox4	0.480315	D
CD630_35150	4aaw	0.479303	A
CD630_35770	5m3z	0.479167	A
CD630_25580	1vlh	0.478788	F
CD630_00370	1ik6	0.478659	A
CD630_21880	1h54	0.478318	A
CD630_13390	2gb3	0.477387	D
CD630_21680	1oa0	0.477358	B
CD630_07410	1bot	0.476378	O
CD630_01200	4amv	0.47541	C
CD630_12050	5e8l	0.474576	B
CD630_21300	5dul	0.473958	A
CD630_27080	3tnl	0.473868	B
CD630_19070	3zdr	0.473404	A
CD630_18260	2ghr	0.472973	A
CD630_11810	3ptw	0.471519	A
CD630_16980	4i14	0.471033	A
CD630_09890	1sr9	0.47069	A
CD630_32270	3r8y	0.470588	F
CD630_07280	1ru3	0.470339	A
CD630_23310	3h2z	0.469974	A
CD630_05740	1qf6	0.469484	A
CD630_20830	1yny	0.469298	A
CD630_32310	4qyi	0.469274	D
CD630_23790	1x9j	0.469101	H
CD630_01190	6gyz	0.46875	A
CD630_23300	2fxv	0.468421	B
CD630_25880	3tau	0.468293	B
CD630_19360	2f9i	0.468153	A
CD630_22760	6cse	0.468132	C
CD630_02200	1ao0	0.468132	B
CD630_02510	5b0o	0.46697	B
CD630_31780	4kir	0.466523	A
CD630_13380	6dux	0.466368	B
CD630_28280	3ele	0.466165	B
CD630_35890	1jdb	0.464183	L
CD630_01860	5ue9	0.463333	A
CD630_25260	4bzy	0.463268	A
CD630_26950	4lns	0.462462	A
CD630_02220	3auf	0.461929	A
CD630_18320	4grs	0.459941	B
CD630_26770	1k6d	0.458716	B
CD630_12790	3lvj	0.458438	A
CD630_35910	1cs0	0.458213	D
CD630_15360	5jfc	0.457912	S
CD630_22520	2a5h	0.457346	A
CD630_15260	1xrt	0.456057	A
CD630_34480	2fjk	0.45583	D
CD630_20310	2ord	0.455696	A
CD630_35620	3out	0.455224	A
CD630_15210	1h3e	0.455224	A
CD630_35900	1cs0	0.455056	A
CD630_24030	3ehw	0.454545	C
CD630_24260	1x9j	0.454545	H
CD630_31300	4ipn	0.454357	E
CD630_10110	2ri0	0.453815	B
CD630_21170	4zn0	0.453642	D
CD630_25840	4iqf	0.453074	C
CD630_15130	1oy0	0.450909	E
CD630_25910	1lw5	0.450581	C
CD630_08180	5okb	0.448718	D
CD630_00490	5ucm	0.446585	B
CD630_25960	1qyu	0.445545	A
CD630_27710	3gg2	0.445476	A
CD630_12120	2fl4	0.445205	A
CD630_32560	1iyw	0.44482	B
CD630_23220	4kxy	0.444444	B
CD630_08850	3cej	0.442804	A
CD630_34390	6b5f	0.442529	B
CD630_29540	3aon	0.441441	A
CD630_03940	4xkj	0.439759	B
CD630_13530	3mbh	0.43956	D
CD630_23820	3rq1	0.439141	A
CD630_25150	2zy2	0.439114	A
CD630_34210	4mlq	0.438538	A
CD630_01000	6fnp	0.436823	B
CD630_18250	4kam	0.434679	A
CD630_36640	1wst	0.434673	A
CD630_17020	4s29	0.43418	A
CD630_22700	2jg5	0.432787	A
CD630_30740	1rv8	0.432526	D
CD630_26960	4dgt	0.431818	B
CD630_01070	5wmh	0.431472	B
CD630_26110	4f1w	0.431034	B
CD630_32220	4rqo	0.43073	A
CD630_07940	2e16	0.430279	B
CD630_20140	5ym0	0.430127	A
CD630_15820	6an0	0.429929	A
CD630_26660	1ax3	0.429448	A
CD630_23320	1a3a	0.428571	D
CD630_10830	5gqs	0.428571	A
CD630_23260	5gqs	0.428571	A
CD630_21100	4xz9	0.428571	A
CD630_29561	3aon	0.428571	B
CD630_35400	4qrd	0.427907	A
CD630_08900	2q41	0.427562	C
CD630_26270	1zpv	0.426966	A
CD630_07510	4yms	0.426667	C
CD630_26790	2ztl	0.426357	D
CD630_17760	2ouk	0.426009	C
CD630_20340	1vkn	0.424419	C
CD630_34880	5i1f	0.423676	A
CD630_01540	2yaj	0.423529	D
CD630_23720	4hhe	0.421053	A
CD630_07300	3zyy	0.420561	Y
CD630_35360	4xb6	0.418283	C
CD630_19930	1vke	0.418182	D
CD630_14450	1qdl	0.417526	B
CD630_21580	5wyf	0.417234	B
CD630_17000	2hxv	0.416216	A
CD630_07970	1ydo	0.416107	B
CD630_18180	3dnf	0.415771	B
CD630_02230	4ehi	0.415686	A
CD630_34690	6n30	0.414384	G
CD630_36430	2ics	0.413793	A
CD630_26540	5jnq	0.413043	A
CD630_01870	4paw	0.412371	A
CD630_36400	3ktn	0.412121	A
CD630_09900	4nqy	0.411765	A
CD630_22060	1ad3	0.409692	B
CD630_16010	1xi3	0.409524	A
CD630_21000	5y6q	0.409396	A
CD630_10240	2d62	0.409222	A
CD630_09950	1wwk	0.408946	B
CD630_34380	1cbu	0.408602	B
CD630_04050	1vio	0.408333	A
CD630_26300	1z82	0.408163	A
CD630_21660	5fa9	0.407524	B
CD630_34600	3ooy	0.407273	A
CD630_14460	1k0g	0.40708	A
CD630_07540	2c5s	0.40665	A
CD630_34240	2zvc	0.406639	A
CD630_30840	3cwc	0.40625	A
CD630_34450	1wcr	0.405941	C
CD630_11780	1u7n	0.405882	A
CD630_12070	2o1x	0.405797	C
CD630_01370	3qnq	0.405405	A
CD630_34300	2afv	0.404762	B
CD630_24950	3w1h	0.404711	A
CD630_07530	3lvk	0.4047	A
CD630_06710	4nvs	0.403846	A
CD630_06970	4j91	0.403587	A
CD630_23560	5miq	0.403175	A
CD630_10270	4gl0	0.402857	A
CD630_18160	1q3t	0.402778	A
CD630_35430	4mzy	0.401261	A
CD630_00470	5ddt	0.400844	A
CD630_20530	2o0t	0.4	D
CD630_16500	3gfv	0.398754	A
CD630_24960	3u0o	0.39557	A
CD630_00510	6brl	0.395538	A
CD630_07200	6deb	0.393728	A
CD630_07260	2ycl	0.393407	A
CD630_34770	2hvw	0.393103	C
CD630_06960	4j7c	0.393013	I
CD630_13320	6fmt	0.390511	A
CD630_01120	3u9e	0.39	A
CD630_08840	3vue	0.389583	A
CD630_03450	2019-12-05	0.388889	A
CD630_31100	3k2q	0.388614	B
CD630_07250	4djf	0.388535	F
CD630_33140	1gx7	0.388286	A
CD630_07270	1f6y	0.38806	A
CD630_30670	3bed	0.38806	A
CD630_20540	3l76	0.387909	B
CD630_21150	3j09	0.387755	A
CD630_35170	1p4a	0.386986	A
CD630_01850	5ue9	0.386957	D
CD630_14520	3qbc	0.386905	A
CD630_34590	4kxw	0.386581	A
CD630_29590	3aou	0.386503	E
CD630_21640	3pqf	0.385093	C
CD630_16990	1kzl	0.384615	A
CD630_15950	4n69	0.382653	B
CD630_25670	2r48	0.382353	A
CD630_26640	4bub	0.382231	A
CD630_23710	5kxj	0.381062	A
CD630_29860	6fmt	0.380282	A
CD630_10600	2ist	0.38	A
CD630_01360	2wy2	0.37963	D
CD630_08610	2l2q	0.37963	A
CD630_10100	2vhl	0.37931	B
CD630_32290	4f3y	0.378486	A
CD630_35270	1q12	0.377644	B
CD630_14890	3dhw	0.376947	C
CD630_23420	5j78	0.37581	A
CD630_04920	1nrz	0.375796	B
CD630_08820	5l6v	0.375648	D
CD630_25030	5xaa	0.375427	A
CD630_34510	2q5r	0.375405	D
CD630_02990	1vm7	0.375	A
CD630_25120	2f3g	0.375	B
CD630_32730	2k5l	0.375	A
CD630_35920	3ldv	0.37395	B
CD630_32820	4mtj	0.373891	B
CD630_32260	6bdx	0.373494	A
CD630_19140	5ysn	0.372014	D
CD630_18350	1umf	0.370474	C
CD630_01160	1yd7	0.370474	A
CD630_32530	1o5z	0.37037	A
CD630_32610	2ouk	0.370079	D
CD630_27370	1j31	0.369403	D
CD630_30680	2jzo	0.36875	D
CD630_26230	3cpg	0.367089	A
CD630_21550	3iiz	0.365651	A
CD630_35180	1gqy	0.364444	B
CD630_02870	3lfj	0.364198	B
CD630_04890	1kut	0.362832	A
CD630_27440	5iqr	0.360544	8
CD630_09940	2dr1	0.360335	B
CD630_31350	1rv8	0.359589	D
CD630_23210	3ooy	0.359477	A
CD630_19450	4nvs	0.359477	A
CD630_12260	4iiw	0.359331	A
CD630_27790	2x5s	0.358543	B
CD630_25940	3qe7	0.35732	A
CD630_34270	300000	0.356021	E
CD630_22360	5nck	0.355932	A
CD630_21730	1ysj	0.355499	A
CD630_14510	5far	0.355372	C
CD630_25900	3ekm	0.355072	E
CD630_16000	3hpd	0.354962	A
CD630_15910	6hra	0.35461	A
CD630_15520	4wd0	0.354167	A
CD630_00360	6cfo	0.354037	A
CD630_13220	3ab4	0.353808	E
CD630_35300	3puz	0.353474	B
CD630_20500	4lgt	0.352941	A
CD630_28830	3qnq	0.352403	A
CD630_00450	6btd	0.351852	A
CD630_22000	3ffh	0.351499	A
CD630_30480	3qnq	0.350446	A
CD630_21190	5wat	0.350168	A
CD630_34670	6n2z	0.348837	H
CD630_04910	5im4	0.348148	l
CD630_20270	3n5f	0.348148	A
CD630_16820	3fz0	0.347826	C
CD630_31950	2vf8	0.347395	B
CD630_10040	2isb	0.346154	A
CD630_07080	2qyv	0.345756	A
CD630_04900	4uek	0.345714	A
CD630_34320	3ftb	0.345506	A
CD630_34400	3dcd	0.344828	B
CD630_20870	1rm6	0.344173	A
CD630_31030	1ax3	0.343558	A
CD630_08330	1amj	0.343214	A
CD630_21180	4f4f	0.342799	B
CD630_36700	5b89	0.342105	A
CD630_22450	1x55	0.341935	A
CD630_24840	3l8a	0.341837	A
CD630_11340	4mtq	0.341463	B
CD630_16280	4ecl	0.341292	D
CD630_16140	4yer	0.340909	A
CD630_25240	5das	0.340611	D
CD630_24250	3uf6	0.340067	A
CD630_00420	1tvm	0.34	A
CD630_07170	3kjg	0.339768	B
CD630_30510	3cqy	0.339426	B
CD630_18330	3okf	0.338983	A
CD630_33080	1oyr	0.33853	C
CD630_27420	4ysb	0.338235	A
CD630_23230	4ej6	0.338192	A
CD630_34730	2wgm	0.337209	R
CD630_12200	5c7q	0.337079	A
CD630_01020	4huq	0.337079	T
CD630_15930	6hrb	0.336538	C
CD630_27620	1f75	0.336449	A
CD630_09270	3lx6	0.336134	B
CD630_15590	5jen	0.33564	A
CD630_36270	3a5f	0.335548	B
CD630_21990	1yd7	0.335244	A
CD630_22770	6btd	0.334884	A
CD630_26530	3lk7	0.334812	A
CD630_31060	3r8r	0.333333	K
CD630_30820	4mge	0.333333	A
CD630_19390	4hr7	0.333333	B
CD630_01030	1vs3	0.333333	B
CD630_28810	2i5i	0.333333	B
CD630_34440	2l2q	0.333333	A
CD630_32790	2jzo	0.333333	D
CD630_02850	3lfj	0.333333	B
CD630_25160	3nxk	0.332326	G
CD630_23610	2it1	0.332	B
CD630_18060	3lki	0.331269	B
CD630_28750	5b57	0.330769	D
CD630_07150	3tng	0.330033	A
CD630_22130	1g5c	0.329787	C
CD630_26920	3ftb	0.329609	E
CD630_13870	3va7	0.329268	A
CD630_20330	1vz6	0.328395	A
CD630_09000	1vci	0.328042	A
CD630_03340	3my7	0.327273	C
CD630_10490	5dhq	0.327068	C
CD630_23240	4ueo	0.325714	A
CD630_11290	2if2	0.325	C
CD630_18340	3nvs	0.324943	A
CD630_20990	1rm6	0.324934	A
CD630_20730	1rm6	0.324219	A
CD630_11660	4pg5	0.32419	A
CD630_25140	2gn1	0.323457	B
CD630_15510	3zr4	0.323383	F
CD630_17470	6n91	0.322188	A
CD630_18380	2pt5	0.322034	A
CD630_10760	2jzh	0.320513	A
CD630_13150	1t6x	0.320388	B
CD630_24360	2yvx	0.320346	B
CD630_17750	4ymv	0.320197	C
CD630_01210	3ipo	0.320186	B
CD630_28350	4r1i	0.32	A
CD630_30000	2v9d	0.319865	C
CD630_31820	1v51	0.318786	A
CD630_03000	5hsg	0.31875	A
CD630_03270	3gfo	0.318681	A
CD630_15490	3cq5	0.318052	A
CD630_29660	3my7	0.317186	D
CD630_31770	4us8	0.31653	A
CD630_10740	5t3u	0.316176	B
CD630_15800	4pg7	0.316049	B
CD630_35510	2x3l	0.315565	A
CD630_34530	2vhl	0.315104	A
CD630_19780	5xu1	0.314286	A
CD630_07370	3dcp	0.312741	A
CD630_35330	4yms	0.312236	A
CD630_14900	3tuj	0.311927	B
CD630_10690	4gc3	0.310606	A
CD630_08320	3rmj	0.309824	B
CD630_26550	4cvl	0.308534	A
CD630_18200	3t81	0.30853	B
CD630_30800	3k1s	0.307692	H
CD630_02840	3lfh	0.30597	A
CD630_00380	3duf	0.304598	I
CD630_33570	4e08	0.304124	A
CD630_23190	5umf	0.303167	B
CD630_13000	3h8f	0.302277	E
CD630_22390	5nv9	0.302	A
CD630_03130	4umw	0.301887	A
CD630_01740	6elq	0.301738	B
CD630_10010	5xu1	0.301724	A
CD630_35580	1bia	0.301538	A
CD630_02060	1a6j	0.3	A
