# Supplementary material for: Systems biology analysis of the Clostridioides difficile core-genome contextualizes microenvironmental evolutionary pressures leading to genotypic and phenotypic divergence
Source: NPJ Syst Biol Appl. 2020 Oct 20;6:31. doi: 10.1038/s41540-020-00151-9 (PMC7576604; doi:10.1038/s41540-020-00151-9)
Supplement: Supplementary file 8 — Supplementary Dataset 1 [file 41540_2020_151_MOESM8_ESM.xlsx]

## Sheet: Savidge
Predicted mutations
evidence	position	mutation	annotation	gene	description
RA	103225	G→T	G114G (GGG→GGT)	rplC →	50S ribosomal protein L3
RA	268934	G→T	G165C (GGT→TGT)	CD630_02050 →	Transcription antiterminator, PTS operon regulator
RA	682619	C→T	intergenic (+173/‑843)	CD630_05730 → / → thrS	putative membrane protein/Threonyl‑tRNA synthetase
RA	690658	A→T	intergenic (‑126/+35)	CD630_05770 ← / ← CD630_05780	conserved hypothetical protein/Transporter, Major Facilitator Superfamily (MFS)
RA	1391850	T→C	F133L (TTT→CTT)	CD630_11900 →	putative acetyltransferase
RA	1607458	(T)6→7	coding (40/45 nt)	CD630_13880 ←	putative trancriptional regulator
RA	2044514	C→G	P33A (CCC→GCC)	gapB →	Glyceraldehyde‑3‑phosphate dehydrogenase (GAPDH)
RA	2203033	A→T	intergenic (‑160/‑294)	CD630_19000 ← / → CD630_19010	conserved hypothetical protein/Transcriptional regulator, Phage‑type
RA	2832892	G→T	intergenic (‑543/‑193)	CD630_24550 ← / → CD630_24560	putative CRISPR‑associated protein/ABC‑type transport system, sugar‑family ATP‑binding protein
RA	2924655	C→T	E304E (GAG→GAA)	CD630_25320 ←	Aminotransferase, alanine‑‑glyoxylate transaminase
RA	3034953	C→A	G68C (GGT→TGT)	CD630_26270 ←	conserved hypothetical protein
RA	3080703	C→T	V228I (GTT→ATT)	ptsG‑BC ←	PTS system, glucose‑specific IIBC component
MC JC	3105410	Δ21 bp	coding (339‑359/1770 nt)	CD630_26850 ←	putative sporulation stage II, protein E
RA	3590230	T→G	E258D (GAA→GAC)	CD630_30890 ←	PTS system, glucose‑like IIBC component
RA	3686534	+A	coding (309/339 nt)	CD630_31561 ←	Fragment of conserved hypothetical protein
RA	3797112	C→T	E261K (GAA→AAA)	prdR ←	Transcriptional regulator, sigma‑54‑dependent
RA	4007462	+C	intergenic (‑3628/+1927)	CD630_34170 ← / ← sirC	ABC‑type transport system, sugar‑family ATP‑binding protein/Precorrin‑2 dehydrogenase
RA	4007603	A→G	intergenic (‑3769/+1786)	CD630_34170 ← / ← sirC	ABC‑type transport system, sugar‑family ATP‑binding protein/Precorrin‑2 dehydrogenase
Unassigned missing coverage evidence
			seq id	start	end	size	←reads	reads→	gene	description
*	*	÷	AM180355	255270	255292	23	41 [15]	[9] 41	CD630_01960	Fragment of conserved hypothetical protein,DUF111 family
*	*	÷	AM180355	348613	348633	21	39 [0]	[1] 41	CD630_02880	PTS system, mannose/fructose/sorbose IIC component
*	*	÷	AM180355	1197421	1197442	22	29 [0]	[18] 19	potB	ABC‑type transport system,spermidine/putrescine permease
*	*	÷	AM180355	4004552–4006944	4007449–4007360	417–2898	25 [18]	[18] 21	CD630_34170/sirC	ABC‑type transport system, sugar‑family ATP‑binding protein/Precorrin‑2 dehydrogenase
Unassigned new junction evidence
		seq id	position	reads (cov)	reads (cov)	score	skew	freq	annotation	gene	product
*	?	AM180355	= 26838	NA (NA)	103 (1.510)	30/282	0.8	0.641	intergenic (‑2072/‑7307)	CD630_00190/CD630_00200	putative glycosyl transferase/conserved hypothetical protein
	?	AM180355	143442 =	58 (0.850)	+T				intergenic (+2510/‑10491)	nrdG/CD630_01100	Anaerobic ribonucleoside‑triphosphate reductase‑activating protein/conserved hypothetical protein, CHP00159 family
*	?	AM180355	607270 =	21 (0.310)	74 (1.180)	46/260	0.1	0.75	intergenic (+493/‑291)	CD630_05130/cwpV	conserved hypothetical protein/putative hemagglutinin/adhesin cwpV
	?	AM180355	607501 =	30 (0.480)					intergenic (+724/‑60)	CD630_05130/cwpV	conserved hypothetical protein/putative hemagglutinin/adhesin cwpV
*	?	AM180355	= 607281	21 (0.310)	45 (0.720)	30/260	0.6	0.646	intergenic (+504/‑280)	CD630_05130/cwpV	conserved hypothetical protein/putative hemagglutinin/adhesin cwpV
	?	AM180355	= 607488	30 (0.480)					intergenic (+711/‑73)	CD630_05130/cwpV	conserved hypothetical protein/putative hemagglutinin/adhesin cwpV
*	?	AM180355	= 670657	78 (1.140)	21 (0.700)	6/124	2	0.374	intergenic (+477/‑198)	CD630_05621/CD630_05630	conserved hypothetical protein/putative iron‑sulfur cluster‑binding protein
	?	AM180355	670682 =	83 (1.210)	+80 bp				intergenic (+502/‑173)	CD630_05621/CD630_05630	conserved hypothetical protein/putative iron‑sulfur cluster‑binding protein
*	?	AM180355	1871409 =	5 (0.070)	55 (0.970)	33/236	0.3	0.915	intergenic (+356/‑326)	CD630_16150/CD630_16160	ABC‑type transport system, permease/putative diguanylate kinase signaling protein
	?	AM180355	1871672 =	6 (0.110)					intergenic (+619/‑63)	CD630_16150/CD630_16160	ABC‑type transport system, permease/putative diguanylate kinase signaling protein
*	?	AM180355	= 1871432	5 (0.070)	58 (1.020)	33/236	0.3	0.92	intergenic (+379/‑303)	CD630_16150/CD630_16160	ABC‑type transport system, permease/putative diguanylate kinase signaling protein
	?	AM180355	= 1871647	6 (0.110)					intergenic (+594/‑88)	CD630_16150/CD630_16160	ABC‑type transport system, permease/putative diguanylate kinase signaling protein
*	?	AM180355	= 3152420	58 (0.850)	24 (0.490)	16/202	1.3	0.368	intergenic (+3366/‑2027)	CD630_27180/CD630_27190	putative peptidase C60B, sortase B/putative polysaccharide deacetylase
	?	AM180355	3152420 =	58 (0.850)	+41 bp				intergenic (+3366/‑2027)	CD630_27180/CD630_27190	putative peptidase C60B, sortase B/putative polysaccharide deacetylase

## Sheet: Britton
Predicted mutations
evidence	position	mutation	annotation	gene	description
RA	103225	G→T	G114G (GGG→GGT)	rplC →	50S ribosomal protein L3
RA	682619	C→T	intergenic (+173/‑843)	CD630_05730 → / → thrS	putative membrane protein/Threonyl‑tRNA synthetase
RA	690658	A→T	intergenic (‑126/+35)	CD630_05770 ← / ← CD630_05780	conserved hypothetical protein/Transporter, Major Facilitator Superfamily (MFS)
RA	1391850	T→C	F133L (TTT→CTT)	CD630_11900 →	putative acetyltransferase
RA	1404450	A→T	K120N (AAA→AAT)	CD630_12060 →	putative membrane protein
RA	1607458	(T)6→7	coding (40/45 nt)	CD630_13880 ←	putative trancriptional regulator
RA	2044514	C→G	P33A (CCC→GCC)	gapB →	Glyceraldehyde‑3‑phosphate dehydrogenase (GAPDH)
RA	2832892	G→T	intergenic (‑543/‑193)	CD630_24550 ← / → CD630_24560	putative CRISPR‑associated protein/ABC‑type transport system, sugar‑family ATP‑binding protein
RA	2924655	C→T	E304E (GAG→GAA)	CD630_25320 ←	Aminotransferase, alanine‑‑glyoxylate transaminase
RA	3250308	T→A	P669P (CCA→CCT)	secA2 ←	Protein translocase subunit secA 2
JC	3726799	Δ9 bp	intergenic (‑393/+222)	dpaL1 ← / ← CD630_31850	Diaminopropionate ammonia‑lyase/Fragment of putative RNA‑binding protein
RA	4007603	A→G	intergenic (‑3769/+1786)	CD630_34170 ← / ← sirC	ABC‑type transport system, sugar‑family ATP‑binding protein/Precorrin‑2 dehydrogenase
Unassigned missing coverage evidence
			seq id	start	end	size	←reads	reads→	gene	description
*	*	÷	AM180355	1197421	1197445	25	44 [4]	[17] 42	potB	ABC‑type transport system,spermidine/putrescine permease
*	*	÷	AM180355	1409337	1409360	24	28 [8]	[6] 37	CD630_12100	conserved hypothetical protein
*	*	÷	AM180355	4004579–4006943	4007462–4007423	481–2884	21 [14]	[16] 25	CD630_34170/sirC	ABC‑type transport system, sugar‑family ATP‑binding protein/Precorrin‑2 dehydrogenase
Unassigned new junction evidence
		seq id	position	reads (cov)	reads (cov)	score	skew	freq	annotation	gene	product
*	?	AM180355	= 12540	NA (NA)	89 (1.340)	26/268	1	0.545	intergenic (+1910/‑3533)	sigB/CD630_00120	RNA polymerase sigma‑B factor (Sigma‑37)/putative small‑molecule‑binding protein
	?	AM180355	12666 =	80 (1.120)					intergenic (+2036/‑3407)	sigB/CD630_00120	RNA polymerase sigma‑B factor (Sigma‑37)/putative small‑molecule‑binding protein
*	?	AM180355	= 26838	NA (NA)	16 (0.230)	15/286	2.6	NA	intergenic (‑2072/‑7307)	CD630_00190/CD630_00200	putative glycosyl transferase/conserved hypothetical protein
	?	AM180355	26914 =	NA (NA)					intergenic (‑2148/‑7231)	CD630_00190/CD630_00200	putative glycosyl transferase/conserved hypothetical protein
*	?	AM180355	= 26838	NA (NA)	220 (3.090)	48/286	0.2	0.798	intergenic (‑2072/‑7307)	CD630_00190/CD630_00200	putative glycosyl transferase/conserved hypothetical protein
	?	AM180355	143442 =	56 (0.780)	+T				intergenic (+2510/‑10491)	nrdG/CD630_01100	Anaerobic ribonucleoside‑triphosphate reductase‑activating protein/conserved hypothetical protein, CHP00159 family
*	?	AM180355	= 81477	62 (0.870)	22 (0.320)	14/276	2.6	0.251	coding (578/759 nt)	thyX	Thymidylate synthase thyX (TS) (TSase)
	?	AM180355	81583 =	75 (1.050)	+TTATGA				coding (684/759 nt)	thyX	Thymidylate synthase thyX (TS) (TSase)
*	?	AM180355	= 86133	74 (1.030)	20 (0.290)	19/282	1.9	0.214	intergenic (+8/‑31)	nusG/rplK	transcription antitermination protein/50S ribosomal protein L11
	?	AM180355	86137 =	74 (1.060)					intergenic (+12/‑27)	nusG/rplK	transcription antitermination protein/50S ribosomal protein L11
*	?	AM180355	= 143491	111 (1.550)	52 (0.760)	22/276	1.5	0.328	intergenic (+2559/‑10442)	nrdG/CD630_01100	Anaerobic ribonucleoside‑triphosphate reductase‑activating protein/conserved hypothetical protein, CHP00159 family
	?	AM180355	148933 =	NA (NA)	+TTTAGT				intergenic (+8001/‑5000)	nrdG/CD630_01100	Anaerobic ribonucleoside‑triphosphate reductase‑activating protein/conserved hypothetical protein, CHP00159 family
*	?	AM180355	= 152032	88 (1.230)	26 (0.370)	19/284	1.9	0.231	intergenic (+11100/‑1901)	nrdG/CD630_01100	Anaerobic ribonucleoside‑triphosphate reductase‑activating protein/conserved hypothetical protein, CHP00159 family
	?	AM180355	152044 =	NA (NA)					intergenic (+11112/‑1889)	nrdG/CD630_01100	Anaerobic ribonucleoside‑triphosphate reductase‑activating protein/conserved hypothetical protein, CHP00159 family
*	?	AM180355	167124 =	45 (0.630)	13 (0.230)	12/232	2.4	0.265	intergenic (+163/‑300)	CD630_01210/CD630_01220	putative thiosulfate sulfurtransferase/putative exported protein
	?	AM180355	= 167144	36 (0.630)					intergenic (+183/‑280)	CD630_01210/CD630_01220	putative thiosulfate sulfurtransferase/putative exported protein
*	?	AM180355	= 205965	52 (0.750)	18 (0.260)	13/274	2.8	0.251	intergenic (+13/‑302)	CD630_01550/CD630_01560	putative 4‑hydroxyphenylacetate decarboxylase,activating subunit HpdA; putative glycyl‑radical activating family protein/putative membrane‑membrane‑associated CAAX amino terminal protease
	?	AM180355	205966 =	56 (0.780)	+TTT				intergenic (+14/‑301)	CD630_01550/CD630_01560	putative 4‑hydroxyphenylacetate decarboxylase,activating subunit HpdA; putative glycyl‑radical activating family protein/putative membrane‑membrane‑associated CAAX amino terminal protease
*	?	AM180355	= 240815	60 (0.890)	17 (0.250)	11/254	3	0.224	coding (252/276 nt)	CD630_01820	conserved hypothetical protein
	?	AM180355	240816 =	62 (0.870)	+TTAGAATTA				coding (253/276 nt)	CD630_01820	conserved hypothetical protein
*	?	AM180355	= 261573	54 (0.750)	15 (0.210)	13/282	2.9	0.2	coding (448/834 nt)	CD630_02020	conserved hypothetical protein
	?	AM180355	262046 =	67 (0.960)					intergenic (‑26/+159)	CD630_02020/CD630_02030	conserved hypothetical protein/putative UvrABC system protein A 1 (UvrA protein 1) (Excinuclease ABC subunit A 1)
*	?	AM180355	= 402064	34 (0.470)	15 (0.230)	14/266	2.5	0.318	intergenic (+176/+69)	bclA1/ppaC	putative exosporium glycoprotein/putative inorganic pyrophosphatase
	?	AM180355	402075 =	33 (0.500)					intergenic (+187/+58)	bclA1/ppaC	putative exosporium glycoprotein/putative inorganic pyrophosphatase
*	?	AM180355	= 428669	84 (1.170)	21 (0.300)	14/280	2.7	0.203	coding (559/567 nt)	CD630_03541	putative membrane protein
	?	AM180355	456895 =	83 (1.190)					intergenic (‑285/‑110)	CD630_03860/CD630_03540	putative cell surface protein/Fragment of putative membrane protein
*	?	AM180355	428675 =	84 (1.170)	27 (0.390)	20/282	1.8	0.291	coding (565/567 nt)	CD630_03541	putative membrane protein
	?	AM180355	4220874 =	49 (0.700)					intergenic (‑260/+163)	CD630_36140/CD630_36150	conserved hypothetical protein, DUF1130 family/Transcriptional regulator, MerR family
*	?	AM180355	463823 =	53 (0.740)	25 (0.390)	20/256	1.5	0.335	intergenic (+56/+23)	asnB/CD630_03920	Asparagine synthetase [glutamine‑hydrolyzing]/putative radical SAM‑family protein
	?	AM180355	= 463808	52 (0.820)					intergenic (+41/+38)	asnB/CD630_03920	Asparagine synthetase [glutamine‑hydrolyzing]/putative radical SAM‑family protein
*	?	AM180355	= 478530	62 (0.870)	27 (0.390)	18/278	2	0.311	coding (203/723 nt)	rluA	Ribosomal small subunit pseudouridine synthase A
	?	AM180355	= 2955331	NA (NA)					intergenic (‑632/+1)	tlpA2/CD630_25530	Transposase‑like protein A/PTS system, fructose/mannitol family IIC component
*	?	AM180355	478531 =	62 (0.870)	18 (0.250)	15/288	2.6	0.225	coding (204/723 nt)	rluA	Ribosomal small subunit pseudouridine synthase A
	?	AM180355	= 1932110	NA (NA)					intergenic (+117/‑59)	tlpB5/CD630_16620	Transposase‑like protein B/conserved hypothetical protein
*	?	AM180355	= 479050	56 (0.790)	20 (0.300)	15/266	2.3	0.275	coding (723/723 nt)	rluA	Ribosomal small subunit pseudouridine synthase A
	?	AM180355	479051 =	56 (0.780)	+TAAAGATAC				intergenic (+1/‑23)	rluA/CD630_04060	Ribosomal small subunit pseudouridine synthase A/putative tRNA (Uracil‑5‑)‑methyltransferase
*	?	AM180355	= 527083	59 (0.820)	15 (0.280)	10/214	2.6	0.249	intergenic (+3/‑74)	ord/ortA	2,4‑diaminopentanoate dehydrogenase/2‑amino‑4‑ketopentanoate thiolase alpha subunit
	?	AM180355	527100 =	63 (0.880)	+37 bp				intergenic (+20/‑57)	ord/ortA	2,4‑diaminopentanoate dehydrogenase/2‑amino‑4‑ketopentanoate thiolase alpha subunit
*	?	AM180355	= 545539	45 (0.660)	13 (0.200)	12/250	2.7	0.233	coding (94/873 nt)	CD630_04580	putative beta‑lactamase
	?	AM180355	545540 =	46 (0.640)	+AAAACAATGATA				coding (95/873 nt)	CD630_04580	putative beta‑lactamase
*	?	AM180355	643735 =	66 (0.920)	27 (0.390)	20/278	1.7	0.311	coding (1700/1704 nt)	CD630_05380	putative methyl‑accepting chemotaxis receptor,MCP family
	?	AM180355	= 643773	58 (0.810)	+TACAT				intergenic (+34/‑179)	CD630_05380/cheA	putative methyl‑accepting chemotaxis receptor,MCP family/Chemotaxis protein CheA
*	?	AM180355	= 668015	61 (0.850)	16 (0.230)	14/274	2.6	0.212	intergenic (+142/‑157)	nfo/CD630_05610	Endonuclease IV/putative aldo/keto reductase; putative ferredoxin
	?	AM180355	668063 =	61 (0.900)					intergenic (+190/‑109)	nfo/CD630_05610	Endonuclease IV/putative aldo/keto reductase; putative ferredoxin
*	?	AM180355	= 686577	55 (0.770)	21 (0.300)	16/278	2.3	0.296	coding (429/1092 nt)	CD630_05750	conserved hypothetical protein
	?	AM180355	1930135 =	47 (0.680)					intergenic (‑279/‑631)	CD630_16600/tlpA1	uncharacterised protein/Transposase‑like protein A
*	?	AM180355	686578 =	55 (0.770)	16 (0.220)	13/288	3	0.225	coding (430/1092 nt)	CD630_05750	conserved hypothetical protein
	?	AM180355	= 992353	NA (NA)					intergenic (+117/‑1)	tlpB1/bglF1	Transposase‑like protein B/PTS system, beta‑glucoside‑specific IIABC component, bglF1
*	?	AM180355	= 692959	28 (0.390)	13 (0.190)	12/272	3	0.315	intergenic (‑138/‑239)	CD630_05790/gapN	Transcriptional regulator, TetR family/Glyceraldehyde‑3‑phosphate dehydrogenase (NADP(+)) (GADPH)
	?	AM180355	693016 =	30 (0.440)					intergenic (‑195/‑182)	CD630_05790/gapN	Transcriptional regulator, TetR family/Glyceraldehyde‑3‑phosphate dehydrogenase (NADP(+)) (GADPH)
*	?	AM180355	= 705636	NA (NA)	22 (0.310)	16/286	2.4	0.246	intergenic (+262/‑139)	CD630_05880/CD630_05890	uncharacterised protein/conserved hypothetical protein
	?	AM180355	705655 =	68 (0.950)	+G				intergenic (+281/‑120)	CD630_05880/CD630_05890	uncharacterised protein/conserved hypothetical protein
*	?	AM180355	= 706199	64 (0.890)	25 (0.370)	19/274	1.8	0.329	coding (425/2496 nt)	CD630_05890	conserved hypothetical protein
	?	AM180355	1736753 =	41 (0.600)					coding (399/405 nt)	CD630_14990	putative membrane protein (virulence factor (mvin) homologue)
*	?	AM180355	706200 =	64 (0.890)	19 (0.270)	14/288	2.8	0.229	coding (426/2496 nt)	CD630_05890	conserved hypothetical protein
	?	AM180355	= 1994802	NA (NA)					intergenic (+117/‑67)	tlpB6/CD630_17180	Transposase‑like protein B/putative hydantoinase
*	?	AM180355	= 716518	44 (0.610)	12 (0.230)	9/206	2.8	0.279	intergenic (‑261/‑761)	CD630_05920/CD630_05921	conserved hypothetical protein/putative lipoprotein
	?	AM180355	716534 =	43 (0.600)	+41 bp				intergenic (‑277/‑745)	CD630_05920/CD630_05921	conserved hypothetical protein/putative lipoprotein
*	?	AM180355	= 728725	NA (NA)	22 (0.310)	17/288	2.2	0.242	intergenic (+117/‑1)	tlpB/CD630_06060	Fragment of transposase‑like protein B (C‑terminal region)/chloride ion channel protein
	?	AM180355	1078394 =	69 (0.960)					coding (342/915 nt)	CD630_08950	Metallo‑beta‑lactamase superfamily exported protein
*	?	AM180355	= 728725	84 (1.170)	19 (0.270)	15/280	2.5	0.212	intergenic (+117/‑1)	tlpB/CD630_06060	Fragment of transposase‑like protein B (C‑terminal region)/chloride ion channel protein
	?	AM180355	3620708 =	61 (0.850)	+TTTG				coding (239/1329 nt)	CD630_31110	conserved hypothetical protein
*	?	AM180355	= 729726	70 (0.980)	20 (0.280)	14/286	2.7	0.223	intergenic (+89/+589)	CD630_06060/CD630_06080	chloride ion channel protein/conserved hypothetical protein
	?	AM180355	729730 =	70 (0.980)					intergenic (+93/+585)	CD630_06060/CD630_06080	chloride ion channel protein/conserved hypothetical protein
*	?	AM180355	739033 =	50 (0.700)	14 (0.210)	12/272	3	0.211	intergenic (‑1159/+207)	CD630_06130/CD630_06140	ABC‑type transport system, ATP‑binding protein/conserved hypothetical protein
	?	AM180355	= 739042	61 (0.850)	+GACTTTTA				intergenic (‑1168/+198)	CD630_06130/CD630_06140	ABC‑type transport system, ATP‑binding protein/conserved hypothetical protein
*	?	AM180355	= 747947	48 (0.670)	14 (0.200)	13/284	2.9	0.225	intergenic (+898/‑166)	CD630_06250/CD630_06260	putative phage protein/putative replicative helicase DnaB‑like
	?	AM180355	747956 =	49 (0.690)					intergenic (+907/‑157)	CD630_06250/CD630_06260	putative phage protein/putative replicative helicase DnaB‑like
*	?	AM180355	= 749840	66 (0.920)	19 (0.270)	15/288	2.6	0.22	intergenic (+75/‑1478)	CD630_06270/CD630_06271	putative transcriptional regulator, activator Mor/putative ferredoxin
	?	AM180355	749850 =	69 (0.960)					intergenic (+85/‑1468)	CD630_06270/CD630_06271	putative transcriptional regulator, activator Mor/putative ferredoxin
*	?	AM180355	= 777930	73 (1.020)	21 (0.300)	17/284	2.2	0.231	intergenic (‑89/‑28)	CD630_06512/CD630_06520	conserved hypothetical protein/Transcriptional regulator, GntR family
	?	AM180355	777947 =	69 (0.960)	+GA				intergenic (‑106/‑11)	CD630_06512/CD630_06520	conserved hypothetical protein/Transcriptional regulator, GntR family
*	?	AM180355	804680 =	62 (0.870)	15 (0.240)	13/248	2.5	0.222	coding (329/699 nt)	tcdC	Negative regulator of toxin gene expression
	?	AM180355	= 804661	52 (0.840)					coding (348/699 nt)	tcdC	Negative regulator of toxin gene expression
*	?	AM180355	805356 =	48 (0.670)	16 (0.240)	15/264	2.3	0.26	intergenic (‑348/‑78)	tcdC/CD630_06641	Negative regulator of toxin gene expression/conserved hypothetical protein
	?	AM180355	= 805348	47 (0.720)					intergenic (‑340/‑86)	tcdC/CD630_06641	Negative regulator of toxin gene expression/conserved hypothetical protein
*	?	AM180355	= 811820	35 (0.550)	26 (0.380)	15/242	2	0.396	intergenic (+23/‑1739)	CD630_06690/CD630_06700	Two‑component sensor histidine kinase/Transcriptional regulator, beta‑lactams repressor
	?	AM180355	811821 =	44 (0.610)	+AAGAATG				intergenic (+24/‑1738)	CD630_06690/CD630_06700	Two‑component sensor histidine kinase/Transcriptional regulator, beta‑lactams repressor
*	?	AM180355	= 825796	65 (0.910)	20 (0.280)	16/288	2.4	0.23	coding (228/1599 nt)	CD630_06820	putative sodium:solute symporter
	?	AM180355	826356 =	69 (0.960)					coding (788/1599 nt)	CD630_06820	putative sodium:solute symporter
*	?	AM180355	= 857073	69 (0.960)	17 (0.320)	12/214	2.2	0.251	coding (1735/2601 nt)	CD630_07030	putative peptidase, U32 family
	?	AM180355	857075 =	68 (0.950)	+37 bp				coding (1737/2601 nt)	CD630_07030	putative peptidase, U32 family
*	?	AM180355	902209 =	83 (1.160)	28 (0.450)	18/248	1.7	0.304	intergenic (+79/+337)	CD630_07390/CD630_07400	putative exported protein/putative pyridoxal phosphate‑dependent aminotransferase
	?	AM180355	= 902338	66 (0.920)	+AACACAATCGTTTTTTGTTA				intergenic (+208/+208)	CD630_07390/CD630_07400	putative exported protein/putative pyridoxal phosphate‑dependent aminotransferase
*	?	AM180355	925336 =	18 (0.250)	43 (0.640)	34/270	0.5	0.749	intergenic (+376/‑1036)	CD630_07560/CD630_07570	putative nitroreductase/putative diguanylate kinase signaling protein
	?	AM180355	925528 =	12 (0.180)					intergenic (+568/‑844)	CD630_07560/CD630_07570	putative nitroreductase/putative diguanylate kinase signaling protein
*	?	AM180355	= 925344	19 (0.270)	31 (0.460)	21/270	1.5	0.675	intergenic (+384/‑1028)	CD630_07560/CD630_07570	putative nitroreductase/putative diguanylate kinase signaling protein
	?	AM180355	= 925518	12 (0.180)					intergenic (+558/‑854)	CD630_07560/CD630_07570	putative nitroreductase/putative diguanylate kinase signaling protein
*	?	AM180355	= 990470	50 (0.700)	15 (0.210)	15/286	2.6	0.233	intergenic (+1/‑648)	bglF1/tlpB1	PTS system, beta‑glucoside‑specific IIABC component, bglF1/Transposase‑like protein B
	?	AM180355	992355 =	49 (0.690)					coding (2/81 nt)	bglF1	PTS system, beta‑glucoside‑specific IIABC component, bglF1
*	?	AM180355	990470 =	NA (NA)	22 (0.320)	18/278	2	0.266	intergenic (+1/‑648)	bglF1/tlpB1	PTS system, beta‑glucoside‑specific IIABC component, bglF1/Transposase‑like protein B
	?	AM180355	= 1058020	63 (0.880)					intergenic (+5/‑167)	CD630_08790/CD630_08800	putative carbohydrate kinase/putative protease
*	?	AM180355	= 992353	NA (NA)	18 (0.250)	15/288	2.6	0.237	intergenic (+117/‑1)	tlpB1/bglF1	Transposase‑like protein B/PTS system, beta‑glucoside‑specific IIABC component, bglF1
	?	AM180355	1723807 =	58 (0.810)					coding (903/945 nt)	CD630_14880	Transcriptional regulator, DeoR family
*	?	AM180355	= 1076254	57 (0.800)	14 (0.220)	14/260	2.4	0.205	intergenic (+122/‑158)	CD630_08930/CD630_08940	putative iron‑dependent hydrogenase/putative iron‑dependent hydrogenase
	?	AM180355	1076277 =	57 (0.880)					intergenic (+145/‑135)	CD630_08930/CD630_08940	putative iron‑dependent hydrogenase/putative iron‑dependent hydrogenase
*	?	AM180355	= 1077938	64 (0.890)	17 (0.260)	14/266	2.5	0.225	intergenic (+30/‑115)	CD630_08940/CD630_08950	putative iron‑dependent hydrogenase/Metallo‑beta‑lactamase superfamily exported protein
	?	AM180355	1077950 =	58 (0.880)					intergenic (+42/‑103)	CD630_08940/CD630_08950	putative iron‑dependent hydrogenase/Metallo‑beta‑lactamase superfamily exported protein
*	?	AM180355	= 1241929	40 (0.560)	17 (0.240)	16/282	2.3	0.303	intergenic (+305/+67)	cwp18/CD630_10480	putative cell wall‑binding protein cwp18/putative phosphodiesterase
	?	AM180355	1241930 =	40 (0.560)	+AAA				intergenic (+306/+66)	cwp18/CD630_10480	putative cell wall‑binding protein cwp18/putative phosphodiesterase
*	?	AM180355	= 1325317	58 (0.810)	14 (0.260)	13/218	2.1	0.252	intergenic (+7/‑185)	CD630_11260/CD630_11261	Transcriptional regulator, AraC family/Transcriptional regulator, HTH‑type
	?	AM180355	1325371 =	52 (0.730)	+35 bp				intergenic (+61/‑131)	CD630_11260/CD630_11261	Transcriptional regulator, AraC family/Transcriptional regulator, HTH‑type
*	?	AM180355	= 1325660	47 (0.660)	26 (0.380)	16/276	2.3	0.361	coding (159/198 nt)	CD630_11261	Transcriptional regulator, HTH‑type
	?	AM180355	1930135 =	47 (0.690)					intergenic (‑279/‑631)	CD630_16600/tlpA1	uncharacterised protein/Transposase‑like protein A
*	?	AM180355	1388608 =	48 (0.670)	16 (0.240)	15/272	2.4	0.255	intergenic (+51/‑297)	CD630_11860/CD630_11870	Transcriptional regulator, sigma‑54‑dependent/conserved hypothetical protein
	?	AM180355	= 1388604	48 (0.710)					intergenic (+47/‑301)	CD630_11860/CD630_11870	Transcriptional regulator, sigma‑54‑dependent/conserved hypothetical protein
*	?	AM180355	= 1412934	22 (0.310)	48 (0.680)	32/286	0.7	0.687	coding (338/825 nt)	spo0A	Stage 0 sporulation protein A
	?	AM180355	1412939 =	22 (0.310)					coding (343/825 nt)	spo0A	Stage 0 sporulation protein A
*	?	AM180355	= 1437626	36 (0.500)	14 (0.210)	12/270	2.9	0.302	intergenic (+151/‑170)	CD630_12340/CD630_12341	putative phage protein/putative phage protein
	?	AM180355	1437638 =	31 (0.460)					intergenic (+163/‑158)	CD630_12340/CD630_12341	putative phage protein/putative phage protein
*	?	AM180355	1578622 =	41 (0.570)	16 (0.250)	12/256	2.8	0.301	intergenic (+7/‑119)	CD630_13640/CD630_13650	putative phage XkdM‑like protein/putative phage XkdN‑like protein
	?	AM180355	= 1578609	38 (0.600)					coding (423/429 nt)	CD630_13640	putative phage XkdM‑like protein
*	?	AM180355	= 1651817	35 (0.490)	22 (0.310)	19/288	2	0.352	intergenic (‑390/‑394)	CD630_14210/CD630_14220	putative diguanylate kinase signaling protein/Transcriptional regulator, MerR family
	?	AM180355	1651832 =	46 (0.640)					intergenic (‑405/‑379)	CD630_14210/CD630_14220	putative diguanylate kinase signaling protein/Transcriptional regulator, MerR family
*	?	AM180355	1669833 =	33 (0.460)	13 (0.210)	11/254	3	0.295	coding (697/1359 nt)	CD630_14380	putative TPR repeat‑containing protein
	?	AM180355	= 1669820	33 (0.520)					coding (684/1359 nt)	CD630_14380	putative TPR repeat‑containing protein
*	?	AM180355	= 1736752	41 (0.570)	18 (0.250)	15/288	2.6	0.257	coding (398/405 nt)	CD630_14990	putative membrane protein (virulence factor (mvin) homologue)
	?	AM180355	1738635 =	63 (0.880)					coding (84/1230 nt)	CD630_14990	putative membrane protein (virulence factor (mvin) homologue)
*	?	AM180355	1767460 =	43 (0.600)	12 (0.180)	12/268	2.9	0.238	intergenic (+11/‑89)	CD630_15240/CD630_15250	putative rubrerythrin/putative iron‑sulfur protein
	?	AM180355	= 1767450	37 (0.560)					intergenic (+1/‑99)	CD630_15240/CD630_15250	putative rubrerythrin/putative iron‑sulfur protein
*	?	AM180355	= 1832910	53 (0.740)	14 (0.210)	12/264	2.9	0.224	coding (16/483 nt)	CD630_15810	uncharacterised protein
	?	AM180355	1832911 =	53 (0.740)	+ATGCAAATGGTG				coding (17/483 nt)	CD630_15810	uncharacterised protein
*	?	AM180355	= 1833628	60 (0.840)	13 (0.240)	13/222	2.1	0.232	intergenic (+251/‑60)	CD630_15810/hisD	uncharacterised protein/Histidinol dehydrogenase (HDH)
	?	AM180355	1833675 =	40 (0.730)					intergenic (+298/‑13)	CD630_15810/hisD	uncharacterised protein/Histidinol dehydrogenase (HDH)
*	?	AM180355	1871409 =	15 (0.210)	18 (0.300)	16/240	1.8	0.605	intergenic (+356/‑326)	CD630_16150/CD630_16160	ABC‑type transport system, permease/putative diguanylate kinase signaling protein
	?	AM180355	1871672 =	11 (0.180)					intergenic (+619/‑63)	CD630_16150/CD630_16160	ABC‑type transport system, permease/putative diguanylate kinase signaling protein
*	?	AM180355	= 1871432	15 (0.210)	23 (0.390)	14/240	2.2	0.662	intergenic (+379/‑303)	CD630_16150/CD630_16160	ABC‑type transport system, permease/putative diguanylate kinase signaling protein
	?	AM180355	= 1871647	11 (0.180)					intergenic (+594/‑88)	CD630_16150/CD630_16160	ABC‑type transport system, permease/putative diguanylate kinase signaling protein
*	?	AM180355	= 2076506	52 (0.770)	20 (0.300)	13/254	2.5	0.278	intergenic (+21/+255)	CD630_17950/CD630_17960	conserved hypothetical protein/putative nitrite and sulfite reductase subunit
	?	AM180355	2076507 =	56 (0.780)	+TACTTTTTG				intergenic (+22/+254)	CD630_17950/CD630_17960	conserved hypothetical protein/putative nitrite and sulfite reductase subunit
*	?	AM180355	= 2139257	27 (0.420)	18 (0.270)	15/232	1.9	0.386	coding (528/1011 nt)	CD630_18470	putative conjugative transposon protein Tn1549‑like, CTn5‑Orf3
	?	AM180355	2139258 =	32 (0.450)	+ACAAATAATACT				coding (529/1011 nt)	CD630_18470	putative conjugative transposon protein Tn1549‑like, CTn5‑Orf3
*	?	AM180355	= 2172077	40 (0.560)	22 (0.330)	16/266	2.2	0.371	intergenic (‑304/‑20)	CD630_18700/CD630_18710	putative conjugative transposon protein Tn1549‑like, CTn5‑Orf29/putative oxidoreductase Tn1549‑like,CTn5‑Orf30
	?	AM180355	2172078 =	40 (0.560)	+ATAAAGGAGG				intergenic (‑305/‑19)	CD630_18700/CD630_18710	putative conjugative transposon protein Tn1549‑like, CTn5‑Orf29/putative oxidoreductase Tn1549‑like,CTn5‑Orf30
*	?	AM180355	= 2185880	27 (0.390)	9 (0.140)	12/250	2.7	0.262	coding (2842/2892 nt)	CD630_18440	conserved repeat protein
	?	AM180355	2185881 =	29 (0.410)	+GTTGCAATGATTGTG				coding (2843/2892 nt)	CD630_18440	conserved repeat protein
*	?	AM180355	= 2247846	47 (0.680)	18 (0.260)	13/268	2.7	0.274	intergenic (‑22/+57)	CD630_19490/CD630_19491	Two‑component sensor histidine kinase/conserved hypothetical protein
	?	AM180355	2247847 =	50 (0.700)	+TTTTA				intergenic (‑23/+56)	CD630_19490/CD630_19491	Two‑component sensor histidine kinase/conserved hypothetical protein
*	?	AM180355	= 2446879	41 (0.590)	16 (0.230)	15/264	2.3	0.285	intergenic (‑265/+19)	CD630_21150/CD630_21151	putative copper‑transporting P‑type ATPase/uncharacterised protein
	?	AM180355	2446880 =	42 (0.590)	+TTATAAT				intergenic (‑266/+18)	CD630_21150/CD630_21151	putative copper‑transporting P‑type ATPase/uncharacterised protein
*	?	AM180355	2480280 =	51 (0.710)	15 (0.220)	13/276	2.8	0.236	intergenic (‑36/‑152)	CD630_21430/CD630_21440	Transcriptional regulator, HTH‑type/putative membrane protein
	?	AM180355	= 2480276	48 (0.700)					intergenic (‑32/‑156)	CD630_21430/CD630_21440	Transcriptional regulator, HTH‑type/putative membrane protein
*	?	AM180355	= 2507517	44 (0.610)	15 (0.220)	13/274	2.8	0.261	intergenic (‑19/+334)	CD630_21670/hcp	Acyl transferase/acyl hydrolase/lysophospholipase/Hydroxylamine reductase
	?	AM180355	2507525 =	43 (0.630)					intergenic (‑27/+326)	CD630_21670/hcp	Acyl transferase/acyl hydrolase/lysophospholipase/Hydroxylamine reductase
*	?	AM180355	= 2724092	43 (0.600)	19 (0.270)	15/282	2.5	0.311	intergenic (‑44/+54)	trxA2/trxB3	Thioredoxin 2 (Trx2)/Thioredoxin reductase 3
	?	AM180355	2724106 =	42 (0.600)					intergenic (‑58/+40)	trxA2/trxB3	Thioredoxin 2 (Trx2)/Thioredoxin reductase 3
*	?	AM180355	= 2906465	47 (0.660)	12 (0.210)	11/226	2.6	0.236	intergenic (+27/+151)	ansB/CD630_25170	L‑asparaginase/Transcriptional regulator, beta‑lactams repressor
	?	AM180355	2911581 =	41 (0.730)					intergenic (+187/+130)	CD630_25190/CD630_25200	Integrase/putative conjugative transposon antibiotic resistance protein
*	?	AM180355	= 2920925	56 (0.780)	19 (0.280)	14/274	2.6	0.262	intergenic (+119/‑55)	glgB/CD630_25270	1,4‑alpha‑glucan branching enzyme/Transcriptional regulator, TetR family
	?	AM180355	2922391 =	54 (0.790)					coding (678/684 nt)	CD630_25280	conserved hypothetical protein
*	?	AM180355	2935439 =	51 (0.710)	26 (0.430)	16/244	1.9	0.361	intergenic (+34/+108)	rnz/CD630_25400	Ribonuclease Z (RNase Z) (tRNase Z) (tRNA 3 endonuclease)/Coenzyme A disulfide reductase
	?	AM180355	= 2935425	49 (0.810)					intergenic (+20/+122)	rnz/CD630_25400	Ribonuclease Z (RNase Z) (tRNase Z) (tRNA 3 endonuclease)/Coenzyme A disulfide reductase
*	?	AM180355	= 3095460	62 (0.870)	17 (0.270)	16/258	2.1	0.244	intergenic (+7/‑70)	bdhA/CD630_26800	3‑hydroxybutyrate dehydrogenase/putative permease
	?	AM180355	3095476 =	50 (0.780)					intergenic (+23/‑54)	bdhA/CD630_26800	3‑hydroxybutyrate dehydrogenase/putative permease
*	?	AM180355	= 3152420	72 (1.010)	19 (0.370)	15/206	1.6	0.27	intergenic (+3366/‑2027)	CD630_27180/CD630_27190	putative peptidase C60B, sortase B/putative polysaccharide deacetylase
	?	AM180355	3152420 =	72 (1.010)	+41 bp				intergenic (+3366/‑2027)	CD630_27180/CD630_27190	putative peptidase C60B, sortase B/putative polysaccharide deacetylase
*	?	AM180355	= 3154385	59 (0.820)	14 (0.210)	12/266	2.9	0.208	intergenic (+5331/‑62)	CD630_27180/CD630_27190	putative peptidase C60B, sortase B/putative polysaccharide deacetylase
	?	AM180355	3154420 =	52 (0.790)					intergenic (+5366/‑27)	CD630_27180/CD630_27190	putative peptidase C60B, sortase B/putative polysaccharide deacetylase
*	?	AM180355	= 3293271	51 (0.720)	18 (0.260)	14/280	2.7	0.262	coding (30/507 nt)	CD630_28200	putative membrane protein
	?	AM180355	3293272 =	52 (0.730)	+ACA				coding (29/507 nt)	CD630_28200	putative membrane protein
*	?	AM180355	= 3306036	55 (0.770)	18 (0.270)	14/272	2.6	0.254	coding (529/2919 nt)	CD630_28310	putative adhesin
	?	AM180355	3306046 =	54 (0.800)					coding (519/2919 nt)	CD630_28310	putative adhesin
*	?	AM180355	= 3344819	66 (0.920)	22 (0.320)	18/280	2	0.257	intergenic (‑6/+11)	CD630_28600/CD630_28610	putative membrane protein/putative membrane protein
	?	AM180355	3344824 =	63 (0.910)					intergenic (‑11/+6)	CD630_28600/CD630_28610	putative membrane protein/putative membrane protein
*	?	AM180355	= 3481176	56 (0.780)	15 (0.220)	14/278	2.6	0.219	intergenic (+27/+101)	CD630_29960/CD630_29970	conserved hypothetical protein/ABC‑type transport system, iron‑family ATP‑binding protein
	?	AM180355	3481185 =	53 (0.770)					intergenic (+36/+92)	CD630_29960/CD630_29970	conserved hypothetical protein/ABC‑type transport system, iron‑family ATP‑binding protein
*	?	AM180355	= 3537581	43 (0.640)	28 (0.400)	16/266	2.2	0.392	intergenic (‑511/+98)	CD630_30430/CD630_30440	conserved hypothetical protein/Transcriptional regulator, RpiR family
	?	AM180355	3537582 =	43 (0.600)	+TAT				intergenic (‑512/+97)	CD630_30430/CD630_30440	conserved hypothetical protein/Transcriptional regulator, RpiR family
*	?	AM180355	3540555 =	76 (1.060)	25 (0.350)	21/288	1.7	0.239	intergenic (‑64/+16)	murQ/CD630_30470	N‑acetylmuramic acid 6‑phosphate etherase/conserved hypothetical protein
	?	AM180355	= 3540573	83 (1.160)					coding (1096/1098 nt)	CD630_30470	conserved hypothetical protein
*	?	AM180355	= 3631448	51 (0.710)	19 (0.280)	15/270	2.4	0.281	intergenic (‑378/+421)	bglG2/CD630_31180	Transcription antiterminator, PTS operon regulator, bglG2/conserved hypothetical protein
	?	AM180355	3631483 =	53 (0.740)	+TAAATAAAT				intergenic (‑413/+386)	bglG2/CD630_31180	Transcription antiterminator, PTS operon regulator, bglG2/conserved hypothetical protein
*	?	AM180355	= 3690338	66 (0.920)	24 (0.340)	19/282	1.9	0.275	intergenic (+519/‑496)	CD630_31580/CD630_31590	Transcriptional regulator, TRAP family/putative FemA‑like peptidoglycan biosynthesis protein
	?	AM180355	3690344 =	62 (0.880)					intergenic (+525/‑490)	CD630_31580/CD630_31590	Transcriptional regulator, TRAP family/putative FemA‑like peptidoglycan biosynthesis protein
*	?	AM180355	= 3690510	58 (0.820)	20 (0.300)	13/270	2.7	0.267	intergenic (+691/‑324)	CD630_31580/CD630_31590	Transcriptional regulator, TRAP family/putative FemA‑like peptidoglycan biosynthesis protein
	?	AM180355	3690511 =	58 (0.810)	+ATTGGAGC				intergenic (+692/‑323)	CD630_31580/CD630_31590	Transcriptional regulator, TRAP family/putative FemA‑like peptidoglycan biosynthesis protein
*	?	AM180355	= 3698316	41 (0.570)	16 (0.230)	13/282	2.9	0.285	intergenic (‑113/‑480)	rnr/CD630_31650	Ribonuclease R/uncharacterised protein
	?	AM180355	3698317 =	41 (0.570)	+TAC				intergenic (‑114/‑479)	rnr/CD630_31650	Ribonuclease R/uncharacterised protein
*	?	AM180355	= 3730581	41 (0.570)	19 (0.270)	13/288	3	0.322	intergenic (‑359/+56)	tdcF/CD630_31871	putative regulatory endoribonuclease/conserved hypothetical protein
	?	AM180355	3730636 =	39 (0.540)					intergenic (‑414/+1)	tdcF/CD630_31871	putative regulatory endoribonuclease/conserved hypothetical protein
*	?	AM180355	= 3744941	47 (0.660)	15 (0.210)	15/286	2.6	0.237	intergenic (+210/+307)	cme/CD630_31990	Multidrug resistance protein Cme; Transporter,Major Facilitator Superfamily (MFS)/ABC‑type transport system, multidrug‑family permease
	?	AM180355	3744977 =	50 (0.700)					intergenic (+246/+271)	cme/CD630_31990	Multidrug resistance protein Cme; Transporter,Major Facilitator Superfamily (MFS)/ABC‑type transport system, multidrug‑family permease
*	?	AM180355	= 3748417	44 (0.610)	18 (0.250)	15/288	2.6	0.293	intergenic (‑280/+138)	CD630_32010/CD630_32020	ABC‑type transport system, multidrug‑family ATP‑binding protein/Two‑component sensor histidine kinase
	?	AM180355	3748430 =	43 (0.600)					intergenic (‑293/+125)	CD630_32010/CD630_32020	ABC‑type transport system, multidrug‑family ATP‑binding protein/Two‑component sensor histidine kinase
*	?	AM180355	= 3752002	58 (0.810)	21 (0.300)	14/282	2.7	0.27	intergenic (‑796/‑55)	CD630_32040/CD630_32050	putative membrane protein/putative nitroreductase
	?	AM180355	3752009 =	57 (0.810)					intergenic (‑803/‑48)	CD630_32040/CD630_32050	putative membrane protein/putative nitroreductase
*	?	AM180355	= 3814460	31 (0.460)	27 (0.390)	18/260	1.8	0.448	intergenic (+269/+99)	CD630_32561/CD630_32570	conserved hypothetical protein/putative polysaccharide deacetylase
	?	AM180355	3814461 =	36 (0.500)	+TTATA				intergenic (+270/+98)	CD630_32561/CD630_32570	conserved hypothetical protein/putative polysaccharide deacetylase
*	?	AM180355	= 3833938	NA (NA)	17 (0.240)	16/286	2.4	0.214	intergenic (+116/+63)	feoB2/CD630_32750	Ferrous iron transport protein B/putative phosphosugar isomerase
	?	AM180355	3833959 =	63 (0.880)	+C				intergenic (+137/+42)	feoB2/CD630_32750	Ferrous iron transport protein B/putative phosphosugar isomerase
*	?	AM180355	= 3890839	78 (1.090)	22 (0.320)	17/274	2.1	0.211	intergenic (‑267/+86)	CD630_33250/CD630_33260	conserved hypothetical protein/Integrase, lambdoid phage family Tn916‑like,CTn6‑Orf1
	?	AM180355	3912346 =	90 (1.320)					coding (1956/1986 nt)	bclA3	Exosporium glycoprotein BclA3
*	?	AM180355	= 3915756	42 (0.670)	24 (0.360)	10/232	2.9	0.332	coding (585/585 nt)	clpP2	ATP‑dependent Clp protease proteolytic subunit 2 (Endopeptidase Clp 2)
	?	AM180355	3915757 =	56 (0.780)	+TATTCATTCC				coding (584/585 nt)	clpP2	ATP‑dependent Clp protease proteolytic subunit 2 (Endopeptidase Clp 2)
*	?	AM180355	= 3925112	32 (0.490)	18 (0.260)	11/250	2.9	0.355	intergenic (‑228/+220)	CD630_33600/CD630_33610	Two‑component response regulator/putative drug/sodium antiporter, MATE family
	?	AM180355	3925113 =	33 (0.460)	+TACAGA				intergenic (‑229/+219)	CD630_33600/CD630_33610	Two‑component response regulator/putative drug/sodium antiporter, MATE family
*	?	AM180355	= 4043720	43 (0.640)	21 (0.310)	14/260	2.4	0.308	intergenic (+70/+53)	CD630_34500/CD630_34510	putative oxidoreductase with NAD(P)‑binding Rossmann‑fold domain/putative carbohydrate/purine kinase; putative tagatose‑6‑phosphate kinase LacC
	?	AM180355	4043721 =	53 (0.740)	+ATTAAA				intergenic (+71/+52)	CD630_34500/CD630_34510	putative oxidoreductase with NAD(P)‑binding Rossmann‑fold domain/putative carbohydrate/purine kinase; putative tagatose‑6‑phosphate kinase LacC
*	?	AM180355	= 4116079	65 (0.910)	20 (0.290)	18/278	2	0.24	coding (706/1272 nt)	CD630_35220	uncharacterised protein
	?	AM180355	4116095 =	64 (0.930)					coding (690/1272 nt)	CD630_35220	uncharacterised protein
*	?	AM180355	= 4231071	63 (0.970)	29 (0.430)	16/244	1.9	0.305	coding (355/2163 nt)	CD630_36240	ABC‑type transport system, permease
	?	AM180355	4231072 =	72 (1.010)	+ATTACTATT				coding (354/2163 nt)	CD630_36240	ABC‑type transport system, permease
*	?	AM180355	4261484 =	46 (0.640)	14 (0.260)	11/220	2.5	0.257	intergenic (‑100/+19)	CD630_36510/CD630_36520	putative metallo‑beta‑lactamase‑like hydrolase/putative peptidase, M1 family
	?	AM180355	= 4261466	46 (0.840)					intergenic (‑82/+37)	CD630_36510/CD630_36520	putative metallo‑beta‑lactamase‑like hydrolase/putative peptidase, M1 family
*	?	AM180355	= 4283214	72 (1.010)	21 (0.320)	17/268	2	0.239	intergenic (‑154/+9)	CD630_36730/rsmG	putative stage 0 sporulation protein,DNA‑binding protein Spo0J‑like/Fragment of 7‑methylguanosine methyltransferase specific for the 16S rRNA
	?	AM180355	4283215 =	72 (1.010)	+TTTTTTCATT				intergenic (‑155/+8)	CD630_36730/rsmG	putative stage 0 sporulation protein,DNA‑binding protein Spo0J‑like/Fragment of 7‑methylguanosine methyltransferase specific for the 16S rRNA

## Sheet: 630DeltaERM
Predicted mutations
evidence	position	mutation	annotation	gene	description
RA	103225	G→T	G114G (GGG→GGT)	rplC →	50S ribosomal protein L3
RA	682619	C→T	intergenic (+173/‑843)	CD630_05730 → / → thrS	putative membrane protein/Threonyl‑tRNA synthetase
RA	690658	A→T	intergenic (‑126/+35)	CD630_05770 ← / ← CD630_05780	conserved hypothetical protein/Transporter, Major Facilitator Superfamily (MFS)
RA	766411	T→C	I199I (ATT→ATC)	CD630_06430 →	Two‑component response regulator
RA	933139	G→T	D136Y (GAC→TAC)	CD630_07610 →	putative ATP‑dependent RNA helicase
RA	1391850	T→C	F133L (TTT→CTT)	CD630_11900 →	putative acetyltransferase
RA	1449093	G→T	G59V (GGC→GTC)	rnc →	ribonuclease III
RA	1480649	C→T	Q386* (CAA→TAA)	topA →	DNA topoisomerase I
RA	1607458	(T)6→7	coding (40/45 nt)	CD630_13880 ←	putative trancriptional regulator
RA	1626977	A→G	E536G (GAA→GGA)	CD630_14040 →	putative oligopeptide transporter
RA	2044514	C→G	P33A (CCC→GCC)	gapB →	Glyceraldehyde‑3‑phosphate dehydrogenase (GAPDH)
RA	2339506	G→A	G373E (GGG→GAG)	CD630_20270 →	N‑carbamoyl‑L‑amino acid hydrolase
RA	2623495	G→T	S127* (TCA→TAA)	prsA ←	Peptidyl‑prolyl cis‑trans isomerase, PpiC‑type
RA	2628726	(A)5→6	coding (280/321 nt)	CD630_22670 ←	Fragment of membrane protein, abortive infection‑type protein
RA	2832892	G→T	intergenic (‑543/‑193)	CD630_24550 ← / → CD630_24560	putative CRISPR‑associated protein/ABC‑type transport system, sugar‑family ATP‑binding protein
RA	2924655	C→T	E304E (GAG→GAA)	CD630_25320 ←	Aminotransferase, alanine‑‑glyoxylate transaminase
RA	3079815	A→C	*524E (TAA→GAA)	ptsG‑BC ←	PTS system, glucose‑specific IIBC component
RA	3079827	(T)8→7	coding (1558/1572 nt)	ptsG‑BC ←	PTS system, glucose‑specific IIBC component
RA	3422569	T→C	N210D (AAT→GAT)	CD630_29430 ←	putative phage replication protein
RA	3528736	G→T	intergenic (‑1521/+386)	CD630_30360 ← / ← CD630_30370	Transporter, Major Facilitator Superfamily (MFS)/Transcriptional regulator, CarD family
MC JC	3591585	Δ6 bp	coding (192‑197/723 nt)	treR →	Transcriptional regulator, GntR family
RA	3686534	+A	coding (309/339 nt)	CD630_31561 ←	Fragment of conserved hypothetical protein
RA	3951559	C→A	E63D (GAG→GAT)	CD630_33790 ←	putative conjugative transposon protein Tn916‑like, CTn7‑Orf15
RA	3977097	C→A	G9C (GGT→TGT)	CD630_33980 ←	putative hydrolase, NUDIX family
RA	4007603	A→G	intergenic (‑3769/+1786)	CD630_34170 ← / ← sirC	ABC‑type transport system, sugar‑family ATP‑binding protein/Precorrin‑2 dehydrogenase
Unassigned missing coverage evidence
			seq id	start	end	size	←reads	reads→	gene	description
*	*	÷	AM180355	309199	309207	9	70 [0]	[0] 67	CD630_02440/flgB	putative CDP‑glycerol:Poly(glycerophosphate) glycerophosphotransferase/Flagellar basal‑body rod protein FlgB
*	*	÷	AM180355	348613	348633	21	52 [0]	[9] 53	CD630_02880	PTS system, mannose/fructose/sorbose IIC component
*	*	÷	AM180355	1110626–1125088	1141390–1125187	100–30765	14 [13]	[12] 15	CD630_09390–[CD630_09770]	46 genes
										CD630_09390, CD630_09400, CD630_09401, CD630_09410, CD630_09420, CD630_09430, CD630_09440, CD630_09450, CD630_09460, CD630_09461, CD630_09470, CD630_09480, CD630_09490, CD630_09500, CD630_09510, CD630_09520, CD630_09530, CD630_09531, CD630_09540, CD630_09550, CD630_09560, CD630_09561, CD630_09562, CD630_09030, CD630_09030, CD630_09570, CD630_09580, CD630_09590, CD630_09600, CD630_09610, CD630_096…
*	*	÷	AM180355	1197421	1197443	23	40 [0]	[12] 14	potB	ABC‑type transport system,spermidine/putrescine permease
*	*	÷	AM180355	2316723–2317718	2320011–2319025	1308–3289	15 [13]	[13] 14	[CD630_20060]–[ermB1]	[CD630_20060], CD630_20061, ermB, CD630_20071, CD630_20080, CD630_20090, CD630_20091, [ermB1]
*	*	÷	AM180355	3381246–3397454	3412003–3397553	100–30758	14 [12]	[13] 15	[CD630_28900]–CD630_29521	44 genes
										[CD630_28900], CD630_28910, CD630_28920, CD630_28930, CD630_28940, CD630_28941, CD630_28950, CD630_29521, CD630_28960, CD630_28970, CD630_28980, CD630_28990, CD630_29000, CD630_29010, CD630_29020, CD630_29030, CD630_29040, CD630_29050, CD630_29060, CD630_29070, CD630_29521, CD630_29071, CD630_29521, CD630_29080, CD630_29090, CD630_29100, CD630_29101, CD630_29110, CD630_29120, CD630_29130, CD630_2…
*	*	÷	AM180355	3654239	3654260	22	41 [1]	[6] 35	CD630_31350	putative fructose‑1‑6‑bisphosphate aldolase
*	*	÷	AM180355	4004577–4006952	4007434–4007372	421–2858	15 [10]	[13] 14	CD630_34170/sirC	ABC‑type transport system, sugar‑family ATP‑binding protein/Precorrin‑2 dehydrogenase
Unassigned new junction evidence
		seq id	position	reads (cov)	reads (cov)	score	skew	freq	annotation	gene	product
*	?	AM180355	309036 =	1 (0.010)	65 (1.000)	45/270	0.2	0.993	intergenic (+785/‑236)	CD630_02440/flgB	putative CDP‑glycerol:Poly(glycerophosphate) glycerophosphotransferase/Flagellar basal‑body rod protein FlgB
	?	AM180355	309208 =	0 (0.000)					intergenic (+957/‑64)	CD630_02440/flgB	putative CDP‑glycerol:Poly(glycerophosphate) glycerophosphotransferase/Flagellar basal‑body rod protein FlgB
*	?	AM180355	= 309044	1 (0.010)	69 (1.070)	35/270	0.4	0.993	intergenic (+793/‑228)	CD630_02440/flgB	putative CDP‑glycerol:Poly(glycerophosphate) glycerophosphotransferase/Flagellar basal‑body rod protein FlgB
	?	AM180355	= 309198	0 (0.000)					intergenic (+947/‑74)	CD630_02440/flgB	putative CDP‑glycerol:Poly(glycerophosphate) glycerophosphotransferase/Flagellar basal‑body rod protein FlgB
*	?	AM180355	378900 =	83 (1.200)	74 (1.670)	32/186	0.1	0.564	intergenic (+2145/‑3486)	CD630_03130/CD630_03140	putative K/Mg/Cd/Cu/Zn/Na/Ca/Na/H‑transporting P‑type ATPase/putative membrane protein
	?	AM180355	= 378910	95 (1.380)	+51 bp				intergenic (+2155/‑3476)	CD630_03130/CD630_03140	putative K/Mg/Cd/Cu/Zn/Na/Ca/Na/H‑transporting P‑type ATPase/putative membrane protein
*	?	AM180355	925336 =	6 (0.090)	38 (0.590)	28/270	0.8	0.812	intergenic (+376/‑1036)	CD630_07560/CD630_07570	putative nitroreductase/putative diguanylate kinase signaling protein
	?	AM180355	925528 =	12 (0.190)					intergenic (+568/‑844)	CD630_07560/CD630_07570	putative nitroreductase/putative diguanylate kinase signaling protein
*	?	AM180355	= 925344	6 (0.090)	39 (0.600)	29/270	0.7	0.816	intergenic (+384/‑1028)	CD630_07560/CD630_07570	putative nitroreductase/putative diguanylate kinase signaling protein
	?	AM180355	= 925518	12 (0.190)					intergenic (+558/‑854)	CD630_07560/CD630_07570	putative nitroreductase/putative diguanylate kinase signaling protein
*	?	AM180355	= 1125119	NA (NA)	110 (2.020)	64/228	0	NA	coding (121/153 nt)	CD630_09030	Fragment of putative oxydoreductase
	?	AM180355	1125187 =	NA (NA)					intergenic (+36/‑152)	CD630_09030/CD630_09030	Fragment of putative oxydoreductase/Fragment of putative oxydoreductase
*	?	AM180355	1871409 =	8 (0.120)	22 (0.380)	16/240	1.6	0.702	intergenic (+356/‑326)	CD630_16150/CD630_16160	ABC‑type transport system, permease/putative diguanylate kinase signaling protein
	?	AM180355	1871672 =	12 (0.210)					intergenic (+619/‑63)	CD630_16150/CD630_16160	ABC‑type transport system, permease/putative diguanylate kinase signaling protein
*	?	AM180355	= 1871432	8 (0.120)	29 (0.500)	22/240	1	0.757	intergenic (+379/‑303)	CD630_16150/CD630_16160	ABC‑type transport system, permease/putative diguanylate kinase signaling protein
	?	AM180355	= 1871647	12 (0.210)					intergenic (+594/‑88)	CD630_16150/CD630_16160	ABC‑type transport system, permease/putative diguanylate kinase signaling protein
