# Supplementary material for: Systems biology analysis of the Clostridioides difficile core-genome contextualizes microenvironmental evolutionary pressures leading to genotypic and phenotypic divergence
Source: NPJ Syst Biol Appl. 2020 Oct 20;6:31. doi: 10.1038/s41540-020-00151-9 (PMC7576604; doi:10.1038/s41540-020-00151-9)
Supplement: Supplementary file 9 — Supplementary Dataset 2 [file 41540_2020_151_MOESM9_ESM.ods]

## Sheet: Sheet1
BIGG ID	BIGG REACTION	Notes	Description	EC Number	Notes/KEGG ID	Reaction in Kashaf et al.	Subsystem	GPR	Lower bound	Upper bound
GTHOr	gthox_c + h_c + nadph_c ⇌ 2.0 gthrd_c + nadp_c		glutathione oxidoreductase			gthox[c] + h[c] + nadph[c] <=> 2 gthrd[c] + nadp[c]	Alanine, aspartate and glutamate metabolism		-1000	1000
ASNS3	asp__L_c + atp_c + gln__L_c ⇌ amp_c + asn__L_c + glu__L_c + h_c + ppi_c		asparagine synthase without water			aspL[c] + glnL[c] + atp[c] + nh3[c] -> asnL[c] + gluL[c] + ppi[c] + amp[c]	Alanine, aspartate and glutamate metabolism	(CD630_03910) or (CD630_16320) or (CD630_26950)	0	1000
GLNSCP	2 atp_c + gln__L_c + hco3_c+ h2o_c ⇌ 2 adp_c + cmylphosph_c + pi_c +glu__L_c + 2 h_c					2 atp[c] + glnL[c] + hco3[c] + h2o[c] <=> 2 adp[c] + cmylphosph[c] + pi[c] + gluL[c] + 2 h[c]	Alanine, aspartate and glutamate metabolism	(CD630_35900) or (CD630_35880)	-1000	1000
GLACC	glu__L_c+accoa_c ⇌ coa_c + h_c + acglu_c					gluL[c] + acoa[c] -> aglu[c] + coa[c] + h[c]	Alanine, aspartate and glutamate metabolism	(CD630_20330)	0	1000
ASNS1	asp__L_c + atp_c + gln__L_c + h2o_c ⇌ amp_c + asn__L_c + glu__L_c + h_c + ppi_c		asparagine synthase (glutamine-hydrolysing)	6.3.5.4	R00578	aspL[c] + glnL[c] + atp[c] + h2o[c] -> asnL[c] + gluL[c] + ppi[c] + amp[c]	Alanine, aspartate and glutamate metabolism	(CD630_03910) or (CD630_16320) or (CD630_15370)	0	1000
ASNS2	asp__L_c + atp_c + nh4_c ⇌ amp_c + asn__L_c + h_c + ppi_c		aspartate-ammonia ligase	6.3.1.1	R00483	aspL[c] + nh3[c] + atp[c] -> asnL[c] + ppi[c] + amp[c]	Alanine, aspartate and glutamate metabolism	(CD630_26950)	0	1000
SSALx	h2o_c + nad_c + sucsal_c ⇌ 2.0 h_c + nadh_c + succ_c		succinate semialdehyde:NAD+ oxidoreductase	1.2.1.16, 1.2.1.79	R00713	sucsald[c] + h2o[c] + nad[c] -> succ[c] + nadh[c] + h[c]	Alanine, aspartate and glutamate metabolism	(CD630_23420)	0	1000
AMID_1	h2o_c + ad_c ⇌ ac_c + h_c + nh4_c		Acetamide amidohydrolase	3.5.1.4	R00321	actid[c] + h2o[c] <=> ac[c] + nh3[c]	Alanine, aspartate and glutamate metabolism	(CD630_27370)	-1000	1000
GLXGLY	glx_c + ala__L_c ⇌ gly_c + pyr_c					glx[c] + alaL[c] <=> gly[c] + pyr[c]	Alanine, aspartate and glutamate metabolism	(CD630_09940) or (CD630_25320)	-1000	1000
GDH1	glu__L_c + h2o_c + nad_c ⇌ akg_c + 2.0 h_c + nadh_c + nh3_c		L-glutamate:NAD+ oxidoreductase (deaminating)	1.4.1.2	R00243	gluL[c] + nad[c] + h2o[c] <=> nh3[c] + 2oglut[c] + nadh[c] + h[c]	Alanine, aspartate and glutamate metabolism	(CD630_01790)	0	1000
ABTA	4abut_c + akg_c ⇌ glu__L_c + sucsal_c		4-aminobutyrate:2-oxoglutarate aminotransferase	2.6.1.19	R01648	4abat[c] + 2oglut[c] -> sucsald[c] + gluL[c]	Alanine, aspartate and glutamate metabolism	(CD630_21580)	0	1000
SSALy	h2o_c + nadp_c + sucsal_c ⇌ 2.0 h_c + nadph_c + succ_c		succinate semialdehyde:NADP+ oxidoreductase	1.2.1.24, 1.2.1.16	R00714	sucsald[c] + h2o[c] + nadp[c] -> succ[c] + nadph[c] + h[c]	Alanine, aspartate and glutamate metabolism	(CD630_23420) or (CD630_05800)	0	1000
ASPTA	akg_c + asp__L_c ⇌ glu__L_c + oaa_c		aspartate:2-oxoglutarate aminotransferase	2.6.1.1	R00355	oxac[c] + gluL[c] -> aspL[c] + 2oglut[c]	Alanine, aspartate and glutamate metabolism	(CD630_01070) or (CD630_25150) or (CD630_23820) or (CD630_13390) or (CD630_28280)	0	1000
GF6PTA	f6p_c + gln__L_c ⇌ gam6p_c + glu__L_c		glutamine-fructose-6-phosphate transaminase (isomerizing)	2.6.1.16	R00768	fru6p[c] + glnL[c] -> ga6p[c] + gluL[c]	Alanine, aspartate and glutamate metabolism	(CD630_01200) or (CD630_24200) or (CD630_33310)	0	1000
A4PA	4abut_c + pyr_c ⇌ ala__L_c + sucsal_c		4-aminobutanoate:pyruvate aminotransferase	2.6.1.96	R10178	4abat[c] + pyr[c] <=> sucsald[c] + alaL[c]	Alanine, aspartate and glutamate metabolism	(CD630_25320)	-1000	1000
GLUR	glu__D_c ⇌ glu__L_c		glutamate racemase	5.1.1.3	R00260	gluL[c] -> gluD[c]	Alanine, aspartate and glutamate metabolism	(CD630_35620) or (CD630_20280) or (CD630_28190) or (CD630_04480)	0	1000
ARGSL	argsuc_c ⇌ arg__L_c + fum_c		argininosuccinate lyase	4.3.2.1	R01086	argsuc[c] -> argL[c] + fum[c]	Alanine, aspartate and glutamate metabolism	(CD630_25000)	0	1000
ASNN	asn__L_c + h2o_c ⇌ asp__L_c + nh4_c		asparaginase	3.5.1.1	R00485	asnL[c] + h2o[c] -> aspL[c] + nh3[c]	Alanine, aspartate and glutamate metabolism	(CD630_03910) or (CD630_16320) or (CD630_15370)	0	1000
GLUSy	akg_c + gln__L_c + h_c + nadph_c ⇌ 2.0 glu__L_c + nadp_c		glutamate synthase (NADPH)	1.4.1.13	R00114	glnL[c] + nadph[c] + 2oglut[c] + h[c] -> 2 gluL[c] + nadp[c]	Alanine, aspartate and glutamate metabolism	(CD630_13390) or (CD630_15370)	0	1000
GLUN	gln__L_c + h2o_c ⇌ glu__L_c + nh4_c		L-glutamine aminohydrolase	3.5.1.2	R00256	glnL[c] + h2o[c] -> gluL[c] + nh3[c]	Alanine, aspartate and glutamate metabolism	(CD630_01980) or (CD630_03910) or (CD630_05580) or (CD630_15370) or (CD630_16320) or (CD630_35880) or (CD630_35890) or (CD630_35900) or (CD630_35910)	0	1000
APAT2r	akg_c + ala_B_c ⇌ glu__L_c + msa_c		4-aminobutyrate transaminase	2.6.1.19	R00908	alaB[c] + 2oglut[c] <=> malsald[c] + gluL[c]	Alanine, aspartate and glutamate metabolism	(CD630_21580)	-1000	1000
ALATA_L	akg_c + ala__L_c ⇌ glu__L_c + pyr_c		L-alanine:2-oxoglutarate aminotransferase	2.6.1.2	R00258	alaL[c] + 2oglut[c] -> gluL[c] + pyr[c]	Alanine, aspartate and glutamate metabolism		0	1000
A4GA	4abut_c + glx_c ⇌ sucsal_c + gly_c		4-aminobutanoate:glyoxylate aminotransferase	2.6.1.96	R10179	4abat[c] + glx[c] <=> sucsald[c] + gly[c]	Alanine, aspartate and glutamate metabolism	(CD630_25320)	-1000	1000
UAMAS	ala__L_c + atp_c + uamr_c ⇌ adp_c + h_c + pi_c + uama_c		UDP-N-acetylmuramate-L-alanine ligase	6.3.2.8	R03193	udpamr[c] + alaL[c] + atp[c] -> udpamala[c] + adp[c] + pi[c]	Alanine, aspartate and glutamate metabolism	(CD630_35180)	0	1000
GGGP	gthrd_c + h2o_c ⇌ glu__L_c + cgly_c		glutathione gamma-glutamylaminopeptidase	2.3.2.2	R00494	gth[c] + h2o[c] <=> cysgly[c] + gluL[c]	Alanine, aspartate and glutamate metabolism	(CD630_15340)	-1000	1000
UAMAGS	atp_c + glu__D_c + uama_c ⇌ adp_c + h_c + pi_c + uamag_c		UDP-N-acetylmuramoyl-L-alanine-D-glutamate ligase	6.3.2.9	R02783	udpamala[c] + gluD[c] + atp[c] -> udpamag[c] + adp[c] + pi[c]	Alanine, aspartate and glutamate metabolism	(CD630_26530)	0	1000
GAL	atp_c + glu__L_c + nh4_c ⇌ adp_c + h_c + pi_c + gln__L_c		glutamate-ammonia ligase	6.3.1.2	R00253	gluL[c] + nh3[c] + atp[c] -> glnL[c] + pi[c] + adp[c]	Alanine, aspartate and glutamate metabolism	(CD630_13430)	0	1000
ALAR	ala__L_c ⇌ ala__D_c		alanine racemase	5.1.1.1	R00401	alaL[c] <=> alaD[c]	Alanine, aspartate and glutamate metabolism	(CD630_26230) or (CD630_34630) or (CD630_28190) or (CD630_20280) or (CD630_04480) or (CD630_16280)	-1000	1000
ALAAH	alaala_c + h2o_c ⇌ 2 ala__D_c					alaala[c] + h2o[c] -> 2 alaD[c]	Alanine, aspartate and glutamate metabolism	( CD630_16260 )	0	1000
ALAALAr	2.0 ala__D_c + atp_c ⇌ adp_c + alaala_c + h_c + pi_c		D-alanine-D-alanine ligase	6.3.2.4	R01150	2 alaD[c] + atp[c] -> alaala[c] + adp[c] + pi[c]	Alanine, aspartate and glutamate metabolism	(CD630_14080)	0	1000
SPTc	pyr_c + ser__L_c ⇌ ala__L_c + hpyr_c		L-Serine:pyruvate aminotransferase	2.6.1.51	R00585	serL[c] + pyr[c] <=> hpyr[c] + alaL[c]	Alanine, aspartate and glutamate metabolism	(CD630_09940)	-1000	1000
ARGSS_1	asp__L_c + atp_c + citr__L_c ⇌ amp_c + argsuc_c + 2.0 h_c + ppi_c		argininosuccinate synthase	6.3.4.5	R01954	citrL[c] + aspL[c] + atp[c] -> argsuc[c] + ppi[c] + amp[c]	Alanine, aspartate and glutamate metabolism	(CD630_17850)	0	1000
GLUSx	akg_c + gln__L_c + h_c + nadh_c ⇌ 2.0 glu__L_c + nad_c		L-glutamate:NAD+ oxidoreductase (transaminating)	1.4.1.14	R00093	glnL[c] + nadh[c] + 2oglut[c] + h[c] -> 2 gluL[c] + nad[c]	Alanine, aspartate and glutamate metabolism	(CD630_13390) or (CD630_15370)	0	1000
MSADC	msa_c ⇌ co2_c + acald_c		malonate semialdehide decarboxylase	4.1.1.-	R06973	malsald[c] <=> aald[c] + co2[c]	Alanine, aspartate and glutamate metabolism		-1000	1000
ASP4DC	asp__L_c + h_c ⇌ ala__L_c + co2_c		aspartate 1-decarboxylase	4.1.1.12	R00397	aspL[c] -> alaL[c] + co2[c]	Alanine, aspartate and glutamate metabolism	(CD630_25150)	0	1000
G6PDA	gam6p_c + h2o_c ⇌ f6p_c + nh4_c		glucosamine-6-phosphate deaminase	3.5.99.6	R00765	ga6p[c] + h2o[c] -> fru6p[c] + nh3[c]	Amino sugar and nucleotide sugar metabolism	(CD630_10110)	0	1000
A24T2	acgam_c + atp_c ⇌ acgam6p_c + adp_c + h_c		ATP:N-acetyl-D-glucosamine 6-phosphotransferase	2.7.1.59	R01201	aga[c] + atp[c] -> aga6p[c] + adp[c]	Amino sugar and nucleotide sugar metabolism	(CD630_15850)	0	1000
UDPACGLP	acgam1p_c + utp_c --> ppi_c + uacgam_c		UDP-N-acetylglucosamine diphosphorylase	2.7.7.23	R00416	aga1p[c] + utp[c] -> udpaga[c] + ppi[c]	Amino sugar and nucleotide sugar metabolism	(CD630_35150)	0	1000
PGAMT	gam1p_c ⇌ gam6p_c		phosphoglucosamine mutase	5.4.2.10	R02060	ga6p[c] -> ga1p[c]	Amino sugar and nucleotide sugar metabolism	(CD630_01190)	0	1000
G1PACT	accoa_c + gam1p_c ⇌ acgam1p_c + coa_c + h_c		glucosamine-1-phosphate N-acetyltransferase	2.3.1.157	R05332	ga1p[c] + acoa[c] -> aga1p[c] + coa[c]	Amino sugar and nucleotide sugar metabolism	(CD630_35150)	0	1000
AGDC	acgam6p_c + h2o_c ⇌ ac_c + gam6p_c		N-acetylglucosamine-6-phosphate deacetylase	3.5.1.25	R02059	aga6p[c] + h2o[c] -> ga6p[c] + ac[c]	Amino sugar and nucleotide sugar metabolism	(CD630_10100) or (CD630_34530)	0	1000
UAG2EMA	h2o_c + uacgam_c ⇌ acmana_c + h_c + udp_c		UDP-N-acetyl-D-glucosamine 2-epimerase (UDP-forming)	5.1.3.14	R00414	udpaga[c] + h2o[c] -> ama[c] + udp[c]	Amino sugar and nucleotide sugar metabolism	(CD630_10330)	0	1000
UAGCVT	pep_c + uacgam_c ⇌ pi_c + uaccg_c		UDP-N-acetylglucosamine 1-carboxyvinyltransferase	2.5.1.7	R00660	udpaga[c] + pepyr[c] -> udpagaepyr[c] + pi[c]	Amino sugar and nucleotide sugar metabolism	(CD630_01230)	0	1000
UAGHD	nad_c + uamr_c ⇌ uaccg_c + nadh_c + h_c		UDP-N-acetylmuramate:NAD+ oxidoreductase	1.1.1.158	R03191	udpamr[c] + nad[c] <=> udpagaepyr[c] + nadh[c] + h[c]	Amino sugar and nucleotide sugar metabolism	(CD630_34020)	-1000	1000
ACNML	acnam_c ⇌ acmana_c + pyr_c		N-acetylneuraminate pyruvate-lyase	4.1.3.3	R01811	acnam[c] -> ama[c] + pyr[c]	Amino sugar and nucleotide sugar metabolism	(CD630_22400)	0	1000
AMANAPEr	acmanap_c ⇌ acgam6p_c		N-acetyl-D-glucosamine 6-phosphate 2-epimerase	5.1.3.9	R02087	ama6p[c] <=> aga6p[c]	Amino sugar and nucleotide sugar metabolism	(CD630_22410)	-1000	1000
AMANK	acmana_c + atp_c ⇌ acmanap_c + adp_c + h_c		ATP:N-acetyl-D-mannosamine 6-phosphotransferase	2.7.1.60	R02705	ama[c] + atp[c] -> ama6p[c] + adp[c]	Amino sugar and nucleotide sugar metabolism	(CD630_21940)	0	1000
UAPGR	h_c + nadph_c + uaccg_c ⇌ nadp_c + uamr_c		UDP-N-acetylmuramate dehydrogenase	1.1.1.158	R03192	udpagaepyr[c] + nadph[c] + h[c] -> udpamr[c] + nadp[c]	Amino sugar and nucleotide sugar metabolism	(CD630_34020)	0	1000
UAG2E	uacgam_c ⇌ uacmam_c		UDP-N-acetyl-D-glucosamine 2-epimerase	5.1.3.14	R00420	udpaga[c] -> udpama[c]	Amino sugar and nucleotide sugar metabolism	(CD630_10330)	0	1000
ARGDC	arg__L_c + h_c ⇌ agm_c + co2_c		L-arginine carboxy-lyase	4.1.1.19	R00566	argL[c] -> agm[c] + co2[c]	Arginine and proline metabolism	(CD630_08880) or (CD630_35510)	0	1000
ALPHNH	3.0 h_c + h2o_c + allphn_c ⇌ 2.0 co2_c + 2.0 nh4_c		allophanate hydrolase	3.5.1.54	R00005	urea1c[c] + h2o[c] -> 2 nh3[c] + 2 co2[c]	Arginine and proline metabolism	(CD630_13860 and CD630_13870)	0	1000
PTRCAT1	accoa_c + ptrc_c ⇌ coa_c + h_c + aprut_c		acetyl-CoA:putrescine N-acetyltransferase	2.3.1.57	R01154	acoa[c] + ptrc[c] <=> coa[c] + nacput[c]	Arginine and proline metabolism	(CD630_12120)	-1000	1000
AGPR	acg5p_c + h_c + nadph_c ⇌ acg5sa_c + nadp_c + pi_c		N-acetyl-gamma-glutamyl-phosphate reductase	1.2.1.38	R03443	agmp[c] + nadph[c] + h[c] -> aglu5sald[c] + pi[c] + nadp[c]	Arginine and proline metabolism	(CD630_20340)	0	1000
AGMT	agm_c + h2o_c ⇌ ptrc_c + urea_c		agmatine amidinohydrolase	3.5.3.11	R01157	agm[c] + h2o[c] -> ptrc[c] + urea[c]	Arginine and proline metabolism	(CD630_08910)	0	1000
OCBT	cbp_c + orn_c ⇌ citr__L_c + h_c + pi_c		ornithine carbamoyltransferase	2.1.3.3	R01398	cbp[c] + ornL[c] <=> citrL[c] + pi[c]	Arginine and proline metabolism	(CD630_20300)	-1000	1000
ACODA	acorn_c + h2o_c ⇌ ac_c + orn_c		acetylornithine amidohydrolase	3.5.1.16	R00669	aorn[c] + h2o[c] -> ornL[c] + ac[c]	Arginine and proline metabolism	(CD630_03030)	0	1000
ORNTAC	acorn_c + glu__L_c ⇌ acglu_c + orn_c		N2-Acetyl-L-ornithine:L-glutamate N-acetyltransferase	2.3.1.35	R02282	aorn[c] + gluL[c] -> ornL[c] + aglu[c]	Arginine and proline metabolism	(CD630_20330)	0	1000
ABUTD	4abutn_c + h2o_c + nad_c ⇌ 4abut_c + 2.0 h_c + nadh_c		4-aminobutyraldehyde:NAD+ oxidoreductase	1.2.1.3	R02549	4abald[c] + nad[c] + h2o[c] <=> 4abat[c] + nadh[c] + h[c]	Arginine and proline metabolism	(CD630_22060)	-1000	1000
ACGK	acglu_c + atp_c ⇌ acg5p_c + adp_c		acetylglutamate kinase	2.7.2.8	R02649	aglu[c] + atp[c] -> agmp[c] + adp[c]	Arginine and proline metabolism	(CD630_20320)	0	1000
ACGS	accoa_c + glu__L_c ⇌ acglu_c + coa_c + h_c		amino-acid N-acetyltransferase	2.3.1.1	R00259	gluL[c] + acoa[c] -> aglu[c] + coa[c]	Arginine and proline metabolism	(CD630_20330)	0	1000
PROR	pro__L_c ⇌ pro__D_c		proline racemase	5.1.1.4	R01255	proL[c] -> proD[c]	Arginine and proline metabolism	(CD630_32370) or (CD630_20280) or (CD630_28190) or (CD630_04480)	0	1000
UREASE	atp_c + hco3_c + urea_c ⇌ adp_c + h_c + pi_c + allphn_c		urea:bicarbonate ligase	6.3.4.6	R00774	urea[c] + atp[c] + hco3[c] + h[c] -> urea1c[c] + pi[c] + adp[c]	Arginine and proline metabolism	(CD630_13870)	0	1000
PTRCTA	akg_c + ptrc_c ⇌ 4abutn_c + glu__L_c		putrescine aminotransferase	2.6.1.82	R08714	ptrc[c] + pyr[c] -> 4abald[c] + alaL[c]	Arginine and proline metabolism		0	1000
ACOTA	acg5sa_c + glu__L_c ⇌ acorn_c + akg_c		acetylornithine transaminase	2.6.1.11	R02283	aglu5sald[c] + gluL[c] -> aorn[c] + 2oglut[c]	Arginine and proline metabolism	(CD630_20310)	0	1000
ARGDI	arg__L_c + h_c + h2o_c ⇌ citr__L_c + nh4_c		L-arginine iminohydrolase	3.5.3.6	R00552	argL[c] + h2o[c] <=> citrL[c] + nh3[c]	Arginine and proline metabolism		-1000	1000
A4HBCT	h4but_c + accoa_c ⇌ ac_c + 4hbutcoa_c		acetyl-CoA:4-hydroxybutanoate CoA-transferase	2.8.3.-	R05336	4hbut[c] + acoa[c] -> ac[c] + 4hcoa[c]	Butanoate metabolism	(CD630_23390)	0	1000
VACOAI	vaccoa_c ⇌ b2coa_c		vinylacetyl-CoA delta3-delta2-isomerase	5.3.3.3	R03031	vacoa[c] <=> ctncoa[c]	Butanoate metabolism	(CD630_23410)	-1000	1000
BNOCA	nadph_c + h_c + btcoa_c ⇌ btal_c+ h_c + nadp_c + coa_c		butanal:NADP+ oxidoreductase (CoA-acylating)	1.2.1.57	R01173	btcoa[c] + nadph[c] + h[c] -> btal[c] + coa[c] + nadp[c]	Butanoate metabolism	(CD630_03340) or (CD630_29660)	0	1000
HBCO_nadp	aacoa_c + h_c + nadph_c ⇌ 3hbcoa_c + nadp_c		(S)-3-hydroxybutanoyl-CoA:NADP+ oxidoreductase	1.1.1.157	R01976	3hbcoa[c] + nadp[c] <=> aacoa[c] + nadph[c] + h[c]	Butanoate metabolism	(CD630_10580)	-1000	1000
BUTCT1	ac_c + btcoa_c ⇌ accoa_c + but_c		butanoyl-CoA:acetate CoA-transferase	2.8.3.8	R01179	btcoa[c] + ac[c] -> 2but[c] + acoa[c]	Butanoate metabolism	(CD630_26770 and CD630_26780)	0	1000
SAOR	nadh_c + h_c + diact_c ⇌ actn__S_c+ nad_c		(S)-acetoin:NAD+ oxidoreductase	1.1.1.304	R09078	da[c] + nadh[c] + h[c] -> actnS[c] + nad[c]	Butanoate metabolism	(CD630_11820)	0	1000
AAAN	accoa_c + nadh_c + h_c +acald_c ⇌ actn__S_c+ coa_c + nad_c					aald[c] + acoa[c] + nadh[c] + h[c] <=> actnS[c] + nad[c] + coa[c]	Butanoate metabolism	( CD630_00390 and CD630_00380 and CD630_00370 and CD630_00360 )	-1000	1000
4HBCOAH	4hbutcoa_c ⇌ h2o_c + vaccoa_c		4-hydroxybutanoyl-CoA hydro-lyase	4.2.1.120	R05337	4hcoa[c] -> vacoa[c] + h2o[c]	Butanoate metabolism	(CD630_23410)	0	1000
ACTD	diact_c + h_c + nadh_c --> actn__R_c + nad_c		(R)-acetoin:NAD+ oxidoreductase	1.1.1.303	R02855	da[c] + nadh[c] + h[c] -> actnR[c] + nad[c]	Butanoate metabolism	(CD630_11820)	0	1000
T2ECR	nadph_c +h_c +b2coa_c ⇌ btcoa_c +nadp_c		trans-2-enoyl-CoA reductase (NADP+)	1.3.8.1	R01171	ctnycoa[c] + nadph[c] + h[c] -> btcoa[c] + nadp[c]	Butanoate metabolism	(CD630_03990) or (CD630_10540)	0	1000
SSAH	nadh_c +h_c + sucsal_c ⇌ h4but_c +nad_c		succinate semialdehyde hydrogenase	1.1.1.61	R01644	sucsald[c] + nadh[c] + h[c] <=> 4hbut[c] + nad[c]	Butanoate metabolism	(CD630_23380)	-1000	1000
BDH	nad_c + bhb_c ⇌ acac_c + h_c + nadh_c		(R)-3-hydroxybutanoate:NAD+ oxidoreductase		R01361	r3hbat[c] + nad[c] -> aac[c] + nadh[c] + h[c]	Butanoate metabolism	(CD630_26790)	0	1000
BTS	btal_c + h_c + nadh_c ⇌ nad_c + 1btol_c		oxidoreductase acting on the CH-OH group of donors with NAD+ as acceptor	1.1.1.1	R03544	btal[c] + nadh[c] + h[c] -> buta[c] + nad[c]	Butanoate metabolism	(CD630_03340) or (CD630_19070) or (CD630_29660)	0	1000
HCO3E	h_c + hco3_c ⇌ co2_c + h2o_c		carbonate hydro-lyase	4.2.1.1	R00132	co2[c] + h2o[c] <=> hco3[c] + h[c]	Butanoate metabolism	(CD630_22130)	-1000	1000
ARSR	actn__R_c ⇌ actn__S_c		(R)-acetoin racemase	5.1.2.4	R02949	actnR[c] <=> actnS[c]	Butanoate metabolism		-1000	1000
BTCOARx	btcoa_c + h_c + nadh_c --> btal_c + coa_c + nad_c		butanal:NAD+ oxidoreductase (CoA-acylating)	1.2.1.57	R01172	btcoa[c] + nadh[c] + h[c] -> btal[c] + coa[c] + nad[c]	Butanoate metabolism	(CD630_03340) or (CD630_29660)	0	1000
A2DC	alac__S_c + elecacceptoxi_c ⇌ diact_c + co2_c + elecacceptred_c		2-acetolactate decarboxylation	spontaneous		2alac[c] + elecacceptoxi[c] -> da[c] + elecacceptred[c] + co2[c]	Butanoate metabolism		0	1000
GCCL	gccoa_c ⇌ b2coa_c + co2_c		Glutaconyl-CoA carboxy-lyase	4.1.1.70	R03028	gccoa[c] -> ctncoa[c] + co2[c]	Butanoate metabolism		0	1000
PBUTT	btcoa_c + pi_c ⇌ coa_c + butpi_c		phosphate butyryltransferase	2.3.1.19	R01174	btcoa[c] + pi[c] -> butp[c] + coa[c]	Butanoate metabolism	(CD630_01120) or (CD630_07150) or (CD630_24250)	0	1000
BTS_nadph	btal_c + h_c + nadph_c ⇌ nadp_c + 1btol_c		oxidoreductase acting on the CH-OH group of donors with NADP+ as acceptor	1.1.1.-	R03545	btal[c] + nadph[c] + h[c] <=> buta[c] + nadp[c]	Butanoate metabolism	(CD630_03340) or (CD630_30060)	-1000	1000
BUTKr	atp_c + but_c ⇌ adp_c + butpi_c		butyrate kinase	2.7.2.7	R01688	butp[c] + adp[c] -> 2but[c] + atp[c]	Butanoate metabolism	(CD630_01130) or (CD630_23790) or (CD630_011301)	0	1000
ACLDC	alac__S_c + h_c ⇌ co2_c + actn__R_c		acetolactate decarboxylase	4.1.1.5	R02947	2alac[c] <=> actnR[c] + co2[c]	Butanoate metabolism		-1000	1000
ICDH	icit_c + nadp_c ⇌ akg_c + co2_c + nadph_c		isocitrate:NADP+ oxidoreductase	1.1.1.42	R00267	icit[c] + nadp[c] -> 2oglut[c] + nadph[c] + co2[c] + h[c]	Citrate cycle (TCA cycle)	(CD630_08340)	0	1000
AKGDH	akg_c + coa_c + nad_c ⇌ co2_c + nadh_c + succoa_c		2-oxoglutarate dehydrogenase complex	1.8.1.4	R08549	2oglut[c] + coa[c] + nad[c] -> succoa[c] + co2[c] + nadh[c] + h[c]	Citrate cycle (TCA cycle)	(CD630_07230 and CD630_00390)	0	1000
PC	atp_c + hco3_c + pyr_c ⇌ adp_c + h_c + oaa_c + pi_c		pyruvate carboxylase	6.4.1.1	R00344	hco3[c] + pyr[c] + atp[c] + h[c] -> oxac[c] + pi[c] + adp[c]	Citrate cycle (TCA cycle)	(CD630_00210)	0	1000
CITL	cit_c ⇌ ac_c + oaa_c		citrate hydro-lyase	4.2.1.3	R01325	cit[c] <=> acon[c] + h2o[c]	Citrate cycle (TCA cycle)	(CD630_08330)	-1000	1000
ICDHx	icit_c + nad_c ⇌ akg_c + co2_c + nadh_c		isocitrate dehydrogenase (NAD+)	1.1.1.41	R00709	icit[c] + nad[c] -> 2oglut[c] + co2[c] + nadh[c] + h[c]	Citrate cycle (TCA cycle)	(CD630_08340)	0	1000
CS	accoa_c + h2o_c + oaa_c ⇌ cit_c + coa_c + h_c		acetyl-CoA:oxaloacetate C-acetyltransferase	2.3.3.1, 2.3.3.16	R00351	oxac[c] + acoa[c] + h2o[c] -> cit[c] + coa[c]	Citrate cycle (TCA cycle)		0	1000
SUCOAS	atp_c + coa_c + succ_c ⇌ adp_c + pi_c + succoa_c		succinyl-CoA synthase	6.2.1.5	R00405	succ[c] + coa[c] + atp[c] <=> succoa[c] + pi[c] + adp[c]	Citrate cycle (TCA cycle)	(CD630_23430)	-1000	1000
ACONTb	acon_C_c + h2o_c ⇌ icit_c		isocitrate hydro-lyase	4.2.1.3	R01900	icit[c] <=> acon[c] + h2o[c]	Citrate cycle (TCA cycle)	(CD630_08330)	-1000	1000
FUM	fum_c + h2o_c ⇌ mal__L_c	make sure l vs s malate doesnt matter	fumarate hydratase	4.2.1.2	R01082	fum[c] + h2o[c] -> malS[c]	Citrate cycle (TCA cycle)	(CD630_10030 and CD630_10040)	0	1000
MDH	mal__L_c + nad_c ⇌ h_c + nadh_c + oaa_c		malate:NAD+ oxidoreductase	1.1.1.37	R00342	malS[c] + nad[c] -> oxac[c] + nadh[c] + h[c]	Citrate cycle (TCA cycle)	(CD630_21640)	0	1000
METAT	atp_c + h2o_c + met__L_c ⇌ amet_c + pi_c + ppi_c		methionine adenosyltransferase	2.5.1.6	R00177	metL[c] + atp[c] + h2o[c] -> amet[c] + pi[c] + ppi[c]	Cysteine and methionine metabolism	(CD630_01300)	0	1000
HSERTA	accoa_c + hom__L_c ⇌ coa_c + achms_c		acetyl-CoA:L-homoserine O-acetyltransferase	2.3.1.31	R01776	hser[c] + acoa[c] -> ahser[c] + coa[c]	Cysteine and methionine metabolism		0	1000
AHCi	ahcys_c + h2o_c ⇌ adn_c + hcys__L_c		adenosylhomocysteinase	3.2.2.9	R00192	ahcys[c] + h2o[c] -> adn[c] + hcys[c]	Cysteine and methionine metabolism	(CD630_26110)	0	1000
SPMDAT1	accoa_c + sprm_c <=> N1aspmd_c + coa_c		spermine N1-acetyltransferase	2.3.1.57	R03910	sprm[c] + acoa[c] <=> naspin[c] + coa[c]	Cysteine and methionine metabolism	(CD630_12120)	-1000	1000
M5DPP	m5t23dopp_c + h2o_c ⇌ pi_c + d12h5mtp_c		5-(methylthio)-2,3-dioxopentyl-phosphate phosphohydrolase (isomerizing)	3.1.3.77	R07395	5mt23dopp[c] + h2o[c] <=> 12dh5mtp[c] + pi[c]	Cysteine and methionine metabolism		-1000	1000
METS	5mthf_c + hcys__L_c ⇌ h_c + met__L_c + thf_c		methionine synthase	2.1.1.13	R00946	hcys[c] + 5mthf[c] -> metL[c] + thf[c]	Cysteine and methionine metabolism	(CD630_35960)	0	1000
TGOM	thf_c + gly_c + nad_c ⇌ nadh_c + co2_c + nh4_c+h_c + mlthf_c					thf[c] + gly[c] + nad[c] -> nadh[c] + co2[c] + nh3[c] + h[c] + 510mlethf[c]	Cysteine and methionine metabolism		0	1000
AHSERL2	h2s_c + achms_c ⇌ ac_c + h_c + hcys__L_c		O acetylhomoserine thiol lyase	2.5.1.49		ahser[c] + h2s[c] -> hcys[c] + ac[c] + h[c]	Cysteine and methionine metabolism	(CD630_18250)	0	1000
H23KMP	h23k5mt1pp_c + h2o_c ⇌ pi_c + d12h5mtp_c		2-hydroxy-3-keto-5-methylthio-1-phosphopentene phosphohydrolase	3.1.3.87	R07394	2h3k5mt1pp[c] + h2o[c] -> 12dh5mtp[c] + pi[c]	Cysteine and methionine metabolism		0	1000
DM1PE	5mdru1p_c --> 2h3k5m_c		2,3-diketo-5-methylthiopentenyl-1-phosphate enolase	5.3.2.B1		5mtr1p[c] -> mthx5p[c]	Cysteine and methionine metabolism		0	1000
SHSL1	cys__L_c + suchms_c ⇌ cyst__L_c + h_c + succ_c		cystathionine gamma-synthase	2.5.1.48	R03260	suchser[c] + cysL[c] -> cysthL[c] + succ[c]	Cysteine and methionine metabolism	(CD630_18250)	0	1000
APAPT	ptrc_c + ametam_c ⇌ h_c + 5mta_c + spmd_c		S-adenosylmethioninamine:putrescine 3-aminopropyltransferase	2.5.1.16	R01920	ametam[c] + ptrc[c] -> m5tade[c] + spmd[c] + h[c]	Cysteine and methionine metabolism	(CD630_08900)	0	1000
ADMDC	amet_c + h_c ⇌ ametam_c + co2_c		S-adenosyl-L-methionine carboxy-lyase	4.1.1.50	R00178	amet[c] + h[c] -> ametam[c] + co2[c]	Cysteine and methionine metabolism	(CD630_08890)	0	1000
CYSDS	cys__L_c + h2o_c ⇌ h2s_c + nh4_c + pyr_c		cystathionine gamma-lyase	4.4.1.1	R00782	cysL[c] + h2o[c] -> h2s[c] + pyr[c] + nh3[c]	Cysteine and methionine metabolism	(CD630_30290) or (CD630_24840) or (CD630_26960) or (CD630_27330)	0	1000
LCYSTST	cys__L_c + h_c + unsc_c <=> ala__L_c + ssc_c		L-cystyeine sulfurtransferase	2.8.1.7	R07460	cysL[c] + unsc[c] + h[c] -> alaL[c] + ssc[c]	Cysteine and methionine metabolism	(CD630_07530) or (CD630_12790) or (CD630_30320) or (CD630_36700)	-1000	1000
SPMDAT2	accoa_c + spmd_c ⇌ coa_c + h_c + n8aspmd_c		spermidine N1-acetyltransferase	2.3.1.57	R03910	spmd[c] + acoa[c] <=> naspdi[c] + coa[c]	Cysteine and methionine metabolism	(CD630_12120)	-1000	1000
ASAPT	ametam_c + spmd_c ⇌ 5mta_c + h_c + sprm_c		S-adenosylmethioninamine:spermidine 3-aminopropyltransferase	2.5.1.16	R02869	ametam[c] + spmd[c] <=> sprm[c] + m5tade[c] + h[c]	Cysteine and methionine metabolism	(CD630_08900)	-1000	1000
METR	met__L_c ⇌ met__D_c		methionine racemase	5.1.1.2	R00655	metL[c] <=> metD[c]	Cysteine and methionine metabolism	(CD630_04480) or (CD630_20280) or (CD630_28190)	-1000	1000
AHCYSNS	ahcys_c + h2o_c ⇌ ade_c + rhcys_c		S-adenosyl-L-homocysteine homocysteinylribohydrolase	3.2.2.9	R00194	ahcys[c] + h2o[c] -> s5ddr5lhcys[c] + ade[c]	Cysteine and methionine metabolism	(CD630_26110)	0	1000
M51PH	5mdru1p_c ⇌ m5t23dopp_c +h2o_c		5-methylthioribulose-1-phosphate hydro-lyase	4.2.1.109	R07392	5mtr1p[c] -> 5mt23dopp[c] + h2o[c]	Cysteine and methionine metabolism		0	1000
M523I	m5t23dopp_c ⇌ h23k5mt1pp_c		5-(methylthio)-2,3-dioxopentyl phosphate keto-enol-isomerase		R07393	5mt23dopp[c] -> 2h3k5mt1pp[c]	Cysteine and methionine metabolism		0	1000
METGL	h2o_c + met__L_c ⇌ 2obut_c + nh4_c + ch4s_c		L-methionine methanothiol-lyase	4.4.1.11	R00654	metL[c] + h2o[c] <=> ch4s[c] + 2obut[c] + nh3[c]	Cysteine and methionine metabolism	(CD630_35770)	0	1000
HSST	hom__L_c + succoa_c ⇌ coa_c + suchms_c		homoserine O-succinyltransferase	2.3.1.46	R01777	hser[c] + succoa[c] -> suchser[c] + coa[c]	Cysteine and methionine metabolism	(CD630_18260)	0	1000
AHSERL	achms_c + ch4s_c ⇌ ac_c + h_c + met__L_c		O-acetyl-L-homoserine:methanethiol 3-amino-3-carboxypropyltransferase	2.5.1.49	R00651	ahser[c] + ch4s[c] -> ac[c] + metL[c]	Cysteine and methionine metabolism	(CD630_18250)	-1000	1000
RHCCE	rhcys_c ⇌ dhptd_c + hcys__L_c		S-(5-deoxy-D-ribos-5-yl)-L-homocysteine homocysteine-lyase [(4S)-4,5-dihydroxypentan-2,3-dione-forming]indole-3-acetate	4.4.1.21	R01291	s5ddr5lhcys[c] -> hcys[c] + 4s45dhp23do[c]	Cysteine and methionine metabolism	(CD630_35980)	0	1000
MTRK	5mtr_c + atp_c ⇌ adp_c + h_c + 5mdr1p_c		ATP:S-methyl-5-thio-D-ribose 1-phosphotransferase	2.7.1.100	R04143	atp[c] + m5trib[c] -> adp[c] + m5trib1p[c]	Cysteine and methionine metabolism		0	1000
MTRI	5mdr1p_c ⇌ 5mdru1p_c		S-methyl-5-thio-alpha-D-ribose 1-phosphate ketol-isomerase	5.3.1.23	R04420	m5trib1p[c] -> 5mtr1p[c]	Cysteine and methionine metabolism		0	1000
MTAN	5mta_c + h2o_c ⇌ 5mtr_c + ade_c		methylthioadenosine methylthioribohydrolase	3.2.2.16	R01401	m5tade[c] + h2o[c] -> m5trib[c] + ade[c]	Cysteine and methionine metabolism	(CD630_26110)	0	1000
CYSTL	cyst__L_c + h2o_c ⇌ hcys__L_c + nh4_c + pyr_c		cystathionine beta-lyase	4.4.1.8	R01286	cysthL[c] + h2o[c] -> hcys[c] + nh3[c] + pyr[c]	Cysteine and methionine metabolism	(CD630_30290) or (CD630_24840) or (CD630_26960) or (CD630_27330)	0	1000
HCYSMT	amet_c + hcys__L_c ⇌ ahcys_c + h_c + met__L_c		L-homocysteine Methyltransferases	2.1.1.10		hcys[c] + amet[c] <=> ahcys[c] + metL[c]	Cysteine and methionine metabolism	(CD630_35960)	-1000	1000
ORNR	orn__c ⇌ orn__D_c		ornithine racemase	5.1.1.12	R00672	ornL[c] -> ornD[c]	D-Arginine and D-ornithine metabolism	(CD630_20280) or (CD630_28190) or (CD630_04480)	0	1000
A24T	a24op_c + coa_c ⇌ ala__D_c + acoa_c		2-amino-4-ketopentanoate thiolase	2.3.1.B10	R00399	2a4op[c] + coa[c] -> alaD[c] + acoa[c]	D-Arginine and D-ornithine metabolism	(CD630_04430 and CD630_04440)	0	1000
O45AM	orn__D_c ⇌ dap24_c		D-ornithine 4,5-aminomutase	5.4.3.5	R02461	ornD[c] -> 24dap[c]	D-Arginine and D-ornithine metabolism	(CD630_04450 and CD630_04460)	0	1000
DOP1	dap24_c + nadp_c + h2o_c ⇌ a24op_c +nh4_c +nadph_c + h_c		D-threo-2,4-diaminopentanoate:NADP+ oxidoreductase	1.4.1.12	R04201	24dap[c] + nadp[c] + h2o[c] -> 2a4op[c] + nh3[c] + nadph[c] + h[c]	D-Arginine and D-ornithine metabolism	(CD630_04420)	0	1000
DOP2	dap24_c + nad_c + h2o_c ⇌ a24op_c +nh4_c +nadh_c + h_c		D-threo-2,4-diaminopentanoate:NAD+ oxidoreductase	1.4.1.12	R04200	24dap[c] + nad[c] + h2o[c] -> 2a4op[c] + nh3[c] + nadh[c] + h[c]	D-Arginine and D-ornithine metabolism	(CD630_04420)	0	1000
DNMPPA	dhpmp_c + h2o_c ⇌ dhnpt_c + pi_c		dihydroneopterin monophosphate dephosphorylase	3.6.1.-	R04621	78dhnpte3p[c] + h2o[c] -> 78dhnpte[c] + pi[c]	Folate biosynthesis		0	1000
DHPS2	4abz_c + 6hmhptpp_c ⇌ dhpt_c + ppi_c		6-hydroxymethyl-7,8-dihydropteridine:4-aminobenzoate 2-amino-4-hydroxydihydropteridine-6-methenyltransferase	2.5.1.15	R03066	6hm78dhpte[c] + 4abz[c] -> 78dhpte[c] + ppi[c]	Folate biosynthesis	(CD630_14500)	0	1000
DNTPPA	ahdt_c + h2o_c ⇌ dhpmp_c + h_c + ppi_c		dihydroneopterin triphosphate pyrophosphohydrolase	3.6.1.-	R04638	78dhnptetp[c] + h2o[c] -> 78dhnpte3p[c] + ppi[c]	Folate biosynthesis		0	1000
HPPK2	6hmhpt_c + atp_c ⇌ 6hmhptpp_c + amp_c + h_c		2-amino-4-hydroxy-6-hydroxymethyldihydropteridine diphosphokinase	2.7.6.3	R03503	6hm78dhpte[c] + atp[c] -> 6hmdhptedp[c] + amp[c]	Folate biosynthesis	(CD630_14520)	0	1000
ADCS	chor_c + gln__L_c ⇌ 4adcho_c + glu__L_c		4-amino-4-deoxychorismate synthase	2.6.1.85	R01716	chor[c] + glnL[c] -> 4a4dchor[c] + gluL[c]	Folate biosynthesis	(CD630_14450 and CD630_14460)	0	1000
DHFS	atp_c + dhpt_c + glu__L_c ⇌ adp_c + dhf_c + h_c + pi_c		dihydrofolate synthase	6.3.2.17	R02237	atp[c] + 78dhpte[c] + gluL[c] -> adp[c] + pi[c] + 78dhfmg[c]	Folate biosynthesis	(CD630_32530)	0	1000
ADCL	4adcho_c ⇌ 4abz_c + h_c + pyr_c		4-amino-4-deoxychorismate pyruvate-lyase	4.1.3.38	R05553	4a4dchor[c] -> 4abz[c] + pyr[c]	Folate biosynthesis	(CD630_12260) or (CD630_14470)	0	1000
DACL	abg4_c + h2o_c + 2 h_c ⇌ glu__D_c + 4abz_c		D-aminocylase	3.5.1.81	R02192	4abg[c] + h2o[c] + 2 h[c] <=> gluD[c] + 4abz[c]	Folate biosynthesis	(CD630_28590) or (CD630_31820)	-1000	1000
DHPS2_1	4abz_c + 6hmhptpp_c ⇌ dhpt_c + h_c + ppi_c		dihydropteroate synthase	2.5.1.15	R03067	6hmdhptedp[c] + 4abz[c] -> 78dhpte[c] + ppi[c]	Folate biosynthesis	(CD630_14500)	0	1000
GTPCI_2	gtp_c + h2o_c ⇌ ahdt_c + for_c + 2.0 h_c		GTP 7,8-8,9-dihydrolase	3.5.4.16	R00424	gtp[c] + h2o[c] -> 78dhnptetp[c] + for[c]	Folate biosynthesis	(CD630_14490)	0	1000
DHNPA2r	dhnpt_c ⇌ 6hmhpt_c + gcald_c		dihydroneopterin aldolase	4.1.2.25	R03504	78dhnpte[c] <=> 6hm78dhpte[c] + gcald[c]	Folate biosynthesis	(CD630_14510)	0	1000
PMANM	man1p_c ⇌ man6p_c		phosphomannomutase	5.4.2.8	R01818	man6p[c] -> man1p[c]	Fructose and mannose metabolism	(CD630_27800)	0	1000
FRUK	atp_c + f1p_c ⇌ adp_c + fdp_c + h_c		1-phosphofructokinase	2.7.1.56	R02071	fru1p[c] + atp[c] -> fru16bp[c] + adp[c]	Fructose and mannose metabolism	(CD630_22700)	0	1000
r0191	f6p_c + utp_c ⇌ fdp_c + h_c + udp_c		UTP:D-fructose-6-phosphate 1-phosphotransferase	2.7.1.11	R00769	fru6p[c] + utp[c] -> fru16bp[c] + udp[c]	Fructose and mannose metabolism	(CD630_31100) or (CD630_33950)	0	1000
SBTPD	nad_c + sbt6p_c ⇌ f6p_c + h_c + nadh_c		D-sobitol-6-phosphate:NAD+ 2-oxidoreductase	1.1.1.140	R07133	sor6p[c] + nad[c] -> fru6p[c] + nadh[c] + h[c]	Fructose and mannose metabolism	(CD630_07680)	0	1000
MAN1PT2	gdp_c + h_c + man1p_c ⇌ gdpmann_c + pi_c		mannose-1-phosphate guanylyltransferase (GDP)	2.7.7.22	R00883	man1p[c] + gdp[c] <=> gdpm[c] + pi[c]	Fructose and mannose metabolism	(CD630_27790)	-1000	1000
A6PAG	gal_c + atp_c ⇌ dgal6p_c + adp_c		ATP:D-hexose 6 phosphotransferase alpha galactose	2.7.1.1	R02848	galA[c] + atp[c] -> gal6p[c] + adp[c]	Fructose and mannose metabolism	(CD630_22360)	0	1000
AM6PT	atp_c + man_c ⇌ adp_c + h_c + man6p_c		ATP:D-hexose 6 phosphotransferase mannose	2.7.1.1	R01326	adman[c] + atp[c] -> man6p[c] + adp[c]	Fructose and mannose metabolism	(CD630_22360)	0	1000
FBP	fdp_c + h2o_c ⇌ f6p_c + pi_c		fructose-bisphosphatase	3.1.3.11	R00762	fru16bp[c] + h2o[c] -> fru6p[c] + pi[c]	Fructose and mannose metabolism	(CD630_11910)	0	1000
TALA	g3p_c + s7p_c ⇌ e4p_c + f6p_c		sedoheptulose-7-phosphate:D-glyceraldehyde-3-phosphate glyceronetransferase	2.2.1.2	R08575	shl7p[c] + glyald3p[c] -> et4p[c] + fru6p[c]	Fructose and mannose metabolism	(CD630_23290) or (CD630_21100) or (CD630_31060)	0	1000
ABFPT	atp_c + fru_B_c ⇌ adp_c + h_c + f6p_B_c		ATP:D-fructose 6-phosphotransferase	2.7.1.4	R00760	atp[c] + fru[c] -> adp[c] + fru6p[c]	Fructose and mannose metabolism	(CD630_18060)	0	1000
FBA	fdp_c ⇌ dhap_c + g3p_c		D-fructose 1,6-bisphosphate D-glyceraldehyde-3-phosphate-lyase	4.1.2.13	R01068	dhap[c] + glyald3p[c] <=> fru16bp[c]	Fructose and mannose metabolism	(CD630_04030) or (CD630_31350)	-1000	1000
A6PAG2	gal_bD_c + atp_c ⇌ dgal6p_c + adp_c		ATP:D-hexose 6 phosphotransferase beta galactose	2.7.1.1	R02848	gal[c] + atp[c] -> gal6p[c] + adp[c]	Fructose and mannose metabolism	(CD630_22360)	0	1000
FCLPA	fc1p_c ⇌ dhap_c + lald__L_c		L-fuculose-1-phosphate lactaldehyde-lyase	4.1.2.17	R02262	fuc1p[c] <=> dhap[c] + laldS[c]	Fructose and mannose metabolism	(CD630_00450) or (CD630_22770)	-1000	1000
ID6P	f6p_c + itp_c ⇌ idp_c fdp_c		ITP:D-fructose-6-phosphate 1-phosphotransferase	2.7.1.11	R00770	fru6p[c] + itp[c] -> fru16bp[c] + idp[c]	Fructose and mannose metabolism	(CD630_31100) or (CD630_33950)	0	1000
FBA3	s17bp_c ⇌ dhap_c + e4p_c		sedoheptulose 1,7-bisphosphate D-glyceraldehyde-3-phosphate-lyase	4.1.2.13	R01829	sh17bp[c] <=> dhap[c] + et4p[c]	Fructose and mannose metabolism	(CD630_04030) or (CD630_31350)	-1000	1000
S7AP	atp_c +s7p_c ⇌ s17bp_c +adp_c		ATP:sedoheptulose-7-phosphate 1-phosphotransferase	2.7.1.11	R01843	atp[c] + shl7p[c] -> adp[c] + sh17bp[c]	Fructose and mannose metabolism	(CD630_31100) or (CD630_33950)	0	1000
DGAK	Glc_aD_c ⇌ fru_c		alpha-D-Glucose aldose-ketose-isomerase	5.3.1.5	R00878	glcAD[c] <=> fru[c]	Fructose and mannose metabolism	(CD630_27100)	-1000	1000
MAN6PI	man6p_c ⇌ f6p_c		mannose-6-phosphate isomerase	5.3.1.8	R00772	man6p[c] <=> fru6p[c]	Fructose and mannose metabolism	(CD630_24910)	-1000	1000
M1PD	mnl1p_c + nad_c ⇌ f6p_c + h_c + nadh_c		mannitol-1-phosphate 5-dehydrogenase	1.1.1.17	R00758	mnl1p[c] + nad[c] -> fru6p[c] + nadh[c] + h[c]	Fructose and mannose metabolism	(CD630_23310)	0	1000
SBTD_D2	nad_c + sbt__D_c ⇌ fru_c + h_c + nadh_c		sorbitol dehydrogenase	1.1.1.14	R00875	sor[c] + nad[c] <=> fru[c] + nadh[c] + h[c]	Fructose and mannose metabolism	(CD630_04900) or (CD630_23230) or (CD630_25160)	-1000	1000
CD6P	f6p_c + ctp_c ⇌ cdp_c + fdp_c		CTP:D-fructose-6-phosphate 1-phosphotransferase	2.7.1.11	R00767	fru6p[c] + ctp[c] -> fru16bp[c] + cdp[c]	Fructose and mannose metabolism	(CD630_31100) or (CD630_33950)	0	1000
UH1U	gal1p_c + utp_c ⇌ ppi_c + udpgal_c		UTP hexose-1-phosphate uridylyltransferase	2.7.7.10	R00502	gal1pA[c] + utp[c] <=> udpgal[c] + ppi[c]	Fructose and mannose metabolism	(CD630_13400)	-1000	1000
FBA2	f1p_c ⇌ dhap_c + glyald_c		fructose-bisphosphate aldolase	4.1.2.13	R02568	fru1p[c] -> dhap[c] + glyald[c]	Fructose and mannose metabolism	(CD630_04030) or (CD630_31350)	0	1000
AD6P	f6p_c + atp_c ⇌ adp_c + fdp_c		ATP:D-fructose-6-phosphate 1-phosphotransferase	2.7.1.11	R00756	fru6p[c] + atp[c] -> fru16bp[c] + adp[c]	Fructose and mannose metabolism	(CD630_31100) or (CD630_33950)	0	1000
MAN1PT	gtp_c + h_c + man1p_c ⇌ gdpmann_c + ppi_c		mannose-1-phosphate guanylyltransferase (GTP)	2.7.7.13	R00885	man1p[c] + gtp[c] -> gdpm[c] + ppi[c]	Fructose and mannose metabolism	(CD630_27790)	0	1000
HEX7	atp_c + fru_c ⇌ adp_c + f6p_c + h_c		Fructokinase	2.7.1.4		fruf[c] + atp[c] -> fru6p[c] + adp[c]	Fructose and mannose metabolism		0	1000
CT6PT	ctp_c + tag6p__D_c ⇌ cdp_c +tagdp__D_c		CTP:tagatose-6-phosphate 1-phosphotransferase	2.7.1.11	R03237	tag6p[c] + ctp[c] -> tag16bp[c] + cdp[c]	Galactose metabolism	(CD630_33950) or (CD630_31100)	0	1000
GALM2	gal_bD_c ⇌ gal_c		D-galactose 1-epimerase	5.1.3.3		gal[c] -> galA[c]	Galactose metabolism	(CD630_34400)	0	1000
G6PI_1	g6p_A_c ⇌ g6p_B_c		D-glucose 1-phosphate 1-epimerase	5.4.2.2		glc1pA[c] -> glc1p[c]	Galactose metabolism	(CD630_15770) or (CD630_27800)	-1000	1000
AT6PT	atp_c + tag6p__D_c ⇌ adp_c +tagdp__D_c		ATP:tagatose-6-phosphate 1-phosphotransferase	2.7.1.144	R03236	tag6p[c] + atp[c] -> tag16bp[c] + adp[c]	Galactose metabolism	(CD630_34510)	0	1000
GNTO	galt1p_c + nad_c ⇌ nadh_c +h_c + tag6p__D_c		Galactitol-1-phosphate:NAD+ oxidoreductase	1.1.1.251	R05147	gtol1p[c] + nad[c] <=> tag6p[c] + nadh[c] + h[c]	Galactose metabolism	(CD630_23240)	-1000	1000
UGLT	gal1p_c + udpg_c ⇌ g1p_c + udpgal_c		UDP-D-glucose:alpha-D-galactose 1-phosphate uridylyltransferase	2.7.7.12	R00955	gal1pA[c] + udpglu[c] -> udpgal[c] + glc1pA[c]	Galactose metabolism	(CD630_13400)	0	1000
UDPG4E	udpg_c ⇌ udpgal_c		UDP-glucose 4-epimerase	5.1.3.2	R00291	udpgal[c] <=> udpglu[c]	Galactose metabolism	(CD630_27140)	-1000	1000
UT6PT	utp_c + tag6p__D_c ⇌ udp_c +tagdp__D_c		UTP:tagatose-6-phosphate 1-phosphotransferase	2.7.1.11	R03238	tag6p[c] + utp[c] -> tag16bp[c] + udp[c]	Galactose metabolism	(CD630_33950) or (CD630_31100)	0	1000
GALKr	atp_c + gal_c ⇌ adp_c + gal1p_c + h_c		galactokinase	2.7.1.6	R01092	galA[c] + atp[c] -> gal1pA[c] + adp[c] + pi[c]	Galactose metabolism		0	1000
TGBPA	tagdp__D_c ⇌ dhap_c + g3p_c		tagatose-bisphosphate aldolase	4.1.2.40	R01069	tag16bp[c] -> dhap[c] + glyald3p[c]	Galactose metabolism	(CD630_34480) or (CD630_30740)	0	1000
IT6PT	itp_c + tag6p__D_c ⇌ idp_c +tagdp__D_c		ITP:tagatose-6-phosphate 1-phosphotransferase	2.7.1.11	R03239	tag6p[c] + itp[c] -> tag16bp[c] + idp[c]	Galactose metabolism	(CD630_34510) or (CD630_30760)	0	1000
GAL6PI	dgal6p_c ⇌ tag6p__D_c		galactose-6-phosphate isomerase	5.3.1.26	R03240	gal6p[c] -> tag6p[c]	Galactose metabolism	(CD630_23200 and CD630_34800)	0	1000
GLYAT	accoa_c + gly_c ⇌ 2aobut_c + coa_c		2-amino-3-oxobutanoate CoA-ligase	2.3.1.29	R00371	2a3ob[c] + coa[c] -> gly[c] + acoa[c]	Glycine, serine and threonine metabolism		0	1000
SERDA	ser__L_c ⇌ a2m2prpnte_c h2o_c + h_c					serL[c] -> 2am2prpnte[c] + h[c] + h2o[c]	Glycine, serine and threonine metabolism	(CD630_32220)	0	1000
APDH	a2m2prpnte_c + h_c + h2o_c ⇌ pyr_c + nh4_c					2am2prpnte[c] + h[c] + h2o[c] -> pyr[c] + nh3[c]	Glycine, serine and threonine metabolism		0	1000
GCCa	gly_c + h_c + lpro_c ⇌ co2_c + alpro_c		Glycine dehydrogenase (aminomethyl-transferring)	1.4.4.2		hgcvpllys[c] + gly[c] -> hpsamdhllys[c] + co2[c]	Glycine, serine and threonine metabolism	(CD630_16570 and CD630_16580)	0	1000
SERD_D	ser__D_c ⇌ nh4_c + pyr_c		D-serine ammonia-lyase	4.3.1.18		serD[c] -> pyr[c] + nh3[c]	Glycine, serine and threonine metabolism	(CD630_28190)	0	1000
HSDy	hom__L_c + nadp_c ⇌ aspsa_c + h_c + nadph_c		homoserine dehydrogenase (NADP+)	1.1.1.3	R01775	aspsald[c] + nadph[c] + h[c] -> hser[c] + nadp[c]	Glycine, serine and threonine metabolism	(CD630_11660) or (CD630_15800)	0	1000
PSP_L	h2o_c + pser__L_c ⇌ pi_c + ser__L_c		phosphoserine phosphatase	3.1.3.3	R00582	3pser[c] + h2o[c] -> serL[c] + pi[c]	Glycine, serine and threonine metabolism	(CD630_02410) or (CD630_03090)	0	1000
ASPK	asp__L_c + atp_c ⇌ 4pasp_c + adp_c		aspartate kinase	2.7.2.4	R00480	aspL[c] + atp[c] -> asp4p[c] + adp[c]	Glycine, serine and threonine metabolism	(CD630_13220) or (CD630_20540) or (CD630_26270)	0	1000
THRA	thr__L_c ⇌ acald_c + gly_c		threonine aldolase	4.1.2.5, 4.1.2.48	R00751	thrL[c] -> gly[c] + aald[c]	Glycine, serine and threonine metabolism	(CD630_25910)	0	1000
THRD	nad_c + thr__L_c ⇌ 2aobut_c + h_c + nadh_c		L-threonine:NAD+ oxidoreductase	1.1.1.103	R01465	thrL[c] + nad[c] -> 2a3ob[c] + nadh[c] + h[c]	Glycine, serine and threonine metabolism	(CD630_17920)	0	1000
THRS	h2o_c + phom_c ⇌ pi_c + thr__L_c		threonine synthase	4.2.3.1	R01466	phser[c] + h2o[c] -> thrL[c] + pi[c]	Glycine, serine and threonine metabolism	(CD630_21180)	0	1000
BETALDHx	betald_c + h2o_c + nad_c ⇌ glyb_c + 2.0 h_c + nadh_c		betaine aldehyde:NAD+ oxidoreductase	1.2.1.8	R02565	betald[c] + h2o[c] + nad[c] -> glyb[c] + nadh[c] + 2 h[c]	Glycine, serine and threonine metabolism		0	1000
AMPTASECG	cgly_c + h2o_c ⇌ cys__L_c + gly_c		L-cysteinylglycine dipeptidase	3.4.11.1	R00899	cysgly[c] + h2o[c] -> cysL[c] + gly[c]	Glycine, serine and threonine metabolism	(CD630_07080) or (CD630_13000)	0	1000
CHOLD2	chol_c + nadp_c ⇌ betald_c + nadph_c + h_c		choline dehydrogenase (NADP+)	1.1.99.1	R08558	chol[c] + nadp[c] -> betald[c] + nadph[c] + h[c]	Glycine, serine and threonine metabolism	(CD630_03340) or (CD630_30060)	0	1000
THRD_L	thr__L_c ⇌ 2obut_c + nh4_c		L-threonine dehydratase	4.3.1.19	R00996	thrL[c] -> 2obut[c] + nh3[c]	Glycine, serine and threonine metabolism	(CD630_25140)	0	1000
GHMT2r	ser__L_c + thf_c ⇌ gly_c + h2o_c + mlthf_c		glycine hydroxymethyltransferase	2.1.2.1	R00945	serL[c] + thf[c] <=> gly[c] + 510mlethf[c] + h2o[c]	Glycine, serine and threonine metabolism	(CD630_27260) or (CD630_28340)	-1000	1000
PGCD	3pg_c + nad_c ⇌ 3php_c + h_c + nadh_c		phosphoglycerate dehydrogenase	1.1.1.95	R01513	3pg[c] + nad[c] -> 3phpyr[c] + nadh[c] + h[c]	Glycine, serine and threonine metabolism	(CD630_09950)	0	1000
SERR	ser__L_c ⇌ ser__D_c		serine racemase	5.1.1.18	R00589	serL[c] <=> serD[c]	Glycine, serine and threonine metabolism	(CD630_16280) or (CD630_28190) or (CD630_20280) or (CD630_04480)	-1000	1000
PSERT	3php_c + glu__L_c ⇌ akg_c + pser__L_c		3-phospho-L-serinephosphoserine transaminase	2.6.1.52		3phpyr[c] + gluL[c] -> 3pser[c] + 2oglut[c]	Glycine, serine and threonine metabolism	(CD630_09940)	0	1000
HSDxi	hom__L_c + nad_c ⇌ aspsa_c + h_c + nadh_c		homoserine dehydrogenase (NAD+)	1.1.1.3	R01773	aspsald[c] + nadh[c] + h[c] -> hser[c] + nad[c]	Glycine, serine and threonine metabolism	(CD630_11660) or (CD630_15800)	0	1000
MANPGH	h2o_c + man6pglyc_c ⇌ glyc__R_c + man6p_c		2-O-(6-phospho-alpha-D-mannosyl)-D-glycerate 6-phosphomannohydrolase	3.2.1.170	R09645	2o6pamg2d[c] + h2o[c] <=> man6p[c] + glyc[c]	Glycine, serine and threonine metabolism	(CD630_30850)	-1000	1000
GLYCK	atp_c + glyc__R_c ⇌ 3pg_c + adp_c + h_c		glycerate kinase	2.7.1.31	R01514	glyc[c] + atp[c] <=> 3pg[c] + adp[c]	Glycine, serine and threonine metabolism	(CD630_30840)	-1000	1000
HSK	atp_c + hom__L_c ⇌ adp_c + h_c + phom_c		homoserine kinase	2.7.1.39	R01771	hser[c] + atp[c] -> phser[c] + adp[c]	Glycine, serine and threonine metabolism	(CD630_21190)	0	1000
ASAD	aspsa_c + nadp_c + pi_c ⇌ 4pasp_c + h_c + nadph_c		aspartate-semialdehyde dehydrogenase	1.2.1.11	R02291	asp4p[c] + nadph[c] + h[c] -> aspsald[c] + pi[c] + nadp[c]	Glycine, serine and threonine metabolism	(CD630_32240)	0	1000
SER_AL	ser__L_c ⇌ h_c + pyr_c + nh3_c		L-serine ammonia-lyase	4.3.1.17	R00220	serL[c] -> pyr[c] + nh3[c]	Glycine, serine and threonine metabolism	(CD630_32220)	0	1000
ALAS	gly_c + h_c + succoa_c ⇌ 5aop_c + co2_c + coa_c		succinyl-CoA:glycine C-succinyltransferase	2.3.1.37	R00830	succoa[c] + gly[c] <=> 5all[c] + coa[c] + co2[c]	Glycine, serine and threonine metabolism		-1000	1000
CHOLD	chol_c + nad_c ⇌ betald_c + h_c + nadh_c		choline dehydrogenase (NAD+)	1.1.99.1	R08557	chol[c] + nad[c] -> betald[c] + nadh[c] + h[c]	Glycine, serine and threonine metabolism	(CD630_30060)	0	1000
GAPDi_nadp	g3p_c + nadp_c + pi_c ⇌ 13dpg_c + h_c + nadph_c		glyceraldehyde-3-phosphate dehydrogenase (phosphorylating) NADP	1.2.1.13	R01063	13bpg[c] + nadph[c] + h[c] <=> glyald3p[c] + pi[c] + nadp[c]	Glycolysis / Gluconeogenesis	(CD630_31740) or (CD630_17670)	-1000	1000
ADGI	g6p_A_c ⇌ f6p_c		alpha-D-glucose 6-phosphate ketol-isomerase	5.3.1.9		glc6pA[c] <=> fru6p[c]	Glycolysis / Gluconeogenesis	(CD630_32850)	-1000	1000
PPCK	atp_c + oaa_c ⇌ adp_c + co2_c + pep_c		ATP:oxaloacetate carboxylyase	4.1.1.49		oxac[c] + atp[c] -> pepyr[c] + adp[c] + co2[c]	Glycolysis / Gluconeogenesis		0	1000
GD3P2	g3p_c + nadp_c + h2o_c ⇌ nadph_c + h_c + 3pg_c		D-glyceraldehyde 3-phosphate:NADP+ oxidoreductase	1.2.1.9		glyald3p[c] + nadp[c] + h2o[c] <=> 3pg[c] + nadph[c] + h[c]	Glycolysis / Gluconeogenesis	(CD630_05800)	-1000	1000
ACNO	acald_c + nad_c + h2o_c ⇌ nadh_c + h_c + ac_c		acetaldehyde:NAD+ oxidoreductase (acetate forming)	1.2.1.3		aald[c] + nad[c] + h2o[c] -> ac[c] + nadh[c] + h[c]	Glycolysis / Gluconeogenesis	(CD630_22060)	0	1000
PGCM	g1p_c ⇌ g6p_A_c		phosphoglucomutase	5.4.2.2	CD2780 also known as pgm, name changed to avoid redundancy	glc6pA[c] <=> glc1pA[c]	Glycolysis / Gluconeogenesis	(CD630_15770) or (CD630_23180) or (CD630_27800)	-1000	1000
GCCc	nad_c + dhlpro_c ⇌ h_c + nadh_c + lpro_c		dihydrolipoamide dehydrogenase	1.8.1.4		hgcvpdhllys[c] + nad[c] -> hgcvpllys[c] + nadh[c] + h[c]	Glycolysis / Gluconeogenesis	(CD630_07230 and CD630_00390)	0	1000
POR_syn	coa_c + pyr_c + 2.0 fdxo_2_2_c ⇌ accoa_c + co2_c + h_c + 2.0 fdxrd_c		pyruvate:ferredoxin oxidoreductase	1.2.7.1	use of generic (ferredoxin)	pyr[c] + coa[c] + 2 feroxoxi[c] <=> acoa[c] + co2[c] + 2 h[c] + 2 feroxred[c]	Glycolysis / Gluconeogenesis	(CD630_01180 and CD630_21990 and CD630_21980)	-1000	1000
PGM	3pg_c ⇌ 2pg_c		phosphoglycerate mutase	5.4.2.1		2pg[c] <=> 3pg[c]	Glycolysis / Gluconeogenesis	(CD630_31710) or (CD630_18140)	-1000	1000
GLUKA	atp_c + Glc_aD_c ⇌ adp_c + h_c + g6p_A_c		ATP:alpha-D-glucose 6-phosphotransferase	2.7.1.2		atp[c] + glcAD[c] -> adp[c] + glc6pA[c]	Glycolysis / Gluconeogenesis	(CD630_24590) or (CD630_22360)	0	1000
G6PI3	g6p_B_c ⇌ f6p_c		beta-D-glucose 6-phosphate ketol-isomerase	5.3.1.9		fru6p[c] <=> glc6p[c]	Glycolysis / Gluconeogenesis	(CD630_32850)	-1000	1000
G6PI2	g6p_c ⇌ g6p_A_c		glucose-6-phosphate 1-epimerase	5.1.3.15	spontaneous	glc6p[c] <=> glc6pA[c]	Glycolysis / Gluconeogenesis		-1000	1000
GAPD	13dpg_c + h_c + nadh_c ⇌ g3p_c + nad_c + pi_c		glyceraldehyde-3-phosphate dehydrogenase (phosphorylating)	1.2.1.12		13bpg[c] + nadh[c] + h[c] <=> glyald3p[c] + pi[c] + nad[c]	Glycolysis / Gluconeogenesis	(CD630_31740) or (CD630_17670)	-1000	1000
PGK	13dpg_c + adp_c ⇌ 3pg_c + atp_c		phosphoglycerate kinase	2.7.2.3		3pg[c] + atp[c] <=> 13bpg[c] + adp[c]	Glycolysis / Gluconeogenesis	(CD630_31730)	-1000	1000
LDH_L	lac__L_c + nad_c ⇌ h_c + nadh_c + pyr_c		L-lactate dehydrogenase	1.1.1.27		pyr[c] + nadh[c] + h[c] -> lacS[c] + nad[c]	Glycolysis / Gluconeogenesis	(CD630_21640)	0	1000
G1PP	g1p_c + h2o_c ⇌ glc__D_c + pi_c		D-glucose 1-phosphate phosphohydrolase	3.1.3.10		glc1pA[c] + h2o[c] -> glc[c] + pi[c]	Glycolysis / Gluconeogenesis		0	1000
HEX1	atp_c + glc__D_c ⇌ adp_c + g6p_c + h_c		ATP:beta-D-glucose 6-phosphotransferase	2.7.1.2		glc[c] + atp[c] -> glc6p[c] + adp[c]	Glycolysis / Gluconeogenesis	(CD630_24590) or (CD630_22360)	0	1000
GalMr	Glc_aD_c <=> glc__D_c		D-glucose 1-epimerase	5.1.3.3	Can also occur spontaneously	glcAD[c] <=> glc[c]	Glycolysis / Gluconeogenesis	(CD630_34400)	-1000	1000
XYLI2	glc__D_c ⇌ fru_c		D-glucose aldose-ketose-isomerase	5.3.1.5		glc[c] <=> fru[c]	Glycolysis / Gluconeogenesis	(CD630_30640) or (CD630_05560)	-1000	1000
TPI	dhap_c ⇌ g3p_c		triose-phosphate isomerase	5.3.1.1		glyald3p[c] <=> dhap[c]	Glycolysis / Gluconeogenesis	(CD630_31720)	-1000	1000
ENO	2pg_c ⇌ h2o_c + pep_c		phosphopyruvate hydratase	4.2.1.11		pepyr[c] + h2o[c] <=> 2pg[c]	Glycolysis / Gluconeogenesis	(CD630_31700)	-1000	1000
ACS	ac_c + atp_c + coa_c ⇌ accoa_c + amp_c + ppi_c		acetate:CoA ligase (AMP-forming)	6.2.1.1		ac[c] + atp[c] + coa[c] -> acoa[c] + ppi[c] + amp[c]	Glycolysis / Gluconeogenesis	(CD630_21960)	0	1000
ALCD2x	etoh_c + nad_c ⇌ acald_c + h_c + nadh_c		ethanol dehydrogenase	1.1.1.1	CD2966 also known as adhE, name changed to avoid redundancy	eto[c] + nad[c] <=> aald[c] + nadh[c] + h[c]	Glycolysis / Gluconeogenesis	(CD630_03340) or (CD630_30060) or (CD630_29660)	-1000	1000
PYK	adp_c + h_c + pep_c ⇌ atp_c + pyr_c		ATP:pyruvate 2-O-phosphotransferase	2.7.1.40	H+ rm (ADP) Stochio	pepyr[c] + adp[c] <=> pyr[c] + atp[c]	Glycolysis / Gluconeogenesis	(CD630_33940)	-1000	1000
PFK_adp	adp_c + f6p_c ⇌ amp_c + fdp_c + h_c		AMP:fructose-1,6-bisphosphate phosphotransferase	2.7.1.146		fru16bp[c] + amp[c] -> fru6p[c] + adp[c]	Glycolysis / Gluconeogenesis		0	1000
DGLACH	dgo15lac_c + h2o_c ⇌ glcn_c		gluconolactonase	3.1.1.17		dgo15lac[c] + h2o[c] -> glcn[c]	Glycolysis / Gluconeogenesis		0	1000
OBFOX	2obut_c + coa_c + 2 2.0 fdxo_2_2_c ⇌ ppcoa_c + co2_c + h_c + 2 fdxrd_c					2obut[c] + coa[c] + 2 feroxoxi[c] <=> ppcoa[c] + co2[c] + h[c] + 2 feroxred[c]	Glycolysis / Gluconeogenesis	(CD630_26860)	-1000	1000
HPYRI	hpyr_c ⇌ 2h3oppan_c		hydroxypyruvate isomerase	5.3.1.22	R01394	tartsald[c] <=> hpyr[c]	Glyoxylate and dicarboxylate metabolism		-1000	1000
SPT_syn	glx_c + ser__L_c ⇌ gly_c + hpyr_c		L-Serine:glyoxylate aminotransferase	2.6.1.45	R00588	glx[c] + serL[c] <=> hpyr[c] + gly[c]	Glyoxylate and dicarboxylate metabolism	(CD630_09940)	-1000	1000
GLYFEM	6 glyclt_c + h_c ⇌ ac_c +2 succ_c + 2 co2_c + 4 h2o_c		glycolate fermentation			6 glyclt[c] + h[c] -> ac[c] + 2 succ[c] + 2 co2[c] + 4 h2o[c]	Glyoxylate and dicarboxylate metabolism		0	1000
HBCHLR	3hbcoa__R_c ⇌ b2coa_c + h2o_c		(3R)-3-Hydroxybutanoyl-CoA hydro-lyase	4.2.1.55	R03027	r3hbatcoa[c] <=> ctnycoa[c] + h2o[c]	Glyoxylate and dicarboxylate metabolism	(CD630_08000) or (CD630_10570)	-1000	1000
GCALDD	gcald_c + h2o_c + nad_c ⇌ glyclt_c + 2.0 h_c + nadh_c		Glycolaldehyde dehydrogenase	1.2.1.21	R01333	gcald[c] + nad[c] + h2o[c] -> glyclt[c] + nadh[c] + h[c]	Glyoxylate and dicarboxylate metabolism	(CD630_22060)	0	1000
TRSARr	2h3oppan_c + h_c + nadh_c ⇌ glyc__R_c + nad_c		D-glycerate:NAD+ oxidoreductase	1.1.1.60	R01745	tartsald[c] + nadh[c] + h[c] <=> glyc[c] + nad[c]	Glyoxylate and dicarboxylate metabolism	(CD630_28130)	-1000	1000
GLYCL_2	co2_c + mlthf_c + nadh_c + nh4_c ⇌ gly_c + nad_c + thf_c		glycine cleavage	2.1.2.10	R01221	thf[c] + gly[c] + nad[c] -> 510mlethf[c] + nh3[c] + nadh[c] + co2[c] + h[c]	Glyoxylate and dicarboxylate metabolism	(CD630_16570 and CD630_07290)	0	1000
TRSARr2	2h3oppan_c + nadph_c + h_c ⇌ nadp_c + glyc__R_c		2-hydroxy-3-oxopropionate reductase	1.1.1.60	R01747	tartsald[c] + nadph[c] + h[c] <=> glyc[c] + nadp[c]	Glyoxylate and dicarboxylate metabolism	(CD630_28130)	-1000	1000
FDH	for_c + nad_c ⇌ co2_c + nadh_c		formate dehydrogenase	1.2.1.2	R00519	co2[c] + h[c] + nadh[c] -> for[c] + nad[c]	Glyoxylate and dicarboxylate metabolism	(CD630_33170) and (CD630_2179) and (CD630_0769)	0	1000
GLYCO	i2ac_c + h2o_c ⇌ glx_c + nh4_c		glycine oxidase	1.4.3.19	R10245	2iac[c] + h2o[c] -> glx[c] + nh3[c]	Glyoxylate and dicarboxylate metabolism	(CD630_28680)	0	1000
FTHFD	10fthf_c + h2o_c ⇌ for_c + h_c + thf_c		10-formyltetrahydrofolate aminohydrolase	3.5.1.10	R00944	10fthf[c] + h2o[c] -> thf[c] + for[c]	Glyoxylate and dicarboxylate metabolism		0	1000
IG3PS	gln__L_c + prlp_c ⇌ aicar_c + eig3p_c + glu__L_c + h_c		imidazole glycerol phosphate synthase	2.4.2.-, 4.1.3.-	R04558	prfiaicarp[c] + glnL[c] -> eimzgp[c] + aimzcrnt[c] + gluL[c]	Histidine metabolism	(CD630_15510 and CD630_15530)	0	1000
PRAMPC	h2o_c + prbamp_c ⇌ prfp_c		phosphoribosyl-AMP cyclohydrolase	3.5.4.19	R04037	15pramp[c] + h2o[c] -> 15pr55pramai4c[c]	Histidine metabolism	(CD630_15540)	0	1000
HISTD	h2o_c + histd_c + 2.0 nad_c ⇌ 3.0 h_c + his__L_c + 2.0 nadh_c		histidinol:NAD+ oxidoreductase	1.1.1.23	R03012	histd[c] + 2 nad[c] + h2o[c] -> hista[c] + 2 nadh[c] + 3 h[c]	Histidine metabolism	(CD630_15820)	-1000	1000
PRATPP	h2o_c + prbatp_c ⇌ h_c + ppi_c + prbamp_c		phosphoribosyl-ATP diphosphatase	3.6.1.31	R04035	pratp[c] + h2o[c] -> 15pramp[c] + ppi[c]	Histidine metabolism	(CD630_15540) or (CD630_34970)	0	1000
HISTP	h2o_c + hisp_c ⇌ histd_c + pi_c		histidinol-phosphatase	3.1.3.15	R03013	hisp[c] + h2o[c] -> histd[c] + pi[c]	Histidine metabolism	(CD630_07370) or (CD630_10690)	0	1000
ASLP	asp__L_c + nh4_c + co2_c ⇌ cbasp_c + h2o_c		N-carbamoul-L-aspartate hydrolase	3.5.1.87	R00484	aspL[c] + nh3[c] + co2[c] <=> casp[c] + h2o[c]	Histidine metabolism	(CD630_20270)	-1000	1000
PRMICI	prfp_c ⇌ prlp_c		1-(5-phosphoribosyl)-5-[(5-phosphoribosylamino)methylideneamino]imidazole-4-carboxamide isomerase	5.3.1.16	R04640	15pr55pramai4c[c] -> prfiaicarp[c]	Histidine metabolism	(CD630_15520)	0	1000
ATPPRT	atp_c + prpp_c ⇌ ppi_c + prbatp_c		ATP phosphoribosyltransferase	2.4.2.17	R01071	5pr1dp[c] + atp[c] -> pratp[c] + ppi[c]	Histidine metabolism	(CD630_15470 and CD630_15480)	0	1000
HDH	h2o_c + histd_c + 2.0 nad_c ⇌ 4.0 h_c + his__L_c + 2.0 nadh_c		histidinal:NAD+ oxidoreductase	1.1.1.23	R01163	hista[c] + nad[c] + h2o[c] -> his[c] + nadh[c] + h[c]	Histidine metabolism	(CD630_15820)	0	1000
HSTPT	glu__L_c + imacp_c ⇌ akg_c + hisp_c		histidinol-phosphate transaminase	2.6.1.9	R03243	imzap[c] + gluL[c] -> hisp[c] + 2oglut[c]	Histidine metabolism	(CD630_15490) or (CD630_22000) or (CD630_25020)	0	1000
IGPDH	eig3p_c ⇌ h2o_c + imacp_c		imidazoleglycerol-phosphate dehydratase	4.2.1.19	R03457	eimzgp[c] -> imzap[c] + h2o[c]	Histidine metabolism	(CD630_15500)	0	1000
ILETAR2	4mop_c + glu__L_c --> akg_c + leu__L_c		L-Leucine:2-oxoglutarate aminotransferase	2.6.1.42, 2.6.1.6	R01090	gluL[c] + 4m2op[c] -> leuL[c] + 2oglut[c]	Leucine Fermentation	(CD630_14470)	0	1000
L2OA	isocaprecoa_c + h_c + nadh_c ⇌ nad_c + isocapcoa_c		acyl-CoA dehydrogenase			isocaprecoa[c] + nadh[c] + h[c] -> isocapcoa[c] + nad[c]	Leucine Fermentation	(CD630_03990)	0	1000
H2CT	h2isocap_c + coa_c ⇌ h2o_c + h2isocapcoa_c		2-hydroxyisocaproate CoA transferase			2hisocap[c] + coa[c] -> 2hisocapcoa[c] + h2o[c]	Leucine Fermentation	(CD630_03950)	0	1000
H2CD	h2isocapcoa_c + 3 h_c ⇌ h2o_c + isocaprecoa_c		2-hydroxyisocaproyl-CoA dehydratase			2hisocapcoa[c] + 3 h[c] -> isocaprecoa[c] + h2o[c]	Leucine Fermentation	(CD630_03960 and CD630_03970 and CD630_03980)	0	1000
H2CPD	nadh_c + 4mop_c ⇌ nad_c + h2isocap_c		2-hydroxyisocaproate dehydrogenase			4m2op[c] + nadh[c] + h[c] -> 2hisocap[c] + nad[c]	Leucine Fermentation	(CD630_03940)	0	1000
ICCT	isocapcoa_c + nadh_c + h2o_c ⇌ isocap_c + coa_c + 4 h_c		Isocaprenoyl-CoA CoA transferase			isocapcoa[c] + h2o[c] -> coa[c] + isocap[c] + 4 h[c]	Leucine Fermentation	(CD630_03950)	0	1000
DHDPS	aspsa_c + pyr_c ⇌ 23dhdp_c + h_c + 2.0 h2o_c		dihydrodipicolinate synthase	4.2.1.52, 4.3.3.7	R10147	aspsald[c] + pyr[c] -> 4s4h2345th2sdl[c] + h2o[c]	Lysine biosynthesis	(CD630_30000) or (CD630_32230) or (CD630_32250) or (CD630_36270)	0	1000
HCITI	hcit_c ⇌ hicit_c		(R)-2-hydroxybutane-1,2,4-tricarboxylate hydro-lyase [(1R,2S)-1-hydroxybutane-1,2,4-tricarboxylate-forming]	4.2.1.114	R09720	hcit[c] <=> hicit[c]	Lysine biosynthesis		-1000	1000
PYAS	pyr_c + aspa_c ⇌ thdp_c + h2o_c + h_c					pyr[c] + aspsald[c] -> 2345thd[c] + h2o[c] + h[c]	Lysine biosynthesis	(CD630_30000) or (CD630_32230) or (CD630_32250) or (CD630_36270)	0	1000
SDPDS	h2o_c + sl26da_c ⇌ 26dap_LL_c + succ_c		succinyl-diaminopimelate desuccinylase	3.5.1.18	R02734	s26dap[c] + h2o[c] -> dap[c] + succ[c]	Lysine biosynthesis	(CD630_31020) or (CD630_21730) or (CD630_20840)	0	1000
UAAGDS	26dap__M_c + atp_c + uamag_c ⇌ adp_c + h_c + pi_c + ugmd_c		UDP-N-acetylmuramoyl-L-alanyl-D-glutamate:meso-2,6-diaminoheptanedioate ligase	6.3.2.13	R02788	udpamag[c] + dapime[c] + atp[c] -> udpamagdap[c] + adp[c] + pi[c]	Lysine biosynthesis	(CD630_26640)	0	1000
DAPE	26dap_LL_c ⇌ 26dap__M_c		diaminopimelate epimerase	5.1.1.7	R02735	dap[c] -> dapime[c]	Lysine biosynthesis	(CD630_25900)	0	1000
HICITD	hicit_c + nad_c ⇌ h_c + nadh_c + oxag_c		(1R,2S)-1-hydroxybutane-1,2,4-tricarboxylate:NAD+ oxidoreductase (decarboxylating)	1.1.1.87 , 1.1.1.286	R01934	hicit[c] + nad[c] <=> 2oa[c] + co2[c] + nadh[c] + h[c]	Lysine biosynthesis	(CD630_08320)	-1000	1000
AACT	accoa_c + h2o_c + akg_c ⇌ coa_c + hcit_c		acetyl-CoA:2-oxoglutarate C-acetyltransferase (thioester-hydrolysing, carboxymethyl forming)	2.3.3.14	R00271	acoa[c] + h2o[c] + 2oglut[c] <=> hcit[c] + coa[c]	Lysine biosynthesis	(CD630_08320)	-1000	1000
DHDPRy	23dhdp_c + h_c + nadph_c ⇌ nadp_c + thdp_c		dihydrodipicolinate reductase (NADP+)	1.3.1.26	R04199	4s4h2345th2sdl[c] + nadph[c] + h[c] -> 2345thd[c] + nadp[c] + h2o[c]	Lysine biosynthesis	(CD630_32260) or (CD630_32290)	0	1000
DHDPRx_r	23dhdp_c + h_c + nadh_c ⇌ nad_c + thdp_c		dihydrodipicolinate reductase (NAD+)	1.17.1.8	R04198	4s4h2345th2sdl[c] + nadh[c] + h[c] -> 2345thd[c] + nad[c]	Lysine biosynthesis	(CD630_32260) or (CD630_32290)	0	1000
SDPTA	akg_c + sl26da_c ⇌ glu__L_c + sl2a6o_c		succinyldiaminopimelate transaminase	2.6.1.17	R04475	s2a6kp[c] + gluL[c] -> s26dap[c] + 2oglut[c]	Lysine biosynthesis		0	1000
THDPS	h2o_c + succoa_c + thdp_c ⇌ coa_c + sl2a6o_c		2,3,4,5-tetrahydropyridine-2,6-dicarboxylate N-succinyltransferase	2.3.1.117	R04365	2345thd[c] + succoa[c] + h2o[c] -> s2a6kp[c] + coa[c]	Lysine biosynthesis	(CD630_32270)	0	1000
DAPDC	26dap__M_c + h_c ⇌ co2_c + lys__L_c		diaminopimelate decarboxylase	4.1.1.20	R00451	dapime[c] -> lysL[c] + co2[c]	Lysine biosynthesis	(CD630_20530) or (CD630_18080)	0	1000
LYSAM	lys__L_c ⇌ 36dahx_c		L-lysine 2,3-aminomutase	5.4.3.2	R00461	lysL[c] -> 36dah[c]	Lysine degradation	(CD630_22520)	0	1000
DH35O	dah35_c + nad_c + h20_c ⇌ nh4_c + nadh_c +h_c + a53oh_c		(3S,5S)-3,5-diaminohexanoate:NAD+ oxidoreductase	1.4.1.11	R03349	35dah[c] + nad[c] + h2o[c] -> 5a3oh[c] + nh3[c] + nadh[c] + h[c]	Lysine degradation		0	1000
A53C	a53oh_c + accoa_c ⇌ ac_c + ab3coa_c		3-keto-5-aminohexanoate cleavage			5a3oh[c] + acoa[c] -> aac[c] + 3abcoa[c]	Lysine degradation		0	1000
AB3CL	ab3coa_c ⇌ b2coa_c + nh4_c		L-3-aminobutyryl-CoA amminoa-lyase	4.3.1.14	R03030	3abcoa[c] -> ctncoa[c] + nh3[c]	Lysine degradation		0	1000
DH36M	36dahx_c ⇌ dah35_c		(3S)-3,6-diaminohexanoate 5,6-aminomutase	5.4.3.3	R03275	36dah[c] -> 35dah[c]	Lysine degradation		0	1000
BUTCT2	accoa_c + but_c ⇌ ac_c + btcoa_c		butyrate-acetoacetate CoA-transferase	2.8.3.9	R01365	aac[c] + btcoa[c] <=> 2but[c] + aacoa[c]	Lysine degradation	(CD630_26770 and CD630_26780)	-1000	1000
NP1	h_c + nac_c + r1p_c ⇌ pi_c + nicrns_c		N-Ribosylnicotinamide:orthophosphate ribosyltransferase	2.4.2.1	R02294	ncamrib[c] + pi[c] <=> ncam[c] + rib1p[c] + h[c]	Nicotinate and nicotinamide metabolism	(CD630_12240)	-1000	1000
NNDPR	2.0 h_c + prpp_c + quln_c ⇌ co2_c + nicrnt_c + ppi_c		nicotinate-nucleotide diphosphorylase (carboxylating)	2.4.2.19	R03348	quln[c] + 5pr1dp[c] + h[c] -> nacmnc[c] + ppi[c] + co2[c]	Nicotinate and nicotinamide metabolism	(CD630_23700)	0	1000
NNAM	h2o_c + ncam_c ⇌ nac_c + nh4_c		Nicotinamide amidohydrolase	3.5.1.19	R01268	ncam[c] + h2o[c] -> nac[c] + nh3[c]	Nicotinate and nicotinamide metabolism	(CD630_33570)	0	1000
NMNAT	atp_c + h_c + nmn_c ⇌ nad_c + ppi_c		nicotinamide-nucleotide adenylyltransferase (NAD+ forming)	2.7.7.1 / 2.7.7.18	R00137	atp[c] + ncammnuc[c] + h[c] -> ppi[c] + nad[c]	Nicotinate and nicotinamide metabolism	(CD630_25240)	0	1000
NADS1	atp_c + dnad_c + nh4_c ⇌ amp_c + h_c + nad_c + ppi_c		deamino-NAD+:ammonia ligase	6.3.1.5	R00189	nacaddn[c] + nh3[c] + atp[c] -> nad[c] + ppi[c] + amp[c]	Nicotinate and nicotinamide metabolism	(CD630_07940)	0	1000
NNATr	atp_c + h_c + nicrnt_c ⇌ dnad_c + ppi_c		nicotinamide-nucleotide adenylyltransferase	2.7.7.18	R03005	nacmnc[c] + atp[c] -> nacaddn[c] + ppi[c]	Nicotinate and nicotinamide metabolism	(CD630_25240)	0	1000
NRRH	nicrns_c + h20_c ⇌ ncam_c + rib__D_c + h_c		N-ribosylnicotinamide ribohydrolase	3.2.2.1	R01273	ncamrib[c] + h2o[c] <=> ncam[c] + ribD[c] + h[c]	Nicotinate and nicotinamide metabolism	(CD630_16820)	-1000	1000
ASPO2y	asp__L_c + nadp_c ⇌ 2.0 h_c + iasp_c + nadph_c		L-aspartate:NADP+ oxidoreductase (deaminating)	1.4.1.21	R07407	aspL[c] + nadp[c] <=> isuc[c] + nadph[c] + h[c]	Nicotinate and nicotinamide metabolism	(CD630_23710)	-1000	1000
NADS2	atp_c + dnad_c + gln__L_c + h2o_c ⇌ amp_c + glu__L_c + h_c + nad_c + ppi_c		NAD+ synthase (glutamine-hydrolysing)	6.3.5.1	R00257	nacaddn[c] + glnL[c] + atp[c] + h2o[c] -> nad[c] + gluL[c] + ppi[c] + amp[c]	Nicotinate and nicotinamide metabolism	(CD630_07940)	0	1000
ASPO2	asp__L_c + nad_c ⇌ 2.0 h_c + iasp_c + nadh_c		L-aspartate:NAD+ oxidoreductase (deaminating)	1.4.1.21	R07410	aspL[c] + nad[c] <=> isuc[c] + nadh[c] + h[c]	Nicotinate and nicotinamide metabolism	(CD630_23710)	-1000	1000
NAPRT	h_c + nac_c + prpp_c ⇌ nicrnt_c + ppi_c		nicotinate mononucleotide:diphosphate phosphoribosyltransferase	2.4.2.11	R01724	nac[c] + 5pr1dp[c] + atp[c] + h2o[c] + h[c] -> nacmnc[c] + ppi[c] + adp[c] + pi[c]	Nicotinate and nicotinamide metabolism	(CD630_35430)	0	1000
NT5C	h2o_c + nicrnt_c ⇌ pi_c + nicrns_c		Nicotinamide ribonucleotide phosphohydrolase	3.1.3.5	R02323	ncammnuc[c] + h[c] + h2o[c] -> ncamrib[c] + pi[c]	Nicotinate and nicotinamide metabolism	(CD630_25370) or (CD630_01990)	0	1000
NADDP	h2o_c + nad_c ⇌ amp_c + 2.0 h_c + nmn_c		NAD+ phosphohydrolase	3.6.1.9	R00103	nad[c] + h2o[c] -> amp[c] + ncammnuc[c] + h[c]	Nicotinate and nicotinamide metabolism	(CD630_34130)	0	1000
NADDP2	nadp_c + h2o_c ⇌ nad_c + pi_c		NADP+ 2'-phosphohydrolase	3.1.3.2	R00118	nadp[c] + h2o[c] -> nad[c] + pi[c]	Nicotinate and nicotinamide metabolism		0	1000
QULNS	dhap_c + iasp_c ⇌ 2.0 h2o_c + pi_c + quln_c		alpha-iminosucinate:dihydroxyacetone phosphate alkyltransferase	2.5.1.72	R04292	isuc[c] + dhap[c] -> quln[c] + pi[c] + 2 h2o[c]	Nicotinate and nicotinamide metabolism	(CD630_23720)	0	1000
NADN	h2o_c + nad_c ⇌ adprib_c + h_c + ncam_c		NAD+ glycohydrolase	3.2.2.5	R00102	nad[c] + h2o[c] <=> ncam[c] + adprib[c] + h[c]	Nicotinate and nicotinamide metabolism		-1000	1000
NADK	atp_c + nad_c ⇌ adp_c + h_c + nadp_c		NAD+ kinase	2.7.1.23	R00104	nad[c] + atp[c] -> nadp[c] + adp[c]	Nicotinate and nicotinamide metabolism	(CD630_10490)	0	1000
ASPO6	asp__L_c + o2_c ⇌ h_c + h2o2_c + iasp_c	EHHH	L-aspartate:fumarate oxidoreductase	1.4.3.16	R00481	aspL[c] + fum[c] -> isuc[c] + succ[c]	Nicotinate and nicotinamide metabolism	(CD630_23710)	0	1000
NAR_syn	2.0 h_c + no3_c + 2.0 fdxrd_c ⇌ h2o_c + no2_c + 2.0 fdxo_2_2_c		ferredoxin-nitrate reductase	1.7.7.2		no2[c] + h2o[c] + 2 feroxoxi[c] <=> no3[c] + 2 feroxred[c]	Nitrite metabolism	(CD630_21790)	-1000	1000
NITR	h_c + nadh_c + no3_c ⇌ h2o_c + nad_c + no2_c		nitrate reductase	1.7.99.4	R00798	no3[c] + nad[c] + 3 h[c] -> no2[c] + nadh[c] + h2o[c]	Nitrite metabolism	(CD630_21790)	0	1000
NOR_syn	8.0 h_c + no2_c + 6.0 fdxrd_c ⇌ 2.0 h2o_c + nh4_c + 6.0 fdxo_2_2_c		ferredoxin-nitrite reductase	1.7.7.1	R00790	nh3[c] + 2 h2o[c] + 6 feroxoxi[c] <=> no2[c] + 6 feroxred[c] + 6 h[c]	Nitrite metabolism	(CD630_24310)	-1000	1000
NTRIRy	4.0 h_c + 3.0 nadph_c + no2_c ⇌ h2o_c + 3.0 nadp_c + nh4oh_c		nitrite reductase [NADPH]	1.7.1.4		no2[c] + 3 nadph[c] + 3 h[c] -> nh3[c] + 3 nadp[c] + 2 h2o[c]	Nitrite metabolism	(CD630_24310)	0	1000
HAMR	2.0 h_c + nadh_c + ham_c ⇌ h2o_c + nad_c + nh4_c		ammonia:NAD+ oxidoreductase	1.7.99.1	R00143	nh3[c] + nad[c] + h2o[c] <=> hoam[c] + nadh[c] + h[c]	Nitrite metabolism	(CD630_21680)	-1000	1000
NTRIR2x	5.0 h_c + 3.0 nadh_c + no2_c ⇌ 2.0 h2o_c + 3.0 nad_c + nh4_c		nitrite reductase [NADH]	1.7.1.4		no2[c] + 3 nadh[c] + 3 h[c] -> nh3[c] + 3 nad[c] + 2 h2o[c]	Nitrite metabolism	(CD630_24310)	0	1000
FGFT	h2o_c + methf_c + gar_c ⇌ h_c + thf_c + fgam_c		5,10-Methenyltetrahydrofolate:5'-phosphoribosylglycinamide formyltransferase	2.1.2.2	R04326	5prga[c] + 510methf[c] + h2o[c] -> 5prfga[c] + thf[c] + h[c]	One carbon pool by folate	(CD630_02220)	0	1000
FTCD	2.0 h_c + 5forthf_c ⇌ methf_c + nh4_c		5-formiminotetrahydrofolate ammonia-lyase	4.3.1.4	R02302	5fithf[c] + h[c] -> 510methf[c] + nh3[c]	One carbon pool by folate	(CD630_07190)	0	1000
THFOR2	2.0 h_c + 2.0 nadph_c + fol_c ⇌ 2.0 nadp_c + thf_c		tetrahydrofolate:NADP+ oxidoreductase	1.5.1.3	R00939	78dhfmg[c] + nadph[c] + h[c] -> thf[c] + nadp[c]	One carbon pool by folate	(CD630_25770)	0	1000
MRF	2 fdxrd_c + 2 h_c + mlthf_c ⇌ 2 fdxo_2_2_c + 5mthf_c		methylenetetrahydrofolate reductase (ferredoxin)	1.5.7.1	R01217	510mlethf[c] + 2 feroxred[c] + 2 h[c] -> 5mthf[c] + 2 feroxoxi[c]	One carbon pool by folate	(CD630_07220)	0	1000
COMCOA	co_c + fesm_c + coa_c ⇌ accoa_c + fes_c + h_c		CO-methylating acetyl-CoA synthase	2.3.1.169	R08433	co[c] + fesm[c] + coa[c] -> acoa[c] + fes[c] + h[c]	One carbon pool by folate	(CD630_07260 and CD630_07250) or (CD07280)	0	1000
THFSP	fald_c + thf_c ⇌ mlthf_c +h2o_c		Spontaneous tetrahydrofolate transformation	spontaneous	R09093	fald[c] + thf[c] -> 510mlethf[c] + h2o[c]	One carbon pool by folate		0	1000
THFAT	h2o_c + methf_c ⇌ 5fthf_c + h_c		5,10-Methenyltetrahydrofolate aminomethyltransferase	2.1.2.10	R02300	510methf[c] + h2o[c] -> 5fthf[c] + h[c]	One carbon pool by folate	(CD630_27260) or (CD630_28340)	0	1000
MTHFR2_1	h_c + mlthf_c + nadh_c ⇌ 5mthf_c + nad_c		5-methyltetrahydrofolate:NAD+ oxidoreductase	1.5.1.20	R07168	510mlethf[c] + nadh[c] + h[c] -> 5mthf[c] + nad[c]	One carbon pool by folate	(CD630_07220)	0	1000
MTHFC_1	h2o_c + methf_c ⇌ 10fthf_c		5,10-methenyltetrahydrofolate 5-hydrolase (decyclizing)	3.5.4.9	R01655	10fthf[c] + h[c] <=> 510methf[c] + h2o[c]	One carbon pool by folate	(CD630_07190)	-1000	1000
MTHFD2	mlthf_c + nad_c ⇌ h_c + methf_c + nadh_c		methylenetetrahydrofolate dehydrogenase (NAD+)	1.5.1.15	R01218	510mlethf[c] + nad[c] -> 510methf[c] + nadh[c]	One carbon pool by folate	(CD630_07200)	0	1000
MHFMT	5mthf_c + fes_c + h_c ⇌ thf_c + fesm_c		5-methyltetrahydrofolate:corrinoid Co-methyltransferase	2.1.1.258	R02289	5mthf[c] + fes[c] + h[c] -> thf[c] + fesm[c]	One carbon pool by folate	(CD630_07270)	0	1000
FTHFCL	5fthf_c + atp_c ⇌ adp_c + methf_c + pi_c		5-formyltetrahydrofolate cyclo-ligase	6.3.3.2	R02301	5fthf[c] + atp[c] + h[c] -> 510methf[c] + pi[c] + adp[c]	One carbon pool by folate	(CD630_34560)	0	1000
MTHFD	mlthf_c + nadp_c ⇌ methf_c + nadph_c		methylenetetrahydrofolate dehydrogenase (NADP+)	1.5.1.5	R01220	510mlethf[c] + nadp[c] <=> 510methf[c] + nadph[c]	One carbon pool by folate	(CD630_07200)	-1000	1000
GCC2	thf_c + alpam_c ⇌ mlthf_c + nh4_c + dhlam_c		aminomethyltransferase (H-Gcv-protein)	2.1.2.10		hpsamdhllys[c] + thf[c] -> hgcvpdhllys[c] + nh3[c] + 510mlethf[c]	One carbon pool by folate	(CD630_16570)	0	1000
FTHFLi	atp_c + for_c + thf_c ⇌ 10fthf_c + adp_c + pi_c		formate:tetrahydrofolate ligase (ADP-forming)	6.3.4.3	R00943	thf[c] + for[c] + atp[c] -> 10fthf[c] + adp[c] + pi[c]	One carbon pool by folate	(CD630_07180)	0	1000
NADH6	4.5 h_c + nadh_c + q8_c ⇌ nad_c + q8h2_c + 3.5 h_e		NADH:ubiquinol-8 oxidoreductase	1.6.5.3	R02163	uqnl8[c] + nad[c] <=> uqnn8[c] + nadh[c] + h[c]	Oxidoreduction of electron transfer metabolites	(CD630_34050 and CD630_34060 and CD630_34070)	-1000	1000
CMH2	co_c +h2o_c ⇌ co2_c + h2_c		Reaction 12907			co[c] + h2o[c] <=> co2[c] + h2[c]	Oxidoreduction of electron transfer metabolites	(CD630_07160) or (CD630_0174 and CD630_0175 and CD630_0176)	-1000	1000
SSCOARy	h_c + nadph_c + succoa_c ⇌ coa_c + nadp_c + sucsal_c		succinyl-CoA reductase	1.2.1.76	R09280	succoa[c] + nadph[c] + h[c] -> sucsald[c] + nadp[c] + coa[c]	Oxidoreduction of electron transfer metabolites	(CD630_23420)	0	1000
CO2FO	co2_c + fdxrd_c + 2 h_c ⇌ co_c + h2o_c + fdxo_2_2_c		carbon dioxide:ferredoxin oxidoreductase	1.2.7.4	R07157	co2[c] + feroxred[c] + 2 h[c] -> co[c] + h2o[c] + feroxoxi[c]	Oxidoreduction of electron transfer metabolites	(CD630_07170 ) or (CD630_07240) or (CD630_07250) or (CD630_07260) or (CD630_07270)	0	1000
FNRR	nad_c + 2 fdxrd_c + h_c ⇌ nadh_c + 2 fdxo_2_2_c		ferredoxin-NAD+ reductase	1.18.1.3	R05875	2 feroxred[c] + nad[c] + h[c] <=> nadh[c] + 2 feroxoxi[c]	Oxidoreduction of electron transfer metabolites		-1000	1000
COAO	co2_c + elecacceptoxi_c + 2 h_c ⇌ co_c + h2o_c + elecacceptred_c		carbon monoxide:acceptor oxidoreductase	1.2.99.2	R00296	co[c] + h2o[c] + elecacceptoxi[c] <=> elecacceptred[c] + co2[c]	Oxidoreduction of electron transfer metabolites	(CD630_07170) or (CD630_07240) or (CD630_07270) or (CD630_01740) or (CD630_07280 and CD630_07160)	0	1000
FNRR2	nadp_c + 2 fdxrd_c + h_c ⇌ nadph_c + 2 fdxo_2_2_c		ferredoxin-NADP+ reductase	1.18.1.2	R01195	2 feroxred[c] + nadp[c] + h[c] -> nadph[c] + 2 feroxoxi[c]	Oxidoreduction of electron transfer metabolites	(CD630_15360)	0	1000
FNRR3	2 h_c + 2 fdxrd_c + h_c ⇌ h2_c + 2 fdxo_2_2_c		hydrogen:ferredoxin oxidoreductase	1.12.7.2	R00019	2 feroxred[c] + 2 h[c] -> h2[c] + 2 feroxoxi[c]	Oxidoreduction of electron transfer metabolites	(CD630_33140) or (CD630_32580) or (CD630_08930) or (CD630_08940)	-1000	1000
COR	co2_c + nadph_c + h_c ⇌ for_c + nadp_c		carbon dioxide reductase	1.2.1.43	R00134	co2[c] + nadph[c] + h[c] -> for[c] + nadp[c]	Oxidoreduction of electron transfer metabolites	(CD630_07690) or (CD630_21790)	0	1000
ACACCT	acac_c + accoa_c ⇌ aacoa_c + ac_c		acetate CoA-transferase	2.8.3.8	R01359	aacoa[c] + ac[c] -> acoa[c] + aac[c]	Pantothenate and CoA biosynthesis	(CD630_26770 and CD630_26780)	0	1000
MOHMT	3mob_c + h2o_c + mlthf_c ⇌ 2dhp_c + thf_c		3-methyl-2-oxobutanoate hydroxymethyltransferase	2.1.2.11	R01226	2oiv[c] + 510mlethf[c] + h2o[c] -> 2dhp[c] + thf[c]	Pantothenate and CoA biosynthesis	(CD630_15130)	0	1000
2DHPFALDL	2dhp_c ⇌ 3mob_c + fald_c		2-dehydropantoate formaldehyde-lyase	2.1.2.11	R01216	2dhp[c] <=> 2oiv[c] + fald[c]	Pantothenate and CoA biosynthesis	(CD630_15130)	-1000	1000
PPCDC	4ppcys_c + h_c ⇌ co2_c + pan4p_c		phosphopantothenoylcysteine decarboxylase	4.1.1.36	R03269	4ppcys[c] -> 4ppt[c] + co2[c]	Pantothenate and CoA biosynthesis	(CD630_25870)	0	1000
GCOADH	gcoa_c + fad_c ⇌ fadh2_c + gccoa_c		glutaryl-CoA dehydrogenase	1.3.99.32		gcoa[c] + fad[c] -> gccoa[c] + fadh2[c]	Pantothenate and CoA biosynthesis		0	1000
PBAL	ala_B_c + atp_c + pant__R_c ⇌ amp_c + 2.0 h_c + pnto__R_c + ppi_c		pantoate--beta-alanine ligase		R02473	pantR[c] + alaB[c] + atp[c] -> amp[c] + ppi[c] + h[c] + pntoR[c]	Pantothenate and CoA biosynthesis	(CD630_15120)	0	1000
PPNCL	4ppan_c + ctp_c + cys__L_c ⇌ 4ppcys_c + cdp_c + h_c + pi_c		D-4'-phosphopantothenate:L-cysteine ligase	6.3.2.5	R04230	atp[c] + 4pptnD[c] + cysL[c] -> amp[c] + ppi[c] + 4ppcys[c]	Pantothenate and CoA biosynthesis	(CD630_25870)	0	1000
PNTK	atp_c + pnto__R_c ⇌ 4ppan_c + adp_c + h_c		pantothenate kinase	2.7.1.33	R03018	pntoR[c] + atp[c] -> 4pptnD[c] + adp[c]	Pantothenate and CoA biosynthesis	(CD630_35550)	0	1000
ACPPD	hacp_c + h2o_c ⇌ aacp_c + pan4p_c		[acyl-carrier-protein] phosphodiesterase	3.1.4.14	R01623	hacp[c] + h2o[c] -> 4ppt[c] + aacp[c]	Pantothenate and CoA biosynthesis	(CD630_15430)	0	1000
PNCDC	h_c + ptcys_c ⇌ co2_c + ptth_c		N-((R)-pantothenoyl)-L-cysteine carboxy-lyase	4.1.1.30	R02972	ptcys[c] <=> ptth[c] + co2[c]	Pantothenate and CoA biosynthesis		-1000	1000
HACPS	aacp_c + coa_c ⇌ pap_c + hacp_c		holo-[acyl-carrier-protein] synthase	2.7.8.7	R01625	aacp[c] + coa[c] -> pap[c] + hacp[c]	Pantothenate and CoA biosynthesis	(CD630_34660)	0	1000
DPCOAK	atp_c + dpcoa_c ⇌ adp_c + coa_c + h_c		dephospho-CoA kinase	2.7.1.24	R00130	dpcoa[c] + atp[c] -> coa[c] + adp[c]	Pantothenate and CoA biosynthesis	(CD630_11290)	0	1000
PPNCL2	4ppan_c + ctp_c + cys__L_c ⇌ 4ppcys_c + cmp_c + h_c + ppi_c		phosphopantothenate-cysteine ligase	6.3.2.5	R04231	4pptnD[c] + ctp[c] + cysL[c] -> 4ppcys[c] + cmp[c] + ppi[c]	Pantothenate and CoA biosynthesis	(CD630_25870)	0	1000
APNPT	atp_c + ptth_c ⇌ adp_c + h_c + pan4p_c		ATP:pantetheine 4'-phosphotransferase	2.7.1.33	R02971	atp[c] + ptth[c] -> adp[c] + 4ppt[c]	Pantothenate and CoA biosynthesis	(CD630_35550)	0	1000
ACLS	h_c + 2.0 pyr_c ⇌ alac__S_c + co2_c		2-acetolactate pyruvate-lyase (carboxylating)	2.2.1.6	R00006	2 pyr[c] -> 2alac[c] + co2[c]	Pantothenate and CoA biosynthesis	(CD630_15660)	-1000	1000
APCPT	atp_c + ptcys_c ⇌ 4ppcys_c + adp_c + h_c		ATP:N-((R)-pantothenoyl)-L-cysteine 4-phosphotransferase	2.7.1.33	R04391	atp[c] + ptcys[c] -> adp[c] + 4ppcys[c]	Pantothenate and CoA biosynthesis	(CD630_35550)	0	1000
MCOATA	h_c + hacp_c + malcoa_c --> coa_c + malacp_c		malonyl CoA-acyl carrier protein transacylase	2.3.1.39	R01626	hacp[c] + malcoa[c] + h[c] <=> malacp[c] + coa[c]	Pantothenate and CoA biosynthesis	(CD630_11810)	0	1000
DPR	2dhp_c + h_c + nadph_c ⇌ nadp_c + pant__R_c		2-dehydropantoate reductase	1.1.1.169	R02472	2dhp[c] + nadph[c] + h[c] -> nadp[c] + pantR[c]	Pantothenate and CoA biosynthesis	(CD630_01880) or (CD630_15140)	0	1000
PTPATi	atp_c + h_c + pan4p_c ⇌ dpcoa_c + ppi_c		pantetheine-phosphate adenylyltransferase	2.7.7.3	R03035	4ppt[c] + atp[c] -> dpcoa[c] + ppi[c]	Pantothenate and CoA biosynthesis	(CD630_25580)	0	1000
GALUi	g1p_c + h_c + utp_c ⇌ ppi_c + udpg_c		UTP-glucose-1-phosphate uridylyltransferase	2.7.7.9, 2.7.7.64	R00289	utp[c] + glc1pA[c] <=> ppi[c] + udpglu[c]	Pentose and glucuronate interconversions	(CD630_27150) or (CD630_34880)	-1000	1000
R5P2D	r5p_c + nadp_c ⇌ ru5p__D_c + nadph_c + h_c		ribitol-5-phosphate 2-dehydrogenase	1.1.1.137	R01525	r5p[c] + nadp[c] <=> rl5p[c] + nadph[c] + h[c]	Pentose and glucuronate interconversions		-1000	1000
R5P2D2	r5p_c + nad_c ⇌ ru5p__D_c + nadh_c + h_c		D-ribitol-5-phosphate:NAD+ 2-oxidoreductase	1.1.1.137	R01524	r5p[c] + nad[c] <=> rl5p[c] + nadh[c] + h[c]	Pentose and glucuronate interconversions		-1000	1000
ARAI	arab__L_c ⇌ rbl__L_c		L-arabinose isomerase	5.3.1.4	R01761	arab[c] -> rblL[c]	Pentose and glucuronate interconversions		0	1000
TAGURr	altrn_c + nad_c ⇌ h_c + nadh_c + tagur_c		D-altronate:NAD+ 3-oxidoreductase	1.1.1.58	R02555	tagd[c] + nadh[c] + h[c] -> altd[c] + nad[c]	Pentose and glucuronate interconversions		0	1000
ALTRH	altrn_c ⇌ 2ddglcn_c + h2o_c		D-altronate hydro-lyase (2-dehydro-3-deoxy-D-gluconate-forming)	4.2.1.7	R01540	altd[c] -> 2dh3dg[c] + h2o[c]	Pentose and glucuronate interconversions	(CD630_28720) or (CD630_28720') or (CD630_30020)	0	1000
XYLK	atp_c + xylu__D_c ⇌ adp_c + h_c + xu5p__D_c		xylulokinase	2.7.1.17	R01639	xyl[c] + atp[c] -> xyl5p[c] + adp[c]	Pentose and glucuronate interconversions	(CD630_30650)	0	1000
RBK_L1	atp_c + rbl__L_c ⇌ adp_c + h_c + ru5p__L_c		ribulokinase	2.7.1.16	R02439	rblL[c] + atp[c] -> rbl5p[c] + adp[c]	Pentose and glucuronate interconversions		0	1000
RBP4E	ru5p__L_c ⇌ xu5p__D_c		L-ribulose-5-phosphate 4-epimerase	5.1.3.4	R05850	rbl5p[c] <=> xyl5p[c]	Pentose and glucuronate interconversions	(CD630_22780)	-1000	1000
XYLI1	xyl__D_c ⇌ xylu__D_c		D-xylose aldose-ketose-isomerase	5.3.1.5	R01432	xyld[c] <=> xyl[c]	Pentose and glucuronate interconversions	(CD630_30640) or (CD630_27100)	-1000	1000
TKT2	e4p_c + xu5p__D_c ⇌ f6p_c + g3p_c		D-erythrose-4-phosphate:D-xylulose-5-phosphate glycolaldehyde transferase	2.2.1.1	R01067	et4p[c] + xyl5p[c] -> glyald3p[c] + fru6p[c]	Pentose phosphate pathway	(CD630_23210) or (CD630_23220) or (CD630_34600) or (CD630_34590)	0	1000
RPE	ru5p__D_c ⇌ xu5p__D_c		ribulose-phosphate 3-epimerase	5.1.3.1	R01529	rl5p[c] -> xyl5p[c]	Pentose phosphate pathway	(CD630_23190) or (CD630_31090) or (CD630_25750)	0	1000
GNK	atp_c + glcn_c ⇌ 6pgc_c + adp_c + h_c		gluconokinase	2.7.1.12	R01737	atp[c] + glcn[c] -> adp[c] + 6pg[c]	Pentose phosphate pathway		0	1000
DX5PL	xu5p__D_c + pi_c ⇌ g3p_c + actp_c + h2o_c		D-xylulose 5-phosphate D-glyceraldehyde-3-phosphate-lyase	4.1.2.9	R01621	xyl5p[c] + pi[c] -> glyald3p[c] + ap[c] + h2o[c]	Pentose phosphate pathway		0	1000
PRPPS	atp_c + r5p_c ⇌ amp_c + h_c + prpp_c		ribose-phosphate diphosphokinase	2.7.6.1	R01049	rib5p[c] + atp[c] <=> 5pr1dp[c] + amp[c]	Pentose phosphate pathway	(CD630_35140)	-1000	1000
RPI	r5p_c ⇌ ru5p__D_c		ribose-5-phosphate isomerase	5.3.1.6	R01056	rl5p[c] -> rib5p[c]	Pentose phosphate pathway	(CD630_23200 and CD630_34800)	0	1000
PPM	r1p_c ⇌ r5p_c		D-ribose 1,5-phosphomutase	5.4.2.7	R01057	rib1p[c] -> rib5p[c]	Pentose phosphate pathway	(CD630_12230)	0	1000
EDA	2ddg6p_c ⇌ g3p_c + pyr_c		2-dehydro-3-deoxy-phosphogluconate aldolase	4.1.2.14, 4.1.2.55	R05605	2dh3dg6p[c] -> glyald3p[c] + pyr[c]	Pentose phosphate pathway	(CD630_36260)	0	1000
GND	6pgc_c + nadp_c ⇌ co2_c + nadph_c + ru5p__D_c		6-phospho-D-gluconate:NADP+ 2-oxidoreductase	1.1.1.44	R01528	6pg[c] + nadp[c] -> rl5p[c] + co2[c] + nadph[c] + h[c]	Pentose phosphate pathway	(CD630_28130)	0	1000
DDGLK	2ddglcn_c + atp_c ⇌ 2ddg6p_c + adp_c + h_c		2-dehydro-3-deoxygluconokinase	2.7.1.45	R01541	atp[c] + 2dh3dg[c] -> adp[c] + 2dh3dg6p[c]	Pentose phosphate pathway	(CD630_36400)	0	1000
SBP	h2o_c + s17bp_c ⇌ pi_c + s7p_c		sedoheptulose 1,7-bisphosphate 1-phosphohydrolase	3.1.3.11	R01845	sh17bp[c] + h2o[c] -> shl7p[c] + pi[c]	Pentose phosphate pathway	(CD630_11910)	0	1000
GLYCK2	atp_c + glyc__R_c ⇌ 2pg_c + adp_c + h_c		ATP:(D)-glycerate 2-phosphotransferase	2.7.1.165	R08572	glyc[c] + atp[c] -> 2pg[c] + adp[c]	Pentose phosphate pathway	(CD630_30840)	0	1000
EDD	6pgc_c ⇌ 2ddg6p_c + h2o_c		6-phospho-D-gluconate hydro-lyase	4.2.1.12	R02036	6pg[c] -> 2dh3dg6p[c] + h2o[c]	Pentose phosphate pathway	(CD630_20140)	0	1000
DRBK	atp_c + drib_c ⇌ 2dr5p_c + adp_c + h_c		deoxyribokinase	2.7.1.15	R02750	drib[c] + atp[c] <=> 2drib5p[c] + adp[c]	Pentose phosphate pathway	(CD630_02990)	-1000	1000
PGL	6pgl_c + h2o_c ⇌ 6pgc_c + h_c		6-phosphogluconolactonase	3.1.1.31	R02035	6pg15l[c] + h2o[c] -> 6pg[c]	Pentose phosphate pathway	(CD630_10110)	0	1000
RBK	atp_c + rib__D_c ⇌ adp_c + h_c + r5p_c		ribokinase	2.7.1.15	R01051	atp[c] + ribD[c] -> adp[c] + rib5p[c]	Pentose phosphate pathway	(CD630_02990)	0	1000
TKT1	r5p_c + xu5p__D_c ⇌ g3p_c + s7p_c		transketolase	2.2.1.1	R01641	rib5p[c] + xyl5p[c] -> shl7p[c] + glyald3p[c]	Pentose phosphate pathway	(CD630_23220) or (CD630_23220') or (CD630_34600) or (CD630_34590)	0	1000
PPM2	2dr1p_c ⇌ 2dr5p_c		phosphopentomutase	5.4.2.7	R02749	2drib1p[c] -> 2drib5p[c]	Pentose phosphate pathway	(CD630_12230)	0	1000
PTAr	accoa_c + pi_c ⇌ actp_c + coa_c		phosphate acetyltransferase	2.3.1.8	R00230	acoa[c] + pi[c] <=> ap[c] + coa[c]	Pentose phosphate pathway		-1000	1000
DGUO	glc__D_c + q8h2_c ⇌ q8_c + dgo14lac_c		D-glucose:ubiquinone oxidoreductase	1.1.5.2	R06620	glc[c] + uqnn8[c] -> dgo15lac[c] + uqnl8[c]	Pentose phosphate pathway		0	1000
DRPA	2dr5p_c ⇌ acald_c + g3p_c		deoxyribose-phosphate aldolase	4.1.2.4	R01066	2drib5p[c] -> aald[c] + glyald3p[c]	Pentose phosphate pathway	(CD630_15020)	0	1000
SHKK	atp_c + skm_c ⇌ adp_c + h_c + skm5p_c		shikimate kinase	2.7.1.71	R02412	skm[c] + atp[c] -> skm3p[c] + adp[c]	Phenylalanine, tyrosine and tryptophan biosynthesis	(CD630_18380)	0	1000
4HALDD	h2o_c + nad_c + 4hoxpacd_c ⇌ 2.0 h_c + nadh_c + 4hphac_c		4-Hydroxyphenylacetaldehyde:NAD+ oxidoreductase	1.2.1.5	R02695	4hplald[c] + nad[c] + h2o[c] <=> 4hoplac[c] + nadh[c] + h[c]	Phenylalanine, tyrosine and tryptophan biosynthesis	(CD630_22060)	-1000	1000
PPND	nad_c + pphn_c ⇌ 34hpp_c + co2_c + nadh_c		prephenate dehydrogenase	1.3.1.12	R01728	pphn[c] + nad[c] -> 34hppyr[c] + co2[c] + nadh[c] + h[c]	Phenylalanine, tyrosine and tryptophan biosynthesis	(CD630_18390)	0	1000
PPNDH	h_c + pphn_c ⇌ co2_c + h2o_c + phpyr_c		prephenate dehydratase	4.2.1.51	R01373	pphn[c] <=> phpyr[c] + h2o[c] + co2[c]	Phenylalanine, tyrosine and tryptophan biosynthesis	(CD630_18360)	-1000	1000
AROAT	pphn_c + glu__L_c ⇌ akg_c + Largn_c		L-arogenate:2-oxoglutarate aminotransferase	2.6.1.79	R07276	pphn[c] + gluL[c] -> aro[c] + 2oglut[c]	Phenylalanine, tyrosine and tryptophan biosynthesis		0	1000
SHK3Dr	3dhsk_c + h_c + nadph_c ⇌ nadp_c + skm_c		shikimate dehydrogenase (NADP+)	1.1.1.282	R02413	3dhsk[c] + nadph[c] + h[c] -> skm[c] + nadp[c]	Phenylalanine, tyrosine and tryptophan biosynthesis	(CD630_27080) or (CD630_270801)	0	1000
CHORS	3psme_c ⇌ chor_c + pi_c		chorismate synthase	4.2.3.5	R01714	5epyrsk3p[c] -> chor[c] + pi[c]	Phenylalanine, tyrosine and tryptophan biosynthesis	(CD630_18350)	0	1000
DHQS	2dda7p_c ⇌ 3dhq_c + pi_c		3-dehydroquinate synthase	4.2.3.4	R03083	3dahs7p[c] -> 3dhq[c] + pi[c]	Phenylalanine, tyrosine and tryptophan biosynthesis	(CD630_18330)	0	1000
SKDH	3dhsk_c+ nadh_c + h_c ⇌ nad_c + skm_c		shikimate dehydrogenase (NAD+)	1.1.1.282	R06847	3dhsk[c] + nadh[c] + h[c] -> skm[c] + nad[c]	Phenylalanine, tyrosine and tryptophan biosynthesis	(CD630_27080) or (CD630_270801)	0	1000
AROH	Largn_c ⇌ co2_c + h2o_c + phe__L_c		L-arogenate hydro-lyase	4.2.1.51	R00691	aro[c] <=> pheL[c] + h2o[c] + co2[c]	Phenylalanine, tyrosine and tryptophan biosynthesis	(CD630_18360)	-1000	1000
ARNO	Largn_c + nad_c ⇌ tyr__L_c + nadh_c + h_c +co2_c		L-arogenate:NAD+ oxidoreductase	1.3.1.43	R00732	aro[c] + nad[c] -> tyrL[c] + nadh[c] + h[c] + co2[c]	Phenylalanine, tyrosine and tryptophan biosynthesis	(CD630_18390)	0	1000
PSCVT	pep_c + skm5p_c ⇌ 3psme_c + pi_c		3-phosphoshikimate 1-carboxyvinyltransferase	2.5.1.19	R03460	skm3p[c] + pepyr[c] -> 5epyrsk3p[c] + pi[c]	Phenylalanine, tyrosine and tryptophan biosynthesis	(CD630_18340)	0	1000
CHORM	chor_c ⇌ pphn_c		chorismate mutase	5.4.99.5	R01715	chor[c] -> pphn[c]	Phenylalanine, tyrosine and tryptophan biosynthesis	(CD630_18360)	0	1000
DHQTi	3dhq_c ⇌ 3dhsk_c + h2o_c		3-dehydroquinate dehydratase	4.2.1.10	R03084	3dhq[c] -> 3dhsk[c] + h2o[c]	Phenylalanine, tyrosine and tryptophan biosynthesis	(CD630_22170) or (CD630_20200) or (CD630_36410)	0	1000
C4HP	34hpp_c ⇌ 4hphac_c + co2_c		4-hydroxyphenylpyruvate carboxy-lyase	4.1.1.80	R03341	34hppyr[c] <=> 4hplald[c] + co2[c]	Phenylalanine, tyrosine and tryptophan biosynthesis	(CD630_19930)	-1000	1000
PHETA1	glu__L_c + phpyr_c ⇌ akg_c + phe__L_c		phenylalanine:2-oxoglutarate aminotransferase	2.6.1.1 / 2.6.1.9	R00694	pheL[c] + 2oglut[c] <=> phpyr[c] + gluL[c]	Phenylalanine, tyrosine and tryptophan biosynthesis	(CD630_01070) or (CD630_13390) or (CD630_28280) or (CD630_15490) or (CD630_22000)	-1000	1000
DDPA	e4p_c + h2o_c + pep_c ⇌ 2dda7p_c + pi_c		3-deoxy-7-phosphoheptulonate synthase	2.5.1.54	R01826	et4p[c] + pepyr[c] + h2o[c] -> 3dahs7p[c] + pi[c]	Phenylalanine, tyrosine and tryptophan biosynthesis	(CD630_14530) or (CD630_18320)	0	1000
O2XOADOX	2oxoadp_c + coa_c + nad_c ⇌ co2_c+ nadh_c + glutcoa_c		2-oxoadipate dehydrogenase complex	1.8.1.4	R01933	2oa[c] + coa[c] + nad[c] <=> gcoa[c] + co2[c] + nadh[c] + h[c]	Phenylalanine, tyrosine and tryptophan biosynthesis	(CD630_07230 and CD630_00390)	-1000	1000
HPH4CL	4hoxpacd_c ⇌ m4po_c + co2_c		4-hydroxyphenylacetate carboxy-lyase	4.1.1.83	R07312	4hoplac[c] -> 4mpo[c] + co2[c]	Phenylalanine, tyrosine and tryptophan biosynthesis	(CD630_01540 and CD630_01530 and CD630_01550)	0	1000
P3PCL	p3pyr_c ⇌ Pald_c +co2_c		3-phosphonopyruvate carboxy-lyase	4.1.1.82	R04053	3ppyr[c] <=> ppacal[c] + co2[c]	Phosphonate and phosphate metabolism		-1000	1000
AEPPYRTA	pyr_c + 2ameph_c ⇌ ala__L_c + Pald_c		2-aminoethylphosphonate--pyruvate transaminase	2.6.1.37	R04152	2aepat[c] + pyr[c] -> ppacal[c] + alaL[c]	Phosphonate and phosphate metabolism	(CD630_28490)	0	1000
PALDH	h2o_c + Pald_c ⇌ acald_c + pi_c		2-Phosphonoacetaldehyde phosphonohydrolase	3.11.1.1	R00747	ppacal[c] + h2o[c] -> aald[c] + pi[c]	Phosphonate and phosphate metabolism	(CD630_28490)	0	1000
PPPM	pep_c ⇌ p3pyr_c		phosphoenolpyruvate 2,3-phosphonomutase	5.4.2.9	R00661	pepyr[c] <=> 3ppyr[c]	Phosphonate and phosphate metabolism		-1000	1000
ACALD	acald_c + coa_c + nad_c ⇌ accoa_c + h_c + nadh_c		acetaldehyde:NAD+ oxidoreductase (CoA-acylating)	1.2.1.10	R00228	aald[c] + nad[c] + coa[c] <=> acoa[c] + nadh[c] + h[c]	Phosphonate and phosphate metabolism	(CD630_03340) or (CD630_19170) or (CD630_29660)	-1000	1000
PHHL	ppac_c + h2o_c ⇌ ac_c + pi_c		Phosphonoacetate phosphonohydrolase	3.11.1.2	R00318	ppac[c] + h2o[c] <=> ac[c] + pi[c]	Phosphonate and phosphate metabolism	(CD630_36220)	-1000	1000
PHNO	ppat_c + h2o_c + nad_c ⇌ pi_c + h_c + nadh_c		phosphonate:NAD+ oxidoreductase	1.20.1.1	R05746	ppat[c] + nad[c] + h2o[c] <=> pi[c] + nadh[c] + h[c]	Phosphonate and phosphate metabolism	(CD630_35380) or (CD630_35370) or (CD630_35360) or (CD630_35350)	-1000	1000
PPA	h2o_c + ppi_c ⇌ h_c + 2.0 pi_c		diphosphate phosphohydrolase	3.6.1.1	R00004	ppi[c] + h2o[c] <=> 2 pi[c]	Phosphonate and phosphate metabolism	(CD630_03330)	-1000	1000
PHHL2	Pald_c + h2o_c + nad_c ⇌ ppac_c + h_c + nadh_c		phosphonoacetate hydrolase	3.11.1.2	R04251	ppacal[c] + nad[c] + h2o[c] <=> ppac[c] + nadh[c] + h[c]	Phosphonate and phosphate metabolism	(CD630_22060)	-1000	1000
PPA2	h2o_c + pppi_c ⇌ h_c + pi_c + ppi_c		triphosphate phosphohydrlase	3.6.1.25	R00138	pppi[c] + h2o[c] <=> ppi[c] + pi[c]	Phosphonate and phosphate metabolism		-1000	1000
UI45AH	h2o_c + u45imzc_c ⇌ a45imzc_c + nh4_c + co2_c		4-ureido-5-imidazole carboxylate amidohydrolase	3.5.3.-	R04857	4u5imzc[c] + h2o[c] -> 4a5imzc[c] + nh3[c] + co2[c]	Purine metabolism		0	1000
ANTDR	atp_c + fmnh2_c ⇌ datp_c + fmn_c + h2o_c		ribonucleotide-reductase (ATP)			atp[c] + fmnh2[c] -> datp[c] + fmn[c] + h2o[c]	Purine metabolism	(CD630_01080)	0	1000
NTD10	h2o_c + xmp_c ⇌ pi_c + xtsn_c		xanthosine 5'-phosphate phosphohydrolase	3.1.3.5	R02719	xmp[c] + h2o[c] -> xtsn[c] + pi[c]	Purine metabolism	(CD630_25370)	0	1000
XTSNH	h2o_c + xtsn_c ⇌ rib__D_c + xan_c		xanthosine ribohydrolase	3.2.2.1	R02143	xtsn[c] + h2o[c] -> xan[c] + ribD[c]	Purine metabolism	(CD630_16820)	0	1000
DADNK	atp_c + dad_2_c ⇌ adp_c + damp_c + h_c		deoxyadenosine kinase	2.7.1.76	R02089	atp[c] + dad[c] -> adp[c] + damp[c]	Purine metabolism		0	1000
GLYR	gly_c + pi_c + trdrd_c + selprotein_c ⇌ actp_c + nh4_c + trdox_c + h2o_c		glycine reductase	1.21.4.2	R07226	gly[c] + pi[c] + thioredoxred[c] + selprotein[c] -> ap[c] + nh3[c] + thioredoxoxi[c] + h2o[c]	Purine metabolism	(CD630_23520 and CD630_23540 and CD630_23480) or (CD630_23490 and CD630_23510 and CD630_23570)	0	1000
PUNP7E	din_c + pi_c <=> 2dr1p_c + hxan_c		deoxyinosine:phosphate alpha-D-ribosyltransferase	2.4.2.1	R02748	din[c] + pi[c] <=> drin1p[c] + hxan[c]	Purine metabolism	(CD630_12240)	-1000	1000
PYK3	gdp_c + h_c + pep_c ⇌ gtp_c + pyr_c		GTP:pyruvate 2-O-phosphotransferase	2.7.1.40	R00430	pepyr[c] + gdp[c] <=> pyr[c] + gtp[c]	Purine metabolism	(CD630_33940)	-1000	1000
AGPOP	dgdp_c + h_c + pep_c ⇌ dgtp_c + pyr_c		dGTP:pyruvate 2-O-phosphotransferase	2.7.1.40	R01858	dgtp[c] + pyr[c] <=> dgdp[c] + pepyr[c]	Purine metabolism	(CD630_33940)	-1000	1000
NTD7	amp_c + h2o_c ⇌ adn_c + pi_c		adenosine 5'-monophosphate phosphohydrolase	3.1.3.5	R00183	amp[c] + h2o[c] -> adn[c] + pi[c]	Purine metabolism	(CD630_01990) or (CD630_25370)	0	1000
HXAND	h2o_c + hxan_c + nad_c ⇌ h_c + nadh_c + xan_c		hypoxanthine:NAD+ oxidoreductase	1.17.1.4	R01768	hxan[c] + nad[c] + h2o[c] -> xan[c] + nadh[c] + h[c]	Purine metabolism	(CD630_20740) or (CD630_20730) or (CD630_20790 and CD630_20800 and CD630_20810) or (CD630_20870) or (CD630_20880) or (CD630_20990 and CD630_21000 and CD630_21010) or (CD630_31770)	0	1000
HXIMP	hxan_c +prpp_c ⇌ imp_c + ppi_c					hxan[c] + 5pr1dp[c] -> imp[c] + ppi[c]	Purine metabolism	(CD630_26910) or (CD630_32310)	0	1000
NDPK5	atp_c + dgdp_c ⇌ adp_c + dgtp_c		ATP:dGDP phosphotransferase	2.7.4.6	R01857	dgdp[c] + atp[c] -> dgtp[c] + adp[c]	Purine metabolism		0	1000
ADPRDP	adprib_c + h2o_c ⇌ amp_c + 2.0 h_c + r5p_c		ADP-ribose ribophosphohydrolase	3.6.1.13	R01054	rib5p[c] + amp[c] <=> h2o[c] + adprib[c]	Purine metabolism	(CD630_12200)	-1000	1000
AI4AH	a4imz_c + h2o_c ⇌ nh4_c + i4mzo_c		4-aminoimidazole aminohydrolase	3.5.4.8	R04731	4aimz[c] + h2o[c] -> 4imzo[c] + nh3[c]	Purine metabolism		0	1000
DGK1	atp_c + dgmp_c ⇌ adp_c + dgdp_c		ATP:dGMP phosphotransferase	2.7.4.8	R02090	atp[c] + dgmp[c] -> adp[c] + dgdp[c]	Purine metabolism	(CD630_25880)	0	1000
UI45DC	a45imzc_c ⇌ a4imz_c + co2_c		4-ureido-5-imidazole carboxylate decarboxylase	4.1.1.-	R04732	4a5imzc[c] -> 4aimz[c] + co2[c]	Purine metabolism		0	1000
XPPT	prpp_c + xan_c ⇌ ppi_c + xmp_c		XMP:diphosphate phosphoribosyltransferase	2.4.2.22	R02142	xan[c] + 5pr1dp[c] -> xmp[c] + ppi[c]	Purine metabolism	(CD630_23300)	0	1000
ADK1	amp_c + atp_c ⇌ 2.0 adp_c		adenylate kinase	2.7.4.3	R00127	amp[c] + atp[c] -> 2 adp[c]	Purine metabolism	(CD630_00910)	0	1000
DGNSK	atp_c + dgsn_c ⇌ adp_c + dgmp_c + h_c		ATP:deoxyguanosine 5'-phosphotransferase	2.7.1.113	R01967	dgsn[c] + atp[c] -> dgmp[c] + adp[c]	Purine metabolism	(CD630_25880)	0	1000
GLUPRT	gln__L_c + h2o_c + prpp_c ⇌ glu__L_c + ppi_c + pram_c		amidophosphoribosyltransferase	2.4.2.14	R01072	5pr1dp[c] + glnL[c] + h2o[c] -> 5pra[c] + gluL[c] + ppi[c]	Purine metabolism	(CD630_02200)	0	1000
GNNUC	gsn_c + h2o_c ⇌ gua_c + rib__D_c		guanosine ribohydrolase	3.2.2.1	R01677	gsn[c] + h2o[c] -> gua[c] + ribD[c]	Purine metabolism	(CD630_16820)	0	1000
GDPDPK	atp_c + gdp_c ⇌ amp_c + h_c + ppgpp_c		GDP diphosphokinase	2.7.6.5		gdp[c] + atp[c] -> ppgpp[c] + amp[c]	Purine metabolism	(CD630_27440) or (CD630_03450)	0	1000
FTHFGFT	thf_c +fgly _c ⇌gly _c + 5forthf_c		5-formiminotetrahydrofolate:glycine N-formiminotransferase	2.1.2.4	R02729	fgly[c] + thf[c] -> gly[c] + 5fithf[c]	Purine metabolism		0	1000
GDPTPDP	gdptp_c + h2o_c ⇌ gtp_c + ppi_c		guanosine-3',5'-bis(diphosphate) 3'-diphosphohydrolase	3.1.7.2	R00336	ppgpp[c] + h2o[c] -> gdp[c] + ppi[c]	Purine metabolism	(CD630_27440) or (CD630_03450)	0	1000
GPAR	gua_c + h_c + prpp_c ⇌ gmp_c + ppi_c		GMP:diphosphate phosphoribosyltransferase	2.4.2.8	R01229	gua[c] + 5pr1dp[c] -> gmp[c] + ppi[c]	Purine metabolism	(CD630_26910) or (CD630_32310)	0	1000
PRFGCL	atp_c + fpram_c ⇌ adp_c + air_c + pi_c		phosphoribosylformylglycinamidine cyclo-ligase	6.3.3.1, 6.3.4.18	R04208	5prfgad[c] + atp[c] -> 5a15primz[c] + pi[c] + adp[c]	Purine metabolism	(CD630_02210)	0	1000
PUNP5	ins_c + pi_c ⇌ hxan_c + r1p_c		Inosine:phosphate alpha-D-ribosyltransferase	2.4.2.1	R01863	ins[c] + pi[c] -> hxan[c] + rib1p[c]	Purine metabolism	(CD630_12240)	0	1000
r0280	dadp_c + h_c + pep_c ⇌ datp_c + pyr_c		dATP:pyruvate 2-O-phosphotransferase	2.7.1.40	R01138	datp[c] + pyr[c] <=> dadp[c] + pepyr[c]	Purine metabolism	(CD630_33940)	-1000	1000
NTD9	gmp_c + h2o_c ⇌ gsn_c + pi_c		guanosine 5'-monophosphate phosphahydrolase	3.1.3.5	R01227	gmp[c] + h2o[c] -> gsn[c] + pi[c]	Purine metabolism	(CD630_01990) or (CD630_25370)	0	1000
XAH	xan_c + h2o_c ⇌ u45imzc_c		xanthine amidohydrolase	3.5.2.-	R02141	xan[c] + h2o[c] -> 4u5imzc[c]	Purine metabolism		0	1000
INSH	h2o_c + ins_c ⇌ hxan_c + rib__D_c		inosine ribohydrolase	3.2.2.1	R01770	ins[c] + h2o[c] -> hxan[c] + ribD[c]	Purine metabolism	(CD630_16820)	0	1000
PUNP2	dad_2_c + pi_c ⇌ 2dr1p_c + ade_c		deoxyadenosine:phosphate alpha-D-ribosyltransferase	2.4.2.1	R02557	dad[c] + pi[c] -> drin1p[c] + ade[c]	Purine metabolism	(CD630_12240)	0	1000
DADK	atp_c + damp_c ⇌ adp_c + dadp_c		deoxyadenylate kinase	2.7.4.3	R01547	atp[c] + damp[c] -> adp[c] + dadp[c]	Purine metabolism	(CD630_00910)	0	1000
GDTPR	gdptp_c + h2o_c ⇌ 2.0 h_c + pi_c + ppgpp_c		guanosine 3'-diphosphate 5'-triphosphate 5'-phosphohydrolase	3.6.1.40	R03409	pppgpp[c] + h2o[c] -> ppgpp[c] + pi[c]	Purine metabolism	(CD630_34910) or (CD630_03450)	0	1000
DADA	dad_2_c + h_c + h2o_c ⇌ din_c + nh4_c		deoxyadenosine deaminase	3.5.4.4	R02556	dad[c] + h2o[c] -> din[c] + nh3[c]	Purine metabolism	(CD630_17470) or (CD630_00150)	0	1000
NTD6	damp_c + h2o_c ⇌ dad_2_c + pi_c		2'-Deoxyadenosine 5'-monophosphate phosphohydrolase	3.1.3.5	R02088	damp[c] + h2o[c] -> dad[c] + pi[c]	Purine metabolism	(CD630_25370) or (CD630_01990)	0	1000
GK1	atp_c + gmp_c ⇌ adp_c + gdp_c		ATP:GMP phosphotransferase	2.7.4.8	R00332	gmp[c] + atp[c] -> gdp[c] + adp[c]	Purine metabolism	(CD630_25880)	0	1000
GART	atp_c + for_c + gar_c ⇌ adp_c + fgam_c + h_c + pi_c		glycinamide ribonucleotide transformylase	2.1.2.2	R06974	5prga[c] + for[c] + atp[c] -> 5prfga[c] + pi[c] + adp[c]	Purine metabolism	(CD630_02220)	0	1000
ADSL2r	25aics_c ⇌ aicar_c + fum_c		1-(5'-Phosphoribosyl)-5-amino-4-(N-succinocarboxamide)-imidazole AMP-lyase	4.3.2.2	R04559	5pr4sc5ai[c] -> aimzcrnt[c] + fum[c]	Purine metabolism	(CD630_13340)	0	1000
AP3S	atp_c +adp_c ⇌ p1p3b5adtp_c + ppi_c		Ap3A synthetase	2.7.7.14		atp[c] + adp[c] -> p1p3b5adtp[c] + ppi[c]	Purine metabolism	(CD630_35520)	0	1000
PRFGS	atp_c + fgam_c + gln__L_c + h2o_c ⇌ adp_c + fpram_c + glu__L_c + h_c + pi_c		phosphoribosylformylglycinamidine synthase	6.3.5.3	R04463	5prfga[c] + glnL[c] + atp[c] + h2o[c] -> 5prfgad[c] + gluL[c] + adp[c] + pi[c]	Purine metabolism	(CD630_02250)	0	1000
HXPRT	hxan_c + prpp_c ⇌ imp_c + ppi_c		IMP:diphosphate phosphoribosyltransferase	2.4.2.8	R01132	hxan[c] + 5pr1dp[c] -> imp[c] + ppi[c]	Purine metabolism	(CD630_26910) or (CD630_32310)	0	1000
PUNP4	dgsn_c + pi_c ⇌ 2dr1p_c + gua_c		deoxyguanosine:phosphate alpha-D-ribosyltransferase	2.4.2.1	R01969	dgsn[c] + pi[c] <=> drin1p[c] + gua[c]	Purine metabolism	(CD630_12240)	-1000	1000
ADA	adn_c + h_c + h2o_c ⇌ ins_c + nh4_c		adenosine deaminase	3.5.4.4	R01560	adn[c] + h2o[c] -> ins[c] + nh3[c]	Purine metabolism	(CD630_17470) or (CD630_00150)	0	1000
IMPC	fprica_c ⇌ h2o_c + imp_c		IMP cyclohydrolase	3.5.4.10	R01127	prfaca[c] -> imp[c] + h2o[c]	Purine metabolism	(CD630_02230)	0	1000
GARFT	10fthf_c + gar_c ⇌ fgam_c + h_c + thf_c		10-Formyltetrahydrofolate:5'-phosphoribosylglycinamide formyltransferase	2.1.2.2	R04325	5prga[c] + 10fthf[c] -> 5prfga[c] + thf[c]	Purine metabolism	(CD630_02220)	0	1000
NDPK8	atp_c + dadp_c ⇌ adp_c + datp_c		ATP:dADP phosphotransferase	2.7.4.6	R01137	dadp[c] + atp[c] -> datp[c] + adp[c]	Purine metabolism		0	1000
R1PI	2dr1p_c ⇌ 2dr1p_c		deoxyribose-1-phosphate isomerase			drin1p[c] <=> 2drib1p[c]	Purine metabolism		-1000	1000
ADSL1r	dcamp_c ⇌ amp_c + fum_c		adenylosuccinate lyase (fumarate-forming)	4.3.2.2	R01083	asucc[c] -> amp[c] + fum[c]	Purine metabolism	(CD630_13340)	0	1000
GMPS2	atp_c + gln__L_c + h2o_c + xmp_c ⇌ amp_c + glu__L_c + gmp_c + 2.0 h_c + ppi_c		GMP synthase (glutamine-hydrolysing)	6.3.5.2	R01231	xmp[c] + glnL[c] + atp[c] + h2o[c] -> gmp[c] + gluL[c] + ppi[c] + amp[c]	Purine metabolism	(CD630_01980)	0	1000
GUAD	gua_c + h_c + h2o_c ⇌ nh4_c + xan_c		guanine deaminase	3.5.4.3	R01676	gua[c] + h2o[c] -> xan[c] + nh3[c]	Purine metabolism	(CD630_16630)	0	1000
RNDR1	adp_c + trdrd_c ⇌ dadp_c + h2o_c + trdox_c		ribonucleoside-diphosphate reductase (ADP)	1.17.4.1	R02017	adp[c] + thioredoxred[c] <=> dadp[c] + thioredoxoxi[c] + h2o[c]	Purine metabolism	(CD630_29950 and CD630_29940) or (CD630_12610)	-1000	1000
AICART	10fthf_c + aicar_c ⇌ fprica_c + thf_c		phosphoribosylaminoimidazolecarboxamide formyltransferase	2.1.2.3	R04560	aimzcrnt[c] + 10fthf[c] -> prfaca[c] + thf[c]	Purine metabolism	(CD630_08410)	0	1000
PRASCSi	5aizc_c + asp__L_c + atp_c ⇌ 25aics_c + adp_c + h_c + pi_c		phosphoribosylaminoimidazolesuccinocarboxamide synthase	6.3.2.6	R04591	5a15pri4c[c] + aspL[c] + atp[c] -> 5pr4sc5ai[c] + adp[c] + pi[c]	Purine metabolism	(CD630_02190) or (CD630_04890)	0	1000
TPHAP	p1p3b5adtp_c + h2o_c ⇌ adp_c +amp_c		P1,P3-bis(5'-adenosyl)-triphosphate adenylohydrolase	3.6.1.29	R00187	p1p3b5adtp[c] + h2o[c] -> adp[c] + amp[c]	Purine metabolism		0	1000
ADSS	asp__L_c + gtp_c + imp_c ⇌ dcamp_c + gdp_c + 2.0 h_c + pi_c		adenylosuccinate synthase	6.3.4.4	R01135	imp[c] + gtp[c] + aspL[c] -> asucc[c] + gdp[c] + pi[c]	Purine metabolism	(CD630_36550)	0	1000
ADPT	ade_c + prpp_c ⇌ amp_c + ppi_c		AMP:diphosphate phosphoribosyltransferase	2.4.2.7	R00190	ade[c] + 5pr1dp[c] -> amp[c] + ppi[c]	Purine metabolism	(CD630_27450) or (CD630_35170)	0	1000
IM4A	i4mzo_c ⇌ h2o_c + fgly_c		4-imidazolonase	3.5.2.-	R04026	4imzo[c] + h2o[c] -> fgly[c]	Purine metabolism		0	1000
RNTR2	gtp_c + trdrd_c ⇌ dgtp_c + h2o_c + trdox_c		ribonucleotide-triphosphate reductase (GTP)			gtp[c] + fmnh2[c] <=> dgtp[c] + fmn[c] + h2o[c]	Purine metabolism	(CD630_01080)	-1000	1000
NDPK1	atp_c + gdp_c ⇌ adp_c + gtp_c		ATP:GDP phosphotransferase	2.7.4.6	R00330	gdp[c] + atp[c] -> gtp[c] + adp[c]	Purine metabolism		0	1000
PUNP7	pi_c + xtsn_c ⇌ r1p_c + xan_c		xanthosine:phosphate ribosyltransferase	2.4.2.1	R02297	xtsn[c] + pi[c] -> xan[c] + rib1p[c]	Purine metabolism	(CD630_12240)	0	1000
PUNP1	adn_c + pi_c ⇌ ade_c + r1p_c		adenosine:phosphate alpha-D-ribosyltransferase	2.4.2.1	R01561	adn[c] + pi[c] -> ade[c] + rib1p[c]	Purine metabolism	(CD630_12240)	0	1000
PPRGL	atp_c + gly_c + pram_c ⇌ adp_c + gar_c + 2.0 h_c + pi_c		phosphoribosylamine-glycine ligase	6.3.4.13	R04144	5pra[c] + gly[c] + atp[c] -> 5prga[c] + pi[c] + adp[c]	Purine metabolism	(CD630_02240)	0	1000
NTD8	dgmp_c + h2o_c ⇌ dgsn_c + pi_c		2'-Deoxyguanosine 5'-monophosphate phosphohydrolase	3.1.3.5	R01968	dgmp[c] + h2o[c] -> dgsn[c] + pi[c]	Purine metabolism	(CD630_25370) or (CD630_01990)	0	1000
PUNP3	gsn_c + pi_c ⇌ gua_c + r1p_c		guanosine:phosphate alpha-D-ribosyltransferase	2.4.2.1	R02147	gsn[c] + pi[c] -> gua[c] + rib1p[c]	Purine metabolism	(CD630_12240)	0	1000
AIRCr	air_c + co2_c ⇌ 5aizc_c + h_c		phosphoribosylaminoimidazole carboxylase	4.1.1.21	R04209	5a15primz[c] + co2[c] <=> 5a15pri4c[c]	Purine metabolism	(CD630_02180)	-1000	1000
NTP1	atp_c + h2o_c ⇌ adp_c + h_c + pi_c		ATP phosphohydrolase (NGAM)		R00086	atp[c] + h2o[c] -> adp[c] + pi[c]	Purine metabolism		0	1000
X5PAL	xmp_c + nh4_c + atp_c ⇌ gmp_c + ppi_c + amp_c		xanthosine 5'-phosphate:ammonia ligase	6.3.4.1	R01230	xmp[c] + nh3[c] + atp[c] -> gmp[c] + ppi[c] + amp[c]	Purine metabolism	(CD630_01980)	0	1000
RNDR2	gdp_c + trdrd_c ⇌ dgdp_c + h2o_c + trdox_c		ribonucleoside-diphosphate reductase (GDP)	1.17.4.1	R02019	gdp[c] + thioredoxred[c] -> dgdp[c] + thioredoxoxi[c] + h2o[c]	Purine metabolism	(CD630_29950 and CD630_29940) or (CD630_12610)	0	1000
CBMKr	atp_c + co2_c + nh4_c ⇌ adp_c + cbp_c + 2.0 h_c		carbamate kinase	2.7.2.2	R00150	cbp[c] + adp[c] -> nh3[c] + co2[c] + atp[c]	Purine metabolism		0	1000
IMPD	h2o_c + imp_c + nad_c ⇌ h_c + nadh_c + xmp_c		IMP dehydrogenase	1.1.1.205	R01130	imp[c] + nad[c] + h2o[c] -> xmp[c] + nadh[c] + h[c]	Purine metabolism	(CD630_23350)	0	1000
THIELEC	trdrd_c + elecacceptoxi_c ⇌ trdox_c + elecacceptred_c					thioredoxred[c] + elecacceptoxi[c] -> thioredoxoxi[c] + elecacceptred[c]	Purine metabolism		0	1000
THIH	trdrd_c⇌ trdox_c + 2 h_c		thioredoxin oxydation			thioredoxred[c] -> thioredoxoxi[c] + 2 h[c]	Purine metabolism		0	1000
GDPDPKE	atp_c + gdp_c ⇌ amp_c + h_c + ppgpp_c		ATP:GTP 3'-diphosphotransferase	2.7.6.5	R00429	gtp[c] + atp[c] -> pppgpp[c] + amp[c]	Purine metabolism	(CD630_27440) or (CD630_03450)	0	1000
PPGPPDPE	h2o_c + ppgpp_c ⇌ gdp_c + ppi_c		guanosine 3'-diphosphate 5'-triphosphate 3'-diphosphatase	3.1.7.2		pppgpp[c] + h2o[c] -> gtp[c] + ppi[c]	Purine metabolism	(CD630_27440)	0	1000
ADNUC	adn_c + h2o_c ⇌ ade_c + rib__D_c		adenosine ribohydrolase	3.2.2.1	R01245	adn[c] + h2o[c] -> ade[c] + ribD[c]	Purine metabolism	(CD630_16820)	0	1000
ASPCMY	asp__L_c + cmylphosph_c ⇌ ncmylasp_c + pi_c + h_c					aspL[c] + cmylphosph[c] -> ncmylasp[c] + pi[c] + h[c]	Pyrimidine metabolism	(CD630_01840)	0	1000
DHNCM	dhor__S_c + h2o_c ⇌ ncmylasp_c + h_c					dho[c] + h2o[c] <=> ncmylasp[c] + h[c]	Pyrimidine metabolism	(CD630_15260)	-1000	1000
DCTCP	cytd_c + dctp_c ⇌ cmp_c + dcdp_c + h_c		dCTP:cytidine 5'-phosphotransferase	2.7.1.48	R02371	dctp[c] + cytd[c] <=> dcdp[c] + cmp[c]	Pyrimidine metabolism	(CD630_05570)	-1000	1000
URIDK2r	atp_c + dump_c ⇌ adp_c + dudp_c		ATP:dUMP phosphotransferase	2.7.4.9	R02098	atp[c] + dump[c] -> adp[c] + dudp[c]	Pyrimidine metabolism	(CD630_33500)	0	1000
RNTR4	trdrd_c + utp_c ⇌ dutp_c + h2o_c + trdox_c		ribonucleotide-triphosphate reductase (UTP)			utp[c] + fmnh2[c] <=> dutp[c] + fmn[c] + h2o[c]	Pyrimidine metabolism	(CD630_01080)	-1000	1000
U3IBA	3uib_c + h2o_c ⇌ nh4_c + co2_c + 3aib__D_c		3-ureido-isobutyrate amidohydrolase	3.5.1.6	R04666	3uib[c] + h2o[c] -> 3a2mp[c] + nh3[c] + co2[c]	Pyrimidine metabolism	(CD630_04870)	0	1000
RNDR4	trdrd_c + udp_c ⇌ dudp_c + h2o_c + trdox_c		ribonucleotide-diphosphate reductase (UDP)	1.17.4.1	R02018	udp[c] + thioredoxred[c] -> dudp[c] + thioredoxoxi[c] + h2o[c]	Pyrimidine metabolism	(CD630_29950 and CD630_29940) or (CD630_12610)	0	1000
PYK5	h_c + idp_c + pep_c ⇌ itp_c + pyr_c		phosphoenolpyruvate kinase (IDP)	2.7.1.40	R00724	pepyr[c] + idp[c] -> pyr[c] + itp[c]	Pyrimidine metabolism	(CD630_33940)	0	1000
CYTK1	atp_c + cmp_c ⇌ adp_c + cdp_c		ATP:CMP phosphotransferase	2.7.4.25, 2.7.4.14	R00512	cmp[c] + atp[c] -> cdp[c] + adp[c]	Pyrimidine metabolism	(CD630_18160)	0	1000
UTUP	uri_c + utp_c ⇌ h_c + udp_c + ump_c		UTP:uridine 5'-phosphotransferase	2.7.1.48	R00967	utp[c] + uri[c] <=> udp[c] + uri5p[c]	Pyrimidine metabolism	(CD630_05570)	-1000	1000
DATCY	cytd_c + datp_c ⇌ cmp_c + dadp_c + h_c		dATP:cytidine 5'-phosphotransferase	2.7.1.48	R01548	datp[c] + cytd[c] <=> dadp[c] + cmp[c]	Pyrimidine metabolism	(CD630_05570)	-1000	1000
ORPT	orot_c + prpp_c --> orot5p_c + ppi_c		orotate phosphoribosyltransferase	2.4.2.10	R01870	5pr1dp[c] + orot[c] -> orot5p[c] + ppi[c]	Pyrimidine metabolism	(CD630_01870)	0	1000
PYK4	cdp_c + h_c + pep_c ⇌ ctp_c + pyr_c		phosphoenolpyruvate kinase (CDP)	2.7.1.40	R00572	pepyr[c] + cdp[c] -> pyr[c] + ctp[c]	Pyrimidine metabolism	(CD630_33940)	0	1000
RNDR3	cdp_c + trdrd_c ⇌ dcdp_c + h2o_c + trdox_c		ribonucleotide-diphosphate reductase (CDP)	1.17.4.1	R02024	cdp[c] + thioredoxred[c] -> dcdp[c] + thioredoxoxi[c] + h2o[c]	Pyrimidine metabolism	(CD630_29950 and CD630_29940) or (CD630_12610)	0	1000
DCTUP	dctp_c + uri_c ⇌ dcdp_c + h_c + ump_c		dCTP:uridine 5'-phosphotransferase	2.7.1.48	R02327	dctp[c] + uri[c] <=> dcdp[c] + uri5p[c]	Pyrimidine metabolism	(CD630_05570)	-1000	1000
DGTCY	cytd_c + dgtp_c ⇌ cmp_c + dgdp_c + h_c		dGTP:cytidine 5'-phosphotransferase	2.7.1.48	R02091	dgtp[c] + cytd[c] <=> dgdp[c] + cmp[c]	Pyrimidine metabolism	(CD630_05570)	-1000	1000
CYTDK1	atp_c + cytd_c ⇌ adp_c + cmp_c + h_c		ATP:cytidine 5'-phosphotransferase	2.7.1.48	R00513	cytd[c] + atp[c] -> cmp[c] + adp[c]	Pyrimidine metabolism	(CD630_05570)	0	1000
DHPM1	56dura_c + h2o_c ⇌ h_c + cala_c		5,6-Dihydrouracil amidohydrolase	3.5.2.2	R02269	56dhura[c] + h2o[c] -> 3uprop[c]	Pyrimidine metabolism	(CD630_20830) or (CD630_31780) or (CD630_17180)	0	1000
DCTPD	dctp_c + h_c + h2o_c ⇌ dutp_c + nh4_c		dCTP deaminase	3.5.4.13	R02325	dctp[c] + h2o[c] -> dutp[c] + nh3[c]	Pyrimidine metabolism	(CD630_34770)	0	1000
UMPK	atp_c + ump_c ⇌ adp_c + udp_c		nucleoside-phosphate kinase	2.7.4.22	R00158	uri5p[c] + atp[c] -> udp[c] + adp[c]	Pyrimidine metabolism	(CD630_21380)	0	1000
ASPCT	asp__L_c + cbp_c ⇌ cbasp_c + h_c + pi_c		aspartate carbamoyltransferase	2.1.3.2	R01397	cbp[c] + aspL[c] -> casp[c] + pi[c]	Pyrimidine metabolism	(CD630_35880)	0	1000
TMDPP	pi_c + thymd_c ⇌ 2dr1p_c + thym_c		thymidine phosphorylase	2.4.2.4	R01570	thymd[c] + pi[c] <=> drin1p[c] + thym[c]	Pyrimidine metabolism	(CD630_12250)	-1000	1000
NTP5	ctp_c + h2o_c ⇌ cdp_c + h_c + pi_c		CTP phosphohydrolase	3.6.1.15	R00569	ctp[c] + h2o[c] -> cdp[c] + pi[c]	Pyrimidine metabolism	(CD630_33080)	0	1000
PYNP2r	pi_c + uri_c ⇌ r1p_c + ura_c		uridine:phosphate alpha-D-ribosyltransferase	2.4.2.3, 2.4.2.2	R01876	uri[c] + pi[c] -> ura[c] + rib1p[c]	Pyrimidine metabolism	(CD630_12250)	0	1000
DURAD	56dura_c + nadp_c ⇌ h_c + nadph_c + ura_c		5,6-dihydrouracil:NADP+ oxidoreductase	1.3.1.2	R00978	ura[c] + nadph[c] + h[c] -> 56dhura[c] + nadp[c]	Pyrimidine metabolism		0	1000
CSND	csn_c + h_c + h2o_c ⇌ nh4_c + ura_c		cytosine deaminase	3.5.4.1	R00974	csn[c] + h2o[c] -> ura[c] + nh3[c]	Pyrimidine metabolism	(CD630_00150)	0	1000
CTPS2	atp_c + gln__L_c + h2o_c + utp_c ⇌ adp_c + ctp_c + glu__L_c + 2.0 h_c + pi_c		CTP synthase	6.3.4.2	R00573	utp[c] + glnL[c] + atp[c] + h2o[c] -> ctp[c] + gluL[c] + pi[c] + adp[c]	Pyrimidine metabolism		0	1000
SDQO	dhor__S_c + q8h2_c ⇌ q8_c + orot_c		(S)-dihydroorotate:quinone oxidoreductase	1.3.5.2	R01868	dho[c] + uqnn8[c] -> orot[c] + uqnl8[c]	Pyrimidine metabolism	(CD630_01860 and CD630_01850) or (CD630_01850 and CD630_20770) or (CD630_01850 and CD630_31790)	0	1000
URIK1	atp_c + uri_c ⇌ adp_c + h_c + ump_c		ATP:uridine 5'-phosphotransferase	2.7.1.48	R00964	uri[c] + atp[c] -> uri5p[c] + adp[c]	Pyrimidine metabolism	(CD630_05570)	0	1000
CBPS	2.0 atp_c + gln__L_c + h2o_c + hco3_c ⇌ 2.0 adp_c + cbp_c + glu__L_c + 2.0 h_c + pi_c		carbamoyl-phosphate synthase (glutamine-hydrolysing) (part 1)	6.3.5.5	R00575	hco3[c] + h[c] + glnL[c] + h2o[c] + 2 atp[c] -> cbp[c] + gluL[c] + pi[c] + 2 adp[c]	Pyrimidine metabolism	(CD630_35880 and CD630_35890) or (CD630_358801 and CD630_358802 and CD630_35890) or (CD630_35880 and CD630_35910) or (CD630_358801 and CD630_358802 and CD630_35910)	0	1000
TMDK1	atp_c + thymd_c ⇌ adp_c + dtmp_c + h_c		thymidine kinase	2.7.1.21	R01567	thymd[c] + atp[c] -> dtmp[c] + adp[c]	Pyrimidine metabolism		0	1000
DHPM2	h2o_c + 56dthm_c ⇌ h_c + 3uib_c		hydantoinase	3.5.2.2	R03055	56dhthy[c] + h2o[c] -> 3uib[c]	Pyrimidine metabolism	(CD630_20830) or (CD630_31780)	0	1000
NDPK4	atp_c + dtdp_c ⇌ adp_c + dttp_c		nucleoside-diphosphate kinase (dTDP)	2.7.4.6	R02093	dtdp[c] + atp[c] -> dttp[c] + adp[c]	Pyrimidine metabolism		0	1000
CYTDK2	cytd_c + gtp_c ⇌ cmp_c + gdp_c + h_c		GTP:cytidine 5'-phosphotransferase	2.7.1.48	R00517	cytd[c] + gtp[c] <=> cmp[c] + gdp[c]	Pyrimidine metabolism	(CD630_05570)	-1000	1000
NDPK7	atp_c + dcdp_c ⇌ adp_c + dctp_c		nucleoside-diphosphate kinase (dCDP)	2.7.4.6	R02326	dcdp[c] + atp[c] -> dctp[c] + adp[c]	Pyrimidine metabolism		0	1000
TMDS3	dump_c + h_c + mlthf_c + nadph_c ⇌ dtmp_c + nadp_c + thf_c		5,10-methylenetetrahydrofolate,NADPH:dUMP C-methyltransferase	2.1.1.148	R06613	dump[c] + 510mlethf[c] + nadph[c] + h[c] -> dtmp[c] + thf[c] + nadp[c]	Pyrimidine metabolism	(CD630_00540)	0	1000
URIK2	gtp_c + uri_c ⇌ gdp_c + h_c + ump_c		GTP:uridine 5'-phosphotransferase	2.7.1.48	R00968	uri[c] + gtp[c] <=> uri5p[c] + gdp[c]	Pyrimidine metabolism	(CD630_05570)	-1000	1000
PYNP1	csn_c + r1p_c ⇌ cytd_c + pi_c		pyrimidine-nucleoside phosphorylase	2.4.2.2	R02296	cytd[c] + pi[c] <=> csn[c] + rib1p[c]	Pyrimidine metabolism	(CD630_12250)	-1000	1000
NDPK3	atp_c + cdp_c ⇌ adp_c + ctp_c		nucleoside-diphosphate kinase (CDP)	2.7.4.6	R00570	cdp[c] + atp[c] -> ctp[c] + adp[c]	Pyrimidine metabolism		0	1000
DURIPP	duri_c + pi_c ⇌ 2dr1p_c + ura_c		deoxyuridine:phosphate ribosyltransferase	2.4.2.23	R02484	duri[c] + pi[c] -> drin1p[c] + ura[c]	Pyrimidine metabolism	(CD630_12250)	0	1000
DHORTS	cbasp_c --> dhor__S_c + h2o_c		dihydroorotase	3.5.2.3	R01993	casp[c] -> dho[c] + h2o[c]	Pyrimidine metabolism	(CD630_15260) or (CD630_36430)	0	1000
NTPP4	ctp_c + h2o_c ⇌ cmp_c + h_c + ppi_c		CTP diphosphohydrolase (diphosphate-forming)	3.6.1.5	R00515	ctp[c] + 2 h2o[c] -> cmp[c] + 2 pi[c]	Pyrimidine metabolism		0	1000
DTTUP	dttp_c + uri_c ⇌ dtdp_c + h_c + ump_c		dTTP:uridine 5'-phosphotransferase	2.7.1.48	R02097	dttp[c] + uri[c] <=> dtdp[c] + uri5p[c]	Pyrimidine metabolism	(CD630_05570)	-1000	1000
DCYTD	dcyt_c + h_c + h2o_c ⇌ duri_c + nh4_c		deoxycytidine aminohydrolase	3.5.4.14	R02485	dcyt[c] + h2o[c] -> duri[c] + nh3[c]	Pyrimidine metabolism	(CD630_34770)	0	1000
ITCY	cytd_c + itp_c ⇌ cmp_c + h_c + idp_c		ITP:cytidine 5'-phosphotransferase	2.7.1.48	R00962	itp[c] + cytd[c] <=> idp[c] + cmp[c]	Pyrimidine metabolism	(CD630_05570)	-1000	1000
NDP7	h2o_c + udp_c ⇌ h_c + pi_c + ump_c		UDP phosphohydrolase	3.6.1.6	R00155	udp[c] + h2o[c] -> uri5p[c] + pi[c]	Pyrimidine metabolism		0	1000
NDPK2	atp_c + udp_c ⇌ adp_c + utp_c		nucleoside-diphosphate kinase (UDP)	2.7.4.6	R00156	udp[c] + atp[c] -> utp[c] + adp[c]	Pyrimidine metabolism		0	1000
NTD3	dcmp_c + h2o_c ⇌ dcyt_c + pi_c		2'-Deoxycytidine 5'-monophosphate phosphohydrolase	3.1.3.5	R01664	dcmp[c] + h2o[c] <=> dcyt[c] + pi[c]	Pyrimidine metabolism		-1000	1000
DUTPDP	dutp_c + h2o_c ⇌ dump_c + h_c + ppi_c		nucleoside-triphosphate diphosphatase	3.6.1.23	R02100	dutp[c] + h2o[c] -> dump[c] + ppi[c]	Pyrimidine metabolism	(CD630_24030)	0	1000
UPPN	2.0 h_c + h2o_c + cala_c ⇌ ala_B_c + co2_c + nh4_c		N-carbamoyl-beta-alanine amidohydrolase	3.5.1.6	R00905	3uprop[c] + h2o[c] -> alaB[c] + nh3[c] + co2[c]	Pyrimidine metabolism	(CD630_04870)	0	1000
CPS	2.0 atp_c + co2_c + h2o_c + nh4_c ⇌ 2.0 adp_c + cbp_c + 3.0 h_c + pi_c		carbamoyl-phosphate synthase (glutamine-hydrolysing) (part 2)	6.3.4.16	R07641	2 atp[c] + hco3[c] + h[c] + nh3[c] -> 2 adp[c] + pi[c] + cbp[c]	Pyrimidine metabolism	(CD630_35880 and CD630_35890) or (CD630_358801 and CD630_358802 and CD630_35890) or (CD630_35880 and CD630_35910) or (CD630_358801 and CD630_358802 and CD630_35910)	0	1000
DTMPK	atp_c + dtmp_c ⇌ adp_c + dtdp_c		dTMP kinase	2.7.4.9	R02094	dtmp[c] + atp[c] -> dtdp[c] + adp[c]	Pyrimidine metabolism	(CD630_35500)	0	1000
CDPPH	cdp_c + h2o_c ⇌ cmp_c + h_c + pi_c		CDP phosphohydrolase	3.6.1.6	R00514	cdp[c] + h2o[c] -> cmp[c] + pi[c]	Pyrimidine metabolism		0	1000
URIK3	itp_c + uri_c ⇌ h_c + idp_c + ump_c		ITP:uridine 5'-phosphotransferase	2.7.1.48	R00970	itp[c] + uri[c] <=> idp[c] + uri5p[c]	Pyrimidine metabolism	(CD630_05570)	-1000	1000
UTCY	cytd_c + utp_c ⇌ cmp_c + h_c + udp_c		UTP:cytidine 5'-phosphotransferase Formate acetyltransferase-glycine dihydroflavodoxin:S-adenosyl-L-methionine oxidoreductase (S-adenosyl-L-methionine cleaving)	2.7.1.48	R00516	utp[c] + cytd[c] <=> udp[c] + cmp[c]	Pyrimidine metabolism	(CD630_05570)	-1000	1000
PYK2	h_c + pep_c + udp_c ⇌ pyr_c + utp_c		phosphoenolpyruvate kinase (UDP)	2.7.1.40	R00659	pepyr[c] + udp[c] -> pyr[c] + utp[c]	Pyrimidine metabolism	(CD630_33940)	0	1000
DUTUP	dutp_c + uri_c ⇌ dudp_c + h_c + ump_c		dUTP:uridine 5'-phosphotransferase	2.7.1.48	R02332	dutp[c] + uri[c] <=> dudp[c] + uri5p[c]	Pyrimidine metabolism	(CD630_05570)	-1000	1000
RNTR3	ctp_c + trdrd_c ⇌ dctp_c + h2o_c + trdox_c		ribonucleotide-triphosphate reductase (CTP)			ctp[c] + fmnh2[c] <=> dctp[c] + fmn[c] + h2o[c]	Pyrimidine metabolism	(CD630_01080)	-1000	1000
UPPRT	prpp_c + ura_c ⇌ ppi_c + ump_c		uracil phosphoribosyltransferase	2.4.2.9	R00966	ura[c] + 5pr1dp[c] -> uri5p[c] + ppi[c]	Pyrimidine metabolism	(CD630_25950) or (CD630_34790)	0	1000
TMDS	dump_c + mlthf_c ⇌ dhf_c + dtmp_c		thymidylate synthase	2.1.1.45	R02101	510mlethf[c] + dump[c] -> 78dhfmg[c] + dtmp[c]	Pyrimidine metabolism		0	1000
OMPDC	h_c + orot5p_c ⇌ co2_c + ump_c		orotidine-5'-phosphate decarboxylase	4.1.1.23	R00965	orot5p[c] -> uri5p[c] + co2[c]	Pyrimidine metabolism	(CD630_35920)	0	1000
DURAD2	nadp_c + 56dthm_c ⇌ h_c + nadph_c + thym_c		5,6-dihydrothymine:NADP+ oxidoreductase	1.3.1.2	R01415	thym[c] + nadph[c] + h[c] -> 56dhthy[c] + nadp[c]	Pyrimidine metabolism		0	1000
DUTCP	cytd_c + dutp_c ⇌ cmp_c + dudp_c + h_c		dUTP:cytidine 5'-phosphotransferase	2.7.1.48	R02372	dutp[c] + cytd[c] <=> dudp[c] + cmp[c]	Pyrimidine metabolism	(CD630_05570)	-1000	1000
DATUP	datp_c + uri_c ⇌ dadp_c + h_c + ump_c		dATP:uridine 5'-phosphotransferase	2.7.1.48	R01549	datp[c] + uri[c] <=> dadp[c] + uri5p[c]	Pyrimidine metabolism	(CD630_05570)	-1000	1000
CYTK2	atp_c + dcmp_c ⇌ adp_c + dcdp_c		ATP:dCMP phosphotransferase	2.7.4.25, 2.7.4.14	R01665	dcmp[c] + atp[c] -> dcdp[c] + adp[c]	Pyrimidine metabolism	(CD630_18160)	0	1000
NTP7	h2o_c + utp_c ⇌ h_c + pi_c + udp_c		UTP phosphohydrolase	3.6.1.15	R00159	utp[c] + h2o[c] <=> udp[c] + pi[c]	Pyrimidine metabolism		-1000	1000
DCMPDA	dcmp_c + h_c + h2o_c ⇌ dump_c + nh4_c		dCMP deaminase	3.5.4.12	R01663	dcmp[c] + h2o[c] -> dump[c] + nh3[c]	Pyrimidine metabolism	(CD630_34770) or (CD630_18990)	0	1000
TRDR	h_c + nadph_c + trdox_c ⇌ nadp_c + trdrd_c		thioredoxin-disulfide reductase	1.8.1.9	R02016	thioredoxoxi[c] + nadph[c] + h[c] -> thioredoxred[c] + nadp[c]	Pyrimidine metabolism	(CD630_16910) or (CD630_21170) or (CD630_23560)	0	1000
PURGL	psuri5p_c + h2o_c ⇌ ura_c + r5p_c		pseudouridine-5'-phosphate glycosidase	4.2.1.70	R01055	psuri5p[c] + h2o[c] -> ura[c] + rib5p[c]	Pyrimidine metabolism	(CD630_01030) or (CD630_10600) or (CD630_20500) or (CD630_25960) or (CD630_04050)	0	1000
CYTD	cytd_c + h_c + h2o_c ⇌ nh4_c + uri_c		cytidine aminohydrolase	3.5.4.5	R01878	cytd[c] + h2o[c] -> uri[c] + nh3[c]	Pyrimidine metabolism	(CD630_24380)	0	1000
URIH	h2o_c + uri_c ⇌ rib__D_c + ura_c		uridine ribohydrolase	3.2.2.3	R01080	uri[c] + h2o[c] <=> ura[c] + ribD[c]	Pyrimidine metabolism		-1000	1000
NDPK6	atp_c + dudp_c ⇌ adp_c + dutp_c		ATP:dUTP phosphotransferase	2.7.4.6	R02331	dudp[c] + atp[c] -> dutp[c] + adp[c]	Pyrimidine metabolism		0	1000
NTD5	dtmp_c + h2o_c ⇌ pi_c + thymd_c		Thymidylate 5'-phosphohydrolase	3.1.3.35	R01569	dtmp[c] + h2o[c] -> thymd[c] + pi[c]	Pyrimidine metabolism		0	1000
DGTUP	dgtp_c + uri_c ⇌ dgdp_c + h_c + ump_c		dGTP:uridine 5'-phosphotransferase	2.7.1.48	R01880	dgtp[c] + uri[c] <=> dgdp[c] + uri5p[c]	Pyrimidine metabolism	(CD630_05570)	-1000	1000
DTTGY	cytd_c + dttp_c ⇌ cmp_c + dtdp_c + h_c		dTTP:cytidine 5'-phosphotransferase	2.7.1.48	R02096	dttp[c] + cytd[c] <=> dtdp[c] + cmp[c]	Pyrimidine metabolism	(CD630_05570)	-1000	1000
ACCOAC	accoa_c + atp_c + hco3_c ⇌ adp_c + h_c + malcoa_c + pi_c		acetyl-CoA carboxylase	6.4.1.2	R00742	atp[c] + acoa[c] + hco3[c] + h[c] -> adp[c] + pi[c] + malcoa[c]	Pyruvate metabolism	(CD630_19360 and CD630_19370 and CD630_19390 and CD630_19380)	0	1000
VNAATPS	na_e + adp_c + pi_c ⇌ na_c + atp_c + h2o_c		V-type sodium ATP synthase	3.6.3.15		na[e] + adp[c] + pi[c] -> na[c] + atp[c] + h2o[c]	Pyruvate metabolism	(CD630_29540 and CD630_29550 and CD630_29560 and CD630_34670 and CD630_29580 and CD630_29561 and CD630_29590)	0	1000
OAADC	h_c + oaa_c ⇌ co2_c + pyr_c		oxaloacetate carboxy-lyase	1.1.1.38 , 1.1.1.40 , 4.1.1.3	R00217	oxac[c] <=> pyr[c] + co2[c]	Pyruvate metabolism	(CD630_10050)	-1000	1000
PDH	coa_c + nad_c + pyr_c ⇌ accoa_c + co2_c + nadh_c		pyruvate:NAD+ 2-oxidoreductase	1.2.4.1, 1.8.1.4, 2.3.1.12	R00209	pyr[c] + nad[c] + coa[c] -> acoa[c] + nadh[c] + co2[c] + h[c]	Pyruvate metabolism	(CD630_07230 and CD630_00360 and CD630_00370)	0	1000
LCADi	h2o_c + lald__L_c + nad_c ⇌ 2.0 h_c + lac__L_c + nadh_c		(S)-lactaldehyde dehydrogenase		R02260	laldS[c] + nad[c] + h2o[c] <=> nadh[c] + h[c] + lacS[c]	Pyruvate metabolism	(CD630_22060)	-1000	1000
ATPS4r	adp_c + pi_c + 4.0 h_e ⇌ atp_c + 3.0 h_c + h2o_c		ATP synthase	3.6.3.14	R00086	adp[c] + pi[c] + 3 h[e] -> atp[c] + h2o[c] + 3 h[c]	Pyruvate metabolism	(CD630_34700 and CD630_34740 and CD630_34720 and CD630_34710 and CD630_34690 and CD630_34680 and CD630_29570 and CD630_29600 and CD630_34760) or (CD630_34700 and CD630_34740 and CD630_34720 and CD630_34710 and CD630_34690 and CD630_34680 and CD630_34730 and CD630_29600 and CD630_34760)	0	1000
LQ8P	lac__D_c + q8h2_c ⇌ q8_c + pyr_c		lactate:ubiquinone-8 2-oxidoreductase	1.1.-.-		lacR[c] + uqnn8[c] -> uqnl8[c] + pyr[c]	Pyruvate metabolism		0	1000
LacR	lac__L_c ⇌ lac__D_c		lactate racemase	5.1.2.1	R01450	lacS[c] <=> lacR[c]	Pyruvate metabolism		-1000	1000
ACKr	ac_c + atp_c ⇌ actp_c + adp_c		acetate kinase	2.7.2.1	R00315	ap[c] + adp[c] -> ac[c] + atp[c]	Pyruvate metabolism	(CD630_11750)	-1000	1000
PPDK	atp_c + pi_c + pyr_c ⇌ amp_c + h_c + pep_c + ppi_c		ATP:pyruvate,phosphate phosphotransferase	2.7.9.1	R00206	atp[c] + pyr[c] + pi[c] <=> amp[c] + pepyr[c] + ppi[c]	Pyruvate metabolism	(CD630_24100) or (CD630_05820)	-1000	1000
PPC	co2_c + h2o_c + pep_c ⇌ h_c + oaa_c + pi_c		oxaloacetate:phosphate carboxy-lyase	4.1.1.31	R00345	oxac[c] + pi[c] <=> pepyr[c] + hco3[c] + h[c]	Pyruvate metabolism		-1000	1000
PPS	atp_c + h2o_c + pyr_c ⇌ amp_c + 2.0 h_c + pep_c + pi_c		pyruvate, water dikinase	2.7.9.2	R00199	pyr[c] + atp[c] + h2o[c] -> pepyr[c] + amp[c] + pi[c]	Pyruvate metabolism	(CD630_05820)	0	1000
D3AIBT	pyr_c + 3aib__D_c ⇌ ala__L_c + 2mop_c		(R)-3-amino-2-methylpropanoate:pyruvate aminotransferase	2.6.1.40	R02050	3a2mp[c] + pyr[c] <=> alaL[c] + 2m3op[c]	Pyruvate metabolism		-1000	1000
LDH_D	lac__D_c + nad_c ⇌ h_c + nadh_c + pyr_c		D-lactate dehydrogenase	1.1.1.28	R00704	pyr[c] + nadh[c] + h[c] -> lacR[c] + nad[c]	Pyruvate metabolism	(CD630_03940)	0	1000
MLG	mthgxl_c + gthrd_c ⇌ lacgth_c		methylglyoxalase	4.4.1.5	R02530	mthgxl[c] + gth[c] -> lacgth[c]	Pyruvate metabolism	(CD630_11340) or (CD630_19450) or (CD630_06710) or (CD630_04510)	0	1000
PANO	mthgxl_c + nad_c + h2o_c ⇌ pyr_c + nadh_c + h_c		pyruvaldehyde:NAD+ oxidoreductase	1.2.1.3	R00203	mthgxl[c] + nad[c] + h2o[c] -> pyr[c] + nadh[c] + h[c]	Pyruvate metabolism	(CD630_22060)	0	1000
SUCOAACTr	ac_c + succoa_c ⇌ accoa_c + succ_c		acetyl:succinate CoA-transferase	2.8.3.18		acoa[c] + succ[c] <=> ac[c] + succoa[c]	Pyruvate metabolism	(CD630_23430)	-1000	1000
SLGH	lacgth_c + h2o_c ⇌ lac__D_c + gthrd_c		S-lactoyl-glutathione hydrolase	3.1.2.6	R01736	lacgth[c] + h2o[c] -> lacR[c] + gth[c]	Pyruvate metabolism	(CD630_27420)	0	1000
ADCi	h_c + acac_c ⇌ co2_c + acetone_c		acetoacetate decarboxylase	4.1.1.4	R01366	aac[c] -> at[c] + co2[c]	Pyruvate metabolism		0	1000
FRD2	fum_c + mql8_c ⇌ mqn8_c + succ_c		fumarate reductase	1.3.5.4	R09490	fum[c] + mql[c] -> mqn[c] + succ[c]	Pyruvate metabolism		0	1000
ME1	mal__L_c + nad_c ⇌ co2_c + nadh_c + pyr_c		malate dehydrogenase (oxaloacetate-decarboxylating) (NAD+)	1.1.1.38	R00214	malS[c] + nad[c] -> pyr[c] + nadh[c] + co2[c] + h[c]	Pyruvate metabolism	(CD630_10050)	0	1000
MGSA	dhap_c ⇌ mthgxl_c + pi_c		methylglyoxal synthase	4.2.3.3	R01016	dhap[c] -> mthgxl[c] + pi[c]	Pyruvate metabolism	(CD630_11530)	0	1000
PFL	coa_c + pyr_c ⇌ accoa_c + for_c		pyruvate formate-lyase	2.3.1.54	R00212	pyr[c] + coa[c] -> acoa[c] + for[c]	Pyruvate metabolism	(CD630_07590) or (CD630_11200) or (CD630_32820)	0	1000
HAAOR	lac__D_c + elecacceptoxi_c ⇌ pyr_c + elecacceptred_c		(R)-2-hydroxy-acid:acceptor 2-oxidoreductase	1.1.99.6	R00297	lacR[c] + elecacceptoxi[c] <=> pyr[c] + elecacceptred[c]	Pyruvate metabolism	(CD630_33100)	-1000	1000
MCPST	cyan_c + mercppyr_c ⇌ h_c + pyr_c + tcynt_c		3-mercaptopyruvate:cyanide sulfurtransferase	2.8.1.2	R03106	hcy[c] + 3mpyr[c] <=> pyr[c] + tcy[c]	Pyruvate metabolism	(CD630_15350)	-1000	1000
L_LACD3	lac__L_c + mqn8_c ⇌ mql8_c + pyr_c		lactate:menaquinone 2-oxidoreductase	1.1.-.-		lacR[c] + mqn[c] -> mql[c] + pyr[c]	Pyruvate metabolism		0	1000
FMNAT	atp_c + fmn_c + h_c ⇌ fad_c + ppi_c		FMN adenylyltransferase	2.7.7.2	R00161	fmn[c] + atp[c] -> fad[c] + ppi[c]	Riboflavin metabolism		0	1000
FMNRx	fmn_c + h_c + nadh_c ⇌ fmnh2_c + nad_c		FMNH2:NAD+ oxidoreductase	1.5.1.39	R05705	fmnh2[c] + nad[c] <=> fmn[c] + nadh[c] + h[c]	Riboflavin metabolism	(CD630_20860)	-1000	1000
FMNRx2	fmnh2_c + nadp_c ⇌ fmn_c + h_c + nadph_c		FMNH2:NADP+ oxidoreductase	1.5.1.39, 1.5.1.38	R05706	fmnh2[c] + nadp[c] <=> fmn[c] + nadph[c] + h[c]	Riboflavin metabolism	(CD630_16740) or (CD630_18070) or (CD630_31890) or (CD630_20860)	-1000	1000
RBFK	atp_c + ribflv_c ⇌ adp_c + fmn_c + h_c		riboflavin kinase	2.7.1.26	R00549	ribflv[c] + atp[c] -> fmn[c] + adp[c]	Riboflavin metabolism	(CD630_13150)	0	1000
DB4PS	ru5p__D_c ⇌ db4p_c + for_c + h_c		D-ribulose 5-phosphate formate-lyase	4.1.99.12	R07281	rl5p[c] -> 1dgtl4p[c] + for[c]	Riboflavin metabolism	(CD630_16980)	0	1000
PMDPHT	5aprbu_c + h2o_c ⇌ 4r5au_c + pi_c		5-amino-6-(5-phosphoribitylamino)uracil phosphatase	3.1.3.-	R07280	5a65praura[c] + h2o[c] -> 5a6raura[c] + pi[c]	Riboflavin metabolism		0	1000
GTPCII2	gtp_c + 3.0 h2o_c ⇌ 25drapp_c + for_c + 2.0 h_c + ppi_c		GTP cyclohydrolase II	3.5.4.25	R00425	gtp[c] + 3 h2o[c] -> 25da65prap[c] + for[c] + ppi[c]	Riboflavin metabolism	(CD630_16980)	0	1000
RBFSa	4r5au_c + db4p_c ⇌ dmlz_c + 2.0 h2o_c + pi_c		5-amino-6-(D-ribitylamino)uracil butanedionetransferase	2.5.1.78	R04457	1dgtl4p[c] + 5a6raura[c] -> 67dm81rlum[c] + pi[c] + 2 h2o[c]	Riboflavin metabolism	(CD630_16970)	0	1000
DHPPDA2	25drapp_c + h_c + h2o_c ⇌ 5apru_c + nh4_c		5-amino-6-(5-phosphoribosylamino)uracil:NADP+ 1'-oxidoreductase	3.5.4.26	R03459	25da65prap[c] + h2o[c] -> 5a65prsaura[c] + nh3[c]	Riboflavin metabolism	(CD630_17000)	0	1000
APRAUR	5apru_c + h_c + nadph_c ⇌ 5aprbu_c + nadp_c		5-amino-6-(5-phosphoribosylamino)uracil reductase	1.1.1.193	R03458	5a65prsaura[c] + nadph[c] + h[c] -> 5a65praura[c] + nadp[c]	Riboflavin metabolism	(CD630_17000)	0	1000
RBFSb	2.0 dmlz_c ⇌ 4r5au_c + ribflv_c		riboflavin synthase	2.5.1.9	R00066	2 67dm81rlum[c] -> ribflv[c] + 5a6raura[c]	Riboflavin metabolism	(CD630_16970 and CD630_16990)	0	1000
ADPGLC	adpglc_c + h2o_c ⇌ amp_c + g1p_c + 2.0 h_c		ADP-glucose Glucose-1-phosphohydrolase	3.6.1.21	R00951	adpglu[c] + h2o[c] -> amp[c] + glc1pA[c]	Starch and sucrose metabolism	(CD630_17650)	0	1000
FFSD	h2o_c + suc6p_c ⇌ fru_c + g6p_c		beta-fructofuranosidase	3.2.1.-	R03921	sucr6p[c] + h2o[c] -> fruf[c] + glc6p[c]	Starch and sucrose metabolism	(CD630_18050)	0	1000
CLBH	cellb_c ⇌ 2.0 glc__D_c		cellobiose glucohydrolase	3.2.1.21	R00026	celb[c] + h2o[c] <=> 2 glc[c]	Starch and sucrose metabolism	(CD630_08180)	-1000	1000
GLGC	atp_c + g1p_c + h_c ⇌ adpglc_c + ppi_c		ATP:alpha-D-glucose-1-phosphate adenylyltransferase	2.7.7.27	R00948	atp[c] + glc1pA[c] -> ppi[c] + adpglu[c]	Starch and sucrose metabolism	(CD630_08820)	0	1000
AGA	sucr_c + h2o_c ⇌ fru_c + glc__D_c		alpha-glucosidase	3.2.1.26	R00802	sucr[c] + h2o[c] -> fru[c] + glc[c]	Starch and sucrose metabolism	(CD630_18050)	0	1000
DC6PH	chtbs6p_c + h2o_c ⇌ acgam_c + acgam6p_c		diacetylchitobiose-6-phosphate hydrolase			dachi6p[c] + h2o[c] + 2 h[c] -> aga[c] + aga6p[c]	Starch and sucrose metabolism	(CD630_28810)	0	1000
6PHBG	cellb6p_c + h2o_c --> g6p_c + glc__D_c		6-phospho-beta-glucosidase	3.2.1.86	R00839	celb6p[c] + h2o[c] -> glc[c] + glc6p[c]	Starch and sucrose metabolism	(CD630_03890) or (CD630_28820) or (CD630_038901) or (CD630_30960) or (CD630_038902) or (CD630_31240) or (CD630_038903) or (CD630_31300)	0	1000
ESCHL	h2o_c + escul_c ⇌ glc__D_c + escut_c		Esculin hydrolase	2.4.1.-		escul[c] + h2o[c] <=> glc[c] + escut[c]	Starch and sucrose metabolism		-1000	1000
MAL6PG	h2o_c + malt6p_c ⇌ g6p_c + glc__D_c		maltose-6'-phosphate glucosidase	3.2.1.122	R00838	h2o[c] + malt6p[c] <=> glc[c] + glc6p[c]	Starch and sucrose metabolism	(CD630_13380) or (CD630_08640) or (CD630_30600) or (CD630_31300)	-1000	1000
G6PBDH	nadp_c + g6p_B_c ⇌ 6pgl_c + h_c + nadph_c		glucose-6-phosphate:NADP+ 1-oxidoreductase	1.1.1.49	R00835	glc6p[c] + nadp[c] -> 6pg15l[c] + nadph[c] + h[c]	Starch and sucrose metabolism		0	1000
RAFGH	h2o_c + raffin_c ⇌ gal_c + sucr_c		Raffinose galactohydrolase	3.2.1.22	R01103	raf[c] + h2o[c] -> galA[c] + sucr[c]	Starch and sucrose metabolism		0	1000
PGMT	g1p_c ⇌ g6p_c		beta-phosphoglucomutase	5.4.2.6	R02728	glc1p[c] -> glc6p[c]	Starch and sucrose metabolism	(CD630_21890) or (CD630_31280)	0	1000
TRE6PH	h2o_c + tre6p_c ⇌ g6p_c + glc__D_c		alpha,alpha-phosphotrehalase	3.2.1.93	R00837	tre6p[c] + h2o[c] -> glc[c] + glc6p[c]	Starch and sucrose metabolism	(CD630_30910)	0	1000
MPL	malt_c + pi_c ⇌ glc__D_c + g1p_B_c		maltose phosphorylase	2.4.1.8	R01555	malt[c] + pi[c] -> glc1p[c] + glc[c]	Starch and sucrose metabolism	(CD630_21880)	0	1000
SR1	selprotein_c + pro__D_c + nadh_c + h_c ⇌ a5pn_c + nad_c + pmf_c		D-proline reductase	1.21.4.1		selprotein[c] + proD[c] + nadh[c] + h[c] -> 5apn[c] + nad[c] + pmf[c]	Stickland Reaction	(CD630_32440 and CD630_32410) or (CD630_32370 and CD630_32390 and CD630_32400)	0	1000
SR2	3 accoa_c + 2 co2_c + 2 nadph_c +2 nad_c + pmf_c ⇌ 2 mal__L_c + 2 nadh_c + 2 nadp_c + 3 coa_c		PMF from proline reductase			3 acoa[c] + 2 co2[c] + 2 nadph[c] + 2 nad[c] + pmf[c] -> 2 malS[c] + 2 nadh[c] + 2 nadp[c] + 3 coa[c]	Stickland Reaction		0	1000
SR3	isobutp_c + adp_c ⇌ atp_c + isobuta_c		Isobutyric acid phosphotransferase			isobutp[c] + adp[c] -> isobuta[c] + atp[c]	Stickland Reaction		0	1000
OAKGB	m2butp_c + adp_c ⇌ atp_c + m2but_c		2-methylbutanoyl phosphate transferase			2mbutp[c] + adp[c] -> atp[c] + 2mbut[c]	Stickland Reaction		0	1000
GLP5H	orn_c + akg_c ⇌ glusemald_c + glu__L_c					ornL[c] + 2oglut[c] -> glusemald[c] + gluL[c]	Arginine and proline metabolism	(CD630_20310)	0	1000
P5CN	glusemald_c ⇌ pyr5carb_c + h2o_c					glusemald[c] <=> pyr5carb[c] + h2o[c]	Arginine and proline metabolism		-1000	1000
ICN	pyr5carb_c + nadph_c ⇌ pro__L_c + nadp_c					pyr5carb[c] + nadph[c] <=> proL[c] + nadp[c]	Arginine and proline metabolism		-1000	1000
SR4	2mbald_c + coa_c+ nad_c ⇌ h_c + nadh_c + ibcoa_c					ibtal[c] + coa[c] + nad[c] <=> nadh[c] + h[c] + isobutcoa[c]	Stickland Reaction	(CD630_19170)	-1000	1000
SR5	glyb_c + trdrd_c +pi_c ⇌ actp_c + tmam_c + trdox_c + h2o_c		betaine reductase	1.21.4.4	R07228	glyb[c] + thioredoxred[c] + pi[c] -> ap[c] + tmam[c] + thioredoxoxi[c] + h2o[c]	Stickland Reaction	(CD630_23510 and CD630_23490 and CD630_23570) or (CD630_23480 and CD630_23520 and CD630_23570)	0	1000
PTA2E	pi_c + ppcoa_c ⇌ coa_c + ppap_c		phosphate isopentyltransferase	2.3.1.19		ivalcoa[c] + pi[c] -> coa[c] + isop[c]	Stickland Reaction	(CD630_01120)	0	1000
ALATA_D	akg_c + ala__D_c ⇌ glu__D_c + pyr_c		D-Alanine:2-oxoglutarate aminotransferase	2.6.1.21	R01148	alaD[c] + 2oglut[c] <=> pyr[c] + gluD[c]	Stickland Reaction	(CD630_18060)	-1000	1000
PIBT	ibcoa_c + pi_c ⇌ isobutp_c + coa_c		phosphate isobutanoyltransferase	2.3.1.19		isobutcoa[c] + pi[c] -> isobutp[c] + coa[c]	Stickland Reaction	(CD630_01120)	0	1000
OIVD2E	3mob_c + coa_c + nad_c ⇌ co2_c + nadh_c + ibcoa_c	m2bcoa_c	(S)-3-methyl-2-oxopentanoate:NAD+ 2-oxidoreductase (CoA-methylbutanoylating)	1.2.1.25	R03171	s3m2op[c] + coa[c] + nad[c] -> 2mbcoa[c] + co2[c] + nadh[c] + h[c]	Stickland Reaction		0	1000
IPPT	ppap_c + adp_c + nad_c ⇌ ival_c + atp_c		isopentanoylphosphate phosphotransferase			isop[c] + adp[c] <=> ival[c] + atp[c]	Stickland Reaction		-1000	1000
ILETAR	3mop_c + glu__L_c --> akg_c + ile__L_c		isoleucine dehydrogenase	2.6.1.42	R02199	s3m2op[c] + gluL[c] -> ileL[c] + 2oglut[c]	Stickland Reaction		0	1000
M2BCT	m2bcoa_c + pi_c ⇌ m2butp_c + coa_c		2-methylbutanoyl CoA transferase			2mbcoa[c] + pi[c] -> 2mbutp[c] + coa[c]	Stickland Reaction		0	1000
OIVD1r	4mop_c + coa_c + nad_c ⇌ co2_c + nadh_c + ivcoa_c		4-methyl-2-oxopentanoate:NAD+ oxidoreductase (CoA-mehtylpropanoylating)	1.2.1.25	R01651	4m2op[c] + coa[c] + nad[c] -> ivalcoa[c] + co2[c] + nadh[c] + h[c]	Stickland Reaction		0	1000
VOR2bE	3mob_c + coa_c + fdxo_2_2_c --> co2_c + fdxrd_c + ibcoa_c		3-methyl-2-oxobutanoate dehydrogenase (ferredoxin)	1.2.7.7	R07160	2oiv[c] + feroxoxi[c] + coa[c] <=> isobutcoa[c] + co2[c] + feroxred[c]	Stickland Reaction	(CD630_01160)	-1000	1000
SULRR	3.0 h2o_c + h2s_c + 3.0 nadp_c ⇌ 5.0 h_c + 3.0 nadph_c + so3_c		hydrogen-sulfide:NAD+ oxidoreductase	1.8.1.2		so3[c] + 3 nadh[c] + 3 h[c] -> h2s[c] + 3 nad[c] + 3 h2o[c]	Sulfite metabolism	(CD630_24310) or (CD630_22330 and CD630_22320 and CD630_22310)	0	1000
SULR_syn	8.0 h_c + so3_c + 6.0 fdxrd_c ⇌ 3.0 h2o_c + h2s_c + 6.0 fdxo_2_2_c		Hydrogen-sulfide:ferredoxin oxidoreductase	1.8.7.1		h2s[c] + 6 feroxoxi[c] + 3 h2o[c] <=> so3[c] + 6 feroxred[c] + 6 h[c]	Sulfite metabolism	(CD630_24310)	-1000	1000
r0595E	h_c + mercppyr_c + so3_c ⇌ pyr_c + HC01501_c		3-mercaptopyruvate sulfurtransferase	2.8.1.2		3mpyr[c] + so3[c] <=> tsul[c] + pyr[c] + h[c]	Sulfite metabolism	(CD630_01210) or (CD630_15350)	-1000	1000
SFRR	so3_c + 6 h_c ⇌ 3 h2o_c + h2s_c		sulfite reduction		Spontaneous	so3[c] + 6 h[c] -> h2s[c] + 3 h2o[c]	Sulfite metabolism		0	1000
CYANST	cyan_c + tsul_c ⇌ h_c + so3_c + tcynt_c		thiosulfate sulfurtransferase	2.8.1.1	KEGG uses cyanide instead of hydrogen cyanide	tsul[c] + hcy[c] + h[c] -> tcy[c] + so3[c]	Sulfite metabolism	(CD630_01210) or (CD630_15350)	0	1000
SULRR2	h_c + nadph_c + so3_c --> h2o_c + h2s_c + nadp_c		hydrogen-sulfide:NADP+ oxidoreductase	1.8.1.2		so3[c] + 3 nadph[c] + 3 h[c] -> h2s[c] + 3 nadp[c] + 3 h2o[c]	Sulfite metabolism	(CD630_24310) or (CD630_22330 and CD630_22320 and CD630_22310)	0	1000
BPNT	h2o_c + pap_c ⇌ amp_c + pi_c		Adenosine 3',5'-bisphosphate 3'-phosphohydrolase	3.1.3.7		pap[c] + h2o[c] -> amp[c] + pi[c]	Sulfite metabolism		0	1000
HEXTT	ipdp_c + hexdp_c ⇌ ppi_c + hepdp_c		trans-hexaprenyltranstransferase	2.5.1.30	R05612	hexdp[c] + ipdp[c] -> hepdp[c] + ppi[c]	Teichoic acid biosynthesis		0	1000
LPTAB1	phosglcdihexdec_c + gpgl_c + ala__D_c ⇌ lpteichoic_c		Lipoteichoic acid biosynthesis			phosglcdihexdec[c] + gpgl[c] + alaD[c] <=> lpteichoic[c]	Teichoic acid biosynthesis		-1000	1000
LPTAB2	phosglcditetdec_c + gpgl_c + ala__D_c ⇌ lpteichoic_c		Lipoteichoic acid biosynthesis			phosglcditetdec[c] + gpgl[c] + alaD[c] <=> lpteichoic[c]	Teichoic acid biosynthesis		-1000	1000
LPTAB3	phosglcdioctdec_c + gpgl_c + ala__D_c ⇌ lpteichoic_c		Lipoteichoic acid biosynthesis			phosglcdioctdec[c] + gpgl[c] + alaD[c] <=> lpteichoic[c]	Teichoic acid biosynthesis		-1000	1000
UAGPT3	uacgam_c + uagmda_c ⇌ h_c + uaagmda_c + udp_c		N-acetylglucosaminyldiphosphoundecaprenol N-acetyl-beta-D-mannosaminyltransferase	2.4.1.187	R05566	udpagapp[c] + udpama[c] -> abdmagdpu[c] + udp[c]	Teichoic acid biosynthesis		0	1000
ACGAMT	uacgam_c + udcpp_c ⇌ ump_c + unaga_c		UDP-N-acetyl-D-glucosamine:undecaprenyl-phosphate N-acetyl-D-glucosamine phosphotransferase	2.7.8.33	R08856	udpaga[c] + udpcpp[c] -> udpagapp[c] + uri5p[c]	Teichoic acid biosynthesis		0	1000
LYST1	phosglcdihexdec_c + lys__L_c ⇌ palmphgl_c		lysyltransferase	2.3.2.3		phosglcdihexdec[c] + lysL[c] <=> h2o[c] + palmphgl[c]	Teichoic acid biosynthesis		-1000	1000
LYST2	phosglcditetdec_c +lys__L_c ⇌ myrphgl_c		lysyltransferase	2.3.2.3		phosglcditetdec[c] + lysL[c] <=> h2o[c] + myrphgl[c]	Teichoic acid biosynthesis		-1000	1000
LYST3	phosglcdioctdec_c +lys__L_c ⇌ strphglc_c		lysyltransferase	2.3.2.3		phosglcdioctdec[c] + lysL[c] <=> h2o[c] + strphglc[c]	Teichoic acid biosynthesis		-1000	1000
CDPGH	abdmagdpu_c + cdpg_c ⇌ teichoic_c + cmp_c		CDPglycerol:poly(glycerophosphate) glycerophosphotransferase	2.7.8.-	R04042	abdmagdpu[c] + cdpg[c] -> teichoic[c] + cmp[c]	Teichoic acid biosynthesis	(CD630_02440)	0	1000
GRTT	grdp_c + ipdp_c ⇌ frdp_c + ppi_c		geranyltranstransferase	2.5.1.10	R02003	grdp[c] + ipdp[c] <=> fardp[c] + ppi[c]	Terpenoid backbone biosynthesis	(CD630_12050)	-1000	1000
IPDPS2	h_c + h2mb4p_c + nadh_c ⇌ h2o_c + ipdp_c + nad_c		4-hydroxy-3-methylbut-2-enyl diphosphate reductase	1.17.1.2	R05884	1h2m2b4dp[c] + nadph[c] + h[c] -> ipdp[c] + nadp[c] + h2o[c]	Terpenoid backbone biosynthesis	(CD630_18180)	0	1000
DMPPS_syn	h_c + h2mb4p_c + nadph_c ⇌ dmpp_c + h2o_c + nadp_c		dimethylallyl diphosphate:NADP+ oxidoreductase	1.17.1.2	R07219	1h2m2b4dp[c] + nadph[c] + h[c] -> dmadp[c] + nadp[c] + h2o[c]	Terpenoid backbone biosynthesis	(CD630_18180)	0	1000
MVNOR	mevR_c + coa_c + 2 nad_c ⇌ hmgcoa_c + 2 h_c + 2 nadh_c		(R)-mevalonate:NAD+ oxidoreductase	1.1.1.88	R02081	mevR[c] + coa[c] + 2 nad[c] -> 3h3mgcoa[c] + 2 h[c] + 2 nadh[c]	Terpenoid backbone biosynthesis		0	1000
CDPMEK	4c2me_c + atp_c ⇌ 2p4c2me_c + adp_c + h_c		4-(cytidine 5'-diphospho)-2-C-methyl-D-erythritol kinase	2.7.1.148	R05634	4cyt5dp2me[c] + atp[c] <=> 2p4c5dp2me[c] + adp[c]	Terpenoid backbone biosynthesis	(CD630_35660)	-1000	1000
MEPCT	2me4p_c + ctp_c + h_c ⇌ 4c2me_c + ppi_c		2-C-methyl-D-erythritol 4-phosphate cytidylyltransferase	2.7.7.60	R05633	2me4p[c] + ctp[c] <=> 4cyt5dp2me[c] + ppi[c]	Terpenoid backbone biosynthesis	(CD630_00470)	-1000	1000
MECDPDH4E	2mecdp_c + h_c + fdxr_42_c ⇌ h2mb4p_c + h2o_c + fdxo_42_c		2-C-methyl-D-erythritol-2,4-cyclodiphosphate:reduced ferredoxin oxidase	1.17.7.1	R08689	2me24cdp[c] + 2 feroxred[c] + 2 h[c] <=> 1h2m2b4dp[c] + 2 feroxoxi[c] + h2o[c]	Terpenoid backbone biosynthesis	(CD630_21280)	-1000	1000
DXPRIi	dxyl5p_c + h_c + nadph_c ⇌ 2me4p_c + nadp_c		1-deoxy-D-xylulose-5-phosphate reductoisomerase	1.1.1.267	R05688	1dxyl5p[c] + nadph[c] + h[c] <=> 2me4p[c] + nadp[c]	Terpenoid backbone biosynthesis	(CD630_21300)	-1000	1000
FDIPDC	frdp_c + 8 ipdp_c ⇌ udcpdp_c + 8 ppi_c		(2E,6E)-farnesyl-diphosphate:isopentenyl-diphosphate cistransferase	2.5.1.31	R06447	fardp[c] + 8 ipdp[c] -> udcpdp[c] + 8 ppi[c]	Terpenoid backbone biosynthesis	(CD630_21360) or (CD630_27620)	0	1000
FRTT	frdp_c + ipdp_c ⇌ ppi_c + ggdp_c		farnesyltranstransferase	2.5.1.29	R02061	fardp[c] + ipdp[c] -> ppi[c] + grgrdp[c]	Terpenoid backbone biosynthesis	(CD630_12050)	0	1000
DMATT	dmpp_c + ipdp_c ⇌ grdp_c + ppi_c		dimethylallyltranstransferase	2.5.1.1	R01658	dmadp[c] + ipdp[c] -> grdp[c] + ppi[c]	Terpenoid backbone biosynthesis	(CD630_12050)	0	1000
UDCPDP	h2o_c + udcpdp_c ⇌ h_c + pi_c + udcpp_c		undecaprenyl-diphosphate phosphohydrolase	3.6.1.27	R05627	udcpdp[c] + h2o[c] <=> udpcpp[c] + pi[c]	Terpenoid backbone biosynthesis	(CD630_13320) or (CD630_29860)	-1000	1000
GGTT	ipdp_c + ggdp_c ⇌ ppi_c + pendp_c		geranylgeranyl-diphosphate:isopentenyl-diphosphate transtransferase	2.5.1.81	R07475	grgrdp[c] + ipdp[c] -> pendp[c] + ppi[c]	Terpenoid backbone biosynthesis	(CD630_12050)	0	1000
HMGL	hmgcoa_c ⇌ acac_c + accoa_c		hydroxymethylglutaryl-CoA lyase	4.1.3.4	R01360	3h3mgcoa[c] -> aac[c] + acoa[c]	Terpenoid backbone biosynthesis	(CD630_07970)	0	1000
IPDDI	ipdp_c ⇌ dmpp_c		isopentenyl-diphosphate delta-isomerase	5.3.3.2	R01123	dmadp[c] <=> ipdp[c]	Terpenoid backbone biosynthesis	(CD630_23770)	-1000	1000
IPDPS	h_c + h2mb4p_c + nadh_c ⇌ h2o_c + ipdp_c + nad_c		isopentenyl-diphosphate:NAD+ oxidoreductase	1.17.1.2	R08209	1h2m2b4dp[c] + nadh[c] + h[c] -> ipdp[c] + nad[c] + h2o[c]	Terpenoid backbone biosynthesis	(CD630_18180)	0	1000
MECDPS	2p4c2me_c ⇌ 2mecdp_c + cmp_c		2-C-methyl-D-erythritol 2,4-cyclodiphosphate synthase	4.6.1.12	R05637	2p4c5dp2me[c] -> 2me24cdp[c] + cmp[c]	Terpenoid backbone biosynthesis	(CD630_00480)	0	1000
DMPPS	h_c + h2mb4p_c + nadh_c ⇌ dmpp_c + h2o_c + nad_c		dimethylallyl diphosphate:NAD+ oxidoreductase	1.17.1.2	R08210	1h2m2b4dp[c] + nadh[c] + h[c] -> dmadp[c] + nad[c] + h2o[c]	Terpenoid backbone biosynthesis	(CD630_18180)	0	1000
PPTT	ipdp_c + pendp_c ⇌ ppi_c + hexdp_c		trans-pentaprenyltranstransferase	2.5.1.83	R05613	pendp[c] + ipdp[c] -> hexdp[c] + ppi[c]	Terpenoid backbone biosynthesis		0	1000
TYRL	amet_c + elecacceptred_c + tyr__L_c --> dad_5_c + elecacceptoxi_c + i2ac_c + m4po_c + met__L_c		L-tyrosine 4-methylphenol-lyase (2-iminoacetate-forming)	4.1.99.19	R10246	tyrL[c] + amet[c] + elecacceptred[c] -> 2iac[c] + metL[c] + 5doadn[c] + 4mpo[c] + elecacceptoxi[c]	Thiamine metabolism	(CD630_17050) or (CD630_21560)	0	1000
X5TDG	thmpp_c+ xu5p__D_c ⇌ h_c + g3p_c + dhettp_c		xylulose-5-phosphate : thiamin diphosphate glycolaldehydetransferase	2.2.1.1	R06861	xyl5p[c] + thmdp[c] <=> dhettp[c] + glyald3p[c] + h[c]	Thiamine metabolism	(CD630_23220) or (CD630_23210) or (CD630_34600) or (CD630_34590)	-1000	1000
HETZK	4mhetz_c + atp_c ⇌ 4mpetz_c + adp_c + h_c		ATP:4-methyl-5-(beta-hydroxyethyl)thiazole 2-phosphotransferase	2.7.1.50	R04448	4m5het[c] + atp[c] -> 4m52poet[c] + adp[c]	Thiamine metabolism	(CD630_16000) or (CD630_21560)	0	1000
TMPPP	2mahmp_c + 4mpetz_c + h_c ⇌ ppi_c + thmmp_c		thiamine-phosphate diphosphorylase	2.5.1.3	R03223	4a2m5dpmp[c] + 4m52poet[c] + h[c] -> thmp[c] + ppi[c]	Thiamine metabolism	(CD630_16010) or (CD630_17060)	0	1000
PPS2	air_c + amet_c ⇌ 2mahmp_c +co_c + for_c+ met__L_c+dad_2_c		phosphomethylpyrimidine synthase (2'deoxyadenosine)	4.1.99.17		5a15primz[c] + amet[c] -> 4a2m5pmp[c] + co[c] + for[c] + metL[c] + dad[c]	Thiamine metabolism	(CD630_17020)	0	1000
PPS5	air_c + amet_c ⇌ 2mahmp_c +co_c + for_c+ met__L_c+dad_5_c		Phosphomethylpyrimidine synthase (5'deoxyadenosine)	4.1.99.17		5a15primz[c] + amet[c] -> 4a2m5pmp[c] + co[c] + for[c] + metL[c] + 5doadn[c]	Thiamine metabolism	(CD630_17020)	0	1000
MX15PSL	2h3k5m_c + 2 h_c ⇌ dxyl5p_c + ch4s_c		1-methylthio-xylulose 5-phosphate sulfo-lyase			mthx5p[c] + 2 h[c] -> 1dxyl5p[c] + ch4s[c]	Thiamine metabolism		0	1000
PMPK	4ampm_c + atp_c ⇌ 2mahmp_c + adp_c		phosphomethylpyrimidine kinase	2.7.4.7	R04509	4a2m5pmp[c] + atp[c] -> 4a2m5dpmp[c] + adp[c]	Thiamine metabolism	(CD630_13530) or (CD630_15590)	0	1000
S7PTDG	thmpp_c+ s7p_c ⇌ h_c + ru5p__D_c + dhettp_c		sedoheptulose-7-phosphate : thiamin diphosphate glycolaldehydetransferase	2.2.1.1	R06863	shl7p[c] + thmdp[c] <=> dhettp[c] + rib5p[c] + h[c]	Thiamine metabolism	(CD630_23220) or (CD630_23210) or (CD630_34600) or (CD630_34590)	-1000	1000
DAPAL	23dappa_c + h2o_c ⇌ 2.0 nh4_c + pyr_c		2,3-diaminopropanoate ammonia-lyase (adding water; pyruvate-forming)	4.3.1.15	R00195	23diap[c] + h2o[c] -> pyr[c] + 2 nh3[c]	Thiamine metabolism	(CD630_20850) or (CD630_31840)	0	1000
DXPS	g3p_c + h_c + pyr_c ⇌ co2_c + dxyl5p_c		1-deoxy-D-xylulose-5-phosphate synthase	2.2.1.7	R05636	glyald3p[c] + pyr[c] -> 1dxyl5p[c] + co2[c]	Thiamine metabolism	(CD630_12070)	0	1000
TMK	atp_c + thm_c ⇌ adp_c + h_c + thmmp_c		ATP:thiamine phosphotransferase	2.7.1.89	R02134	thm[c] + atp[c] -> thmp[c] + adp[c]	Thiamine metabolism		0	1000
M45TB	pyr_c + g3p_c + gly_c + cys__L_c ⇌ 4mhetz_c + ala__L_c + 2 h2o_c+ 2 co2_c + pi_c		4-methyl-5-(beta-hydroxyethyl)thiazole Biosynthesis		R02721	pyr[c] + glyald3p[c] + gly[c] + cysL[c] -> 4m5het[c] + alaL[c] + 2 h2o[c] + 2 co2[c] + pi[c]	Thiamine metabolism	(CD630_17030 and CD630_17021 and CD630_17040 and CD630_17050 and CD630_07540) or (CD630_17030 and CD630_17021 and CD630_17040 and CD630_21560 and CD630_07540)	0	1000
TMDPK	atp_c + thm_c ⇌ amp_c + h_c + thmpp_c		thiamine diphosphokinase	2.7.6.2	R00619	atp[c] + thm[c] -> amp[c] + thmdp[c]	Thiamine metabolism	(CD630_25740) or (CD630_12150)	0	1000
TMPK	atp_c + thmmp_c ⇌ adp_c + thmpp_c		thiamine-phosphate kinase	2.7.4.16	R00617	thmp[c] + atp[c] -> thmdp[c] + adp[c]	Thiamine metabolism		0	1000
NPHS	sbzcoa_c ⇌ coa_c + dhna_c		naphthoate synthase	4.1.3.36	R04150	2sucbzcoa[c] <=> 14dh2no[c] + coa[c]	Ubiquinone and other terpenoid-quinone biosynthesis	(CD630_08000)	-1000	1000
NADPHQR3	h_c + mqn8_c + nadph_c ⇌ mql8_c + nadp_c		NADH:menaquinone oxidoreductase	1.6.5.2	R02964	mqn[c] + h[c] + nadh[c] <=> mql[c] + nad[c]	Ubiquinone and other terpenoid-quinone biosynthesis		-1000	1000
SEPHCHCS	akg_c + h_c + ichor_c ⇌ 2sephchc_c + co2_c		2-succinyl-6-hydroxy-2,4-cyclohexadiene-1-carboxylate synthase	2.2.1.9	R08165	2oglut[c] + ichor[c] <=> 2s6h24ch1c[c] + pyr[c] + co2[c]	Ubiquinone and other terpenoid-quinone biosynthesis		-1000	1000
TYAKGA	tyr__L_c + akg_c ⇌ glu__L_c + 34hpp_c		tyrosine:2-oxoglutarate aminotransferase	2.6.1.5 / 2.6.1.57	R00734	tyrL[c] + 2oglut[c] <=> 34hppyr[c] + gluL[c]	Ubiquinone and other terpenoid-quinone biosynthesis	(CD630_01070) or (CD630_13390) or (CD630_28280) or (CD630_15490) or (CD630_22000)	-1000	1000
DHNAOT4	dhna_c + h_c + octdp_c ⇌ 2dmmql8_c + co2_c + ppi_c		all-trans-polyprenyl diphosphate:1,4-dihydroxy-2-naphthoate polyprenyltransferase	2.5.1.74	R05617	14dh2no[c] + octdp[c] -> 2dmmqn[c] + ppi[c] + co2[c]	Ubiquinone and other terpenoid-quinone biosynthesis		0	1000
AMMQLT8	2dmmql8_c + amet_c ⇌ ahcys_c + h_c + mql8_c		S-adenosyl-L-methione:demethylmenaquinone methyltransferase	2.1.1.163	R04993	2dmmqn[c] + amet[c] -> mqn[c] + ahcys[c]	Ubiquinone and other terpenoid-quinone biosynthesis		0	1000
OCTDPS	frdp_c + 5.0 ipdp_c ⇌ octdp_c + 5.0 ppi_c		all-trans-octaprenyl-diphosphate synthase	2.5.1.90		hepdp[c] + ipdp[c] -> octdp[c] + ppi[c]	Ubiquinone and other terpenoid-quinone biosynthesis		0	1000
SUCBZS	2shchc_c ⇌ h2o_c + sucbz_c		hydro-lyase	4.2.1.113	R04031	2s6h24ch1c[c] <=> 2sucbz[c] + h2o[c]	Ubiquinone and other terpenoid-quinone biosynthesis		-1000	1000
ICHORS	chor_c ⇌ ichor_c		isochorismate synthase	5.4.4.2	R01717	chor[c] -> ichor[c]	Ubiquinone and other terpenoid-quinone biosynthesis		0	1000
SUCBZL	atp_c + coa_c + sucbz_c ⇌ amp_c + ppi_c + sbzcoa_c		o-succinylbenzoate-CoA ligase	6.2.1.26	R04030	atp[c] + 2sucbz[c] + coa[c] -> amp[c] + ppi[c] + 2sucbzcoa[c]	Ubiquinone and other terpenoid-quinone biosynthesis		0	1000
IPPS	3mob_c + accoa_c + h2o_c ⇌ 3c3hmp_c + coa_c + h_c		2-isopropylmalate synthase	2.3.3.13	R01213	2oiv[c] + acoa[c] + h2o[c] -> 2ipm[c] + coa[c]	Valine, leucine and isoleucine metabolism	(CD630_09890)	0	1000
ECOAH9ir	h2o_c + 2mb2coa_c ⇌ 3hmbcoa_c		2-methylcrotonoyl-CoA hydro-lyase	4.2.1.17	R04204	2mccoa[c] + h2o[c] -> 2m3hbcoa[c]	Valine, leucine and isoleucine metabolism	(CD630_08000)	0	1000
IPMD	3c2hmp_c + nad_c ⇌ 3c4mop_c + h_c + nadh_c		3-isopropylmalate dehydrogenase(step1)	1.1.1.85	R04426	3ipm[c] + nad[c] -> 2ip3os[c] + nadh[c] + h[c]	Valine, leucine and isoleucine metabolism	(CD630_09920) or (CD630_08340)	0	1000
HACD9	nad_c + 3hmbcoa_c ⇌ h_c + nadh_c + 2maacoa_c		2-methyl-3-hydroxybutyryl-CoA:NAD+ oxidoreductase	1.1.1.178	R04203	2m3hbcoa[c] + nad[c] -> 2maacoa[c] + nadh[c] + h[c]	Valine, leucine and isoleucine metabolism	(CD630_11820)	0	1000
3MOPDC	3mop_c + h_c ⇌ co2_c + 2mbald_c		(3S)-3-Methyl-2-oxopentanoate carboxy-lyase	4.1.1.72	R03894	2oiv[c] + h[c] -> ibtal[c] + co2[c]	Valine, leucine and isoleucine metabolism	(CD630_19930)	0	1000
IPPMIa	3c3hmp_c ⇌ 2ippm_c + h2o_c		2-Isopropylmalate hydro-lyase(step 1)	4.2.1.33	R03968	2ipm[c] -> 2ippm[c] + h2o[c]	Valine, leucine and isoleucine metabolism	(CD630_09900 and CD630_09910)	0	1000
VALTA	akg_c + val__L_c ⇌ 3mob_c + glu__L_c		leucine transaminase	2.6.1.42	R01214	valL[c] + 2oglut[c] <=> 2oiv[c] + gluL[c]	Valine, leucine and isoleucine metabolism	(CD630_14470)	0	1000
IPPMIb	2ippm_c + h2o_c ⇌ 3c3hmp_c		2-Isopropylmalate hydro-lyase(step 2)	4.2.1.33	R10170	2ippm[c] + h2o[c] -> 3ipm[c]	Valine, leucine and isoleucine metabolism	(CD630_09900 and CD630_09910)	0	1000
DHAD2	23dhmp_c ⇌ 3mop_c + h2o_c		2,3-dihydroxy-3-methylvalerate dehydratase	4.2.1.9	R05070	23dh3mv[c] -> s3m2op[c] + h2o[c]	Valine, leucine and isoleucine metabolism	(CD630_20140)	0	1000
VPAMTr	3mob_c + ala__L_c ⇌ pyr_c + val__L_c		L-valine:pyruvate aminotransferase	2.6.1.66	R01215	valL[c] + pyr[c] -> alaL[c] + 2oiv[c]	Valine, leucine and isoleucine metabolism	(CD630_36640)	0	1000
MB2CFO	m2bcoa_c + fad_c ⇌ m2ccoa_c + fadh2_c		2-methylbutanoyl-CoA:FAD 2,3-oxidoreductase	1.3.99.12	R03172	2mbcoa[c] + fad[c] -> 2mccoa[c] + fadh2[c]	Valine, leucine and isoleucine metabolism	(CD630_03990) or (CD630_10540)	0	1000
ACHBS	2obut_c + h_c + pyr_c ⇌ 2ahbut_c + co2_c		pyruvate:2-oxobutanoate acetaldehydetransferase	2.2.1.6	R08648	2obut[c] + pyr[c] -> 2a2hbut[c] + co2[c]	Valine, leucine and isoleucine metabolism	(CD630_15660)	0	1000
KARA2	2ahbut_c + h_c + nadph_c ⇌ 23dhmp_c + nadp_c		2-aceto-2-hydroxybutanoate oxidoreductase	1.1.1.86	R05068 + R05069	2a2hbut[c] + nadph[c] + h[c] -> 23dh3mv[c] + nadp[c]	Valine, leucine and isoleucine metabolism	(CD630_15650)	0	1000
MACCOAT	coa_c + 2maacoa_c ⇌ accoa_c + ppcoa_c		propanoyl-CoA : acetyl-CoA acetyltransferase	2.3.1.9	R00927	2maacoa[c] + coa[c] -> ppcoa[c] + acoa[c]	Valine, leucine and isoleucine metabolism	(CD630_10590) or (CD630_26760)	0	1000
OMCDC	3c4mop_c + h_c ⇌ 4mop_c + co2_c		3-isopropylmalate dehydrogenase(step2)	1.1.1.85	R01652	2ip3os[c] -> 4m2op[c] + co2[c]	Valine, leucine and isoleucine metabolism	(CD630_09920) or (CD630_08340)	0	1000
IBHH	2mbald_c + nadh_c + h_c ⇌ nad_c + ibtol_c		isobutanal hydrogenase	1.1.1.1		ibtal[c] + nadh[c] + h[c] <=> ibtol[c] + nad[c]	Valine, leucine and isoleucine metabolism	(CD630_03340) or (CD630_30060)	-1000	1000
MMSAD1	coa_c + nad_c + 2mop_c ⇌ co2_c + nadh_c + ppcoa_c		2-methyl-3-oxopropanoate:NAD+ oxidoreductase	1.2.1.27	R00922	2m3op[c] + coa[c] + nad[c] <=> ppcoa[c] + co2[c] + nadh[c] + h[c]	Valine, leucine and isoleucine metabolism	(CD630_05800)	-1000	1000
PCFPT	2obut_c + coa_c ⇌ for_c + ppcoa_c		propanoyl-CoA:formate C-propanoyltransferase	2.3.1.54	R06987	2obut[c] + coa[c] <=> ppcoa[c] + for[c]	Valine, leucine and isoleucine metabolism	(CD630_07590) or (CD630_11200) or (CD630_32820)	-1000	1000
CNOR	copre6_c + nadh_c + h_c ⇌ nad_c + codhpre6_c					cbprc6a[c] + nadh[c] + h[c] <=> cbdhpcr6[c] + nad[c]	Vitamin B12 and protoheme metabolism	(CD630_34230)	0	1000
SHCHD2	2dhp[c]		S-adenosyl-L-methionine:uroporphyrin-III C-methyltransferase	2.1.1.107, 1.3.1.76	R03194	pc2[c] + nad[c] -> shclin[c] + nadh[c] + h[c]	Vitamin B12 and protoheme metabolism	(CD630_34180)	0	1000
CYRDAAT	atp_c + h_c + co1dam_c ⇌ pppi_c + adcobdam_c		ATP:cob(I0alamin Co-beta-adenosyltransferase	2.5.1.17	R01492	c1ala[c] + atp[c] -> coB12[c] + pppi[c]	Vitamin B12 and protoheme metabolism	(CD630_19190)	0	1000
ALMPC	pc1_c + amet_c ⇌dscl_c + ahcys_c		S-adenosyl-L-methionine:precorrin-1 C-methyltransferase	2.1.1.107	R07238	pc1[c] + amet[c] -> pc2[c] + ahcys[c]	Vitamin B12 and protoheme metabolism	(CD630_34200)	0	1000
ACBIPGT	adocbip_c + gtp_c + h_c ⇌ agdpcbi_c + ppi_c		adenosylcobinamide-phosphate guanylyltransferase	2.7.7.62	R05222	acap[c] + gtp[c] -> acgdp[c] + ppi[c]	Vitamin B12 and protoheme metabolism	(CD630_34380)	0	1000
NNDMBRT	dmbzid_c + nicrnt_c ⇌ 5prdmbz_c + h_c + nac_c		nicotinate mononucleotide:5,6-dimethylbenzimidazole phospho-D-ribosyltransferase	2.4.2.21	R04148	56dmbimz[c] + nacmnc[c] -> rz5p[c] + nac[c] + h[c]	Vitamin B12 and protoheme metabolism	(CD630_34390)	0	1000
CPPPGO2	2.0 amet_c + cpppg3_c ⇌ 2.0 co2_c + 2.0 dad_5_c + 2.0 met__L_c + pppg9_c		coproporphyrinogen dehydrogenase	1.3.99.22	R06895	cppogen3[c] + 2 amet[c] -> ptpphygen[c] + 2 co2[c] + 2 metL[c] + 2 5doadn[c]	Vitamin B12 and protoheme metabolism	(CD630_24640) or (CD630_27410)	0	1000
BTS4E	2 amet_c + dtbt_c + ssc_c ⇌ unsc_c + btn_c + 2 dad_5_c + h_c + 2 met__L_c		biotin synthase	2.8.1.6	R01078	dethio[c] + ssc[c] + 2 amet[c] -> bio[c] + 2 metL[c] + 2 5doadn[c] + unsc[c]	Vitamin B12 and protoheme metabolism	(CD630_29710) or (CD630_02970) or (CD630_21550)	0	1000
UPP3S	hmbil_c ⇌ h2o_c + uppg3_c		hydroxymethylbilane hydro-lyase	4.2.1.75	R03165	hmb[c] <=> uppg3[c] + h2o[c]	Vitamin B12 and protoheme metabolism	(CD630_34200)	-1000	1000
THRPDC	h_c + thrp_c ⇌ co2_c + applp_c		threonine-phosphate carboxy-lyase	4.1.1.81	R06530	thr3p[c] <=> 1a2po2p[c] + co2[c]	Vitamin B12 and protoheme metabolism	(CD630_26920) or (CD630_34320)	-1000	1000
ADOCBIK	adocbi_c + atp_c ⇌ adocbip_c + adp_c + h_c		adenosylcobinamide kinase	2.7.1.156	R05221	adcbam[c] + atp[c] -> adcobamp[c] + adp[c]	Vitamin B12 and protoheme metabolism	(CD630_34380)	0	1000
UPP3MT	2.0 amet_c + uppg3_c ⇌ 2.0 ahcys_c + dscl_c + h_c		S-adenosyl-L-methionine:uroporphyrin-III C-methyltransferase	2.1.1.107	R03194	2 amet[c] + uppg3[c] -> 2 ahcys[c] + pc2[c]	Vitamin B12 and protoheme metabolism	(CD630_34200)	0	1000
ABCK	adocbi_c + gtp_c ⇌ adocbip_c + gdp_c		adenosylcobinamide kinase	2.7.1.156	R05221	adcbam[c] + gtp[c] <=> adcobamp[c] + gdp[c]	Vitamin B12 and protoheme metabolism	(CD630_34380)	-1000	1000
CPC2MTE	amet_c + cbshclin_c --> ahcys_c + cbflll_c		S-adenosyl-L-methionine:cobalt-factor-II C20-methyltransferase	2.1.1.151	R05808	cbshclin[c] + amet[c] -> cbfIII[c] + ahcys[c]	Vitamin B12 and protoheme metabolism	(CD630_34220)	0	1000
UPPDC1	4.0 h_c + uppg3_c ⇌ 4.0 co2_c + cpppg3_c		Uroporphyrinogen-III carboxy-lyase	4.1.1.37	R03197	uppg3[c] <=> cppogen3[c] + 4 co2[c]	Vitamin B12 and protoheme metabolism	(CD630_17330)	-1000	1000
LTHRK	atp_c + thr__L_c ⇌ adp_c + h_c + thrp_c		ATP:L-threonine O-phosphotransferase	2.7.1.177	R06531	thrL[c] + atp[c] <=> thr3p[c] + adp[c]	Vitamin B12 and protoheme metabolism	(CD630_02410)	-1000	1000
BACCL	atp_c + btn_c + h_c ⇌ ppi_c + btamp_c		ATP:Biotin adenyltransferase	6.3.4.15	R01074	atp[c] + bio[c] -> ppi[c] + bio5a[c]	Vitamin B12 and protoheme metabolism	(CD630_35580)	0	1000
CODSCL5BMT	amet_c + codscl5b_c ⇌ ahcys_c + h_c + copre6_c		S-adenosyl-L-methionine:cobalt-precorrin-5B (C1)-methyltransferase	2.1.1.195	R07773	cbpcr5b[c] + amet[c] + h[c] -> cbprc6a[c] + ahcys[c]	Vitamin B12 and protoheme metabolism	(CD630_34290)	0	1000
DHBD			2,3-dihydro-2,3-dihydroxybenzoate:NAD+ oxidoreductase	1.17.1.8	R01505	23dh23dhvz[c] + nad[c] -> 23dhbz[c] + nadh[c] + h[c] + h2o[c]	Vitamin B12 and protoheme metabolism	(CD630_11820)	0	1000
PPBNGSE	2.0 5aop_c ⇌ h_c + 2.0 h2o_c + ppbng_c		5-aminolevulinate hydro-lyase	4.2.1.24	R00036	uppg3[c] <=> cppogen3[c] + 4 co2[c]	Vitamin B12 and protoheme metabolism	(CD630_34190)	-1000	1000
CP3S	cbflll_c + elecacceptred_c ⇌ copre3_c + elecacceptoxi_c		cobalt-precorrin 3 dehydrogenase		R08716	cbfIII[c] + elecacceptred[c] <=> cbpc3[c] + elecacceptoxi[c]	Vitamin B12 and protoheme metabolism	(CD630_34220)	-1000	1000
ADOCBLS1	agdpcbi_c + rdmbzi_c --> adcobdam_c + gmp_c + h_c		cobalamin synthase	2.7.8.26	R05223	acgdp[c] + rz[c] -> coB12[c] + gmp[c] + h[c]	Vitamin B12 and protoheme metabolism	(CD630_34370)	0	1000
ICHORT	h2o_c + ichor_c ⇌ 23ddhb_c + pyr_c		Isochorismate pyruvate-hydrolase	3.3.2.1	R03037	ichor[c] + h2o[c] -> 23dh23dhvz[c] + pyr[c]	Vitamin B12 and protoheme metabolism	(CD630_36320) or (CD630_14010)	0	1000
CP7MT	codhpre6_c + amet_c ⇌ cbpcr7_c + ahcys_c + co2_c		cobalt-precorrin-7 (C15)-methyltransferase [decarboxylating]	2.1.1.196	R07774	cbdhpcr6[c] + amet[c] -> cbpcr7[c] + ahcys[c] + co2[c]	Vitamin B12 and protoheme metabolism	(CD630_34270)	0	1000
CBIATE	atp_c + cbi_c + h_c ⇌ adocbi_c + pppi_c		ATP:cob(I)yrinate a,c-diamide cobeta-adenosyltransferase	2.5.1.17	R05220	c1yda[c] + atp[c] + h[c] -> acbda[c] + pppi[c]	Vitamin B12 and protoheme metabolism	(CD630_19190)	0	1000
CYRDAR2	fmnh2_c + 2.0 co2dam_c ⇌ fmn_c + 2.0 h_c + 2.0 co1dam_c		cob(II)yrinate a,c-diamide:FMN oxidoreductase	1.16.8.1	R05218	c2yda[c] + fmnh2[c] -> c1yda[c] + fmn[c] + 2 h[c]	Vitamin B12 and protoheme metabolism		0	1000
P9DH	pppg9_c + 3 mqn8_c ⇌ ptphyrin_c + fmn_c + 2 h_c		protoporphyrinogen IX dehydrogenase (menaquinone)	1.3.5.3	R09489	ptpphygen[c] + 3 mqn[c] -> ptphyrin[c] + 3 mql[c]	Vitamin B12 and protoheme metabolism	(CD630_16790)	0	1000
ADCPS1E	appl_c + atp_c + adcobhex_c ⇌ adocbi_c + adp_c + h_c + pi_c		adenosyl-cobyrate:(R)-1-amino-2-propanol O-2-phosphate ligase	6.3.1.10	R06529	1a2po2p[c] + acb[c] + atp[c] -> acap[c] + pi[c] + adp[c]	Vitamin B12 and protoheme metabolism	(CD630_34330)	0	1000
AP7MT	cbpcr7_c + amet_c ⇌ cbpcr8x_c + ahcys_c		S-adenosyl-L-methionine:precorrin-7 C15-methyltransferase	2.1.1.196	R07775	cbpcr7[c] + amet[c] -> cbpcr8x[c] + ahcys[c]	Vitamin B12 and protoheme metabolism	(CD630_34280)	0	1000
PGAL	4 pbng_c + h2o_c ⇌ hmbil_c + 4 nh4_c		porphobilinogen ammonia-lyase	2.5.1.61	R00084	4 pbng[c] + h2o[c] <=> hmb[c] + 4 nh3[c]	Vitamin B12 and protoheme metabolism	(CD630_34210)	-1000	1000
AH5L	2 5aop_c ⇌ pbng_c + 2 h2o_c		5-aminolevulinate hydro-lyase	4.2.1.24		2 5all[c] <=> pbng[c] + 2 h2o[c]	Vitamin B12 and protoheme metabolism	(CD630_34190)	-1000	1000
ADCYRSE	4.0 atp_c + 4.0 gln__L_c + 4.0 h2o_c + adcobdam_c ⇌ 4.0 adp_c + 4.0 glu__L_c + 4.0 h_c + 4.0 pi_c + adcobhex_c		adenosyl-cobyrate synthase	6.3.5.10	R05225	acbda[c] + 4 glnL[c] + 4 h2o[c] + 4 atp[c] -> acb[c] + 4 gluL[c] + 4 adp[c] + 4 pi[c]	Vitamin B12 and protoheme metabolism	(CD630_34350)	0	1000
CPC8MM	copre8_c ⇌ cobya_c		Precorrin-8X methylmutase	5.4.99.60	R05814	cbpcr8x[c] -> cobat[c]	Vitamin B12 and protoheme metabolism	(CD630_34300)	0	1000
CODSCL4MT	amet_c + copre4_c ⇌ ahcys_c + h_c + codscl5a_c		cobalt-precorrin-4 methyltransferase	2.1.1.271	R05810	cbpc4[c] + amet[c] -> cbprc5a[c] + ahcys[c]	Vitamin B12 and protoheme metabolism	(CD630_34260)	0	1000
FCLT	fe2_c + ppp9_c ⇌ 2.0 h_c + pheme_c		ferrochelatase	4.99.1.1	R00310	ptphyrin[c] + fe2[c] -> proheme[c] + 2 h[c]	Vitamin B12 and protoheme metabolism		0	1000
CPC6R	h_c + nadph_c + copre6_c ⇌ nadp_c + codhpre6_c		precorrin-6A reductase	1.3.1.54	R05812	cbprc6a[c] + nadph[c] + h[c] <=> cbdhpcr6[c] + nadp[c]	Vitamin B12 and protoheme metabolism	(CD630_34230)	-1000	1000
RZ5PP	5prdmbz_c + h2o_c ⇌ pi_c + rdmbzi_c		adenosylcobalamin phosphatase	3.1.3.73	R04594	rz5p[c] + h2o[c] -> rz[c] + pi[c]	Vitamin B12 and protoheme metabolism	(CD630_34360)	0	1000
SAMU3	uppg3_c + amet_c ⇌ ahcys_c + pc1_c		S-adenosyl-L-methionine:uroporphyrinogen-III C-methyltransferase	2.1.1.107	R07237	uppg3[c] + amet[c] -> pc1[c] + ahcys[c]	Vitamin B12 and protoheme metabolism	(CD630_34180) or (CD630_34200)	0	1000
CPC3MT	amet_c + copre3_c ⇌ ahcys_c + copre4_c		S-adenosyl-L-methionine:precorrin-3B C17-methyltransferase	2.1.1.131	R05809	cbpc3[c] + amet[c] -> cbpc4[c] + ahcys[c]	Vitamin B12 and protoheme metabolism	(CD630_34240)	0	1000
CLGAL	cobya_c + 2 gln__L_c + 2 atp_c + 2 h2o_c ⇌ co2dam_c + 2 glu__L_c + 2 adp_c + 2 pi_c		cobyrinate:L-glutamine amido-ligase (ADP-forming)	6.3.5.11	R05815	cobat[c] + 2 glnL[c] + 2 atp[c] + 2 h2o[c] -> c2yda[c] + 2 gluL[c] + 2 adp[c] + 2 pi[c]	Vitamin B12 and protoheme metabolism	(CD630_34340)	0	1000
ADOCBLS2	5prdmbz_c + agdpcbi_c --> adocbl_c + gmp_c + h_c		adenosylcobinamide-GDP ribazoletransferase	2.7.8.26		acgdp[c] + rz5p[c] -> adc5p[c] + gmp[c] + h[c]	Vitamin B12 and protoheme metabolism	(CD630_34370)	0	1000
SCL	scl_c + cobya_c ⇌ cbshclin_c + 2 h_c		sirohydrochlorin cobalt-lyase	4.99.1.3	R05807	shclin[c] + cobalt[c] <=> cbshclin[c] + 2 h[c]	Vitamin B12 and protoheme metabolism	(CD630_34220)	-1000	1000
CODSCL5DA	h2o_c + codscl5a_c ⇌ acald_c + h_c + codscl5b_c		cobalt-precorrin 5A acylhydrolase	3.7.1.12	R07772	cbprc5a[c] + h2o[c] -> cbpcr5b[c] + aald[c]	Vitamin B12 and protoheme metabolism	(CD630_34250)	0	1000
ACARP	adocbl_c + h2o_c ⇌ adcobdam_c + pi_c		adenosylcobalamin/alpha-ribazole phosphatase	3.1.3.73		adc5p[c] + h2o[c] <=> coB12[c] + pi[c]	Vitamin B12 and protoheme metabolism	(CD630_34360)	-1000	1000
PPATTT	pydx_c + pyr_c ⇌ pydxn_c + ala__L_c		pyridoxamine:pyruvate aminotransferase	2.6.1.30	R01712	pyam[c] + pyr[c] <=> pyal[c] + alaL[c]	Vitamin B6 metabolism		-1000	1000
PYDXK	atp_c + pydam_c --> adp_c + pyam5p_c		pyridoxal kinase	2.7.1.35	R00174	pyam[c] + atp[c] -> pyam5p[c] + adp[c]	Vitamin B6 metabolism	(CD630_13530)	0	1000
P5P2AK	pydx5p_c + pyr_c ⇌ pdx5p_c + ala__D_c		Pyridoxamine-5'-phosphate:2-oxoglutarate aminotransferase	2.6.1.54	R01147	pyam5p[c] + pyr[c] <=> pyal5p[c] + alaD[c]	Vitamin B6 metabolism		-1000	1000
PYDXOR	h_c + nadph_c + pydx_c ⇌ nadp_c + pydxn_c		Pyridoxine:NADP+ 4-oxidoreductase	1.1.1.65	R01708	pyal[c] + nadph[c] + h[c] -> pyin[c] + nadp[c]	Vitamin B6 metabolism		0	1000
PYOA	pydx_c + oaa_c ⇌ asp__L_c + pydxn_c		pyridoxamine:oxaloacetate aminotransferase	2.6.1.31	R01713	pyam[c] + oxac[c] <=> pyal[c] + aspL[c]	Vitamin B6 metabolism		-1000	1000
PYDXNK	atp_c + pydxn_c ⇌ adp_c + h_c + pdx5p_c		pyridoxal kinase	2.7.1.35	R00174	pyal[c] + atp[c] -> pyal5p[c] + adp[c]	Vitamin B6 metabolism	(CD630_13530)	0	1000
P52O	pydx5p_c + akg_c ⇌ glu__D_c + pdx5p_c		Pyridoxamine-5'-phosphate:2-oxoglutarate aminotransferase (D-glutamate-forming)	2.6.1.54	R01580	pyam5p[c] + 2oglut[c] <=> pyal5p[c] + gluD[c]	Vitamin B6 metabolism		-1000	1000
ACAPS	accoa_c + hacp_c ⇌ coa_c + acacp_c					acoa[c] + hacp[c] <=> acacp[c] + coa[c]	Fatty Acid Biosynthesis		-1000	1000
MAACAPS	malacp_c + acacp_c ⇌ acacacp_c + co2_c + hacp_c					acacp[c] + malacp[c] -> acacacp[c] + hacp[c] + co2[c]	Fatty Acid Biosynthesis		0	1000
ACNP	acacacp_c + nadph_c ⇌ h3bacp_c + nadp_c					acacacp[c] + nadph[c] <=> 3hydroxybutacp[c] + nadp[c]	Fatty Acid Biosynthesis	(CD630_25770) or (CD630_11820)	-1000	1000
H3BT	h3bacp_c ⇌ b2eacp_c + h2o_c		(3R)-3-Hydroxybutanoyl-[acyl-carrier-protein] hydro-lyase	2.3.1.85, 2.3.1.86, 2.3.1.-, 4.2.1.59		3hydroxybutacp[c] <=> but2enacp[c] + h2o[c]	Fatty Acid Biosynthesis	(CD630_01280)	-1000	1000
B2BO	b2eacp_c + nadph_c + h_c ⇌ butacp_c + nadp_c		butyryl-[acp]:NAD+ trans-2-oxidoreductase	1.3.1.9, 2.3.1.-		but2enacp[c] + nadph[c] + h[c] <=> butacp[c] + nadp[c]	Fatty Acid Biosynthesis	(CD630_11800)	0	1000
B2BO2	b2eacp_c + nadph_c + h_c ⇌ butacp_c + nadp_c	same as above	butyryl-[acp]:NADP+ trans-2-oxidoreductase	1.3.1.10, 1.3.1.39, 1.3.1.104, 2.3.1.85, 2.3.1.86		but2enacp[c] + nadph[c] + h[c] <=> butacp[c] + nadp[c]	Fatty Acid Biosynthesis		-1000	1000
BMOC	butacp_c + malacp_c + h_c ⇌ o3hacp_c + co2_c + hacp_c			2.3.1.41		butacp[c] + malacp[c] + h[c] -> 3oxohexacp[c] + co2[c] + hacp[c]	Fatty Acid Biosynthesis	(CD630_11790) and (CD630_11840)	0	1000
OHO1	o3hacp_c + nadph_c + h_c ⇌ h3hacp_c + nadp_c			1.1.		3oxohexacp[c] + nadph[c] + h[c] <=> 3hydroxyhexacp[c] + nadp[c]	Fatty Acid Biosynthesis	(CD630_25770) or (CD630_11820)	-1000	1000
OHO2	o3hacp_c + nadh_c + h_c ⇌ h3hacp_c + nad_c					3oxohexacp[c] + nadh[c] + h[c] <=> 3hydroxyhexacp[c] + nad[c]	Fatty Acid Biosynthesis		-1000	1000
HT2H	h3hacp_c ⇌ t2eacp_c + h2o_c			2.3.1.85/2.3.1.86/4.2.1.59		3hydroxyhexacp[c] <=> thex2enacp[c] + h2o[c]	Fatty Acid Biosynthesis	(CD630_01280)	-1000	1000
T2ORX	t2eacp_c + nadph_c + h_c ⇌ hexacp_c + nadp_c			1.3.1.9		thex2enacp[c] + nadph[c] + h[c] -> hexacp[c] + nadp[c]	Fatty Acid Biosynthesis	(CD630_11800)	0	1000
HMCO	hexacp_c + malacp_c + h_c ⇌ co2_c + hacp_c + o3xooctacp_c			2.3.1.41		hexacp[c] + malacp[c] + h[c] -> 3oxooctacp[c] + co2[c] + hacp[c]	Fatty Acid Biosynthesis	(CD630_11790) and (CD630_11840)	0	1000
O3H3R1	o3xooctacp_c + nadph_c + h_c ⇌ nadp_c + h3octacp_c			1.3.1.9		3oxooctacp[c] + nadph[c] + h[c] <=> 3hydroxyoctacp[c] + nadp[c]	Fatty Acid Biosynthesis	(CD630_25770) or (CD630_11820)	-1000	1000
O3H3R2	o3xooctacp_c + nadh_c + h_c ⇌ nad_c + h3octacp_c					3oxooctacp[c] + nadh[c] + h[c] <=> 3hydroxyoctacp[c] + nad[c]	Fatty Acid Biosynthesis		-1000	1000
H3T2E	h3octacp_c ⇌ h2o_c + toct2enacp_c			2.3.1.85/2.3.1.86/4.2.1.59		3hydroxyoctacp[c] <=> toct2enacp[c] + h2o[c]	Fatty Acid Biosynthesis	(CD630_01280)	-1000	1000
T2ORO	toct2enacp_c + nadph_c + h_c ⇌ nadp_c + octacp_c			1.1.1.100/2.3.1.85/ 2.3.1.86		toct2enacp[c] + nadph + h[c] -> octacp[c] + nadp[c]	Fatty Acid Biosynthesis	(CD630_25770) or (CD630_11820)	0	1000
OM3O	octacp_c + malacp_c + h_c ⇌ co2_c + hacp_c + o3xodecacp_c			2.3.1.41		octacp[c] + malacp[c] + h[c] -> 3oxodecacp[c] + co2[c] + hacp[c]	Fatty Acid Biosynthesis	(CD630_11790) and (CD630_11840)	0	1000
ODEC1	o3xodecacp_c + h_c +nadph_c ⇌ nadp_c + h3decacp_c			1.1.1.100/2.3.1.85/ 2.3.1.86		3oxodecacp[c] + nadph + h[c] <=> 3hydroxydecacp[c] + nadp[c]	Fatty Acid Biosynthesis	(CD630_25770) or (CD630_11820)	-1000	1000
ODEC2	o3xodecacp_c + h_c +nadh_c ⇌ nad_c + h3decacp_c					3oxodecacp[c] + nadh + h[c] <=> 3hydroxydecacp[c] + nad[c]	Fatty Acid Biosynthesis		-1000	1000
HD22	h3decacp_c ⇌ h2o_c + dec22enacp_c			2.3.1.85/2.3.1.86/4.2.1.59		3hydroxydecacp[c] <=> 2dec2enacp[c] + h2o[c]	Fatty Acid Biosynthesis	(CD630_01280)	-1000	1000
DEDACP1	dec22enacp_c + h_c +nadph_c ⇌ nadp_c + decacp_c			1.3.1.9		2dec2enacp[c] + nadph[c] + h[c] -> decacp[c] + nadp[c]	Fatty Acid Biosynthesis	(CD630_11800)	0	1000
DE3OX	decacp_c + malacp_c + h_c ⇌ o3xododecacp_c + co2_c + hacp_c			2.3.1.41		decacp[c] + malacp[c] + h[c] -> 3oxododecacp[c] + co2[c] + hacp[c]	Fatty Acid Biosynthesis	(CD630_11790) and (CD630_11840)	0	1000
O3D1	o3xododecacp_c + nadph_c + h_c ⇌ nadp_c + d3odecacp_c			1.1.1.100/2.3.1.85/ 2.3.1.86		3oxododecacp[c] + nadph[c] + h[c] <=> 3hydroxydodecacp[c] + nadp[c]	Fatty Acid Biosynthesis	(CD630_25770) or (CD630_11820)	-1000	1000
O3D2	o3xododecacp_c + nadh_c + h_c ⇌ nad_c + d3odecacp_c					3oxododecacp[c] + nadh[c] + h[c] <=> 3hydroxydodecacp[c] + nad[c]	Fatty Acid Biosynthesis		-1000	1000
O3DODEC	d3odecacp_c ⇌ h2o_c + dodec2enacp_c			2.3.1.85/2.3.1.86/4.2.1.59		3hydroxydodecacp[c] <=> 2dodec2enacp[c] + h2o[c]	Fatty Acid Biosynthesis	(CD630_01280)	-1000	1000
DODEC1	dodec2enacp_c + nadph_c + h_c ⇌ nadp_c + dodecacp_c					2dodec2enacp[c] + nadph[c] + h[c] -> dodecacp[c] + nadp[c]	Fatty Acid Biosynthesis	(CD630_11800)	0	1000
DODEC2	dodecacp_c + malacp_c + h_c ⇌ co2_c + hacp_c + oxo3myristacp_c					dodecacp[c] + malacp[c] + h[c] -> 3oxomyristacp[c] + co2[c] + hacp[c]	Fatty Acid Biosynthesis	(CD630_11790) and (CD630_11840)	0	1000
OMR1	oxo3myristacp_c + nadph_c + h_c ⇌ nadp_c + m3yristacp_c			1.1.1.100/2.3.1.85/ 2.3.1.86		3oxomyristacp[c] + nadph[c] + h[c] <=> 3hydroxymyristacp[c] + nadp[c]	Fatty Acid Biosynthesis	(CD630_25770) or (CD630_11820)	-1000	1000
OMR2	oxo3myristacp_c + nadh_c + h_c ⇌ nad_c + m3yristacp_c					3oxomyristacp[c] + nadh[c] + h[c] <=> 3hydroxymyristacp[c] + nad[c]	Fatty Acid Biosynthesis		-1000	1000
M3TT	m3yristacp_c ⇌ h2o_c + ttetdec2enoylacp_c			2.3.1.85/2.3.1.86/4.2.1.59		3hydroxymyristacp[c] <=> ttetdec2enoylacp[c] + h2o[c]	Fatty Acid Biosynthesis	(CD630_01280)	-1000	1000
TTMR1	ttetdec2enoylacp_c + nadph_c + h_c ⇌ nadp_c + myrstacp_c			1.3.1.9		ttetdec2enoylacp[c] + nadph[c] + h[c] -> myrstacp[c] + nadp[c]	Fatty Acid Biosynthesis	(CD630_11800)	0	1000
MMHO	myrstacp_c + malacp_c + h_c ⇌ hacp_c + co2_c + o3xopalmacp_c					myrstacp[c] + malacp[c] + h[c] -> hacp[c] + co2[c] + 3oxopalmacp[c]	Fatty Acid Biosynthesis	(CD630_11790) and (CD630_11840)	-1000	1000
OPALM1	o3xopalmacp_c + nadph_c + h_c ⇌ p3almacp_c + nadp_c			1.1.1.100/2.3.1.85/ 2.3.1.86		3oxopalmacp[c] + nadph[c] + h[c] <=> 3hydroxypalmacp[c] + nadp[c]	Fatty Acid Biosynthesis	(CD630_25770) or (CD630_11820)	-1000	1000
OPALM2	o3xopalmacp_c + nadh_c + h_c ⇌ p3almacp_c + nad_c					3oxopalmacp[c] + nadh[c] + h[c] <=> 3hydroxypalmacp[c] + nad[c]	Fatty Acid Biosynthesis		-1000	1000
PTDH	p3almacp_c ⇌ thexdecenoylacp_c+ h2o_c			2.3.1.85/2.3.1.86/4.2.1.59		3hydroxypalmacp[c] <=> thexdecenoylacp[c] + h2o[c]	Fatty Acid Biosynthesis		-1000	1000
TDPR	thexdecenoylacp_c + nadph_c + h_c ⇌ palmacp_c + nadp_c					thexdecenoylacp[c] + nadph[c] + h[c] -> palmacp[c] + nadp[c]	Fatty Acid Biosynthesis		0	1000
PCA1	palmacd_c + coa_c + atp_c ⇌ palmcoa_c + amp_c + ppi_c			3.1.2.2		palmacd[c] + coa[c] + atp[c] <=> palmcoa[c] + amp[c] + ppi[c]	Fatty Acid Biosynthesis	(CD630_19660)	-1000	1000
PCA2	palmacd_c + coa_c + atp_c ⇌ palmacp_c + amp_c + ppi_c					palmacd[c] + coa[c] + atp[c] <=> amp[c] + ppi[c] + palmacp[c]	Fatty Acid Biosynthesis	(CD630_19660)	-1000	1000
PTHEX	palmcoa_c + nad_c ⇌ nadh_c + h_c + thexdecenoylcoa_c					palmcoa[c] + nad[c] -> thexdecenoylcoa[c] + nadh[c] + h[c]	Fatty Acid Degradation		0	1000
THP	thexdecenoylcoa_c + h2o_c ⇌ p3almcoa_c			2.3.1.85/2.3.1.86/4.2.1.59		thexdecenoylcoa[c] + h2o[c] <=> 3hydroxypalmcoa[c]	Fatty Acid Degradation		-1000	1000
P3OR	p3almcoa_c + nad_c ⇌ nadh_c + h_c + o3xopalmcoa_c					nad[c] + 3hydroxypalmcoa[c] <=> 3oxopalmcoa[c] + nadh[c] + h[c]	Fatty Acid Degradation		-1000	1000
OCAM	o3xopalmcoa_c + coa_c ⇌ acoa_c + myrstcoa_c			2.3.1.16		3oxopalmcoa[c] + coa[c] <=> myrstcoa[c] + acoa[c]	Fatty Acid Degradation	(CD630_10590) or (CD630_26760) or (CD630_29700)	-1000	1000
MYTR	myrstcoa_c + nad_c ⇌ nadh_c + h_c + ttetdec2enoylcoa_c					myrstcoa[c] + nad[c] -> ttetdec2enoylcoa[c] + nadh[c] + h[c]	Fatty Acid Degradation		0	1000
TTH	ttetdec2enoylcoa_c + h2o_c ⇌ m3yristcoa_c					ttetdec2enoylcoa[c] + h2o[c] <=> 3hydroxymyristcoa[c]	Fatty Acid Degradation		-1000	1000
M3R	m3yristcoa_c + nad_c ⇌ nadh_c + h_c + oxo3myristcoa_c					nad[c] + 3hydroxymyristcoa[c] <=> 3oxomyristcoa[c] + nadh[c] + h[c]	Fatty Acid Degradation		-1000	1000
O3CCO	oxo3myristcoa_c + coa_c ⇌ accoa_c + dodeccoa_c			2.3.1.16		3oxomyristcoa[c] + coa[c] <=> dodeccoa[c] + acoa[c]	Fatty Acid Degradation	(CD630_10590) or (CD630_26760) or (CD630_29700)	-1000	1000
DDDR	dodeccoa_c + nad_c ⇌ nadh_c + h_c + dodec22encoa_c					dodeccoa[c] + nad[c] -> 2dodec2encoa[c] + nadh[c] + h[c]	Fatty Acid Degradation		0	1000
DDH	dodec22encoa_c + h2o_c ⇌ d3odeccoa_c					2dodec2encoa[c] + h2o[c] <=> 3hydroxydodeccoa[c]	Fatty Acid Degradation		-1000	1000
D3OR	d3odeccoa_c + nad_c ⇌ nadh_c + h_c + oxo3dodeccoa_c					nad[c] + 3hydroxydodeccoa[c] <=> 3oxododeccoa[c] + nadh[c] + h[c]	Fatty Acid Degradation		-1000	1000
ODCOA	oxo3dodeccoa_c + coa_c ⇌ accoa_c + deccoa_c			2.3.1.16		3oxododeccoa[c] + coa[c] <=> deccoa[c] + acoa[c]	Fatty Acid Degradation	(CD630_10590) or (CD630_26760) or (CD630_29700)	-1000	1000
DECCR	deccoa_c + nad_c ⇌ nadh_c + h_c + dec22encoa_c					deccoa[c] + nad[c] -> 2dec2encoa[c] + nadh[c] + h[c]	Fatty Acid Degradation		0	1000
DEC22H	dec22encoa_c + h2o_c ⇌ d3eccoa_c					2dec2encoa[c] + h2o[c] <=> 3hydroxydeccoa[c]	Fatty Acid Degradation		-1000	1000
D3CCR	d3eccoa_c + nad_c ⇌ nadh_c + h_c + oxo3deccoa_c					3hydroxydeccoa[c] + nad[c] <=> 3oxodeccoa[c] + nadh[c] + h[c]	Fatty Acid Degradation		-1000	1000
OX3COA	oxo3deccoa_c + coa_c ⇌ accoa_c + octcoa_c			2.3.1.16		3oxodeccoa[c] + coa[c] <=> octcoa[c] + acoa[c]	Fatty Acid Degradation	(CD630_10590) or (CD630_26760) or (CD630_29700)	-1000	1000
OCTR	octcoa_c + nad_c ⇌ nadh_c + h_c + toct2encoa_c					octcoa[c] + nad[c] -> toct2encoa[c] + nadh[c] + h[c]	Fatty Acid Degradation		0	1000
TOCTH	toct2encoa_c + h2o_c ⇌ o3ctcoa_c					toct2encoa[c] + h2o[c] <=> 3hydroxyoctcoa[c]	Fatty Acid Degradation		-1000	1000
O3CTR	o3ctcoa_c + nad_c ⇌ nadh_c + h_c + thex2encoa_c					3hydroxyoctcoa[c] + nad[c] <=> 3oxooctcoa[c] + nadh[c] + h[c]	Fatty Acid Degradation		-1000	1000
THEXCOA	thex2encoa_c + coa_c ⇌ accoa_c + hexcoa_c			2.3.1.16		3oxooctcoa[c] + coa[c] <=> hexcoa[c] + acoa[c]	Fatty Acid Degradation	(CD630_10590) or (CD630_26760) or (CD630_29700)	-1000	1000
HEXR	hexcoa_c + nad_c ⇌ nadh_c + h_c + thex2encoa_c					hexcoa[c] + nad[c] -> thex2encoa[c] + nadh[c] + h[c]	Fatty Acid Degradation		0	1000
THEXH	thex2encoa_c + h2o_c ⇌ h3excoa_c					thex2encoa[c] + h2o[c] <=> 3hydroxyhexcoa[c]	Fatty Acid Degradation		-1000	1000
H3EXR	h3excoa_c + nad_c ⇌ nadh_c + h_c + oxo3hexcoa_c					3hydroxyhexcoa[c] + nad[c] <=> 3oxohexcoa[c] + nadh[c] + h[c]	Fatty Acid Degradation		-1000	1000
OX3HECOA	oxo3hexcoa_c + coa_c ⇌ accoa_c + btcoa_c			2.3.1.16		3oxohexcoa[c] + coa[c] <=> btcoa + acoa[c]	Fatty Acid Degradation	(CD630_10590) or (CD630_26760) or (CD630_29700)	-1000	1000
BTCR	nad_c + btcoa_c ⇌ nadh_c + h_c + but2encoa_c					btcoa[c] + nad[c] -> but2encoa[c] + nadh[c] + h[c]	Fatty Acid Degradation		0	1000
BUTH	h2o_c + but2encoa_c ⇌ 3hbcoa_c					but2encoa[c] + h2o[c] <=> 3hbcoa[c]	Fatty Acid Degradation		-1000	1000
HB3R	nad_c + 3hbcoa_c ⇌ nadh_c + h_c + aacoa_c		3-hydroxyacyl-CoA dehydrogenase	1.1.1.35	R01975	3hbcoa[c] + nad[c] <=> aacoa[c] + nadh[c] + h[c]	Fatty Acid Degradation	(CD630_10580)	-1000	1000
B2CR	b2coa_c + fadh2_c ⇌ fad_c + btcoa_c		butanoyl-CoA dehydrogenase (FAD)	1.3.8.1	R01175	fadh2[c] + ctnycoa[c] -> btcoa[c] + fad[c]	Fatty Acid Degradation	(CD630_10560) or (CD630_10550) or (CD630_10540)	-1000	1000
HBCH	3hbcoa_c ⇌ h2o_c + b2coa_c		enoyl-CoA hydratase	4.2.1.17, 4.2.1.55, 4.2.1.150	R03026	3hbcoa[c] -> ctncoa[c] + h2o[c]	Fatty Acid Degradation	(CD630_08000) or (CD630_10570)	0	1000
ACCOAS	aacoa_c + coa_c ⇌ 2 accoa_c		acetyl-CoA C-acetyltransferase	2.3.1.9	R00238	aacoa[c] + coa[c] <=> 2 acoa[c]	Fatty Acid Degradation	(CD630_10590) or (CD630_26760)	-1000	1000
HBRCH	3hbcoa__R_c + h2o_c ⇌ coa_c + h_c + bhb_c		acyl-CoA hydrolase	3.1.2.20	R00383	r3hbatcoa[c] + h2o[c] -> r3hbat[c] + coa[c] + h[c]	Fatty Acid Degradation	(CD630_19660)	0	1000
HB3I	3hbcoa_c ⇌ 3hbcoa__R_c		(S)-3-Hydroxybutanoyl-CoA 3-epimerase	5.1.2.3	R03276	3hbcoa[c] <=> r3hbatcoa[c]	Fatty Acid Degradation		-1000	1000
ACACP	atp_c + h_c + coa_c + acac_c ⇌ amp_c + ppi_c + aacoa_c					atp[c] + h[c] + coa[c] + aac[c] -> aacoa[c] + ppi[c] + amp[c]	Fatty Acid Degradation		0	1000
MCOAH	coa_c + myrstacp_c ⇌ hacp_c + myrstcoa_c					coa[c] + myrstacp[c] <=> hacp[c] + myrstcoa[c]	Fatty Acid Degradation	(CD630_19660)	-1000	1000
PCOAH	coa_c + palmacp_c ⇌ hacp_c + palmcoa_c					coa[c] + palmacp[c] <=> hacp[c] + palmcoa[c]	Fatty Acid Degradation	(CD630_19660)	-1000	1000
SRCOAH	coa_c + sracp_c ⇌ hacp_c + srcoa_c					coa[c] + sracp[c] <=> hacp[c] + srcoa[c]	Fatty Acid Degradation	(CD630_19660)	-1000	1000
GLYCR	glyc_c + nad_c ⇌ nadh_c + h_c + glyald_c		glycerol dehydrogenase (NAD+)	1.1.1.2, 1.1.1.21, 1.1.1.72	R01036	glyo[c] + nad[c] <=> glyald[c] + nadh[c] + h[c]	Glycerolipid Metabolism	(CD630_03340) or (CD630_29660) or (CD630_30060)	-1000	1000
GLYCR2	glyc_c + nadp_c ⇌ nadph_c + h_c + glyald_c		glycerol dehydrogenase (NADP+)	1.1.1.2, 1.1.1.21, 1.1.1.72	R01041	glyo[c] + nadp[c] <=> glyald[c] + nadph[c] + h[c]	Glycerolipid Metabolism	(CD630_03340) or (CD630_29660) or (CD630_30060)	-1000	1000
GLYAR	glyald_c + nad_c + h2o_c ⇌ nadh_c + h_c + glyc__R_c		aldehyde dehydrogenase (NAD+)	1.2.1.3	R01752	glyald[c] + nad[c] + h2o[c] <=> glyc[c] + nadh[c] + h[c]	Glycerolipid Metabolism	(CD630_22060)	-1000	1000
GLYP	glyc_c + atp_c ⇌ g3p_c + adp_c		glycerol kinase	2.7.1.30	R00847	glyo[c] + atp[c] -> g3p[c] + adp[c]	Glycerolipid Metabolism	(CD630_07410) or (CD630_13820)	0	1000
PCHD	palmcoa_c + hex1decg3p_c ⇌ coa_c + dhex12dec3gp_c					palmcoa[c] + 1hexdecg3p[c] -> coa[c] + 12dhexdec3gp[c]	Glycerolipid Metabolism	(CD630_18170) or (CD630_17230)	0	1000
MCHD	myrstcoa_c + tet1decg3p_c ⇌ coa_c + dtet12radecg3p_c					myrstcoa[c] + 1tetdecg3p[c] -> coa[c] + 12dtetradecg3p[c]	Glycerolipid Metabolism	(CD630_18170) or (CD630_17230)	0	1000
SRCHD	srcoa_c + oct1decg3p_c ⇌ coa_c + di12octdecg3p_c					srcoa[c] + 1octdecg3p[c] -> coa[c] + 12dioctdecg3p[c]	Glycerolipid Metabolism	(CD630_18170) or (CD630_17230)	0	1000
DHPH	dhex12dec3gp_c + adp ⇌ atp_c + dgdi12hexdec_c					adp[c] + 12dhexdec3gp[c] <=> atp[c] + 12dgdihexdec[c]	Glycerolipid Metabolism	(CD630_24390)	-1000	1000
DTPH	dtet12radecg3p_c + adp ⇌ atp_c + dgdi12tetdec_c					adp[c] + 12dtetradecg3p[c] <=> atp[c] + 12dgditetdec[c]	Glycerolipid Metabolism	(CD630_24390)	-1000	1000
DOPH	di12octdecg3p_c + adp ⇌ atp_c + dgdi12octdec_c					adp[c] + 12dioctdecg3p[c] <=> atp[c] + 12dgdioctdec[c]	Glycerolipid Metabolism	(CD630_24390)	-1000	1000
UDGMS	udpg_c + dgdi12hexdec_c ⇌ udp_c + mglucsyldpalmgl_c					udpglu[c] + 12dgdihexdec[c] <=> udp[c] + mglucsyldpalmgl[c]	Glycerolipid Metabolism	(CD630_00190) or (CD630_13440)	-1000	1000
UDSDM	udpg_c + dgdi12tetdec_c ⇌ udp_c + mglucsyldmygl_c					udpglu[c] + 12dgditetdec[c] <=> udp[c] + mglucsyldmygl[c]	Glycerolipid Metabolism	(CD630_00190) or (CD630_13440)	-1000	1000
UDMGS	udpg_c + dgdi12octdec_c ⇌ udp_c + mglucsyldstgl_c					udpglu[c] + 12dgdioctdec[c] <=> udp[c] + mglucsyldstgl[c]	Glycerolipid Metabolism	(CD630_00190) or (CD630_13440)	-1000	1000
UDMDP	udpg_c + mglucsyldpalmgl_c ⇌ udp_c + dgludpalmgl_c			R02689	from Papoutsakis (hypothetical) [PMID:18767192]	udpglu[c] + mglucsyldpalmgl[c] <=> udp[c] + dgludpalmgl[c]	Glycerolipid Metabolism	(CD630_00190) or (CD630_13440)	-1000	1000
UMGDS	udpg_c + mglucsyldmygl_c ⇌ udp_c + dgludmygl_c			R02689	from Papoutsakis (hypothetical) [PMID:18767192]	udpglu[c] + mglucsyldmygl[c] <=> udp[c] + dgludmygl[c]	Glycerolipid Metabolism	(CD630_00190) or (CD630_13440)	-1000	1000
UMGSDS	udpg_c + mglucsyldstgl_c ⇌ udp_c + digludstgl_c			R02689	from Papoutsakis (hypothetical) [PMID:18767192]	udpglu[c] + mglucsyldstgl[c] <=> udp[c] + digludstgl[c]	Glycerolipid Metabolism	(CD630_00190) or (CD630_13440)	-1000	1000
ALAALAP	atp_c + alaala_c + ugmd_c ⇌ adp_c + pi_c + udpamagdapaa_c		UDP-N-acetylmuramoyl-L-alanyl-D-glutamyl-meso-2,6-diaminoheptanedioate:D-alanyl-D-alanine ligase	6.3.2.10	R04617	udpamagdap[c] + alaala[c] + atp[c] -> udpamagdapaa[c] + adp[c] + pi[c]	Glycerolipid Metabolism	(CD630_26550)	0	1000
PGHDGM	phosglcdihexdec_c + dgludpalmgl_c ⇌ gpgl_c + mglucsyldpalmgl_c					phosglcdihexdec[c] + dgludpalmgl[c] <=> mglucsyldpalmgl[c] + gpgl[c]	Glycerolipid Metabolism		-1000	1000
PGMHDGM	phosglcditetdec_c + dgludmygl_c ⇌ gpgl_c + mglucsyldmygl_c					phosglcditetdec[c] + dgludmygl[c] <=> mglucsyldmygl[c] + gpgl[c]	Glycerolipid Metabolism		-1000	1000
PGOHDGM	phosglcdioctdec_c + digludstgl_c ⇌ gpgl_c + mglucsyldstgl_c					phosglcdioctdec[c] + digludstgl[c] <=> mglucsyldstgl[c] + gpgl[c]	Glycerolipid Metabolism		-1000	1000
CG3P	g3p_c + ctp_c ⇌ cdpg_c + ppi_c		glycerol-3-phosphate cytidylyltransferase	2.7.7.39	R00856	g3p[c] + ctp[c] -> cdpg[c] + ppi[c]	Glycerophospholipid Metabolism		0	1000
DHRG	dhap_c + nadh_c + h_c ⇌ g3p_c + nad_c		glycerol-3-phosphate dehydrogenase (NAD+)	1.1.1.94	R00842	dhap[c] + nadh[c] + h[c] -> g3p[c] + nad[c]	Glycerophospholipid Metabolism	(CD630_26300)	0	1000
DHRG2	dhap_c + nadph_c + h_c ⇌ g3p_c + nadp_c		glycerol-3-phosphate dehydrogenase (NADP+)	1.1.1.94	R00844	dhap[c] + nadph[c] + h[c] -> g3p[c] + nadp[c]	Glycerophospholipid Metabolism	(CD630_26300)	0	1000
ETHAAL	etha_c ⇌ acald_c + nh4_c		ethanolamine ammonia-lyase	4.3.1.7	R00749	etoa[c] <=> aald[c] + nh3[c]	Glycerophospholipid Metabolism	(CD630_19130 and CD630_19140)	0	1000
CDHG	ctp_c + dhex12dec3gp_c ⇌ ppi_c + cdpdhexdecglc_c					ctp[c] + 12dhexdec3gp[c] <=> ppi[c] + cdpdhexdecglc[c]	Glycerophospholipid Metabolism	(CD630_21350)	-1000	1000
CTHG	ctp_c + dtet12radecg3p_c ⇌ ppi_c + cdpdtetdecglc_c					ctp[c] + 12dtetradecg3p[c] <=> ppi[c] + cdpdtetdecglc[c]	Glycerophospholipid Metabolism	(CD630_21350)	-1000	1000
COHG	ctp_c + di12octdecg3p_c ⇌ ppi_c + cdpoctdecglc_c					ctp[c] + 12dgdioctdec[c] <=> ppi[c] + cdpoctdecglc[c]	Glycerophospholipid Metabolism	(CD630_21350)	-1000	1000
CHLD	cdpdhexdecglc_c + h2o_c ⇌ cmp_c + dhex12dec3gp_c					cdpdhexdecglc[c] + h2o[c] -> cmp[c] + 12dhexdec3gp[c]	Glycerophospholipid Metabolism		0	1000
CTLD	cdpdtetdecglc_c + h2o_c ⇌ cmp_c + dtet12radecg3p_c					cdpdtetdecglc[c] + h2o[c] -> cmp[c] + 12dtetradecg3p[c]	Glycerophospholipid Metabolism		0	1000
COLD	cdpoctdecglc_c + h2o_c ⇌ cmp_c + di12octdecg3p_c					cdpoctdecglc[c] + h2o[c] -> cmp[c] + 12dgdioctdec[c]	Glycerophospholipid Metabolism		0	1000
CHPHD	cdpdhexdecglc_c + g3p_c ⇌ cmp_c + pgpdihexdec_c					cdpdhexdecglc[c] g3p[c] -> cmp[c] + pgpdihexdec[c]	Glycerophospholipid Metabolism	(CD630_13270)	0	1000
CTPTHD	cdpdtetdecglc_c + g3p_c ⇌ cmp_c + pgpditetdec_c					cdpdtetdecglc[c] + g3p[c] -> cmp[c] + pgpditetdec[c]	Glycerophospholipid Metabolism	(CD630_13270)	0	1000
CDCPO	cdpoctdecglc_c + g3p_c ⇌ cmp_c + pgpdioctdec_c					cdpoctdecglc[c] + g3p[c] -> cmp[c] + pgpdioctdec[c]	Glycerophospholipid Metabolism	(CD630_13270)	0	1000
PGHHPD	pgpdihexdec_c + h2o_c ⇌ pi_c + h_c + phosglcdihexdec_c					pgpdihexdec[c] + h2o[c] -> phosglcdihexdec[c] + pi[c] + h[c]	Glycerophospholipid Metabolism		0	1000
PTDGT	pgpditetdec_c + h2o_c ⇌ pi_c + h_c + phosglcditetdec_c					pgpditetdec[c] + h2o[c] -> phosglcditetdec[c] + pi[c] + h[c]	Glycerophospholipid Metabolism		0	1000
PGOGO	pgpdioctdec_c + h2o_c ⇌ pi_c + h_c + phosglcdioctdec_c					pgpdioctdec[c] + h2o[c] -> phosglcdioctdec[c] + pi[c] + h[c]	Glycerophospholipid Metabolism		0	1000
PGHGP	2 phosglcdihexdec_c ⇌ glyc_c + palmcdlpn_c			2.7.8.-		2 phosglcdihexdec[c] -> palmcdlpn[c] + glyo[c]	Glycerophospholipid Metabolism	(CD630_01920) or (CD630_34040)	0	1000
PGTGM	2 phosglcditetdec_c ⇌ glyc_c + mycdlpn_c			2.7.8.-		2 phosglcditetdec[c] -> mycdlpn[c] + glyo[c]	Glycerophospholipid Metabolism	(CD630_01920) or (CD630_34040)	0	1000
PGOSC	2 phosglcdioctdec_c ⇌ glyc_c + strcdlpn_c			2.7.8.-		2 phosglcdioctdec[c] -> strcdlpn[c] + glyo[c]	Glycerophospholipid Metabolism	(CD630_01920) or (CD630_34040)	0	1000
PGHD	g3p_c + palmcoa_c ⇌ coa_c + hex1decg3p_c					g3p[c] + palmcoa[c] -> coa[c] + 1hexdecg3p[c]	Glycerophospholipid Metabolism	(CD630_11780)	0	1000
MGTD	g3p_c + myrstcoa_c ⇌ coa_c + tet1decg3p_c					g3p[c] + myrstcoa[c] -> coa[c] + 1tetdecg3p[c]	Glycerophospholipid Metabolism	(CD630_11780)	0	1000
SRGO	g3p_c + srcoa_c ⇌ coa_c + oct1decg3p_c					g3p[c] + srcoa[c] -> coa[c] + 1octdecg3p[c]	Glycerophospholipid Metabolism	(CD630_11780)	0	1000
SELP	sectrna_c ⇌ selprotein_c		Incorporation of Selenium in selenoproteins			sectrna[c] -> selprotein[c]	Inorganic Ion Transport and Metabolism	( CD630_24930 )	0	1000
SELPTRN	selnp_c + sertrnasec_c ⇌ h_c + pi_c + sectrna_c		selenocysteine synthase			selnp[c] + sertrnasec[c] -> h[c] + pi[c] + sectrna[c]	Inorganic Ion Transport and Metabolism	( CD630_24950) or ( CD630_36420 )	0	1000
SLGTH	4 gthrd_c + slnt_c + 2 h_c ⇌ 3 h2o_c + gthox_c + dgslnt_c		selenate glutathione reductase			4 gthrd[c] + 2 h[c] + slnt[c] -> dgslnt[c] + gthox[c] + 3 h2o[c]	Inorganic Ion Transport and Metabolism		0	1000
DGSLR	dgslnt_c + h_c + nadph_c ⇌ gthrd_c + nadp + gslnt_c		selenate glutathione reductase II			dgslnt[c] + h[c] + nadph[c] -> gslnt[c] + gth[c] + nadp[c]	Inorganic Ion Transport and Metabolism		0	1000
GSLR	gslnt_c + nadph_c ⇌ gthrd_c + nadp_c + seln_c		selenate glutathione reductase III			gslnt[c] + nadph[c] -> gth[c] + nadp[c] + seln[c]	Inorganic Ion Transport and Metabolism		0	1000
SELNP	seln_c + h2o_c + atp_c ⇌ amp_c + pi_c + selnp_c		Selenophosphate synthase			atp[c] + h2o[c] + seln[c] -> amp[c] + pi[c] + selnp[c]	Inorganic Ion Transport and Metabolism	( CD630_24960 )	0	1000
SELMR	sel_c + mql8_c ⇌ mqn8_c + h2o_c + slnt_c		selenate reductase			mql[c] + sel[c] -> h2o[c] + mqn[c] + slnt[c]	Inorganic Ion Transport and Metabolism	( CD630_20990 )	0	1000
SELt	sel_e + 2 h_c ⇌ 2 h_c + sel_c		selenate transport via proton symport			2 h[c] + sel[e] <=> 2 h[c] + sel[c]	Inorganic Ion Transport and Metabolism		-1000	1000
SERLTRN	atp_c + ser__L_c + trnasecys_c ⇌ amp_c + ppi_c + sertrnasec_c		Seryl-tRNA synthetase (selenocystein)			atp[c] + serL[c] + trnasecys[c] -> amp[c] + ppi[c] + sertrnasec[c]	Inorganic Ion Transport and Metabolism		0	1000
SLNTt	slnt_e + h_c ⇌ h_c + slnt_c		selenite transport			h[c] + slnt[e] -> h[c] + slnt[c]	Inorganic Ion Transport and Metabolism		0	1000
SELCYH	selencysthne_c + h2o_c ⇌ nh4_c + pyr_c + selenlhcys_c					selencysthne[c] + h2o[c] <=> nh3[c] + pyr[c] + selenlhcys[c]	Inorganic Ion Transport and Metabolism	(CD630_30290)	-1000	1000
SELCDH	selencysthne_c ⇌ a2m2prpnte_c + h_c + selenlhcys_c					selencysthne[c] <=> 2am2prpnte[c] + selenlhcys[c] + h[c]	Inorganic Ion Transport and Metabolism	(CD630_30290)	-1000	1000
TAGabc	atp_c + h2o_c + tagur_e ⇌ adp_c + tagur_c + h_c + pi_c		D-Tagaturonate transporter			tagd[e] + h2o[c] + atp[c] -> tagd[c] + pi[c] + adp[c]	ATP-driven transport		0	1000
PPATabc	atp_c + h2o_c + ppat_e ⇌ adp_c + ppat_c + h_c + pi_c		phosphonate ABC transporter ATP-binding protein			ppat[e] + atp[c] + h2o[c] -> ppat[c] + adp[c] + pi[c]	ATP-driven transport	(CD630_35330) or (CD630_35340)	0	1000
GLUabc	atp_c + h2o_c + glu__L_e ⇌ adp_c + glu__L_c + h_c + pi_c		amino-acid ABC transport (L-glutamate)			gluL[e] + atp[c] + h2o[c] -> gluL[c] + adp[c] + pi[c]	ATP-driven transport	(CD630_17750) or (CD630_17760) or (CD630_21720) or (CD630_07520) or (CD630_07510)	0	1000
ASNabc	atp_c + h2o_c + asn__L_e ⇌ adp_c + asn__L_c + h_c + pi_c		L-asparagine transporter			asnL[e] + atp[c] + h2o[c] -> asnL[c] + adp[c] + pi[c]	ATP-driven transport	(CD630_17750) or (CD630_17760) or (CD630_21720) or (CD630_07520) or (CD630_07510)	0	1000
GLYBabc	atp_c + h2o_c + glyb_e ⇌ adp_c + glyb_c + h_c + pi_c		glycine betaine ABC transporter			glyb[e] + atp[c] + h2o[c] -> glyb[c] + adp[c] + pi[c]	ATP-driven transport	(CD630_09000 and CD630_09010 and CD630_32150)	0	1000
ASPabc	atp_c + h2o_c + asp__L_e ⇌ adp_c + asp__L_c + h_c + pi_c		L-aspartate transporter			aspL[e] + atp[c] + h2o[c] -> aspL[c] + adp[c] + pi[c]	ATP-driven transport	(CD630_17750) or (CD630_17760) or (CD630_21720) or (CD630_07520) or (CD630_07510)	0	1000
PTRCabc	atp_c + h2o_c + ptrc_e ⇌ adp_c + h_c + pi_c + ptrc_c		putrescine ABC transport			ptrc[e] + atp[c] + h2o[c] -> ptrc[c] + adp[c] + pi[c]	ATP-driven transport	(CD630_10240 and CD630_10260 and CD630_10250 and CD630_10270)	0	1000
METDabc	atp_c + h2o_c + met__D_e ⇌ adp_c + h_c + met__D_c + pi_c		D-methionine ABC transporter			metD[e] + atp[c] + h2o[c] -> metD[c] + adp[c] + pi[c]	ATP-driven transport	(CD630_14890 and CD630_14900 and CD630_14910 and CD630_16530)	0	1000
CHLabc	atp_c + h2o_c + chol_e ⇌ adp_c + chol_c + h_c + pi_c		choline ABC transporter			chol[e] + atp[c] + h2o[c] -> chol[c] + adp[c] + pi[c]	ATP-driven transport	(CD630_09000 and CD630_09010 and CD630_32150)	0	1000
NAabc	atp_c + h2o_c + na_e ⇌ adp_c + na_c + h_c + pi_c		sodium extrusion ABC transporter			na[e] + atp[c] + h2o[c] -> na[c] + adp[c] + pi[c]	ATP-driven transport	(CD630_16140) or (CD630_16590) or (CD630_05910) or (CD630_16150)	0	1000
GLNabc	atp_c + h2o_c + gln__L_e ⇌ adp_c + gln__L_c + h_c + pi_c		amino-acid ABC transport (L-glutamine)			glnL[e] + atp[c] + h2o[c] -> glnL[c] + adp[c] + pi[c]	ATP-driven transport	(CD630_17750) or (CD630_17760) or (CD630_21720) or (CD630_07520) or (CD630_07510)	0	1000
PIabc	atp_c + h2o_c + pi_e ⇌ adp_c + h_c + 2.0 pi_c		phosphate active transporter	3.6.3.27		pi[e] + atp[c] + h2o[c] -> pi[c] + adp[c] + pi[c]	ATP-driven transport	(CD630_32630) or (CD630_32620) or (CD630_32680) or (CD630_32610)	0	1000
ARGabc	atp_c + h2o_c + arg__L_e ⇌ adp_c + arg__L_c + h_c + pi_c		L-arginine transporter			argL[e] + atp[c] + h2o[c] -> argL[c] + adp[c] + pi[c]	ATP-driven transport	(CD630_17750) or (CD630_17760) or (CD630_21720) or (CD630_07520) or (CD630_07510)	0	1000
HISabc	atp_c + h2o_c + his__L_e ⇌ adp_c + h_c + his__L_c + pi_c		amino-acid ABC transport (L-histidine)			his[e] + atp[c] + h2o[c] -> his[c] + adp[c] + pi[c]	ATP-driven transport	(CD630_17750) or (CD630_17760) or (CD630_21720) or (CD630_07520) or (CD630_07510)	0	1000
TYRabc	atp_c + h2o_c + tyr__L_e ⇌ adp_c + tyr__L_c + h_c + pi_c		amino-acid ABC transport (L-tyrosine)			tyrL[e] + atp[c] + h2o[c] -> tyrL[c] + adp[c] + pi[c]	ATP-driven transport	(CD630_17750) or (CD630_17760) or (CD630_21720) or (CD630_07520) or (CD630_07510)	0	1000
ZNabc	atp_c + h2o_c + zn2_e ⇌ adp_c + h_c + pi_c + zn2_c		zinc exporter ABC transport	3.6.3.5		zn2[c] + atp[c] + h2o[c] -> zn2[e] + adp[c] + pi[c]	ATP-driven transport	(CD630_03130)	0	1000
G3Pabc	atp_c + h2o_c + g3p_e ⇌ adp_c + g3p_c + h_c + pi_c		glycerol-3-phosphate-transporting ATPase	3.6.3.20		g3p[e] + atp[c] + h2o[c] -> g3p[c] + adp[c] + pi[c]	ATP-driven transport	(CD630_34170 and CD630_34160 and CD630_34150 and CD630_34140)	0	1000
FE2abc	atp_c + h2o_c + fe2_e ⇌ adp_c + fe2_c + h_c + pi_c		Iron atp driven transport	3.6.3.34		fe2[e] + atp[c] + h2o[c] -> adp[c] + pi[c] + fe2[c]	ATP-driven transport	(CD630_16470) or (CD630_16480) or (CD630_16490) or (CD630_16500)	0	1000
NO3abc	atp_c + h2o_c + no3_e ⇌ adp_c + no3_c + h_c + pi_c		Nitrate ATP transporter			no3[e] + atp[c] + h2o[c] -> no3[c] + adp[c] + pi[c]	ATP-driven transport	(CD630_10000 and CD630_10010 and CD630_09990) or (CD630_19790 and CD630_19780 and CD630_19800) or (CD630_23610) or (CD630_23650) or (CD630_19040 and CD630_29890 and CD630_29900)	0	1000
CYSabc	atp_c + h2o_c + cys__L_e ⇌ adp_c + cys__L_c + h_c + pi_c		amino-acid ABC transport (L-cysteine)			cysL[e] + atp[c] + h2o[c] -> cysL[c] + adp[c] + pi[c]	ATP-driven transport	(CD630_17750) or (CD630_17760) or (CD630_21720) or (CD630_07520) or (CD630_07510)	0	1000
CO1abc	atp_c + h2o_c + co1dam_e ⇌ adp_c + co1dam_c + h_c + pi_c		Vitamin B12 transport	3.6.3.33		c1ala[e] + h2o[c] + atp[c] -> c1ala[c] + pi[c] + adp[c]	ATP-driven transport	(CD630_28750 and CD630_28760 and CD630_28780) or (CD630_29750 and CD630_28770 and CD630_28780)	0	1000
METabc	atp_c + h2o_c + met__L_e ⇌ adp_c + h_c + met__L_c + pi_c		amino-acid ABC transport (L-methionine)			metL[e] + atp[c] + h2o[c] -> metL[c] + adp[c] + pi[c]	ATP-driven transport	(CD630_17750) or (CD630_17760) or (CD630_21720) or (CD630_07520) or (CD630_07510)	0	1000
TRPabc	atp_c + h2o_c + trp__L_e ⇌ adp_c + trp__L_c + h_c + pi_c		amino-acid ABC transport (L-tryptophan)			trpL[e] + atp[c] + h2o[c] -> trpL[c] + adp[c] + pi[c]	ATP-driven transport	(CD630_17750) or (CD630_17760) or (CD630_21720) or (CD630_07520) or (CD630_07510)	0	1000
SPMDabc	atp_c + h2o_c + spmd_e ⇌ adp_c + h_c + pi_c + spmd_c		spermine ABC transport			spmd[e] + atp[c] + h2o[c] -> spmd[c] + adp[c] + pi[c]	ATP-driven transport	(CD630_10240) or (CD630_10260)	0	1000
LYSabc	atp_c + h2o_c + lys__L_e ⇌ adp_c + h_c + lys__L_c + pi_c		amino-acid ABC transport (L-lysine)			lysL[e] + atp[c] + h2o[c] -> lysL[c] + adp[c] + pi[c]	ATP-driven transport	(CD630_17750) or (CD630_17760) or (CD630_21720) or (CD630_07520) or (CD630_07510)	0	1000
LEUabc	atp_c + h2o_c + leu__L_e ⇌ adp_c + h_c + leu__L_c + pi_c		amino-acid ABC transport (L-leucine)			leuL[e] + atp[c] + h2o[c] -> leuL[c] + adp[c] + pi[c]	ATP-driven transport	(CD630_17750) or (CD630_17760) or (CD630_21720) or (CD630_07520) or (CD630_07510)	0	1000
ALAabc	atp_c + h2o_c + ala__L_e ⇌ adp_c + ala__L_c + h_c + pi_c		L-alanine transporter			alaL[e] + atp[c] + h2o[c] -> alaL[c] + adp[c] + pi[c]	ATP-driven transport	(CD630_17750) or (CD630_17760) or (CD630_21720) or (CD630_07520) or (CD630_07510)	0	1000
PHEabc	atp_c + h2o_c + phe__L_e ⇌ adp_c + phe__L_c + h_c + pi_c		amino-acid ABC transport (L-phenylalanine)			pheL[e] + atp[c] + h2o[c] -> pheL[c] + adp[c] + pi[c]	ATP-driven transport	(CD630_17750) or (CD630_17760) or (CD630_21720) or (CD630_07520) or (CD630_07510)	0	1000
COBabc	atp_c + h2o_c + cobya_e ⇌ adp_c + cobya_c + h_c + pi_c		The ATP-binding Cassette (ABC) Superfamily	3.6.3.-		cobalt[e] + atp[c] + h2o[c] -> adp[c] + cobalt[c] + pi[c]	ATP-driven transport	(CD630_01010 and CD630_01000 and CD630_01020 and CD630_03250 and CD630_03240) or (CD630_03270 and CD630_03260 and CD630_03250 and CD630_03240) or (CD630_04310 and CD630_04300)	0	1000
CA2abc	atp_c + h2o_c + ca2_e ⇌ adp_c + ca2_c + h_c + pi_c		Calcium ATP dependent transport	3.6.3.8		ca2[e] + atp[c] + h2o[c] -> ca2[c] + adp[c] + pi[c]	ATP-driven transport	(CD630_18240) or (CD630_25030) or (CD630_16370) or (CD630_28330)	0	1000
VALabc	atp_c + h2o_c + val__L_e ⇌ adp_c + h_c + pi_c + val__L_c		amino-acid ABC transport (L-valine)			valL[e] + atp[c] + h2o[c] -> valL[c] + adp[c] + pi[c]	ATP-driven transport	(CD630_17750) or (CD630_17760) or (CD630_21720) or (CD630_07520) or (CD630_07510)	0	1000
PROabc	atp_c + h2o_c + pro__L_e ⇌ adp_c + h_c + pi_c + pro__L_c		amino-acid ABC transport (L-proline)			proL[e] + atp[c] + h2o[c] -> proL[c] + adp[c] + pi[c]	ATP-driven transport	(CD630_17750) or (CD630_17760) or (CD630_21720) or (CD630_07520) or (CD630_07510)	0	1000
PMG2abc	atp_c + h2o_c + mg2_e ⇌ adp_c + h_c + pi_c + mg2_c		P-type magnesium transporter	3.6.3.2		mg2[e] + atp[c] + h2o[c] -> mg2[c] + adp[c] + pi[c]	ATP-driven transport	(CD630_33730) or (CD630_33770)	0	1000
THRabc	atp_c + h2o_c + thr__L_e ⇌ adp_c + h_c + pi_c + thr__L_c		amino-acid ABC transport (L-threonine)			thrL[e] + atp[c] + h2o[c] -> thrL[c] + adp[c] + pi[c]	ATP-driven transport	(CD630_17750) or (CD630_17760) or (CD630_21720) or (CD630_07520) or (CD630_07510)	0	1000
Kabc	atp_c + h2o_c + k_e ⇌ adp_c + h_c + k_c + pi_c		potassium transport	3.6.3.12		k[e] + atp[c] + h2o[c] -> k[c] + adp[c] + pi[c]	ATP-driven transport	(CD630_15910 and CD630_15920 and CD630_15930)	0	1000
GLYabc	atp_c + h2o_c + gly_e ⇌ adp_c + gly_c + h_c + pi_c		amino-acid ABC transport (glycine)			gly[e] + atp[c] + h2o[c] -> gly[c] + adp[c] + pi[c]	ATP-driven transport	(CD630_17750) or (CD630_17760) or (CD630_21720) or (CD630_07520) or (CD630_07510)	0	1000
MG2abc	atp_c + h2o_c + mg2_e ⇌ adp_c + h_c + mg2_c + pi_c		magnesium ABC transporter			mg2[e] + atp[c] + h2o[c] -> mg2[c] + adp[c] + pi[c]	ATP-driven transport	(CD630_33750) or (CD630_16590) or (CD630_05910)	0	1000
SERabc	atp_c + h2o_c + ser__L_e ⇌ adp_c + h_c + pi_c + ser__L_c		amino-acid ABC transport (L-serine)			serL[e] + atp[c] + h2o[c] -> serL[c] + adp[c] + pi[c]	ATP-driven transport	(CD630_17750) or (CD630_17760) or (CD630_21720) or (CD630_07520) or (CD630_07510)	0	1000
ILEabc	atp_c + h2o_c + ile__L_e ⇌ adp_c + h_c + ile__L_c + pi_c		amino-acid ABC transport (L-isoleucine)			ileL[e] + atp[c] + h2o[c] -> ileL[c] + adp[c] + pi[c]	ATP-driven transport	(CD630_17750) or (CD630_17760) or (CD630_21720) or (CD630_07520) or (CD630_07510)	0	1000
RIBabc	atp_c + h2o_c + rib__D_e ⇌ adp_c + h_c + pi_c + rib__D_c		ribose ABC transporter			ribD[e] + atp[c] + h2o[c] -> ribD[c] + adp[c] + pi[c]	ATP-driven transport	(CD630_03010 and CD630_03020 and CD630_03000) or (CD630_15870 and CD630_15880 and CD630_15890)	0	1000
RAFFabc	atp_c + h2o_c + raffin_e ⇌ adp_c + h_c + pi_c + raffin_c		Raffinose transport	3.6.3.18		raf[e] + atp[c] + h2o[c] -> adp[c] + raf[c] + pi[c]	ATP-driven transport		0	1000
CO2t	co2_e ⇌ co2_c		carbon dioxide diffusion			co2[e] <=> co2[c]	Diffusion		-1000	1000
H2Ot	h2o_e ⇌ h2o_c		water diffusion			h2o[e] <=> h2o[c]	Diffusion		-1000	1000
ETOHt	etoh_e ⇌ etoh_c		ethanol transport			eto[e] <=> eto[c]	Diffusion		-1000	1000
HCO3t	hco3_e ⇌ hco3_c		hco3 transport			hco3[e] <=> hco3[c]	Diffusion		-1000	1000
ACEt	acetone_e ⇌ acetone_c		acetone export			at[c] -> at[e]	Diffusion		0	1000
H2t	h2_e ⇌ h2_c		hydrogen diffusion			h2[e] <=> h2[c]	Diffusion		-1000	1000
MANt2	h_e + man_e ⇌ h_c + man_c		alpha-D-mannose Transport			adman[e] + h[e] -> adman[c] + h[c]	Secondary transporters	(CD630_25490)	0	1000
GLCAt2	h_e + Glc_aD_e ⇌ h_c + Glc_aD_c		alpha-D-glucose Transport			glcAD[e] + h[e] -> glcAD[c] + h[c]	Secondary transporters	(CD630_25490)	0	1000
URIt2	h_e + uri_e ⇌ h_c + uri_c		uridine transport			uri[e] + h[e] -> h[c] + uri[c]	Secondary transporters		0	1000
URAt2	h_e + ura_e ⇌ h_c + ura_c		uracil transport			ura[e] + h[e] -> h[c] + ura[c]	Secondary transporters	(CD630_25940) or (CD630_31800)	0	1000
NAt3_1	na1_c + h_e ⇌ h_c + na1_e		sodium ion:proton antiporter			na[e] + h[c] <=> na[c] + h[e]	Secondary transporters	(CD630_04490) or (CD630_16550) or (CD630_27340) or (CD630_21020) or (CD630_26691)	-1000	1000
NAt4	na1_c + ca2_e ⇌ ca2_c + na1_e		Calcium:Sodium antiport			ca2[e] + na[c] -> ca2[c] + na[e]	Secondary transporters	(CD630_07600)	0	1000
XYLt2	h_e + xyl__D_e ⇌ h_c + xyl__D_c		D-xylose Transport			xyld[e] + h[e] -> xyld[c] + h[c]	Secondary transporters	(CD630_25490)	0	1000
ACt2	h_e + ac_e ⇌ h_c + ac_c		Acetate Transport			ac[c] + h[c] <=> ac[e] + h[e]	Secondary transporters		-1000	1000
GLCNt2	h_e + glcn_e ⇌ h_c + glcn_c		gluconate permease			glcn[e] + h[e] -> glcn[c] + h[c]	Secondary transporters	(CD630_28120) or (CD630_17370)	0	1000
NAt5	na1_e + pi_e ⇌ na1_c + pi_c		sodium-dependent phosphate transporter			pi[e] + na[e] -> pi[c] + na[c]	Secondary transporters	(CD630_32860) or (CD630_17290)	0	1000
DADNt2	dad_2_e + h_e ⇌ dad_2_c + h_c		deoxyadenosine transport			dad[e] + h[e] -> h[c] + dad[c]	Secondary transporters		0	1000
DCYTt2	dcyt_e + h_e ⇌ dcyt_c + h_c		deoxycytidine transport			dcyt[e] + h[e] -> h[c] + dcyt[c]	Secondary transporters		0	1000
CELBt2	cellb_e + h_e ⇌ cellb_c + h_c		cellobiose import			celb[e] + h[e] -> celb[c] + h[c]	Secondary transporters	(CD630_25490)	0	1000
THMDt2	h_e + thymd_e ⇌ h_c + thymd_c		thymidine transport			thymd[e] + h[e] -> h[c] + thymd[c]	Secondary transporters		0	1000
LACLt2	lac__L_e + h_e ⇌ lac__L_c + h_c					h[e] + lacS[e] <=> h[c] + lacS[c]	Secondary transporters		-1000	1000
MALt2	mal__L_e + h_e ⇌ mal__L_c + h_c		(S)-malate transport			malS[e] + h[c] -> malS[c] + h[e]	Secondary transporters	(CD630_21240) or (CD630_31690)	0	1000
RIBFLVt2	h_e + ribflv_e ⇌ h_c + ribflv_c		riboflavin transport			ribflv[e] + h[e] <=> ribflv[c] + h[c]	Secondary transporters		-1000	1000
HXANt2r	h_e + hxan_e ⇌ h_c + hxan_c		hypoxanthine transport			hxan[e] + h[e] -> h[c] + hxan[c]	Secondary transporters		0	1000
DD2Gt2	2ddglcn_e + h_e ⇌ 2ddglcn_c + h_c		2-keto-3-deoxygluconate permease			2dh3dg[e] + h[e] -> 2dh3dg[c] + h[c]	Secondary transporters	(CD630_30040) or (CD630_28700)	0	1000
NAt6	na1_e + h_e ⇌ na1_c + h_c		sodium:H+ symporter			na[e] + h[e] -> na[c] + h[c]	Secondary transporters	(CD630_35750) or (CD630_22390) or (CD630_22020) or (CD630_06820) or (CD630_06570) or (CD630_36160)	0	1000
SBTt2	sbt__D_e + h_e ⇌ sbt__D_c + h_c		D-sorbitol import			sor[e] + h[e] -> sor[c] + h[c]	Secondary transporters	(CD630_25490)	0	1000
MALTt2	h_e + malt_e ⇌ h_c + malt_c		maltose import			malt[e] + h[e] -> malt[c] + h[c]	Secondary transporters	(CD630_25490)	0	1000
Kt2r	h_e + k_e ⇌ h_c + k_c		potassium ion uptake			k[e] + h[e] -> k[c] + h[c]	Secondary transporters	(CD630_06960)	0	1000
CSNt2	csn_e + h_e ⇌ csn_c + h_c		cytosine:H+ cotransport			csn[e] + h[e] -> csn[c] + h[c]	Secondary transporters	(CD630_27380) or (CD630_17160)	0	1000
SUCRt2	h_e + sucr_e ⇌ h_c + sucr_c		sucrose import			sucr[e] + h[e] -> sucr[c] + h[c]	Secondary transporters	(CD630_25490)	0	1000
INSt2	h_e + ins_e ⇌ h_c + ins_c		inosine transport			ins[e] + h[e] -> h[c] + ins[c]	Secondary transporters		0	1000
ABG4t2	h_e + abg4_e ⇌ h_c + abg4_c		aminobenzoyl-glutamate transport			4abg[e] + h[e] -> 4abg[c] + h[c]	Secondary transporters	(CD630_28350) or (CD630_31000)	0	1000
ARBt2r	arab__L_e + h_e ⇌ arab__L_c + h_c		L-arabinose import			arab[e] + h[e] -> arab[c] + h[c]	Secondary transporters	(CD630_25490)	0	1000
ACNAMt2	h_e + acnam_e ⇌ h_c + acnam_c		Transport of N-acetylneuraminate			acnam[e] + h[e] -> acnam[c] + h[c]	Secondary transporters	(CD630_25490)	0	1000
XANt2	h_e + xan_e ⇌ h_c + xan_c		xanthine permease			xan[e] + h[e] -> xan[c] + h[c]	Secondary transporters	(CD630_20750) or (CD630_20910) or (CD630_20900)	0	1000
GALt2_2	gal_e + 2.0 h_e ⇌ gal_c + 2.0 h_c		beta-D-galactose import			gal[e] + h[e] -> gal[c] + h[c]	Secondary transporters	(CD630_25490)	0	1000
SO3t	na1_e + so3_e ⇌ na1_c +so3 _c		sodium:sulfite symporter			na[e] + so3[e] -> na[c] + so3[c]	Secondary transporters	(CD630_07980) or (CD630_21090)	0	1000
XANt3	xan_e + ura_e ⇌ xan_c + ura_c		xanthine:uracil cotransport			xan[e] + ura[e] -> xan[c] + ura[c]	Secondary transporters	(CD630_21070)	0	1000
ALAt4	ala__L_e + na1_e ⇌ ala__L_c + na1_c		sodium ion:alanine symporter			na[e] + alaL[e] -> na[c] + alaL[c]	Secondary transporters	(CD630_16960) or (CD630_22760) or (CD630_24220)	0	1000
ADNt2	adn_e + h_e ⇌ adn_c + h_c		adenosine transport			adn[e] + h[e] -> h[c] + adn[c]	Secondary transporters		0	1000
GLCt2	glc__D_e + h_e ⇌ glc__D_c + h_		beta-D-glucose import			glc[e] + h[e] -> glc[c] + h[c]	Secondary transporters		0	1000
GLUt4	glu__L_e + na1_e ⇌ glu__L_c + na1_c		glutamate:sodium cotransport			gluL[e] + 2 na[e] -> gluL[c] + 2 na[c]	Secondary transporters	(CD630_17460) or (CD630_25410)	0	1000
CHORt2	h_e + chor_e ⇌ chor_c + h_c		chorismate transport			chor[e] + h[e] <=> chor[c] + h[c]	Secondary transporters		-1000	1000
ASPt2	na1_e + asp__L_e ⇌ na1_c +asp__L _c		proton/sodium ion:glutamate/aspartate symporter			na[e] + aspL[e] -> na[c] + aspL[c]	Secondary transporters	(CD630_25410)	0	1000
AKGt	akg_e ⇌ akg_c					2oglut[e] <=> 2oglut[c]	Transport of unknown mechanism		-1000	1000
MEVRt	mevR_e ⇌ mevR_c		(R)-mevalonate transport			mevR[e] <=> mevR[c]	Transport of unknown mechanism		-1000	1000
XYLt	xyl__D_e ⇌ xyl__D_c		D-xylose import			xyld[e] -> xyld[c]	Transport of unknown mechanism	(CD630_30670 and CD630_30680 and CD630_30700 and CD630_30690) or (CD630_00340)	0	1000
IBUTt	isobuta_c ⇌ isobuta_e		Isobutyric acid transport			isobuta[c] -> isobuta[e]	Transport of unknown mechanism		0	1000
FE2t	fe2_e ⇌ fe2_c		Ferrous iron transport			fe2[e] -> fe2[c]	Transport of unknown mechanism	(CD630_14780) or (CD630_15180) or (CD630_32730) or (CD630_14790) or (CD630_15170) or (CD630_32740) or (CD630_14770) or (CD630_09020) or (CD630_18310) or (CD630_21220) or (CD630_28320) or (CD630_32700) or (CD630_35200)	0	1000
IVALt	ival_c ⇌ ival_e		Isovalerate transport			ival[c] -> ival[e]	Transport of unknown mechanism		0	1000
DHPt	dhptd_c ⇌ dhptd_e		(4S)-4,5-dihydroxypentan-2,3-dione transporter			4s45dhp23do[c] -> 4s45dhp23do[e]	Transport of unknown mechanism		0	1000
Ht	h_e ⇌ h_c		H+ Transport			h[e] <=> h[c]	Transport of unknown mechanism		-1000	1000
DH23t	23dhb_c ⇌ 23dhb_e		2,3-dihydroxybenzoate Transporter			23dhbz[c] -> 23dhbz[e]	Transport of unknown mechanism		0	1000
HAMt	ham_e ⇌ ham_c		Hydroxylamine transporter			hoam[e] -> hoam[c]	Transport of unknown mechanism		0	1000
GTHOXt	gthox_e ⇌ gthox_c					gthox[e] <=> gthox[c]	Transport of unknown mechanism		-1000	1000
GTHRDtr	gthrd_c ⇌ gthrd_r					gth[e] <=> gth[c]	Transport of unknown mechanism		-1000	1000
FUMtr	fum_e ⇌ fum_c					fum[e] <=> fum[c]	Transport of unknown mechanism		-1000	1000
ESCULt	escul_e ⇌ escul_c		Esculin transport			escul[e] -> escul[c]	Transport of unknown mechanism		0	1000
D23APt	23dappa_e ⇌ 23dappa_c		2,3-diaminopropanoate transporter			23diap[e] -> 23diap[c]	Transport of unknown mechanism		0	1000
PYDXNtr	pydxn_e ⇌ pydxn_c		Pyridoxine Transport			pyin[e] <=> pyin[c]	Transport of unknown mechanism		-1000	1000
ESCUTt	escut_c ⇌ escut_e		Esculetin transport			escut[c] -> escut[e]	Transport of unknown mechanism		0	1000
AM2Et	2ameph_e ⇌ 2ameph_c		(2-aminoethyl)phosphonate transporter			2aepat[e] -> 2aepat[c]	Transport of unknown mechanism		0	1000
BTNt	btn_e ⇌ btn_c		Biotin transport			bio[e] -> bio[c]	Transport of unknown mechanism	(CD630_29710)	0	1000
PNTRt	pnto__R_e ⇌ pnto__R_c		(R)-pantothenate transport			pntoR[e] <=> pntoR[c]	Transport of unknown mechanism		-1000	1000
CDPGt	cdpg_e ⇌ cdpg_c		CDP-glycerol:poly(glycerophosphate) glycerophosphotransferase			cdpg[e] -> cdpg[c]	Transport of unknown mechanism	(CD630_02440)	0	1000
IBTOLt	ibtol_e ⇌ ibtol_c		isobutanol transport			ibtol[c] -> ibtol[e]	Transport of unknown mechanism		0	1000
COBYt	cobya_e ⇌ cobya_c		cobalt transporter			cobalt[e] -> cobalt[c]	Transport of unknown mechanism	(CD630_09020) or (CD630_18310) or (CD630_21220) or (CD630_28320) or (CD630_35200)	0	1000
GLYCt	glyc_c ⇌ glyc_e		glycerol transport			glyo[e] <=> glyo[c]	Transport of unknown mechanism		-1000	1000
M2Bt	m2but_c ⇌ m2but_e		2-Methylbutyric acid transport			2mbut[c] -> 2mbut[e]	Transport of unknown mechanism		0	1000
ADtr	ad_e ⇌ ad_c		Acetamide transport			actid[c] -> actid[e]	Transport of unknown mechanism		0	1000
NACt	nac_e ⇌ nac_c		nicotinate transporter			nac[e] -> nac[c]	Transport of unknown mechanism	(CD630_22560)	0	1000
ETHAt	etha_e ⇌ etha_c		ethanolamine transporter			etoa[e] -> etoa[c]	Transport of unknown mechanism	(CD630_19240) or (CD630_07420)	0	1000
A5PNt	a5pn_c ⇌ a5pn_e		5-aminopentanoate transport			5apn[c] -> 5apn[e]	Transport of unknown mechanism		0	1000
DTBTt	dtbt_e ⇌ dtbt_c		dethiobiotin transport			dethio[e] -> dethio[c]	Transport of unknown mechanism		0	1000
THMt	thm_e ⇌ thm_c		thiamin transport			thm[e] <=> thm[c]	Transport of unknown mechanism		-1000	1000
ABZ4t	4abz_e ⇌ 4abz_c		p-Aminobenzoic acid transport			4abz[e] -> 4abz[c]	Transport of unknown mechanism		0	1000
M4POt	m4po_c ⇌ m4po_e		4-methylphenol			4mpo[c] -> 4mpo[e]	Transport of unknown mechanism		0	1000
PIt	pi_c ⇌ pi_e		phosphate passive transporter			pi[e] <=> pi[c]	Transport of unknown mechanism		-1000	1000
ICAPt	isocap_c ⇌ isocap_e		Isocaproate transport			isocap[c] -> isocap[e]	Transport of unknown mechanism		0	1000
NH4t	nh4_e ⇌ nh4_c		ammonia transport			nh3[e] <=> nh3[c]	Transport of unknown mechanism		-1000	1000
NCAMt	ncam_e ⇌ ncam_c		nicotinamide transport			ncam[e] -> ncam[c]	Transport of unknown mechanism		0	1000
TMAMt	tmam_e ⇌ tmam_c		trimethylamine transport			tmam[e] <=> tmam[c]	Transport of unknown mechanism		-1000	1000
SUCCt	succ_e ⇌ succ_c		succinate transport			succ[e] <=> succ[c]	Transport of unknown mechanism		-1000	1000
EX_tre_e	tre_e -->
EX_dachi_e	dachi_e -->
EX_ac_e	ac_e -->
EX_cdpg_e	cdpg_e -->
EX_etoh_e	etoh_e -->
EX_malt_e	malt_e -->
EX_galt_e	galt_e -->
EX_Glc_aD_e	Glc_aD_e -->
EX_glyc_e	glyc_e -->
EX_d23hb_e	d23hb_e -->
EX_isobuta_e	isobuta_e -->
EX_fe2_e	fe2_e -->
EX_m4po_e	m4po_e -->
EX_tmam_e	tmam_e -->
EX_ad_e	ad_e -->
EX_tagur_e	tagur_e -->
EX_ca2_e	ca2_e -->
EX_acetone_e	acetone_e -->
EX_m2but_e	m2but_e -->
EX_xan_e	xan_e -->
EX_2ddglcn_e	2ddglcn_e -->
EX_escut_e	escut_e -->
EX_escul_e	escul_e -->
EX_gthrd_e	gthrd_e -->
EX_mevR_e	mevR_e -->
EX_csn_e	csn_e -->
EX_fuc_e	fuc_e -->
EX_xyl__D_e	xyl__D_e -->
EX_tyr__L_e	tyr__L_e -->
EX_dhptd_e	dhptd_e -->
EX_acnam_e	acnam_e -->
EX_sbt__D_e	sbt__D_e -->
EX_raffin_e	raffin_e -->
EX_arab__L_e	arab__L_e -->
EX_cellb_e	cellb_e -->
EX_ptrc_e	ptrc_e -->
EX_abg4_e	abg4_e -->
EX_ibtol_e	ibtol_e -->
EX_gal_bD_e	gal_bD_e -->
EX_ppat_e	ppat_e -->
EX_succ_e	succ_e -->
EX_isocap_e	isocap_e -->
EX_for_e	for_e -->
EX_dtbt_e	dtbt_e -->
EX_glcn_e	glcn_e -->
EX_no2_e	no2_e -->
EX_23dappa_e	23dappa_e -->
EX_man_e	man_e -->
EX_a5pn_e	a5pn_e -->
EX_g3p_e	g3p_e -->
EX_2ameph_e	2ameph_e -->
EX_man6pglyc_e	man6pglyc_e -->
EX_ival_e	ival_e -->
EX_acgam_e	acgam_e -->
EX_mal__L_e	mal__L_e -->
EX_tgt_e	tgt_e -->
EX_nh4_e	nh4_e -->
EX_sucr_e	sucr_e -->
EX_uaccg_e	uaccg_e -->
EX_glyb_e	glyb_e -->
EX_spmd_e	spmd_e -->
EX_ham_e	ham_e -->
EX_met__D_e	met__D_e -->
EX_etha_e	etha_e -->
EX_no3_e	no3_e -->
EX_akg_e	akg_e -->
EX_sel_e	sel_e -->
EX_slnt_e	slnt_e -->
EX_gthox_e	gthox_e -->
EX_lac__L_e	lac__L_e -->
EX_fum_e	fum_e -->
EX_chor_e	chor_e ⇌		Exchange chorismate			-> chor[e]	Exchange		0	1000
EX_phe__L_e	phe__L_e ⇌		Exchange L-phenylalanine			-> pheL[e]	Exchange		0	1000
EX_fru_e	fru_e ⇌		Exchange D-fructose			-> fru[e]	Exchange		0	1000
EX_ser__L_e	ser__L_e ⇌		Exchange L-serine			-> serL[e]	Exchange		0	1000
EX_cys__L_e	cys__L_e ⇌		Exchange L-cysteine			-> cysL[e]	Exchange		0	1000
EX_adn_e	adn_e ⇌		Exchange adenosine			-> adn[e]	Exchange		0	1000
EX_dcyt_e	dcyt_e ⇌		Exchange deoxycytidine			-> dcyt[e]	Exchange		0	1000
EX_mnl_e	mnl_e ⇌		Exchange mannitol			-> mnl[e]	Exchange		0	1000
			Exchange D-Tagaturonate			-> tagd[e]	Exchange		0	1000
EX_k_e	k_e ⇌		Exchange K+			-> k[e]	Exchange		0	1000
EX_so3_e	so3_e ⇌		Exchange sulfite			-> so3[e]	Exchange		0	1000
EX_chol_e	chol_e ⇌		Exchange choline			-> chol[e]	Exchange		0	1000
EX_uri_e	uri_e ⇌		Exchange uridine			-> uri[e]	Exchange		0	1000
EX_ura_e	ura_e ⇌		Exchange uracil			-> ura[e]	Exchange		0	1000
EX_glc__D_e	glc__D_e ⇌		Exchange beta-D-glucose			-> glc[e]	Exchange		0	1000
EX_nac_e	nac_e ⇌		Exchange nicotinate			-> nac[e]	Exchange		0	1000
EX_arg__L_e	arg__L_e ⇌		Exchange L-arginine			-> argL[e]	Exchange		0	1000
			Exchange UDP-N-acetylglucosamine-enolpyruvate			-> udpagaepyr[e]	Exchange		0	1000
EX_hxan_e	hxan_e ⇌		Exchange hypoxanthine			-> hxan[e]	Exchange		0	1000
EX_met__L_e	met__L_e ⇌		Exchange L-methionine			-> metL[e]	Exchange		0	1000
EX_thm_e	thm_e ⇌		Exchange thiamin			-> thm[e]	Exchange		0	1000
EX_pro__L_e	pro__L_e ⇌		Exchange L-proline			-> proL[e]	Exchange		0	1000
EX_asp__L_e	asp__L_e ⇌		Exchange L-aspartate			-> aspL[e]	Exchange		0	1000
EX_ribflv_e	ribflv_e ⇌		Exchange riboflavin			-> ribflv[e]	Exchange		0	1000
EX_hco3_e	hco3_e ⇌		Exchange bicarbonate			-> hco3[e]	Exchange		0	1000
EX_h_e	h_e ⇌		Exchange H+			-> h[e]	Exchange		0	1000
EX_val__L_e	val__L_e ⇌		Exchange L-valine			-> valL[e]	Exchange		0	1000
EX_4abz_e	4abz_e ⇌		Exchange 4-aminobenzoate			-> 4abz[e]	Exchange		0	1000
EX_thymd_e	thymd_e ⇌		Exchange thymidine			-> thymd[e]	Exchange		0	1000
EX_pnto__R_e	pnto__R_e ⇌		Exchange (R)-pantothenate			-> pntoR[e]	Exchange		0	1000
EX_dad_2_e	dad_2_e ⇌		Exchange deoxyadenosine			-> dad[e]	Exchange		0	1000
			Exchange sn-glycerol-3-phosphate			-> g3p[e]	Exchange		0	1000
EX_na1_e	na1_e ⇌		Exchange Na+			-> na[e]	Exchange		0	1000
EX_gly_e	gly_e ⇌		Exchange glycine			-> gly[e]	Exchange		0	1000
EX_h2o_e	h2o_e ⇌		Exchange H2O			-> h2o[e]	Exchange		0	1000
EX_pydxn_e	pydxn_e ⇌		Exchange pyridoxine			-> pyin[e]	Exchange		0	1000
EX_leu__L_e	leu__L_e ⇌		Exchange L-leucine			-> leuL[e]	Exchange		0	1000
EX_ile__L_e	ile__L_e ⇌		Exchange L-isoleucine			-> ileL[e]	Exchange		0	1000
EX_cobalt2_e	cobalt2_e ⇌		Exchange Co2+			-> cobalt[e]	Exchange		0	1000
EX_zn2_e	zn2_e ⇌		Exchange Zn2+			-> zn2[e]	Exchange		0	1000
EX_pi_e	pi_e ⇌		Exchange phosphate			-> pi[e]	Exchange		0	1000
EX_glu__L_e	glu__L_e ⇌		Exchange L-glutamate			-> gluL[e]	Exchange		0	1000
EX_gln__L_e	gln__L_e ⇌		Exchange L-glutamine			-> glnL[e]	Exchange		0	1000
EX_asn__L_e	asn__L_e ⇌		Exchange L-asparagine			-> asnL[e]	Exchange		0	1000
EX_thr__L_e	thr__L_e ⇌		Exchange L-threonine			-> thrL[e]	Exchange		0	1000
EX_trp__L_e	trp__L_e ⇌		Exchange L-tryptophan			-> trpL[e]	Exchange		0	1000
			Exchange ammonia			-> nh3[e]	Exchange		0	1000
EX_co2_e	co2_e ⇌		Exchange CO2			-> co2[e]	Exchange		0	1000
EX_ala__L_e	ala__L_e ⇌		Exchange L-alanine			-> alaL[e]	Exchange		0	1000
EX_rib__D_e	rib__D_e ⇌		Exchange D-ribose			-> ribD[e]	Exchange		0	1000
EX_h2_e	h2_e ⇌		Exchange H2			-> h2[e]	Exchange		0	1000
EX_his__L_e	his__L_e ⇌		Exchange L-histidine			-> his[e]	Exchange		0	1000
EX_btn_e	btn_e ⇌		Exchange biotin			-> bio[e]	Exchange		0	1000
EX_mg2_e	mg2_e ⇌		Exchange Mg2+			-> mg2[e]	Exchange		0	1000
EX_lys__L_e	lys__L_e ⇌		Exchange L-lysine			-> lysL[e]	Exchange		0	1000
EX_ins_e	ins_e ⇌		Exchange inosine			-> ins[e]	Exchange		0	1000
EX_co1dam_e	co1dam_e -->		Exchange cob(I)alamin			-> c1ala[e]	Exchange		0	1000
EX_ncam_e	ncam_e ⇌		Exchange nicotinamide			-> ncam[e]	Exchange		0	1000
CELLWALL	0.363 CLP_c + 0.019 teichoic_c -> CELLWALL_c		Cell wall synthesis			0.363 CLP[c] + 0.019 teichoic[c] -> CW[c]	Biomass Equation		0	1000
BIOMASS	0.4 PROTEIN_c + 0.12 RNA_c + 0.03 DNA_c + 0.07 LIPID_c + 0.24 CELLWALL_c + 0.14 SOLPOOL_c + 40 h2o_c + 40 atp_c -> 40 adp_c + 40 pi_c + biomass_c		Biomass Reaction			0.4 Prot[c] + 0.12 RNA[c] + 0.03 DNA[c] + 0.07 Lip[c] + 0.24 CW[c] + 0.14 SPs[c] + 40 h2o[c] + 40 atp[c] -> 40 adp[c] + 40 pi[c] + biomass[c]	Biomass Equation		0	1000
RNA	1.146 atp_c + 0.329 ctp_c + 0.892 utp_c + 0.548 gtp_c + h2o_c -> RNA_c + 1.25 adp_c + 1.25 pi_c + ppi_c		RNA synthesis			1.146 atp[c] + 0.329 ctp[c] + 0.892 utp[c] + 0.548 gtp[c] + h2o[c] -> RNA[c] + 1.25 adp[c] + 1.25 pi[c] + ppi[c]	Biomass Equation		0	1000
DNA	1.075 datp_c + 0.440 dctp_c + 1.075 dttp_c + 0.440 dgtp_c + 4.39 atp_c + h2o_c -> DNA_c + 4.39 adp_c + 4.39 pi_c + ppi_c		DNA synthesis			1.075 datp[c] + 0.440 dctp[c] + 1.075 dttp[c] + 0.440 dgtp[c] + 4.39 atp[c] + h2o[c] -> DNA[c] + 4.39 adp[c] + 4.39 pi[c] + ppi[c]	Biomass Equation		0	1000
PEPGLYCAN	1.064 udpamagdapaa_c + 1.064 uacgam_c + 4.425 atp_c + h2o_c -> CLP_c + 1.106 ala__D_c + 1.106 udp_c + 4.425 adp_c + 4.425 pi_c		Peptidoglycan synthesis			1.064 udpamagdapaa[c] + 1.064 udpaga[c] + 4.425 atp[c] + h2o[c] -> CLP[c] + 1.106 alaD[c] + 1.106 udp[c] + 4.425 adp[c] + 4.425 pi[c]	Biomass Equation	(CD630_26510)	0	1000
PROTEIN	0.375 ala__L_c + 0.225 arg__L_c + 0.441 asn__L_c + 0.399 asp__L_c + 0.087 cys__L_c + 0.167 gln__L_c + 0.517 glu__L_c + 0.442 gly_c + 0.095 his__L_c + 0.693 ile__L_c + 0.636 leu__L_c + 0.637 lys__L_c + 0.190 met__L_c + 0.304 phe__L_c + 0.192 pro__L_c + 0.457 ser__L_c + 0.344 thr__L_c + 0.043 trp__L_c + 0.286 tyr__L_c + 0.462 val__L_c + 39.94 atp_c + h2o_c -> PROTEIN_c + 39.94 adp_c + 39.94 pi_c		Protein synthesis			0.375 alaL[c] + 0.225 argL[c] + 0.441 asnL[c] + 0.399 aspL[c] + 0.087 cysL[c] + 0.167 glnL[c] + 0.517 gluL[c] + 0.442 gly[c] + 0.095 his[c] + 0.693 ileL[c] + 0.636 leuL[c] + 0.637 lysL[c] + 0.190 metL[c] + 0.304 pheL[c] + 0.192 proL[c] + 0.457 serL[c] + 0.344 thrL[c] + 0.043 trpL[c] + 0.286 tyrL[c] + 0.462 valL[c] + 39.94 atp[c] + h2o[c] -> Prot[c] + 39.94 adp[c] + 39.94 pi[c]	Biomass Equation		0	1000
LIPID	0.005699 phosglcditetdec_c + 0.02308 phosglcdihexdec_c + 0.007846 phosglcdioctdec_c + 0.01447 dgludpalmgl_c + 0.003517 dgludmygl_c + 0.01119 mglucsyldpalmgl_c + 0.00276 mglucsyldmygl_c + 0.002845 palmphgl_c + 0.0006934 myrphgl_c + 0.0009777 strphglc_c + 0.0005977 palmcdlpn_c + 0.0001484 mycdlpn_c + 0.0002022 strcdlpn_c <=> LIPID_c		Lipid composition			0.005699 phosglcditetdec[c] + 0.02308 phosglcdihexdec[c] + 0.007846 phosglcdioctdec[c] + 0.01447 dgludpalmgl[c] + 0.003517 dgludmygl[c] + 0.01119 mglucsyldpalmgl[c] + 0.00276 mglucsyldmygl[c] + 0.002845 palmphgl[c] + 0.0006934 myrphgl[c] + 0.0009777 strphglc[c] + 0.0005977 palmcdlpn[c] + 0.0001484 mycdlpn[c] + 0.0002022 strcdlpn[c] <=> Lip[c]	Biomass Equation		0	1000
SOLPOOL	0.0008 atp_c + 0.1161 ala__L_c + 0.0288 arg__L_c + 0.5959 asp__L_c + 0.5256 glu__L_c + 0.0086 gln__L_c + 0.0398 gly_c + 0.0169 his__L_c + 0.0481 ile__L_c + 0.0222 leu__L_c + 0.0405 lys__L_c + 0.0222 met__L_c + 0.0043 phe__L_c + 0.1293 pro__L_c + 0.756 ser__L_c + 0.0156 thr__L_c + 0.0017 thym_c + 0.0162 val__L_c + 0.9947 pi_c + 0.4775 Glc_aD_c + 0.00033 accoa_c + 0.0004 coa_c + 0.0001 citr__L_c + …		Solute Pool			0.0008 atp[c] + 0.1161 alaL[c] + 0.0288 argL[c] + 0.5959 aspL[c] + 0.5256 gluL[c] + 0.0086 glnL[c] + 0.0398 gly[c] + 0.0169 his[c] + 0.0481 ileL[c] + 0.0222 leuL[c] + 0.0405 lysL[c] + 0.0222 metL[c] + 0.0043 pheL[c] + 0.1293 proL[c] + 0.756 serL[c] + 0.0156 thrL[c] + 0.0017 thym[c] + 0.0162 valL[c] + 0.9947 pi[c] + 0.4775 glcAD[c] + 0.00033 acoa[c] + 0.0004 coa[c] + 0.0001 citrL[c] + 0.00067 fad[…	Biomass Equation		0	1000
BIOMASSDRAIN	biomass_c -->
MG2t	mg2_e ⇌ mg2_c		magnesium transporter			mg2[e] -> mg2[c]	Channel-type facilitator	(CD630_24360) or (CD630_09020) or (CD630_18310) or (CD630_21220) or (CD630_28320) or (CD630_32700) or (CD630_35200)	0	1000
Kt3r	k_c + h_e ⇌ h_c + k_e		potassium:H+ antiporter			k[e] + h[c] -> k[c] + h[e]	Channel-type facilitator		0	1000
FORt	for_e ⇌ for_c		Formate transport			for[e] <=> for[c]	Channel-type facilitator	(CD630_34030)	-1000	1000
NO2t	no2_e ⇌ no2_c		nitrite transporter			no2[e] -> no2[c]	Channel-type facilitator	(CD630_22300) or (CD630_34030)	0	1000
Kt1	k_e ⇌ k_c		potassium ion chanel			k[e] -> k[c]	Channel-type facilitator	(CD630_06970) or (CD630_21420)	0	1000
ZN2t	zn2_e ⇌ zn2_c		zinc transporter			zn2[e] -> zn2[c]	Channel-type facilitator	(CD630_10870) or (CD630_09020) or (CD630_18310) or (CD630_21220) or (CD630_28320) or (CD630_32700) or (CD630_35200)	0	1000
FRUpts	pep_c + fru_e ⇌ f1p_c + pyr_c		D-fructose transport phosphotransferase			fru[e] + pepyr[c] -> fru6p[c] + pyr[c]	PEP-dependent transporter	(CD630_31340) or (CD630_02060 and CD630_02070 and CD630_02080) or (CD630_32780 and CD630_32790 and CD630_32770 and CD630_32760) or (CD630_10740 and CD630_10760 and CD630_10770 and CD630_10780) or (CD630_04910 and CD630_04920 and CD630_04930 and CD630_04940) or (CD630_02860 and CD630_02870 and CD630_02880 and CD630_02890) or (CD630_02840 and CD630_02850) or (CD630_36290 and CD630_36300)	0	1000
UACCpts	pep_c + h2o_c + uaccg_e ⇌ uaccg_c + pyr_c + pi_c		UDP-N-acetylglucosamine-enolpyruvate Transport			udpagaepyr[e] + pepyr[c] + h2o[c] -> pyr[c] + udpagaepyr[c] + pi[c]	PEP-dependent transporter		0	1000
GALTpts	pep_c + galt_e ⇌ galt1p_c + pyr_c		Galactitol pep transporter			gtol[e] + pepyr[c] -> gtol1p[c] + pyr[c]	PEP-dependent transporter	(CD630_00430 and CD630_00420 and CD630_00410) or (CD630_10830 and CD630_22800 and CD630_22820) or (CD630_23270 and CD630_23260 and CD630_23250)	0	1000
MALTpts	pep_c + malt_e ⇌ malt6p_c + pyr_c		maltose transport phosphotranferase			malt[e] + pepyr[c] -> malt6p[c] + pyr[c]	PEP-dependent transporter	(CD630_30300 and CD630_30270)	0	1000
TREpts	pep_c + tre_e ⇌ pyr_c + tre6p_c		trehalose transport phosphotranferase			tre[e] + pepyr[c] -> tre6p[c] + pyr[c]	PEP-dependent transporter		0	1000
MANpts	pep_c + man_e ⇌ man6p_c + pyr_c		PEP dependant alpha-D-mannose Transport			adman[e] + pepyr[c] -> man6p[c] + pyr[c]	PEP-dependent transporter	(CD630_30150 and CD630_30140 and CD630_30130) or (CD630_25660 and CD630_25670 and CD630_25680) or (CD630_32780 and CD630_32790 and CD630_32770 and CD630_32760) or (CD630_10740 and CD630_10760 and CD630_10770 and CD630_10780) or (CD630_04910 and CD630_04920 and CD630_04930 and CD630_04940) or (CD630_02860 and CD630_02870 and CD630_02880 and CD630_02890) or (CD630_02840 and CD630_02850)	0	1000
GLCADpts	pep_c + Glc_aD_e ⇌ g6p_A_c + pyr_c		alpha-D-glucose transport phosphotranferase			glcAD[e] + pepyr[c] -> glc6pA[c] + pyr[c]	PEP-dependent transporter	(CD630_25120 and CD630_25100) or (CD630_26660 and CD630_26670) or (CD630_30270 and CD630_30300) or (CD630_30580 and CD630_30610) or (CD630_31010 and CD630_31030)	0	1000
MAN6Gpts	pep_c + h2o_c + man6pglyc_e ⇌ man6pglyc_c + pyr_c + pi_c		2-O-(6-phospho-alpha-D-mannosyl)-D-glycerate Transport			2o6pamg2d[e] + pepyr[c] + h2o[c] -> 2o6pamg2d[c] + pyr[c] + pi[c]	PEP-dependent transporter		0	1000
CELLBpts	pep_c + cellb_e ⇌ cellb6p_c + pyr_c		cellobiose transport phosphotranferase			celb[e] + pepyr[c] -> celb6p[c] + pyr[c]	PEP-dependent transporter	(CD630_01350 and CD630_01360 and CD630_01370) or (CD630_08630 and CD630_08620 and CD630_08610) or (CD630_28800 and CD630_28830 and CD630_28840) or (CD630_30800 and CD630_30490 and CD630_30480) or (CD630_30800 and CD630_30810 and CD630_30820)	0	1000
SUCpts	pep_c + sucr_e ⇌ pyr_c + suc6p_c		sucrose transport phosphotranferase			sucr[e] + pepyr[c] -> sucr6p[c] + pyr[c]	PEP-dependent transporter	(CD630_04690)	0	1000
GAMpts	pep_c + gam_e ⇌ gam6p_c + pyr_c		D-glucosamine transporter			aga[e] + pepyr[c] -> aga6p[c] + pyr[c]	PEP-dependent transporter	(CD630_04690) or (CD630_08160) or (CD630_30970)	0	1000
MNLpts	pep_c + mnl_e ⇌ mnl1p_c + pyr_c		mannitol transport phosphotranferase			mnl[e] + pepyr[c] -> mnl1p[c] + pyr[c]	PEP-dependent transporter	(CD630_23320 and CD630_23340)	0	1000
DACHpts	pep_c + dachi _e ⇌ 2 h_c + pyr_c + chtbs6p_c		diacetylchitobiose transport phosphotranferase			dachi[e] + pepyr[c] -> dachi6p[c] + pyr[c] + 2 h[c]	PEP-dependent transporter	(CD630_34450 and CD630_34440 and CD630_34430)	0	1000
FRUpts2	pep_c + fru_e ⇌ f6p_c + pyr_c		D-fructose transport phosphotransferase			fru[e] + pepyr[c] -> fru1p[c] + pyr[c]	PEP-dependent transporter	(CD630_31340) or (CD630_02060 and CD630_02070 and CD630_02080) or (CD630_32780 and CD630_32790 and CD630_32770 and CD630_32760) or (CD630_10740 and CD630_10760 and CD630_10770 and CD630_10780) or (CD630_04910 and CD630_04920 and CD630_04930 and CD630_04940) or (CD630_02860 and CD630_02870 and CD630_02880 and CD630_02890) or (CD630_02840 and CD630_02850) or (CD630_36290 and CD630_36300)	0	1000
TGTpts	pep_c + tgt_e ⇌ pyr_c + tag6p__D_c		Tagatose transport	2.7.1.69		tgt[e] + pepyr[c] -> tag6p[c] + pyr[c]	PEP-dependent transporter	(CD630_30750)	0	1000
SBTpts	pep_c + sbt__D_e ⇌ pyr_c + sbt6p_c		D-sorbitol transport phosphotranferase			sor[e] + pepyr[c] -> sor6p[c] + pyr[c]	PEP-dependent transporter	(CD630_07640 and CD630_07650 and CD630_07670) or (CD630_24140 and CD630_07650 and CD630_07670)	0	1000
GLCpts	pep_c + glc__D_e ⇌ g6p_c + pyr_c		D-glucose transport phosphotranferase			glc[e] + pepyr[c] -> glc6p[c] + pyr[c]	PEP-dependent transporter	(CD630_03880) or (CD630_31270) or (CD630_31250) or (CD630_30970) or (CD630_30300 and CD630_30270)	0	1000
FUCpts	pep_c + fuc_e ⇌ fc1p_c + pyr_c		L-fuculose PTS transporter			fuc[e] + pepyr[c] -> fuc1p[c] + pyr[c]	PEP-dependent transporter		0	1000
SERTRS2	atp_c + ser__L_c + trnasecys_c ⇌ amp_c + ppi_c + sertrna_sec_c		Seryl-tRNA synthetase (selenocystein)	6.1.1.11	MNXR104309
PROTRS	atp_c + pro__L_c + trnapro_c ⇌ amp_c + ppi_c + protrna_c		Prolyl-tRNA synthetase	6.1.1.15	MNXR103208
GLNTRS	atp_c + gln__L_c + trnagln_c ⇌ amp_c + glntrna_c + ppi_c		Glutaminyl-tRNA synthetase	6.1.1.17	MNXR115926
CYSTRS	atp_c + cys__L_c + trnacys_c ⇌ amp_c + cystrna_c + ppi_c		Cysteinyl-tRNA synthetase	6.1.1.16	MNXR115795
THRTRS	atp_c + thr__L_c + trnathr_c ⇌ amp_c + ppi_c + thrtrna_c		Threonyl-tRNA synthetase	6.1.1.3	MNXR104848
ALATRS	ala__L_c + atp_c + trnaala_c ⇌ alatrna_c + amp_c + ppi_c		Alanyl-tRNA synthetase	6.1.1.7	MNXR95701
TYRTRS	atp_c + trnatyr_c + tyr__L_c ⇌ amp_c + ppi_c + tyrtrna_c		Tyrosyl-tRNA synthetase	6.1.1.1	MNXR105001
ASNTRS	asn__L_c + atp_c + trnaasn_c ⇌ amp_c + asntrna_c + ppi_c		Asparaginyl-tRNA synthetase	6.1.1.22	MNXR96064
GLYTRS	atp_c + gly_c + trnagly_c ⇌ amp_c + glytrna_c + ppi_c		Glycyl-tRNA synthetase	6.1.1.14	MNXR100365
LEUTRS	atp_c + leu__L_c + trnaleu_c ⇌ amp_c + leutrna_c + ppi_c		Leucyl-tRNA synthetase	6.1.1.4	MNXR101053
FMETTRS	10fthf_c + mettrna_c ⇌ fmettrna_c + h_c + thf_c		Methionyl-tRNA formyltransferase	2.1.2.9	MNXR99604
TRPTRS	atp_c + trnatrp_c + trp__L_c ⇌ amp_c + ppi_c + trptrna_c		Tryptophanyl-tRNA synthetase	6.1.1.2	MNXR104948
ASPTRS	asp__L_c + atp_c + trnaasp_c ⇌ amp_c + asptrna_c + ppi_c		Aspartyl-tRNA synthetase	6.1.1.12	MNXR115727
VALTRS	atp_c + trnaval_c + val__L_c ⇌ amp_c + ppi_c + valtrna_c		Valyl-tRNA synthetase	6.1.1.9	MNXR105186
METTRS	atp_c + met__L_c + trnamet_c ⇌ amp_c + mettrna_c + ppi_c		Methionyl-tRNA synthetase	6.1.1.10	MNXR101488
SERTRS	atp_c + ser__L_c + trnaser_c ⇌ amp_c + ppi_c + sertrna_c		Seryl-tRNA synthetase (selenocystein)	6.1.1.11	MNXR104350
PHETRS	atp_c + phe__L_c + trnaphe_c ⇌ amp_c + phetrna_c + ppi_c		Phenylalanyl-tRNA synthetase	6.1.1.20	MNXR102634
GLCS1	adpglc_c ⇌ adp_c + glycogen_c + h_c		Glycogen synthase (ADPGlc)	2.4.1.21	MNXR100223
GLCP	glycogen_c + pi_c ⇌ g1p_c		Glycogen phosphorylase	2.4.1.1	MNXR100215
P5CR	1pyr5c_c + 2.0 h_c + nadph_c ⇌ nadp_c + pro__L_c		Pyrroline-5-carboxylate reductase	1.5.1.2	MNXR102302
SERAT	accoa_c + ser__L_c ⇌ acser_c + coa_c		Serine O-acetyltransferase	2.3.1.30	MNXR104275
SPODM	2.0 h_c + 2.0 o2s_c ⇌ h2o2_c + o2_c		Superoxide dismutase	1.15.1.1	MNXR104498
MOGDS	gtp_c + h_c + moco_c ⇌ mocogdp_c + ppi_c		Molybdopterin guanine dinucleotide synthase	2.7.7.77	MNXR114873
ADD	ade_c + h_c + h2o_c ⇌ hxan_c + nh4_c		Adenine deaminase	3.5.4.2	MNXR95443
Cuabc	atp_c + h2o_c + cu2_e ⇌ adp_c + cu2_c + h_c + pi_c		Copper transport via ABC system	3.6.3.54	MNXR96949
GLBRAN2	glycogen_c ⇌ bglycogen_c		1,4-alpha-glucan branching enzyme (glycogen -> bglycogen)	2.4.1.18	MNXR100155
PAPPT3	udcpp_c + ugmda_c ⇌ uagmda_c + ump_c		Phospho-N-acetylmuramoyl-pentapeptide-transferase (meso-2,6-diaminopimelate)	2.7.8.13	MNXR102371
UDPGD	h2o_c + 2.0 nad_c + udpg_c ⇌ 3.0 h_c + 2.0 nadh_c + udpglcur_c		UDPglucose 6-dehydrogenase	1.1.1.22	MNXR105063
ACM6PH	acmum6p_c + h2o_c ⇌ acgam6p_c + lac__D_c		N-acetylmuramate 6-phosphate hydrolase	4.2.1.126	MNXR95273
ANHMK	anhm_c + atp_c + h2o_c ⇌ acmum6p_c + adp_c + h_c		1,6-anhydrous-N-Acetylmuramate kinase	2.7.1.170	MNXR113055
CHTBSH	chtbs_c + h2o_c ⇌ ac_c + acgam_c		diacetylchitobiose hydrolase	3.5.1.105	MNXR116848
CYTOM	amet_c + csn_c ⇌ ahcys_c + h_c + 5mcsn_c			2.1.1.37	MNXR97062
FE3abc	atp_c + h2o_c + fe3_e ⇌ adp_c + fe3_c + h_c + pi_c		Iron (III) transport via ABC system	3.6.3.30	MNXR99525
BGLA1	h2o_c + 6pgg_c ⇌ g6p_c + glc__D_c		6-phospho-beta-glucosidase		MNXR96242
METSR_S1	trdrd_c + metox_c ⇌ h2o_c + met__L_c + trdox_c		L methionine S oxide reductase trdrd	1.8.4.11	MNXR101484
MALTATr	accoa_c + malt_c ⇌ acmalt_c + coa_c		Maltose O-acetyltransferase	2.3.1.79	MNXR101351
ACGApts	pep_c + acgam_e ⇌ acgam6p_c + pyr_c		N-Acetyl-D-glucosamine transport via PEP:Pyr PTS		MNXR95253
CELBpts	pep_c + cellb_e ⇌ pyr_c + 6pgg_c		Cellobiose transport via PEPPyr PTS		MNXR96586
CODH_ACS	co2_c + coa_c + h_c + fdxr_42_c + mecfsp_c ⇌ accoa_c + h2o_c + fdxo_42_c + cfesp_c		CODH/Acetyl-CoA synthase		MNXR96830
CYSS	acser_c + h2s_c ⇌ ac_c + cys__L_c + h_c		Cysteine synthase	2.5.1.47	MNXR97007
MOBDabc	atp_c + h2o_c + mobd_e ⇌ adp_c + h_c + mobd_c + pi_c		Molybdate transport via ABC system	3.6.3.29	MNXR101689
MTHFR5	h_c + mlthf_c + 2.0 nadh_c + fdxo_42_c ⇌ 5mthf_c + 2.0 nad_c + fdxr_42_c				MNXR101754
26DPAi	23dhdp_c + nad_c ⇌ h_c + nadh_c + DPA_c		Dipicolinate synthase
ACTNabc	atp_c + h2o_c + actn__R_e ⇌ adp_c + h_c + pi_c + actn__R_c		Acetoin transport via ABC system
Mnabc	atp_c + h2o_c + mn2_e ⇌ adp_c + h_c + mn2_c + pi_c		Manganese transport via ABC system
ASPR	asp__D_c ⇌ asp__L_c		Asp racemase	5.1.1.13	MNXR96097
