# Supplementary material for: Systems biology analysis of the Clostridioides difficile core-genome contextualizes microenvironmental evolutionary pressures leading to genotypic and phenotypic divergence
Source: NPJ Syst Biol Appl. 2020 Oct 20;6:31. doi: 10.1038/s41540-020-00151-9 (PMC7576604; doi:10.1038/s41540-020-00151-9)
Supplement: Supplementary file 10 — Supplementary Dataset 3 [file 41540_2020_151_MOESM10_ESM.txt]

{
"metabolites":[
{
"id":"db4p_c",
"name":"3,4-dihydroxy-2-butanone 4-phosphate",
"compartment":"",
"charge":-2,
"formula":"C4H7O6P",
"notes":{
"original_bigg_ids":[
"db4p",
"db4p[c]",
"db4p_c"
]
},
"annotation":{
"CHEBI":"http://identifiers.org/chebi/CHEBI:50606",
"KEGG Compound":"http://identifiers.org/kegg.compound/C15556",
"MetaNetX (MNX) Chemical":"http://identifiers.org/metanetx.chemical/MNXM2323",
"SEED Compound":"http://identifiers.org/seed.compound/cpd11225"
}
},
{
"id":"tre_e",
"name":"Trehalose",
"compartment":"",
"charge":0,
"formula":"C12H22O11",
"notes":{
"original_bigg_ids":[
"tre",
"tre[e]",
"tre_e"
]
},
"annotation":{
"BioCyc":"http://identifiers.org/biocyc/META:TREHALOSE",
"CHEBI":"http://identifiers.org/chebi/CHEBI:46211",
"Human Metabolome Database":"http://identifiers.org/hmdb/HMDB00975",
"KEGG Compound":"http://identifiers.org/kegg.compound/G00293",
"MetaNetX (MNX) Chemical":"http://identifiers.org/metanetx.chemical/MNXM198",
"Reactome":"http://www.reactome.org/content/detail/R-ALL-868614",
"SEED Compound":"http://identifiers.org/seed.compound/cpd00794"
}
},
{
"id":"no3_c",
"name":"Nitrate",
"compartment":"",
"charge":-1,
"formula":"NO3",
"notes":{
"original_bigg_ids":[
"no3",
"no3[c]",
"no3_c"
]
},
"annotation":{
"BioCyc":"http://identifiers.org/biocyc/META:NITRATE",
"CHEBI":"http://identifiers.org/chebi/CHEBI:7580",
"Human Metabolome Database":"http://identifiers.org/hmdb/HMDB02878",
"KEGG Compound":"http://identifiers.org/kegg.compound/C00244",
"KEGG Drug":"http://identifiers.org/kegg.drug/D02313",
"MetaNetX (MNX) Chemical":"http://identifiers.org/metanetx.chemical/MNXM207",
"SEED Compound":"http://identifiers.org/seed.compound/cpd00209"
}
},
{
"id":"r5p_c",
"name":"Alpha-D-Ribose 5-phosphate",
"compartment":"",
"charge":-2,
"formula":"C5H9O8P",
"notes":{
"original_bigg_ids":[
"r5p",
"r5p[c]",
"r5p_c"
]
},
"annotation":{
"BioCyc":"http://identifiers.org/biocyc/META:CPD-15318",
"CHEBI":"http://identifiers.org/chebi/CHEBI:22413",
"KEGG Compound":"http://identifiers.org/kegg.compound/C03736",
"MetaNetX (MNX) Chemical":"http://identifiers.org/metanetx.chemical/MNXM15900",
"SEED Compound":"http://identifiers.org/seed.compound/cpd19028"
}
},
{
"id":"pppg9_c",
"name":"Protoporphyrinogen IX",
"compartment":"",
"charge":-2,
"formula":"C34H38N4O4",
"notes":{
"original_bigg_ids":[
"pppg9",
"pppg9[c]",
"pppg9_c"
]
},
"annotation":{
"BioCyc":"http://identifiers.org/biocyc/META:PROTOPORPHYRINOGEN",
"CHEBI":"http://identifiers.org/chebi/CHEBI:8593",
"Human Metabolome Database":"http://identifiers.org/hmdb/HMDB01097",
"KEGG Compound":"http://identifiers.org/kegg.compound/C01079",
"MetaNetX (MNX) Chemical":"http://identifiers.org/metanetx.chemical/MNXM351",
"Reactome":"http://www.reactome.org/content/detail/R-ALL-189478",
"SEED Compound":"http://identifiers.org/seed.compound/cpd00791"
}
},
{
"id":"b2coa_c",
"name":"Crotonoyl-CoA",
"compartment":"",
"charge":-4,
"formula":"C25H36N7O17P3S",
"notes":{
"original_bigg_ids":[
"b2coa",
"b2coa[c]",
"b2coa_c"
]
},
"annotation":{
"BioCyc":"http://identifiers.org/biocyc/META:CROTONYL-COA",
"CHEBI":"http://identifiers.org/chebi/CHEBI:58669",
"Human Metabolome Database":"http://identifiers.org/hmdb/HMDB62466",
"KEGG Compound":"http://identifiers.org/kegg.compound/C00877",
"LipidMaps":"http://identifiers.org/lipidmaps/LMFA07050307",
"MetaNetX (MNX) Chemical":"http://identifiers.org/metanetx.chemical/MNXM214",
"Reactome":"http://www.reactome.org/content/detail/R-ALL-77313",
"SEED Compound":"http://identifiers.org/seed.compound/cpd00650"
}
},
{
"id":"5mdru1p_c",
"name":"5-Methylthio-5-deoxy-D-ribulose 1-phosphate",
"compartment":"",
"formula":"C6H11O7PS",
"notes":{
"original_bigg_ids":[
"5mdru1p",
"5mdru1p[c]",
"5mdru1p_c",
"_5mdru1p_c"
]
},
"annotation":{
"BioCyc":"http://identifiers.org/biocyc/META:CPD-1063",
"CHEBI":"http://identifiers.org/chebi/CHEBI:58548",
"Human Metabolome Database":"http://identifiers.org/hmdb/HMDB62647",
"KEGG Compound":"http://identifiers.org/kegg.compound/C04582",
"MetaNetX (MNX) Chemical":"http://identifiers.org/metanetx.chemical/MNXM522",
"Reactome":"http://www.reactome.org/content/detail/R-ALL-1237107",
"SEED Compound":"http://identifiers.org/seed.compound/cpd02791"
}
},
{
"id":"co1dam_e",
"name":"cob(I)alamin",
"compartment":"e",
"charge":0,
"formula":"C62H89CoN13O14P"
},
{
"id":"h2isocap_c",
"name":"(R)-2-hydroxyisocaproate",
"compartment":"c",
"charge":0,
"formula":"C6H12O3"
},
{
"id":"copre3_c",
"name":"Cobalt-precorrin 3",
"compartment":"",
"formula":"C43H40N4O16Co",
"notes":{
"original_bigg_ids":[
"codscl3",
"codscl3_c",
"copre3",
"copre3[c]",
"copre3_c"
]
},
"annotation":{
"BioCyc":"http://identifiers.org/biocyc/META:CPD-9040",
"CHEBI":"http://identifiers.org/chebi/CHEBI:60060",
"KEGG Compound":"http://identifiers.org/kegg.compound/C11539",
"MetaNetX (MNX) Chemical":"http://identifiers.org/metanetx.chemical/MNXM92204",
"SEED Compound":"http://identifiers.org/seed.compound/cpd08369"
}
},
{
"id":"6hmhpt_c",
"name":"6-hydroxymethyl dihydropterin",
"compartment":"",
"charge":0,
"formula":"C7H9N5O2",
"notes":{
"original_bigg_ids":[
"6hmhpt",
"6hmhpt_c",
"_6hmhpt_c"
]
},
"annotation":{
"BioCyc":"http://identifiers.org/biocyc/META:AMINO-OH-HYDROXYMETHYL-DIHYDROPTERIDINE",
"CHEBI":"http://identifiers.org/chebi/CHEBI:44841",
"KEGG Compound":"http://identifiers.org/kegg.compound/C01300",
"MetaNetX (MNX) Chemical":"http://identifiers.org/metanetx.chemical/MNXM937",
"SEED Compound":"http://identifiers.org/seed.compound/cpd29670"
}
},
{
"id":"adocbl_c",
"name":"Adenosylcobalamin",
"compartment":"",
"charge":0,
"formula":"C72H100CoN18O17P",
"notes":{
"original_bigg_ids":[
"adocbl",
"adocbl[c]",
"adocbl_c"
]
},
"annotation":{
"BioCyc":"http://identifiers.org/biocyc/META:ADENOSYLCOBALAMIN",
"Human Metabolome Database":"http://identifiers.org/hmdb/HMDB02086",
"KEGG Compound":"http://identifiers.org/kegg.compound/C00194",
"KEGG Drug":"http://identifiers.org/kegg.drug/D00042",
"MetaNetX (MNX) Chemical":"http://identifiers.org/metanetx.chemical/MNXM90703",
"Reactome":"http://www.reactome.org/content/detail/R-ALL-3159297",
"SEED Compound":"http://identifiers.org/seed.compound/cpd00166"
}
},
{
"id":"sucr_c",
"name":"Sucrose C12H22O11",
"compartment":"",
"formula":"C12H22O11",
"notes":{
"original_bigg_ids":[
"sucr",
"sucr[c]",
"sucr_c"
]
},
"annotation":{
"BioCyc":"http://identifiers.org/biocyc/META:SUCROSE",
"CHEBI":"http://identifiers.org/chebi/CHEBI:9314",
"Human Metabolome Database":"http://identifiers.org/hmdb/HMDB00258",
"KEGG Compound":"http://identifiers.org/kegg.compound/G00370",
"KEGG Drug":"http://identifiers.org/kegg.drug/D00025",
"MetaNetX (MNX) Chemical":"http://identifiers.org/metanetx.chemical/MNXM167",
"Reactome":"http://www.reactome.org/content/detail/R-ALL-188980",
"SEED Compound":"http://identifiers.org/seed.compound/cpd00076"
}
},
{
"id":"sl26da_c",
"name":"N-Succinyl-LL-2,6-diaminoheptanedioate",
"compartment":"",
"charge":-2,
"formula":"C11H16N2O7",
"notes":{
"original_bigg_ids":[
"sl26da",
"sl26da[c]",
"sl26da_c"
]
},
"annotation":{
"BioCyc":"http://identifiers.org/biocyc/META:N-SUCCINYLLL-2-6-DIAMINOPIMELATE",
"CHEBI":"http://identifiers.org/chebi/CHEBI:7342",
"Human Metabolome Database":"http://identifiers.org/hmdb/HMDB12267",
"KEGG Compound":"http://identifiers.org/kegg.compound/C04421",
"MetaNetX (MNX) Chemical":"http://identifiers.org/metanetx.chemical/MNXM1488",
"SEED Compound":"http://identifiers.org/seed.compound/cpd02698"
}
},
{
"id":"pant__R_c",
"name":"(R)-Pantoate",
"compartment":"",
"charge":-1,
"formula":"C6H11O4",
"notes":{
"original_bigg_ids":[
"pant-R[c]",
"pant_DASH_R_c",
"pant_R[c]",
"pant_R_c",
"pant__R",
"pant__R_c"
]
},
"annotation":{
"BioCyc":"http://identifiers.org/biocyc/META:L-PANTOATE",
"CHEBI":"http://identifiers.org/chebi/CHEBI:44662",
"KEGG Compound":"http://identifiers.org/kegg.compound/C00522",
"MetaNetX (MNX) Chemical":"http://identifiers.org/metanetx.chemical/MNXM593",
"SEED Compound":"http://identifiers.org/seed.compound/cpd00408"
}
},
{
"id":"acap_c",
"name":"adenosyl-cobinamide phosphate",
"compartment":"c",
"charge":1,
"formula":"C58H85CoN16O14P"
},
{
"id":"cys__L_c",
"name":"L-Cysteine",
"compartment":"",
"charge":0,
"formula":"C3H7NO2S",
"notes":{
"original_bigg_ids":[
"cys-L[c]",
"cys_DASH_L_c",
"cys_L[c]",
"cys_L_c",
"cys__L",
"cys__L_c"
]
},
"annotation":{
"BioCyc":"http://identifiers.org/biocyc/META:CYS",
"CHEBI":"http://identifiers.org/chebi/CHEBI:6207",
"Human Metabolome Database":"http://identifiers.org/hmdb/HMDB00574",
"KEGG Compound":"http://identifiers.org/kegg.compound/C00736",
"KEGG Drug":"http://identifiers.org/kegg.drug/D00026",
"MetaNetX (MNX) Chemical":"http://identifiers.org/metanetx.chemical/MNXM55",
"Reactome":"http://www.reactome.org/content/detail/R-ALL-5668576",
"SEED Compound":"http://identifiers.org/seed.compound/cpd00547"
}
},
{
"id":"phe__L_e",
"name":"L-Phenylalanine",
"compartment":"",
"charge":0,
"formula":"C9H11NO2",
"notes":{
"original_bigg_ids":[
"phe_DASH_L_e",
"phe_L[e]",
"phe_L_e",
"phe__L",
"phe__L_e"
]
},
"annotation":{
"BioCyc":"http://identifiers.org/biocyc/META:PHE",
"CHEBI":"http://identifiers.org/chebi/CHEBI:8089",
"Human Metabolome Database":"http://identifiers.org/hmdb/HMDB00612",
"KEGG Compound":"http://identifiers.org/kegg.compound/C02057",
"KEGG Drug":"http://identifiers.org/kegg.drug/D00021",
"MetaNetX (MNX) Chemical":"http://identifiers.org/metanetx.chemical/MNXM97",
"Reactome":"http://www.reactome.org/content/detail/R-ALL-379701",
"SEED Compound":"http://identifiers.org/seed.compound/cpd01400"
}
},
{
"id":"pppi_c",
"name":"Inorganic triphosphate",
"compartment":"",
"charge":-4,
"formula":"HO10P3",
"notes":{
"original_bigg_ids":[
"pppi",
"pppi[c]",
"pppi_c"
]
},
"annotation":{
"BioCyc":"http://identifiers.org/biocyc/META:P3I",
"CHEBI":"http://identifiers.org/chebi/CHEBI:9744",
"Human Metabolome Database":"http://identifiers.org/hmdb/HMDB12282",
"KEGG Compound":"http://identifiers.org/kegg.compound/C00536",
"MetaNetX (MNX) Chemical":"http://identifiers.org/metanetx.chemical/MNXM332",
"SEED Compound":"http://identifiers.org/seed.compound/cpd12039"
}
},
{
"id":"nh4_c",
"name":"Ammonium",
"compartment":"",
"charge":1,
"formula":"H4N",
"notes":{
"original_bigg_ids":[
"nh4",
"nh4[c]",
"nh4_c"
]
},
"annotation":{
"BioCyc":"http://identifiers.org/biocyc/META:AMMONIUM",
"CHEBI":"http://identifiers.org/chebi/CHEBI:7435",
"Human Metabolome Database":"http://identifiers.org/hmdb/HMDB41827",
"KEGG Compound":"http://identifiers.org/kegg.compound/C01342",
"KEGG Drug":"http://identifiers.org/kegg.drug/D02916",
"MetaNetX (MNX) Chemical":"http://identifiers.org/metanetx.chemical/MNXM15",
"Reactome":"http://www.reactome.org/content/detail/R-ALL-76230",
"SEED Compound":"http://identifiers.org/seed.compound/cpd19013"
}
},
{
"id":"cyan_c",
"name":"Hydrogen cyanide",
"compartment":"",
"charge":0,
"formula":"CHN",
"notes":{
"original_bigg_ids":[
"cyan",
"cyan[c]",
"cyan_c"
]
},
"annotation":{
"BioCyc":"http://identifiers.org/biocyc/META:HCN",
"CHEBI":"http://identifiers.org/chebi/CHEBI:5786",
"Human Metabolome Database":"http://identifiers.org/hmdb/HMDB60292",
"KEGG Compound":"http://identifiers.org/kegg.compound/C18673",
"MetaNetX (MNX) Chemical":"http://identifiers.org/metanetx.chemical/MNXM254",
"SEED Compound":"http://identifiers.org/seed.compound/cpd19012"
}
},
{
"id":"cala_c",
"name":"N-Carbamoyl-beta-alanine",
"compartment":"",
"formula":"C4H8N2O3",
"notes":{
"original_bigg_ids":[
"cala",
"cala[c]",
"cala_c"
]
},
"annotation":{
"BioCyc":"http://identifiers.org/biocyc/META:3-UREIDO-PROPIONATE",
"CHEBI":"http://identifiers.org/chebi/CHEBI:46352",
"Human Metabolome Database":"http://identifiers.org/hmdb/HMDB62812",
"KEGG Compound":"http://identifiers.org/kegg.compound/C02642",
"MetaNetX (MNX) Chemical":"http://identifiers.org/metanetx.chemical/MNXM802",
"Reactome":"http://www.reactome.org/content/detail/R-ALL-73588",
"SEED Compound":"http://identifiers.org/seed.compound/cpd01720"
}
},
{
"id":"dhpt_c",
"name":"Dihydropteroate",
"compartment":"",
"charge":-1,
"formula":"C14H13N6O3",
"notes":{
"original_bigg_ids":[
"dhpt",
"dhpt[c]",
"dhpt_c"
]
},
"annotation":{
"BioCyc":"http://identifiers.org/biocyc/META:7-8-DIHYDROPTEROATE",
"CHEBI":"http://identifiers.org/chebi/CHEBI:4581",
"Human Metabolome Database":"http://identifiers.org/hmdb/HMDB01412",
"KEGG Compound":"http://identifiers.org/kegg.compound/C00921",
"MetaNetX (MNX) Chemical":"http://identifiers.org/metanetx.chemical/MNXM965",
"SEED Compound":"http://identifiers.org/seed.compound/cpd28675"
}
},
{
"id":"butpi_c",
"name":"Butanoyl phosphate",
"compartment":"",
"formula":"C4H7O5P",
"notes":{
"original_bigg_ids":[
"butpi",
"butpi[c]",
"butpi_c"
]
},
"annotation":{
"BioCyc":"http://identifiers.org/biocyc/META:BUTYRYL-P",
"CHEBI":"http://identifiers.org/chebi/CHEBI:58079",
"KEGG Compound":"http://identifiers.org/kegg.compound/C02527",
"MetaNetX (MNX) Chemical":"http://identifiers.org/metanetx.chemical/MNXM2105",
"SEED Compound":"http://identifiers.org/seed.compound/cpd01662"
}
},
{
"id":"4ppan_c",
"name":"D-4'-Phosphopantothenate",
"compartment":"",
"charge":-3,
"formula":"C9H15NO8P",
"notes":{
"original_bigg_ids":[
"4ppan",
"4ppan[c]",
"4ppan_c",
"_4ppan_c"
]
},
"annotation":{
"BioCyc":"http://identifiers.org/biocyc/META:4-P-PANTOTHENATE",
"CHEBI":"http://identifiers.org/chebi/CHEBI:4082",
"Human Metabolome Database":"http://identifiers.org/hmdb/HMDB62700",
"KEGG Compound":"http://identifiers.org/kegg.compound/C03492",
"MetaNetX (MNX) Chemical":"http://identifiers.org/metanetx.chemical/MNXM415",
"Reactome":"http://www.reactome.org/content/detail/R-ALL-196786",
"SEED Compound":"http://identifiers.org/seed.compound/cpd02201"
}
},
{
"id":"s17bp_c",
"name":"Sedoheptulose 1,7-bisphosphate",
"compartment":"",
"charge":-4,
"formula":"C7H12O13P2",
"notes":{
"original_bigg_ids":[
"s17bp",
"s17bp[c]",
"s17bp_c"
]
},
"annotation":{
"BioCyc":"http://identifiers.org/biocyc/META:D-SEDOHEPTULOSE-1-7-P2",
"CHEBI":"http://identifiers.org/chebi/CHEBI:9081",
"Human Metabolome Database":"http://identifiers.org/hmdb/HMDB60274",
"KEGG Compound":"http://identifiers.org/kegg.compound/C00447",
"MetaNetX (MNX) Chemical":"http://identifiers.org/metanetx.chemical/MNXM1294",
"SEED Compound":"http://identifiers.org/seed.compound/cpd00349"
}
},
{
"id":"tcynt_c",
"name":"Thiocyanate",
"compartment":"",
"charge":-1,
"formula":"CNS",
"notes":{
"original_bigg_ids":[
"tcynt",
"tcynt[c]",
"tcynt_c"
]
},
"annotation":{
"BioCyc":"http://identifiers.org/biocyc/META:HSCN",
"CHEBI":"http://identifiers.org/chebi/CHEBI:9550",
"Human Metabolome Database":"http://identifiers.org/hmdb/HMDB01453",
"KEGG Compound":"http://identifiers.org/kegg.compound/C01755",
"MetaNetX (MNX) Chemical":"http://identifiers.org/metanetx.chemical/MNXM762",
"SEED Compound":"http://identifiers.org/seed.compound/cpd01211"
}
},
{
"id":"datp_c",
"name":"DATP C10H12N5O12P3",
"compartment":"",
"charge":-4,
"formula":"C10H12N5O12P3",
"notes":{
"original_bigg_ids":[
"datp",
"datp[c]",
"datp_c"
]
},
"annotation":{
"BioCyc":"http://identifiers.org/biocyc/META:DATP",
"CHEBI":"http://identifiers.org/chebi/CHEBI:61404",
"KEGG Compound":"http://identifiers.org/kegg.compound/C00131",
"MetaNetX (MNX) Chemical":"http://identifiers.org/metanetx.chemical/MNXM286",
"Reactome":"http://www.reactome.org/content/detail/R-ALL-110644",
"SEED Compound":"http://identifiers.org/seed.compound/cpd00115"
}
},
{
"id":"2aobut_c",
"name":"L-2-Amino-3-oxobutanoate",
"compartment":"",
"charge":0,
"formula":"C4H7NO3",
"notes":{
"original_bigg_ids":[
"2aobut",
"2aobut[c]",
"2aobut_c"
]
},
"annotation":{
"BioCyc":"http://identifiers.org/biocyc/META:AMINO-OXOBUT",
"CHEBI":"http://identifiers.org/chebi/CHEBI:78948",
"Human Metabolome Database":"http://identifiers.org/hmdb/HMDB06454",
"KEGG Compound":"http://identifiers.org/kegg.compound/C03508",
"LipidMaps":"http://identifiers.org/lipidmaps/LMFA01060172",
"MetaNetX (MNX) Chemical":"http://identifiers.org/metanetx.chemical/MNXM114087",
"Reactome":"http://www.reactome.org/content/detail/R-ALL-6798652",
"SEED Compound":"http://identifiers.org/seed.compound/cpd02211"
}
},
{
"id":"itp_c",
"name":"ITP C10H11N4O14P3",
"compartment":"",
"charge":-4,
"formula":"C10H11N4O14P3",
"notes":{
"original_bigg_ids":[
"itp",
"itp[c]",
"itp_c"
]
},
"annotation":{
"BioCyc":"http://identifiers.org/biocyc/META:ITP",
"CHEBI":"http://identifiers.org/chebi/CHEBI:61402",
"KEGG Compound":"http://identifiers.org/kegg.compound/C00081",
"MetaNetX (MNX) Chemical":"http://identifiers.org/metanetx.chemical/MNXM423",
"Reactome":"http://www.reactome.org/content/detail/R-ALL-2509836",
"SEED Compound":"http://identifiers.org/seed.compound/cpd00068"
}
},
{
"id":"drib_c",
"name":"Deoxyribose C5H10O4",
"compartment":"",
"formula":"C5H10O4",
"notes":{
"original_bigg_ids":[
"drib",
"drib[c]",
"drib_c"
]
},
"annotation":{
"CHEBI":"http://identifiers.org/chebi/CHEBI:90761",
"Human Metabolome Database":"http://identifiers.org/hmdb/HMDB03224",
"KEGG Compound":"http://identifiers.org/kegg.compound/C01801",
"MetaNetX (MNX) Chemical":"http://identifiers.org/metanetx.chemical/MNXM90412",
"SEED Compound":"http://identifiers.org/seed.compound/cpd01242"
}
},
{
"id":"n8aspmd_c",
"name":"N8-Acetylspermidine",
"compartment":"",
"charge":2,
"formula":"C9H23N3O",
"notes":{
"original_bigg_ids":[
"N8aspmd",
"N8aspmd_c",
"n8aspmd",
"n8aspmd[c]",
"n8aspmd_c"
]
},
"annotation":{
"BioCyc":"http://identifiers.org/biocyc/META:CPD-3462",
"CHEBI":"http://identifiers.org/chebi/CHEBI:7420",
"Human Metabolome Database":"http://identifiers.org/hmdb/HMDB60288",
"KEGG Compound":"http://identifiers.org/kegg.compound/C01029",
"MetaNetX (MNX) Chemical":"http://identifiers.org/metanetx.chemical/MNXM1679",
"SEED Compound":"http://identifiers.org/seed.compound/cpd00758"
}
},
{
"id":"argsuc_c",
"name":"N(omega)-(L-Arginino)succinate",
"compartment":"",
"charge":-1,
"formula":"C10H17N4O6",
"notes":{
"original_bigg_ids":[
"argsuc",
"argsuc[c]",
"argsuc_c"
]
},
"annotation":{
"BioCyc":"http://identifiers.org/biocyc/META:L-ARGININO-SUCCINATE",
"CHEBI":"http://identifiers.org/chebi/CHEBI:7098",
"KEGG Compound":"http://identifiers.org/kegg.compound/C03406",
"MetaNetX (MNX) Chemical":"http://identifiers.org/metanetx.chemical/MNXM550",
"Reactome":"http://www.reactome.org/content/detail/R-ALL-34575",
"SEED Compound":"http://identifiers.org/seed.compound/cpd29673"
}
},
{
"id":"dpcoa_c",
"name":"Dephospho-CoA",
"compartment":"",
"charge":-2,
"formula":"C21H33N7O13P2S",
"notes":{
"original_bigg_ids":[
"dpcoa",
"dpcoa[c]",
"dpcoa_c"
]
},
"annotation":{
"BioCyc":"http://identifiers.org/biocyc/META:DEPHOSPHO-COA",
"CHEBI":"http://identifiers.org/chebi/CHEBI:57328",
"Human Metabolome Database":"http://identifiers.org/hmdb/HMDB01373",
"KEGG Compound":"http://identifiers.org/kegg.compound/C00882",
"LipidMaps":"http://identifiers.org/lipidmaps/LMFA07050315",
"MetaNetX (MNX) Chemical":"http://identifiers.org/metanetx.chemical/MNXM481",
"Reactome":"http://www.reactome.org/content/detail/R-ALL-196778",
"SEED Compound":"http://identifiers.org/seed.compound/cpd00655"
}
},
{
"id":"gam6p_c",
"name":"D-Glucosamine 6-phosphate",
"compartment":"",
"charge":-1,
"formula":"C6H13NO8P",
"notes":{
"original_bigg_ids":[
"gam6p",
"gam6p[c]",
"gam6p_c"
]
},
"annotation":{
"BioCyc":"http://identifiers.org/biocyc/META:D-GLUCOSAMINE-6-P",
"CHEBI":"http://identifiers.org/chebi/CHEBI:58725",
"KEGG Compound":"http://identifiers.org/kegg.compound/C00352",
"MetaNetX (MNX) Chemical":"http://identifiers.org/metanetx.chemical/MNXM370",
"SEED Compound":"http://identifiers.org/seed.compound/cpd00288"
}
},
{
"id":"ppp9_c",
"name":"Protoporphyrin",
"compartment":"",
"charge":-2,
"formula":"C34H32N4O4",
"notes":{
"original_bigg_ids":[
"ppp9",
"ppp9_c"
]
},
"annotation":{
"BioCyc":"http://identifiers.org/biocyc/META:PROTOPORPHYRIN_IX",
"CHEBI":"http://identifiers.org/chebi/CHEBI:8592",
"Human Metabolome Database":"http://identifiers.org/hmdb/HMDB00241",
"KEGG Compound":"http://identifiers.org/kegg.compound/C02191",
"MetaNetX (MNX) Chemical":"http://identifiers.org/metanetx.chemical/MNXM346",
"Reactome":"http://www.reactome.org/content/detail/R-ALL-189487",
"SEED Compound":"http://identifiers.org/seed.compound/cpd01476"
}
},
{
"id":"h2isocapcoa_c",
"name":"(R)-2-hydroxyisocaproyl-CoA",
"compartment":"c",
"charge":0,
"formula":"C27H42N7O18P3S"
},
{
"id":"f1p_c",
"name":"D-Fructose 1-phosphate",
"compartment":"",
"charge":-2,
"formula":"C6H11O9P",
"notes":{
"original_bigg_ids":[
"f1p",
"f1p[c]",
"f1p_c"
]
},
"annotation":{
"BioCyc":"http://identifiers.org/biocyc/META:D-fructofuranose-1-phosphate",
"CHEBI":"http://identifiers.org/chebi/CHEBI:58674",
"KEGG Compound":"http://identifiers.org/kegg.compound/C01094",
"MetaNetX (MNX) Chemical":"http://identifiers.org/metanetx.chemical/MNXM145568",
"SEED Compound":"http://identifiers.org/seed.compound/cpd00802"
}
},
{
"id":"spmd_c",
"name":"Spermidine",
"compartment":"",
"charge":3,
"formula":"C7H22N3",
"notes":{
"original_bigg_ids":[
"spmd",
"spmd[c]",
"spmd_c"
]
},
"annotation":{
"BioCyc":"http://identifiers.org/biocyc/META:SPERMIDINE",
"CHEBI":"http://identifiers.org/chebi/CHEBI:9218",
"Human Metabolome Database":"http://identifiers.org/hmdb/HMDB01257",
"KEGG Compound":"http://identifiers.org/kegg.compound/C00315",
"MetaNetX (MNX) Chemical":"http://identifiers.org/metanetx.chemical/MNXM124",
"Reactome":"http://www.reactome.org/content/detail/R-ALL-204635",
"SEED Compound":"http://identifiers.org/seed.compound/cpd00264"
}
},
{
"id":"dtbt_c",
"name":"Dethiobiotin",
"compartment":"",
"charge":-1,
"formula":"C10H17N2O3",
"notes":{
"original_bigg_ids":[
"dtbt",
"dtbt[c]",
"dtbt_c"
]
},
"annotation":{
"BioCyc":"http://identifiers.org/biocyc/META:DETHIOBIOTIN",
"CHEBI":"http://identifiers.org/chebi/CHEBI:57861",
"Human Metabolome Database":"http://identifiers.org/hmdb/HMDB03581",
"KEGG Compound":"http://identifiers.org/kegg.compound/C01909",
"MetaNetX (MNX) Chemical":"http://identifiers.org/metanetx.chemical/MNXM1020",
"SEED Compound":"http://identifiers.org/seed.compound/cpd01311"
}
},
{
"id":"fmn_c",
"name":"FMN C17H19N4O9P",
"compartment":"",
"charge":-2,
"formula":"C17H19N4O9P",
"notes":{
"original_bigg_ids":[
"fmn",
"fmn[c]",
"fmn_c"
]
},
"annotation":{
"BioCyc":"http://identifiers.org/biocyc/META:FMN",
"CHEBI":"http://identifiers.org/chebi/CHEBI:58210",
"KEGG Compound":"http://identifiers.org/kegg.compound/C00061",
"MetaNetX (MNX) Chemical":"http://identifiers.org/metanetx.chemical/MNXM119",
"SEED Compound":"http://identifiers.org/seed.compound/cpd00050"
}
},
{
"id":"glyclt_c",
"name":"Glycolate C2H3O3",
"compartment":"",
"charge":-1,
"formula":"C2H3O3",
"notes":{
"original_bigg_ids":[
"glyclt",
"glyclt[c]",
"glyclt_c"
]
},
"annotation":{
"BioCyc":"http://identifiers.org/biocyc/META:GLYCOLLATE",
"CHEBI":"http://identifiers.org/chebi/CHEBI:5475",
"Human Metabolome Database":"http://identifiers.org/hmdb/HMDB03035",
"KEGG Compound":"http://identifiers.org/kegg.compound/C00160",
"MetaNetX (MNX) Chemical":"http://identifiers.org/metanetx.chemical/MNXM222",
"Reactome":"http://www.reactome.org/content/detail/R-ALL-389822",
"SEED Compound":"http://identifiers.org/seed.compound/cpd12347"
}
},
{
"id":"fes_c",
"name":"corrinoid Fe-S protein",
"compartment":"c",
"charge":0
},
{
"id":"histd_c",
"name":"L-Histidinol",
"compartment":"",
"charge":1,
"formula":"C6H12N3O",
"notes":{
"original_bigg_ids":[
"histd",
"histd[c]",
"histd_c"
]
},
"annotation":{
"BioCyc":"http://identifiers.org/biocyc/META:HISTIDINOL",
"CHEBI":"http://identifiers.org/chebi/CHEBI:6241",
"Human Metabolome Database":"http://identifiers.org/hmdb/HMDB03431",
"KEGG Compound":"http://identifiers.org/kegg.compound/C00860",
"MetaNetX (MNX) Chemical":"http://identifiers.org/metanetx.chemical/MNXM1281",
"SEED Compound":"http://identifiers.org/seed.compound/cpd00641"
}
},
{
"id":"oaa_c",
"name":"Oxaloacetate",
"compartment":"",
"charge":-2,
"formula":"C4H2O5",
"notes":{
"original_bigg_ids":[
"oaa",
"oaa[c]",
"oaa_c"
]
},
"annotation":{
"BioCyc":"http://identifiers.org/biocyc/META:OXALACETIC_ACID",
"CHEBI":"http://identifiers.org/chebi/CHEBI:7812",
"Human Metabolome Database":"http://identifiers.org/hmdb/HMDB00223",
"KEGG Compound":"http://identifiers.org/kegg.compound/C03981",
"LipidMaps":"http://identifiers.org/lipidmaps/LMFA01170120",
"MetaNetX (MNX) Chemical":"http://identifiers.org/metanetx.chemical/MNXM46",
"Reactome":"http://www.reactome.org/content/detail/R-ALL-76213",
"SEED Compound":"http://identifiers.org/seed.compound/cpd02469"
}
},
{
"id":"thm_e",
"name":"Thiamin",
"compartment":"",
"charge":1,
"formula":"C12H17N4OS",
"notes":{
"original_bigg_ids":[
"thm",
"thm[e]",
"thm_e"
]
},
"annotation":{
"BioCyc":"http://identifiers.org/biocyc/META:THIAMINE",
"CHEBI":"http://identifiers.org/chebi/CHEBI:9530",
"Human Metabolome Database":"http://identifiers.org/hmdb/HMDB00235",
"KEGG Compound":"http://identifiers.org/kegg.compound/C00378",
"MetaNetX (MNX) Chemical":"http://identifiers.org/metanetx.chemical/MNXM322",
"Reactome":"http://www.reactome.org/content/detail/R-ALL-199622",
"SEED Compound":"http://identifiers.org/seed.compound/cpd00305"
}
},
{
"id":"ac_c",
"name":"Acetate",
"compartment":"",
"charge":-1,
"formula":"C2H3O2",
"notes":{
"original_bigg_ids":[
"ac",
"ac[c]",
"ac_c"
]
},
"annotation":{
"BioCyc":"http://identifiers.org/biocyc/META:ACET",
"CHEBI":"http://identifiers.org/chebi/CHEBI:40486",
"Human Metabolome Database":"http://identifiers.org/hmdb/HMDB00042",
"KEGG Compound":"http://identifiers.org/kegg.compound/C00033",
"KEGG Drug":"http://identifiers.org/kegg.drug/D00010",
"LipidMaps":"http://identifiers.org/lipidmaps/LMFA01010002",
"MetaNetX (MNX) Chemical":"http://identifiers.org/metanetx.chemical/MNXM26",
"Reactome":"http://www.reactome.org/content/detail/R-ALL-390305",
"SEED Compound":"http://identifiers.org/seed.compound/cpd00029"
}
},
{
"id":"CLP_c",
"name":"Cross-linked peptidoglycan",
"compartment":"c"
},
{
"id":"fdp_c",
"name":"D-Fructose 1,6-bisphosphate",
"compartment":"",
"charge":-4,
"formula":"C6H10O12P2",
"notes":{
"original_bigg_ids":[
"fdp",
"fdp[c]",
"fdp_c"
]
},
"annotation":{
"CHEBI":"http://identifiers.org/chebi/CHEBI:49299",
"KEGG Compound":"http://identifiers.org/kegg.compound/C00354",
"MetaNetX (MNX) Chemical":"http://identifiers.org/metanetx.chemical/MNXM417",
"SEED Compound":"http://identifiers.org/seed.compound/cpd00290"
}
},
{
"id":"actn__S_c",
"name":"S-acetoin",
"compartment":"c",
"charge":0,
"formula":"C4H8O2"
},
{
"id":"a53oh_c",
"name":"(S)-5-amino-3-oxohexanoate",
"compartment":"c",
"charge":0,
"formula":"C6H11NO3"
},
{
"id":"ser__L_c",
"name":"L-Serine",
"compartment":"",
"charge":0,
"formula":"C3H7NO3",
"notes":{
"original_bigg_ids":[
"ser-L[c]",
"ser_DASH_L_c",
"ser_L[c]",
"ser_L_c",
"ser__L",
"ser__L_c"
]
},
"annotation":{
"BioCyc":"http://identifiers.org/biocyc/META:Serines",
"CHEBI":"http://identifiers.org/chebi/CHEBI:9116",
"Human Metabolome Database":"http://identifiers.org/hmdb/HMDB62263",
"KEGG Compound":"http://identifiers.org/kegg.compound/C00716",
"KEGG Drug":"http://identifiers.org/kegg.drug/D00016",
"LipidMaps":"http://identifiers.org/lipidmaps/LMFA01100045",
"MetaNetX (MNX) Chemical":"http://identifiers.org/metanetx.chemical/MNXM53",
"Reactome":"http://www.reactome.org/content/detail/R-ALL-8932979",
"SEED Compound":"http://identifiers.org/seed.compound/cpd30743"
}
},
{
"id":"acgam_c",
"name":"N-Acetyl-D-glucosamine",
"compartment":"",
"charge":0,
"formula":"C8H15NO6",
"notes":{
"original_bigg_ids":[
"acgam",
"acgam[c]",
"acgam_c"
]
},
"annotation":{
"BioCyc":"http://identifiers.org/biocyc/META:N-acetyl-D-glucosamine",
"CHEBI":"http://identifiers.org/chebi/CHEBI:7123",
"Human Metabolome Database":"http://identifiers.org/hmdb/HMDB62641",
"KEGG Compound":"http://identifiers.org/kegg.compound/C00140",
"MetaNetX (MNX) Chemical":"http://identifiers.org/metanetx.chemical/MNXM143",
"Reactome":"http://www.reactome.org/content/detail/R-ALL-2162231",
"SEED Compound":"http://identifiers.org/seed.compound/cpd27608"
}
},
{
"id":"man6pglyc_c",
"name":"2(alpha-D-Mannosyl-6-phosphate)-D-glycerate",
"compartment":"",
"charge":-3,
"formula":"C9H14O12P",
"notes":{
"original_bigg_ids":[
"man6pglyc",
"man6pglyc_c"
]
},
"annotation":{
"BioCyc":"http://identifiers.org/biocyc/META:CPD0-1063",
"CHEBI":"http://identifiers.org/chebi/CHEBI:61001",
"Human Metabolome Database":"http://identifiers.org/hmdb/HMDB12152",
"KEGG Compound":"http://identifiers.org/kegg.compound/C16699",
"MetaNetX (MNX) Chemical":"http://identifiers.org/metanetx.chemical/MNXM3470",
"SEED Compound":"http://identifiers.org/seed.compound/cpd16506"
}
},
{
"id":"LIPID_c",
"name":"lipid",
"compartment":"c"
},
{
"id":"gccoa_c",
"name":"glutaconyl-CoA",
"compartment":"c",
"charge":0,
"formula":"C26H40N7O19P3S"
},
{
"id":"na1_c",
"name":"Sodium",
"compartment":"",
"charge":1,
"formula":"Na",
"notes":{
"original_bigg_ids":[
"na1",
"na1[c]",
"na1_c"
]
},
"annotation":{
"BioCyc":"http://identifiers.org/biocyc/META:NaF",
"CHEBI":"http://identifiers.org/chebi/CHEBI:9175",
"Human Metabolome Database":"http://identifiers.org/hmdb/HMDB00588",
"KEGG Compound":"http://identifiers.org/kegg.compound/C14042",
"KEGG Drug":"http://identifiers.org/kegg.drug/D04874",
"MetaNetX (MNX) Chemical":"http://identifiers.org/metanetx.chemical/MNXM27",
"Reactome":"http://www.reactome.org/content/detail/R-ALL-83910",
"SEED Compound":"http://identifiers.org/seed.compound/cpd00971"
}
},
{
"id":"methf_c",
"name":"5,10-Methenyltetrahydrofolate",
"compartment":"",
"charge":-1,
"formula":"C20H20N7O6",
"notes":{
"original_bigg_ids":[
"methf",
"methf[c]",
"methf_c"
]
},
"annotation":{
"BioCyc":"http://identifiers.org/biocyc/META:5-10-METHENYL-THF",
"CHEBI":"http://identifiers.org/chebi/CHEBI:57455",
"Human Metabolome Database":"http://identifiers.org/hmdb/HMDB62623",
"KEGG Compound":"http://identifiers.org/kegg.compound/C00445",
"MetaNetX (MNX) Chemical":"http://identifiers.org/metanetx.chemical/MNXM511",
"Reactome":"http://www.reactome.org/content/detail/R-ALL-6801458",
"SEED Compound":"http://identifiers.org/seed.compound/cpd00347"
}
},
{
"id":"abdmagdpu_c",
"name":"N-acetyl-beta-D-mannosaminyl-1,4-N-acetyl-D-glucosaminyldiphosphoundecaprenol",
"compartment":"c",
"charge":0,
"formula":"C71H118N2O17P2"
},
{
"id":"gam1p_c",
"name":"D-Glucosamine 1-phosphate",
"compartment":"",
"charge":-1,
"formula":"C6H13NO8P",
"notes":{
"original_bigg_ids":[
"gam1p",
"gam1p[c]",
"gam1p_c"
]
},
"annotation":{
"BioCyc":"http://identifiers.org/biocyc/META:GLUCOSAMINE-1P",
"CHEBI":"http://identifiers.org/chebi/CHEBI:58516",
"KEGG Compound":"http://identifiers.org/kegg.compound/C06156",
"MetaNetX (MNX) Chemical":"http://identifiers.org/metanetx.chemical/MNXM969",
"SEED Compound":"http://identifiers.org/seed.compound/cpd03671"
}
},
{
"id":"urea_c",
"name":"Urea CH4N2O",
"compartment":"",
"charge":0,
"formula":"CH4N2O",
"notes":{
"original_bigg_ids":[
"urea",
"urea[c]",
"urea_c"
]
},
"annotation":{
"BioCyc":"http://identifiers.org/biocyc/META:UREA",
"CHEBI":"http://identifiers.org/chebi/CHEBI:9888",
"Human Metabolome Database":"http://identifiers.org/hmdb/HMDB00294",
"KEGG Compound":"http://identifiers.org/kegg.compound/C00086",
"KEGG Drug":"http://identifiers.org/kegg.drug/D10496",
"MetaNetX (MNX) Chemical":"http://identifiers.org/metanetx.chemical/MNXM117",
"Reactome":"http://www.reactome.org/content/detail/R-ALL-432019",
"SEED Compound":"http://identifiers.org/seed.compound/cpd00073"
}
},
{
"id":"3mob_c",
"name":"3-Methyl-2-oxobutanoate",
"compartment":"",
"charge":-1,
"formula":"C5H7O3",
"notes":{
"original_bigg_ids":[
"3mob",
"3mob[c]",
"3mob_c",
"_3mob_c"
]
},
"annotation":{
"BioCyc":"http://identifiers.org/biocyc/META:2-KETO-ISOVALERATE",
"CHEBI":"http://identifiers.org/chebi/CHEBI:43714",
"KEGG Compound":"http://identifiers.org/kegg.compound/C00141",
"LipidMaps":"http://identifiers.org/lipidmaps/LMFA01020274",
"MetaNetX (MNX) Chemical":"http://identifiers.org/metanetx.chemical/MNXM238",
"SEED Compound":"http://identifiers.org/seed.compound/cpd00123"
}
},
{
"id":"pydx_c",
"name":"Pyridoxal",
"compartment":"",
"charge":0,
"formula":"C8H9NO3",
"notes":{
"original_bigg_ids":[
"pydx",
"pydx[c]",
"pydx_c"
]
},
"annotation":{
"BioCyc":"http://identifiers.org/biocyc/META:PYRIDOXAL",
"CHEBI":"http://identifiers.org/chebi/CHEBI:8667",
"Human Metabolome Database":"http://identifiers.org/hmdb/HMDB01545",
"KEGG Compound":"http://identifiers.org/kegg.compound/C00250",
"MetaNetX (MNX) Chemical":"http://identifiers.org/metanetx.chemical/MNXM311",
"Reactome":"http://www.reactome.org/content/detail/R-ALL-965131",
"SEED Compound":"http://identifiers.org/seed.compound/cpd00215"
}
},
{
"id":"leu__L_e",
"name":"L-Leucine",
"compartment":"",
"charge":0,
"formula":"C6H13NO2",
"notes":{
"original_bigg_ids":[
"leu-L[e]",
"leu_DASH_L_e",
"leu_L[e]",
"leu_L_e",
"leu__L",
"leu__L_e"
]
},
"annotation":{
"BioCyc":"http://identifiers.org/biocyc/META:LEU",
"CHEBI":"http://identifiers.org/chebi/CHEBI:6260",
"Human Metabolome Database":"http://identifiers.org/hmdb/HMDB62203",
"KEGG Compound":"http://identifiers.org/kegg.compound/C16439",
"KEGG Drug":"http://identifiers.org/kegg.drug/D00030",
"LipidMaps":"http://identifiers.org/lipidmaps/LMFA01100048",
"MetaNetX (MNX) Chemical":"http://identifiers.org/metanetx.chemical/MNXM140",
"Reactome":"http://www.reactome.org/content/detail/R-ALL-351964",
"SEED Compound":"http://identifiers.org/seed.compound/cpd15143"
}
},
{
"id":"dhettp_c",
"name":"alpha,beta-dihydroxyethyl-TPP",
"compartment":"c",
"charge":0,
"formula":"C14H23N4O9P2S"
},
{
"id":"a24op_c",
"name":"2-amino-4-oxopentanoate",
"compartment":"c",
"charge":0,
"formula":"C5H9NO3"
},
{
"id":"dnad_c",
"name":"Deamino-NAD+",
"compartment":"",
"charge":-2,
"formula":"C21H24N6O15P2",
"notes":{
"original_bigg_ids":[
"dnad",
"dnad[c]",
"dnad_c"
]
},
"annotation":{
"BioCyc":"http://identifiers.org/biocyc/META:DEAMIDO-NAD",
"CHEBI":"http://identifiers.org/chebi/CHEBI:58437",
"KEGG Compound":"http://identifiers.org/kegg.compound/C00857",
"MetaNetX (MNX) Chemical":"http://identifiers.org/metanetx.chemical/MNXM309",
"Reactome":"http://www.reactome.org/content/detail/R-ALL-8938090",
"SEED Compound":"http://identifiers.org/seed.compound/cpd00638"
}
},
{
"id":"5mdr1p_c",
"name":"5-Methylthio-5-deoxy-D-ribose 1-phosphate",
"compartment":"",
"formula":"C6H11O7PS",
"notes":{
"original_bigg_ids":[
"5mdr1p",
"5mdr1p[c]",
"5mdr1p_c",
"_5mdr1p_c"
]
},
"annotation":{
"BioCyc":"http://identifiers.org/biocyc/META:CPD-444",
"CHEBI":"http://identifiers.org/chebi/CHEBI:58533",
"KEGG Compound":"http://identifiers.org/kegg.compound/C04188",
"MetaNetX (MNX) Chemical":"http://identifiers.org/metanetx.chemical/MNXM407",
"Reactome":"http://www.reactome.org/content/detail/R-ALL-1237165",
"SEED Compound":"http://identifiers.org/seed.compound/cpd29669"
}
},
{
"id":"i2ac_c",
"name":"2-iminoacetate",
"compartment":"c",
"charge":0,
"formula":"C2H3NO2"
},
{
"id":"alpro_c",
"name":"S Aminomethyldihydrolipoylprotein CH6NS2X",
"compartment":"",
"formula":"CH6NS2X",
"notes":{
"original_bigg_ids":[
"alpro",
"alpro[c]",
"alpro_c"
]
},
"annotation":{
"CHEBI":"http://identifiers.org/chebi/CHEBI:8951",
"KEGG Compound":"http://identifiers.org/kegg.compound/C01242",
"MetaNetX (MNX) Chemical":"http://identifiers.org/metanetx.chemical/MNXM81221",
"SEED Compound":"http://identifiers.org/seed.compound/cpd11830"
}
},
{
"id":"thm_c",
"name":"Thiamin",
"compartment":"",
"charge":1,
"formula":"C12H17N4OS",
"notes":{
"original_bigg_ids":[
"thm",
"thm[c]",
"thm_c"
]
},
"annotation":{
"BioCyc":"http://identifiers.org/biocyc/META:THIAMINE",
"CHEBI":"http://identifiers.org/chebi/CHEBI:9530",
"Human Metabolome Database":"http://identifiers.org/hmdb/HMDB00235",
"KEGG Compound":"http://identifiers.org/kegg.compound/C00378",
"MetaNetX (MNX) Chemical":"http://identifiers.org/metanetx.chemical/MNXM322",
"Reactome":"http://www.reactome.org/content/detail/R-ALL-199622",
"SEED Compound":"http://identifiers.org/seed.compound/cpd00305"
}
},
{
"id":"aprut_c",
"name":"N Acetylputrescine C6H15N2O",
"compartment":"",
"charge":1,
"formula":"C6H15N2O",
"notes":{
"original_bigg_ids":[
"aprut",
"aprut[c]",
"aprut_c"
]
},
"annotation":{
"BioCyc":"http://identifiers.org/biocyc/META:CPD-569",
"CHEBI":"http://identifiers.org/chebi/CHEBI:7222",
"Human Metabolome Database":"http://identifiers.org/hmdb/HMDB60268",
"KEGG Compound":"http://identifiers.org/kegg.compound/C02714",
"MetaNetX (MNX) Chemical":"http://identifiers.org/metanetx.chemical/MNXM1153",
"SEED Compound":"http://identifiers.org/seed.compound/cpd01758"
}
},
{
"id":"isocap_c",
"name":"Isocaproate",
"compartment":"c",
"charge":0,
"formula":"C6H12O2"
},
{
"id":"dad_2_c",
"name":"Deoxyadenosine",
"compartment":"",
"charge":0,
"formula":"C10H13N5O3",
"notes":{
"original_bigg_ids":[
"dad-2[c]",
"dad_2",
"dad_2[c]",
"dad_2_c",
"dad_DASH_2_c",
"dad__2_c"
]
},
"annotation":{
"BioCyc":"http://identifiers.org/biocyc/META:DEOXYADENOSINE",
"CHEBI":"http://identifiers.org/chebi/CHEBI:4405",
"Human Metabolome Database":"http://identifiers.org/hmdb/HMDB11722",
"KEGG Compound":"http://identifiers.org/kegg.compound/C00559",
"MetaNetX (MNX) Chemical":"http://identifiers.org/metanetx.chemical/MNXM625",
"SEED Compound":"http://identifiers.org/seed.compound/cpd00438"
}
},
{
"id":"m2bcoa_c",
"name":"2-methylbutanoyl-CoA",
"compartment":"c",
"charge":0,
"formula":"C26H44N7O17P3S"
},
{
"id":"btamp_c",
"name":"Biotinyl 5  AMP C20H27N7O9PS",
"compartment":"",
"formula":"C20H27N7O9PS",
"notes":{
"original_bigg_ids":[
"btamp",
"btamp[c]",
"btamp_c"
]
},
"annotation":{
"BioCyc":"http://identifiers.org/biocyc/META:BIO-5-AMP",
"CHEBI":"http://identifiers.org/chebi/CHEBI:62414",
"Human Metabolome Database":"http://identifiers.org/hmdb/HMDB06520",
"KEGG Compound":"http://identifiers.org/kegg.compound/C05921",
"MetaNetX (MNX) Chemical":"http://identifiers.org/metanetx.chemical/MNXM2351",
"SEED Compound":"http://identifiers.org/seed.compound/cpd22432"
}
},
{
"id":"ribflv_c",
"name":"Riboflavin C17H20N4O6",
"compartment":"",
"charge":0,
"formula":"C17H20N4O6",
"notes":{
"original_bigg_ids":[
"ribflv",
"ribflv[c]",
"ribflv_c"
]
},
"annotation":{
"BioCyc":"http://identifiers.org/biocyc/META:RIBOFLAVIN",
"CHEBI":"http://identifiers.org/chebi/CHEBI:8843",
"Human Metabolome Database":"http://identifiers.org/hmdb/HMDB00244",
"KEGG Compound":"http://identifiers.org/kegg.compound/C00255",
"KEGG Drug":"http://identifiers.org/kegg.drug/D00050",
"MetaNetX (MNX) Chemical":"http://identifiers.org/metanetx.chemical/MNXM270",
"Reactome":"http://www.reactome.org/content/detail/R-ALL-3165253",
"SEED Compound":"http://identifiers.org/seed.compound/cpd00220"
}
},
{
"id":"fum_c",
"name":"Fumarate",
"compartment":"",
"charge":-2,
"formula":"C4H2O4",
"notes":{
"original_bigg_ids":[
"fum",
"fum[c]",
"fum_c"
]
},
"annotation":{
"BioCyc":"http://identifiers.org/biocyc/META:FUM",
"CHEBI":"http://identifiers.org/chebi/CHEBI:5190",
"Human Metabolome Database":"http://identifiers.org/hmdb/HMDB00134",
"KEGG Compound":"http://identifiers.org/kegg.compound/C00122",
"KEGG Drug":"http://identifiers.org/kegg.drug/D02308",
"MetaNetX (MNX) Chemical":"http://identifiers.org/metanetx.chemical/MNXM93",
"Reactome":"http://www.reactome.org/content/detail/R-ALL-29586",
"SEED Compound":"http://identifiers.org/seed.compound/cpd00106"
}
},
{
"id":"lacgth_c",
"name":"S-lactoyl-glutathione",
"compartment":"c",
"charge":0,
"formula":"C13H21N3O8S"
},
{
"id":"a45imzc_c",
"name":"4-amino-5-imidazole carboxylate",
"compartment":"c",
"charge":0,
"formula":"C4H5N3O2"
},
{
"id":"dachi_e",
"name":"diacetylchitobiose",
"compartment":"e",
"charge":0,
"formula":"C16H28N2O11"
},
{
"id":"k_e",
"name":"Potassium",
"compartment":"",
"charge":1,
"formula":"K",
"notes":{
"original_bigg_ids":[
"k",
"k[e]",
"k_e"
]
},
"annotation":{
"BioCyc":"http://identifiers.org/biocyc/META:KCL",
"CHEBI":"http://identifiers.org/chebi/CHEBI:8345",
"Human Metabolome Database":"http://identifiers.org/hmdb/HMDB00586",
"KEGG Compound":"http://identifiers.org/kegg.compound/C12568",
"KEGG Drug":"http://identifiers.org/kegg.drug/D08403",
"MetaNetX (MNX) Chemical":"http://identifiers.org/metanetx.chemical/MNXM95",
"Reactome":"http://www.reactome.org/content/detail/R-ALL-74126",
"SEED Compound":"http://identifiers.org/seed.compound/cpd00205"
}
},
{
"id":"orn_c",
"name":"Ornithine",
"compartment":"",
"charge":1,
"formula":"C5H13N2O2",
"notes":{
"original_bigg_ids":[
"orn",
"orn[c]",
"orn_c"
]
},
"annotation":{
"BioCyc":"http://identifiers.org/biocyc/META:L-ORNITHINE",
"CHEBI":"http://identifiers.org/chebi/CHEBI:7784",
"Human Metabolome Database":"http://identifiers.org/hmdb/HMDB62718",
"KEGG Compound":"http://identifiers.org/kegg.compound/C01602",
"KEGG Drug":"http://identifiers.org/kegg.drug/D08302",
"LipidMaps":"http://identifiers.org/lipidmaps/LMFA01100057",
"MetaNetX (MNX) Chemical":"http://identifiers.org/metanetx.chemical/MNXM89689",
"Reactome":"http://www.reactome.org/content/detail/R-ALL-29498",
"SEED Compound":"http://identifiers.org/seed.compound/cpd19016"
}
},
{
"id":"dcdp_c",
"name":"DCDP C9H12N3O10P2",
"compartment":"",
"charge":-3,
"formula":"C9H12N3O10P2",
"notes":{
"original_bigg_ids":[
"dcdp",
"dcdp[c]",
"dcdp_c"
]
},
"annotation":{
"BioCyc":"http://identifiers.org/biocyc/META:DCDP",
"CHEBI":"http://identifiers.org/chebi/CHEBI:58593",
"Human Metabolome Database":"http://identifiers.org/hmdb/HMDB01245",
"KEGG Compound":"http://identifiers.org/kegg.compound/C00705",
"MetaNetX (MNX) Chemical":"http://identifiers.org/metanetx.chemical/MNXM411",
"SEED Compound":"http://identifiers.org/seed.compound/cpd00533"
}
},
{
"id":"5forthf_c",
"name":"5-Formiminotetrahydrofolate",
"compartment":"",
"formula":"C20H22N8O6",
"notes":{
"original_bigg_ids":[
"5forthf",
"5forthf[c]",
"5forthf_c"
]
},
"annotation":{
"BioCyc":"http://identifiers.org/biocyc/META:CPD-671",
"CHEBI":"http://identifiers.org/chebi/CHEBI:57456",
"Human Metabolome Database":"http://identifiers.org/hmdb/HMDB01534",
"KEGG Compound":"http://identifiers.org/kegg.compound/C00664",
"MetaNetX (MNX) Chemical":"http://identifiers.org/metanetx.chemical/MNXM915",
"Reactome":"http://www.reactome.org/content/detail/R-ALL-70919",
"SEED Compound":"http://identifiers.org/seed.compound/cpd00502"
}
},
{
"id":"sl2a6o_c",
"name":"N-Succinyl-2-L-amino-6-oxoheptanedioate",
"compartment":"",
"charge":-3,
"formula":"C11H12NO8",
"notes":{
"original_bigg_ids":[
"sl2a6o",
"sl2a6o[c]",
"sl2a6o_c"
]
},
"annotation":{
"BioCyc":"http://identifiers.org/biocyc/META:N-SUCCINYL-2-AMINO-6-KETOPIMELATE",
"CHEBI":"http://identifiers.org/chebi/CHEBI:7340",
"Human Metabolome Database":"http://identifiers.org/hmdb/HMDB12266",
"KEGG Compound":"http://identifiers.org/kegg.compound/C04462",
"MetaNetX (MNX) Chemical":"http://identifiers.org/metanetx.chemical/MNXM1563",
"SEED Compound":"http://identifiers.org/seed.compound/cpd02724"
}
},
{
"id":"acb_c",
"name":"adenosyl-cobyrate",
"compartment":"c",
"charge":1,
"formula":"C55H77CoN15O11"
},
{
"id":"hco3_c",
"name":"Bicarbonate",
"compartment":"",
"charge":-1,
"formula":"CHO3",
"notes":{
"original_bigg_ids":[
"hco3",
"hco3[c]",
"hco3_c"
]
},
"annotation":{
"BioCyc":"http://identifiers.org/biocyc/META:HCO3",
"CHEBI":"http://identifiers.org/chebi/CHEBI:5589",
"Human Metabolome Database":"http://identifiers.org/hmdb/HMDB31453",
"KEGG Compound":"http://identifiers.org/kegg.compound/C12893",
"MetaNetX (MNX) Chemical":"http://identifiers.org/metanetx.chemical/MNXM60",
"Reactome":"http://www.reactome.org/content/detail/R-ALL-425425",
"SEED Compound":"http://identifiers.org/seed.compound/cpd00242"
}
},
{
"id":"man_c",
"name":"D-Mannose",
"compartment":"",
"charge":0,
"formula":"C6H12O6",
"notes":{
"original_bigg_ids":[
"man",
"man[c]",
"man_c"
]
},
"annotation":{
"BioCyc":"http://identifiers.org/biocyc/META:D-mannopyranose",
"CHEBI":"http://identifiers.org/chebi/CHEBI:4208",
"Human Metabolome Database":"http://identifiers.org/hmdb/HMDB00169",
"KEGG Compound":"http://identifiers.org/kegg.compound/C00159",
"MetaNetX (MNX) Chemical":"http://identifiers.org/metanetx.chemical/MNXM182",
"Reactome":"http://www.reactome.org/content/detail/R-ALL-964752",
"SEED Compound":"http://identifiers.org/seed.compound/cpd27437"
}
},
{
"id":"dah35_c",
"name":"(3S,5S)-3,5-diaminohexanoate",
"compartment":"c",
"charge":0,
"formula":"C6H14N2O2"
},
{
"id":"dgal6p_c",
"name":"D-Galactose 6-phosphate",
"compartment":"",
"charge":-2,
"formula":"C6H11O9P",
"notes":{
"original_bigg_ids":[
"dgal6p",
"dgal6p_c"
]
},
"annotation":{
"MetaNetX (MNX) Chemical":"http://identifiers.org/metanetx.chemical/MNXM92233"
}
},
{
"id":"rdmbzi_c",
"name":"N1-(alpha-D-ribosyl)-5,6-dimethylbenzimidazole",
"compartment":"",
"charge":0,
"formula":"C14H18N2O4",
"notes":{
"original_bigg_ids":[
"rdmbzi",
"rdmbzi[c]",
"rdmbzi_c"
]
},
"annotation":{
"BioCyc":"http://identifiers.org/biocyc/META:ALPHA-RIBAZOLE",
"CHEBI":"http://identifiers.org/chebi/CHEBI:10329",
"Human Metabolome Database":"http://identifiers.org/hmdb/HMDB11112",
"KEGG Compound":"http://identifiers.org/kegg.compound/C05775",
"MetaNetX (MNX) Chemical":"http://identifiers.org/metanetx.chemical/MNXM1539",
"SEED Compound":"http://identifiers.org/seed.compound/cpd03423"
}
},
{
"id":"pydxn_e",
"name":"Pyridoxine",
"compartment":"",
"charge":0,
"formula":"C8H11NO3",
"notes":{
"original_bigg_ids":[
"pydxn",
"pydxn[e]",
"pydxn_e"
]
},
"annotation":{
"BioCyc":"http://identifiers.org/biocyc/META:PYRIDOXINE",
"CHEBI":"http://identifiers.org/chebi/CHEBI:8671",
"Human Metabolome Database":"http://identifiers.org/hmdb/HMDB02075",
"KEGG Compound":"http://identifiers.org/kegg.compound/C00314",
"KEGG Drug":"http://identifiers.org/kegg.drug/D08454",
"MetaNetX (MNX) Chemical":"http://identifiers.org/metanetx.chemical/MNXM419",
"Reactome":"http://www.reactome.org/content/detail/R-ALL-965053",
"SEED Compound":"http://identifiers.org/seed.compound/cpd00263"
}
},
{
"id":"q8_c",
"name":"Ubiquinone-8",
"compartment":"",
"charge":0,
"formula":"C49H74O4",
"notes":{
"original_bigg_ids":[
"q8",
"q8_c"
]
},
"annotation":{
"BioCyc":"http://identifiers.org/biocyc/META:UBIQUINONE-8",
"CHEBI":"http://identifiers.org/chebi/CHEBI:61683",
"KEGG Compound":"http://identifiers.org/kegg.compound/C17569",
"LipidMaps":"http://identifiers.org/lipidmaps/LMPR02010005",
"MetaNetX (MNX) Chemical":"http://identifiers.org/metanetx.chemical/MNXM232",
"SEED Compound":"http://identifiers.org/seed.compound/cpd15560"
}
},
{
"id":"ac_e",
"name":"Acetate",
"compartment":"",
"charge":-1,
"formula":"C2H3O2",
"notes":{
"original_bigg_ids":[
"ac",
"ac[e]",
"ac_e"
]
},
"annotation":{
"BioCyc":"http://identifiers.org/biocyc/META:ACET",
"CHEBI":"http://identifiers.org/chebi/CHEBI:40486",
"Human Metabolome Database":"http://identifiers.org/hmdb/HMDB00042",
"KEGG Compound":"http://identifiers.org/kegg.compound/C00033",
"KEGG Drug":"http://identifiers.org/kegg.drug/D00010",
"LipidMaps":"http://identifiers.org/lipidmaps/LMFA01010002",
"MetaNetX (MNX) Chemical":"http://identifiers.org/metanetx.chemical/MNXM26",
"Reactome":"http://www.reactome.org/content/detail/R-ALL-390305",
"SEED Compound":"http://identifiers.org/seed.compound/cpd00029"
}
},
{
"id":"cdpg_e",
"name":"CDP-glycerol",
"compartment":"e",
"charge":0,
"formula":"C12H21N3O13P2"
},
{
"id":"etoh_e",
"name":"Ethanol",
"compartment":"",
"charge":0,
"formula":"C2H6O",
"notes":{
"original_bigg_ids":[
"etoh",
"etoh[e]",
"etoh_e"
]
},
"annotation":{
"BioCyc":"http://identifiers.org/biocyc/META:ETOH",
"CHEBI":"http://identifiers.org/chebi/CHEBI:52092",
"Human Metabolome Database":"http://identifiers.org/hmdb/HMDB00108",
"KEGG Compound":"http://identifiers.org/kegg.compound/C00469",
"KEGG Drug":"http://identifiers.org/kegg.drug/D06542",
"MetaNetX (MNX) Chemical":"http://identifiers.org/metanetx.chemical/MNXM303",
"Reactome":"http://www.reactome.org/content/detail/R-ALL-30203",
"SEED Compound":"http://identifiers.org/seed.compound/cpd00363"
}
},
{
"id":"din_c",
"name":"Deoxyinosine",
"compartment":"",
"charge":0,
"formula":"C10H12N4O4",
"notes":{
"original_bigg_ids":[
"din",
"din[c]",
"din_c"
]
},
"annotation":{
"BioCyc":"http://identifiers.org/biocyc/META:DEOXYINOSINE",
"CHEBI":"http://identifiers.org/chebi/CHEBI:4413",
"Human Metabolome Database":"http://identifiers.org/hmdb/HMDB00071",
"KEGG Compound":"http://identifiers.org/kegg.compound/C05512",
"MetaNetX (MNX) Chemical":"http://identifiers.org/metanetx.chemical/MNXM935",
"SEED Compound":"http://identifiers.org/seed.compound/cpd03279"
}
},
{
"id":"ahdt_c",
"name":"2-Amino-4-hydroxy-6-(erythro-1,2,3-trihydroxypropyl)dihydropteridine triphosphate",
"compartment":"",
"charge":-4,
"formula":"C9H12N5O13P3",
"notes":{
"original_bigg_ids":[
"ahdt",
"ahdt[c]",
"ahdt_c"
]
},
"annotation":{
"BioCyc":"http://identifiers.org/biocyc/META:DIHYDRONEOPTERIN-P3",
"CHEBI":"http://identifiers.org/chebi/CHEBI:58462",
"Human Metabolome Database":"http://identifiers.org/hmdb/HMDB12181",
"KEGG Compound":"http://identifiers.org/kegg.compound/C04895",
"MetaNetX (MNX) Chemical":"http://identifiers.org/metanetx.chemical/MNXM397",
"Reactome":"http://www.reactome.org/content/detail/R-ALL-1474124",
"SEED Compound":"http://identifiers.org/seed.compound/cpd02978"
}
},
{
"id":"malt_e",
"name":"Maltose C12H22O11",
"compartment":"",
"charge":0,
"formula":"C12H22O11",
"notes":{
"original_bigg_ids":[
"malt",
"malt[e]",
"malt_e"
]
},
"annotation":{
"BioCyc":"http://identifiers.org/biocyc/META:MALTOSE",
"CHEBI":"http://identifiers.org/chebi/CHEBI:6668",
"KEGG Compound":"http://identifiers.org/kegg.compound/G00275",
"KEGG Drug":"http://identifiers.org/kegg.drug/D00044",
"MetaNetX (MNX) Chemical":"http://identifiers.org/metanetx.chemical/MNXM165",
"Reactome":"http://www.reactome.org/content/detail/R-ALL-868706",
"SEED Compound":"http://identifiers.org/seed.compound/cpd00665"
}
},
{
"id":"adn_c",
"name":"Adenosine",
"compartment":"",
"charge":0,
"formula":"C10H13N5O4",
"notes":{
"original_bigg_ids":[
"adn",
"adn[c]",
"adn_c"
]
},
"annotation":{
"BioCyc":"http://identifiers.org/biocyc/META:ADENOSINE",
"CHEBI":"http://identifiers.org/chebi/CHEBI:40911",
"Human Metabolome Database":"http://identifiers.org/hmdb/HMDB04421",
"KEGG Compound":"http://identifiers.org/kegg.compound/C00212",
"KEGG Drug":"http://identifiers.org/kegg.drug/D00045",
"MetaNetX (MNX) Chemical":"http://identifiers.org/metanetx.chemical/MNXM212",
"Reactome":"http://www.reactome.org/content/detail/R-ALL-8857850",
"SEED Compound":"http://identifiers.org/seed.compound/cpd00182"
}
},
{
"id":"2obut_c",
"name":"2-Oxobutanoate",
"compartment":"",
"charge":-1,
"formula":"C4H5O3",
"notes":{
"original_bigg_ids":[
"2obut",
"2obut[c]",
"2obut_c",
"_2obut_c"
]
},
"annotation":{
"BioCyc":"http://identifiers.org/biocyc/META:2-OXOBUTANOATE",
"CHEBI":"http://identifiers.org/chebi/CHEBI:39748",
"KEGG Compound":"http://identifiers.org/kegg.compound/C00109",
"LipidMaps":"http://identifiers.org/lipidmaps/LMFA01060002",
"MetaNetX (MNX) Chemical":"http://identifiers.org/metanetx.chemical/MNXM159",
"Reactome":"http://www.reactome.org/content/detail/R-ALL-936714",
"SEED Compound":"http://identifiers.org/seed.compound/cpd00094"
}
},
{
"id":"imacp_c",
"name":"3-(Imidazol-4-yl)-2-oxopropyl phosphate",
"compartment":"",
"charge":-2,
"formula":"C6H7N2O5P",
"notes":{
"original_bigg_ids":[
"imacp",
"imacp[c]",
"imacp_c"
]
},
"annotation":{
"BioCyc":"http://identifiers.org/biocyc/META:IMIDAZOLE-ACETOL-P",
"CHEBI":"http://identifiers.org/chebi/CHEBI:57766",
"Human Metabolome Database":"http://identifiers.org/hmdb/HMDB12236",
"KEGG Compound":"http://identifiers.org/kegg.compound/C01267",
"MetaNetX (MNX) Chemical":"http://identifiers.org/metanetx.chemical/MNXM1456",
"SEED Compound":"http://identifiers.org/seed.compound/cpd00930"
}
},
{
"id":"chtbs6p_c",
"name":"Diacetylchitobiose-6-phosphate",
"compartment":"",
"charge":-2,
"formula":"C16H27N2O14P",
"notes":{
"original_bigg_ids":[
"chtbs6p",
"chtbs6p_c"
]
},
"annotation":{
"BioCyc":"http://identifiers.org/biocyc/META:DIACETYLCHITOBIOSE-6-PHOSPHATE",
"CHEBI":"http://identifiers.org/chebi/CHEBI:64897",
"KEGG Compound":"http://identifiers.org/kegg.compound/C21152",
"MetaNetX (MNX) Chemical":"http://identifiers.org/metanetx.chemical/MNXM11353",
"SEED Compound":"http://identifiers.org/seed.compound/cpd26854"
}
},
{
"id":"galt_e",
"name":"Galactitol",
"compartment":"",
"charge":0,
"formula":"C6H14O6",
"notes":{
"original_bigg_ids":[
"galt",
"galt_e"
]
},
"annotation":{
"BioCyc":"http://identifiers.org/biocyc/META:GALACTITOL",
"CHEBI":"http://identifiers.org/chebi/CHEBI:53575",
"Human Metabolome Database":"http://identifiers.org/hmdb/HMDB00107",
"KEGG Compound":"http://identifiers.org/kegg.compound/C01697",
"MetaNetX (MNX) Chemical":"http://identifiers.org/metanetx.chemical/MNXM1233",
"SEED Compound":"http://identifiers.org/seed.compound/cpd01171"
}
},
{
"id":"diact_c",
"name":"Diacetyl C4H6O2",
"compartment":"",
"formula":"C4H7O2",
"notes":{
"original_bigg_ids":[
"diact",
"diact_c"
]
},
"annotation":{
"BioCyc":"http://identifiers.org/biocyc/META:DIACETYL",
"CHEBI":"http://identifiers.org/chebi/CHEBI:4479",
"Human Metabolome Database":"http://identifiers.org/hmdb/HMDB03407",
"KEGG Compound":"http://identifiers.org/kegg.compound/C00741",
"LipidMaps":"http://identifiers.org/lipidmaps/LMFA12000012",
"MetaNetX (MNX) Chemical":"http://identifiers.org/metanetx.chemical/MNXM1467",
"SEED Compound":"http://identifiers.org/seed.compound/cpd00551"
}
},
{
"id":"5aizc_c",
"name":"5-amino-1-(5-phospho-D-ribosyl)imidazole-4-carboxylate",
"compartment":"",
"charge":-3,
"formula":"C9H11N3O9P",
"notes":{
"original_bigg_ids":[
"5aizc",
"5aizc[c]",
"5aizc_c",
"_5aizc_c"
]
},
"annotation":{
"BioCyc":"http://identifiers.org/biocyc/META:PHOSPHORIBOSYL-CARBOXY-AMINOIMIDAZOLE",
"CHEBI":"http://identifiers.org/chebi/CHEBI:77657",
"Human Metabolome Database":"http://identifiers.org/hmdb/HMDB06273",
"KEGG Compound":"http://identifiers.org/kegg.compound/C04751",
"MetaNetX (MNX) Chemical":"http://identifiers.org/metanetx.chemical/MNXM507",
"Reactome":"http://www.reactome.org/content/detail/R-ALL-111395",
"SEED Compound":"http://identifiers.org/seed.compound/cpd02893"
}
},
{
"id":"raffin_c",
"name":"Raffinose C18H32O16",
"compartment":"",
"charge":0,
"formula":"C18H32O16",
"notes":{
"original_bigg_ids":[
"raffin",
"raffin[c]",
"raffin_c"
]
},
"annotation":{
"BioCyc":"http://identifiers.org/biocyc/META:CPD-1099",
"CHEBI":"http://identifiers.org/chebi/CHEBI:8771",
"Human Metabolome Database":"http://identifiers.org/hmdb/HMDB03213",
"KEGG Compound":"http://identifiers.org/kegg.compound/G00249",
"MetaNetX (MNX) Chemical":"http://identifiers.org/metanetx.chemical/MNXM621",
"SEED Compound":"http://identifiers.org/seed.compound/cpd00382"
}
},
{
"id":"2h3oppan_c",
"name":"2-Hydroxy-3-oxopropanoate",
"compartment":"",
"charge":-1,
"formula":"C3H3O4",
"notes":{
"original_bigg_ids":[
"2h3oppan",
"2h3oppan[c]",
"2h3oppan_c"
]
},
"annotation":{
"BioCyc":"http://identifiers.org/biocyc/META:TARTRONATE-S-ALD",
"CHEBI":"http://identifiers.org/chebi/CHEBI:57978",
"Human Metabolome Database":"http://identifiers.org/hmdb/HMDB06938",
"KEGG Compound":"http://identifiers.org/kegg.compound/C01146",
"MetaNetX (MNX) Chemical":"http://identifiers.org/metanetx.chemical/MNXM475",
"SEED Compound":"http://identifiers.org/seed.compound/cpd00843"
}
},
{
"id":"ichor_c",
"name":"Isochorismate",
"compartment":"",
"charge":-2,
"formula":"C10H8O6",
"notes":{
"original_bigg_ids":[
"ichor",
"ichor_c"
]
},
"annotation":{
"BioCyc":"http://identifiers.org/biocyc/META:ISOCHORISMATE",
"CHEBI":"http://identifiers.org/chebi/CHEBI:5997",
"KEGG Compound":"http://identifiers.org/kegg.compound/C00885",
"MetaNetX (MNX) Chemical":"http://identifiers.org/metanetx.chemical/MNXM799",
"SEED Compound":"http://identifiers.org/seed.compound/cpd00658"
}
},
{
"id":"malacp_c",
"name":"malonyl[acp]",
"compartment":"c"
},
{
"id":"lpteichoic_c",
"name":"lipoteichoic acid",
"compartment":"c",
"charge":0,
"formula":"C26H44N7O17P3S"
},
{
"id":"4mop_c",
"name":"4-Methyl-2-oxopentanoate",
"compartment":"",
"charge":-1,
"formula":"C6H9O3",
"notes":{
"original_bigg_ids":[
"4mop",
"4mop[c]",
"4mop_c",
"_4mop_c"
]
},
"annotation":{
"BioCyc":"http://identifiers.org/biocyc/META:2K-4CH3-PENTANOATE",
"CHEBI":"http://identifiers.org/chebi/CHEBI:48430",
"KEGG Compound":"http://identifiers.org/kegg.compound/C00233",
"MetaNetX (MNX) Chemical":"http://identifiers.org/metanetx.chemical/MNXM404",
"SEED Compound":"http://identifiers.org/seed.compound/cpd00200"
}
},
{
"id":"5mthf_c",
"name":"5-Methyltetrahydrofolate",
"compartment":"",
"charge":-1,
"formula":"C20H24N7O6",
"notes":{
"original_bigg_ids":[
"5mthf",
"5mthf[c]",
"5mthf_c",
"_5mthf_c"
]
},
"annotation":{
"BioCyc":"http://identifiers.org/biocyc/META:5-METHYL-THF",
"CHEBI":"http://identifiers.org/chebi/CHEBI:2097",
"Human Metabolome Database":"http://identifiers.org/hmdb/HMDB01396",
"KEGG Compound":"http://identifiers.org/kegg.compound/C00440",
"KEGG Drug":"http://identifiers.org/kegg.drug/D09353",
"MetaNetX (MNX) Chemical":"http://identifiers.org/metanetx.chemical/MNXM318",
"Reactome":"http://www.reactome.org/content/detail/R-ALL-200709",
"SEED Compound":"http://identifiers.org/seed.compound/cpd00345"
}
},
{
"id":"Glc_aD_e",
"name":"alpha-D-glucose",
"compartment":"e",
"charge":0,
"formula":"C6H12O6"
},
{
"id":"d12h5mtp_c",
"name":"5-(methylthio)-2,3-dioxopentyl phosphate",
"compartment":"c",
"charge":0,
"formula":"C6H10O3S"
},
{
"id":"2h3k5m_c",
"name":"2 hydroxy 3 keto 5 methylthiopentenyl 1 phosphate C6H8O6PS",
"compartment":"",
"charge":-3,
"formula":"C6H8O6PS",
"notes":{
"original_bigg_ids":[
"2h3k5m",
"2h3k5m_c"
]
},
"annotation":{
"BioCyc":"http://identifiers.org/biocyc/META:CPD-8999",
"CHEBI":"http://identifiers.org/chebi/CHEBI:59505",
"Human Metabolome Database":"http://identifiers.org/hmdb/HMDB62750",
"KEGG Compound":"http://identifiers.org/kegg.compound/C15651",
"MetaNetX (MNX) Chemical":"http://identifiers.org/metanetx.chemical/MNXM409",
"SEED Compound":"http://identifiers.org/seed.compound/cpd11296"
}
},
{
"id":"nadp_c",
"name":"Nicotinamide adenine dinucleotide phosphate",
"compartment":"",
"charge":-3,
"formula":"C21H25N7O17P3",
"notes":{
"original_bigg_ids":[
"nadp",
"nadp[c]",
"nadp_c"
]
},
"annotation":{
"BioCyc":"http://identifiers.org/biocyc/META:NADP",
"CHEBI":"http://identifiers.org/chebi/CHEBI:7424",
"KEGG Compound":"http://identifiers.org/kegg.compound/C00006",
"MetaNetX (MNX) Chemical":"http://identifiers.org/metanetx.chemical/MNXM5",
"Reactome":"http://www.reactome.org/content/detail/R-ALL-6790191",
"SEED Compound":"http://identifiers.org/seed.compound/cpd00006"
}
},
{
"id":"glyc_e",
"name":"Glycerol",
"compartment":"",
"charge":0,
"formula":"C3H8O3",
"notes":{
"original_bigg_ids":[
"glyc",
"glyc[e]",
"glyc_e"
]
},
"annotation":{
"BioCyc":"http://identifiers.org/biocyc/META:GLYCEROL",
"CHEBI":"http://identifiers.org/chebi/CHEBI:5448",
"Human Metabolome Database":"http://identifiers.org/hmdb/HMDB00131",
"KEGG Compound":"http://identifiers.org/kegg.compound/C00116",
"KEGG Drug":"http://identifiers.org/kegg.drug/D00028",
"MetaNetX (MNX) Chemical":"http://identifiers.org/metanetx.chemical/MNXM89612",
"Reactome":"http://www.reactome.org/content/detail/R-ALL-76116",
"SEED Compound":"http://identifiers.org/seed.compound/cpd00100"
}
},
{
"id":"2shchc_c",
"name":"2-Succinyl-6-hydroxy-2,4-cyclohexadiene-1-carboxylate",
"compartment":"",
"charge":-2,
"formula":"C11H10O6",
"notes":{
"original_bigg_ids":[
"2shchc",
"2shchc_c"
]
},
"annotation":{
"BioCyc":"http://identifiers.org/biocyc/META:SUCCINYL-OH-CYCLOHEXADIENE-COOH",
"CHEBI":"http://identifiers.org/chebi/CHEBI:57272",
"MetaNetX (MNX) Chemical":"http://identifiers.org/metanetx.chemical/MNXM162721",
"SEED Compound":"http://identifiers.org/seed.compound/cpd28162"
}
},
{
"id":"thmmp_c",
"name":"Thiamin monophosphate",
"compartment":"",
"charge":-1,
"formula":"C12H16N4O4PS",
"notes":{
"original_bigg_ids":[
"thmmp",
"thmmp[c]",
"thmmp_c"
]
},
"annotation":{
"BioCyc":"http://identifiers.org/biocyc/META:THIAMINE-P",
"CHEBI":"http://identifiers.org/chebi/CHEBI:9533",
"Human Metabolome Database":"http://identifiers.org/hmdb/HMDB02666",
"KEGG Compound":"http://identifiers.org/kegg.compound/C01081",
"MetaNetX (MNX) Chemical":"http://identifiers.org/metanetx.chemical/MNXM662",
"SEED Compound":"http://identifiers.org/seed.compound/cpd00793"
}
},
{
"id":"ppac_c",
"name":"phosphonoacetate",
"compartment":"c",
"charge":0,
"formula":"C2H5O5P"
},
{
"id":"leu__L_c",
"name":"L-Leucine",
"compartment":"",
"charge":0,
"formula":"C6H13NO2",
"notes":{
"original_bigg_ids":[
"leu-L[c]",
"leu_DASH_L_c",
"leu_L[c]",
"leu_L_c",
"leu__L",
"leu__L_c"
]
},
"annotation":{
"BioCyc":"http://identifiers.org/biocyc/META:LEU",
"CHEBI":"http://identifiers.org/chebi/CHEBI:6260",
"Human Metabolome Database":"http://identifiers.org/hmdb/HMDB62203",
"KEGG Compound":"http://identifiers.org/kegg.compound/C16439",
"KEGG Drug":"http://identifiers.org/kegg.drug/D00030",
"LipidMaps":"http://identifiers.org/lipidmaps/LMFA01100048",
"MetaNetX (MNX) Chemical":"http://identifiers.org/metanetx.chemical/MNXM140",
"Reactome":"http://www.reactome.org/content/detail/R-ALL-351964",
"SEED Compound":"http://identifiers.org/seed.compound/cpd15143"
}
},
{
"id":"mnl_e",
"name":"D-Mannitol",
"compartment":"",
"charge":0,
"formula":"C6H14O6",
"notes":{
"original_bigg_ids":[
"mnl",
"mnl_e"
]
},
"annotation":{
"BioCyc":"http://identifiers.org/biocyc/META:MANNITOL",
"CHEBI":"http://identifiers.org/chebi/CHEBI:6686",
"Human Metabolome Database":"http://identifiers.org/hmdb/HMDB01363",
"KEGG Compound":"http://identifiers.org/kegg.compound/C00392",
"KEGG Drug":"http://identifiers.org/kegg.drug/D00062",
"MetaNetX (MNX) Chemical":"http://identifiers.org/metanetx.chemical/MNXM615",
"SEED Compound":"http://identifiers.org/seed.compound/cpd00314"
}
},
{
"id":"citr__L_c",
"name":"L-Citrulline",
"compartment":"",
"charge":0,
"formula":"C6H13N3O3",
"notes":{
"original_bigg_ids":[
"citr-L[c]",
"citr_DASH_L_c",
"citr_L[c]",
"citr_L_c",
"citr__L",
"citr__L_c"
]
},
"annotation":{
"BioCyc":"http://identifiers.org/biocyc/META:L-CITRULLINE",
"CHEBI":"http://identifiers.org/chebi/CHEBI:66922",
"Human Metabolome Database":"http://identifiers.org/hmdb/HMDB00904",
"KEGG Compound":"http://identifiers.org/kegg.compound/C00327",
"KEGG Drug":"http://identifiers.org/kegg.drug/D07706",
"MetaNetX (MNX) Chemical":"http://identifiers.org/metanetx.chemical/MNXM211",
"Reactome":"http://www.reactome.org/content/detail/R-ALL-29968",
"SEED Compound":"http://identifiers.org/seed.compound/cpd00274"
}
},
{
"id":"tag6p__D_c",
"name":"D-Tagatose 6-phosphate",
"compartment":"",
"charge":-2,
"formula":"C6H11O9P",
"notes":{
"original_bigg_ids":[
"tag6p-D[c]",
"tag6p_DASH_D_c",
"tag6p_D_c",
"tag6p__D",
"tag6p__D_c"
]
},
"annotation":{
"BioCyc":"http://identifiers.org/biocyc/META:TAGATOSE-6-PHOSPHATE",
"CHEBI":"http://identifiers.org/chebi/CHEBI:58695",
"Human Metabolome Database":"http://identifiers.org/hmdb/HMDB06873",
"KEGG Compound":"http://identifiers.org/kegg.compound/C01097",
"MetaNetX (MNX) Chemical":"http://identifiers.org/metanetx.chemical/MNXM795",
"SEED Compound":"http://identifiers.org/seed.compound/cpd00805"
}
},
{
"id":"2mop_c",
"name":"2-Methyl-3-oxopropanoate",
"compartment":"",
"charge":-1,
"formula":"C4H5O3",
"notes":{
"original_bigg_ids":[
"2mop",
"2mop[c]",
"2mop_c",
"mmalsa_R_c",
"mmalsa__R"
]
},
"annotation":{
"BioCyc":"http://identifiers.org/biocyc/META:CPD-12179",
"CHEBI":"http://identifiers.org/chebi/CHEBI:57700",
"Human Metabolome Database":"http://identifiers.org/hmdb/HMDB01172",
"KEGG Compound":"http://identifiers.org/kegg.compound/C00349",
"LipidMaps":"http://identifiers.org/lipidmaps/LMFA01060193",
"MetaNetX (MNX) Chemical":"http://identifiers.org/metanetx.chemical/MNXM305",
"Reactome":"http://www.reactome.org/content/detail/R-ALL-30004",
"SEED Compound":"http://identifiers.org/seed.compound/cpd23282"
}
},
{
"id":"idp_c",
"name":"IDP C10H11N4O11P2",
"compartment":"",
"charge":-3,
"formula":"C10H11N4O11P2",
"notes":{
"original_bigg_ids":[
"idp",
"idp[c]",
"idp_c"
]
},
"annotation":{
"BioCyc":"http://identifiers.org/biocyc/META:IDP",
"CHEBI":"http://identifiers.org/chebi/CHEBI:5848",
"Human Metabolome Database":"http://identifiers.org/hmdb/HMDB03335",
"KEGG Compound":"http://identifiers.org/kegg.compound/C00104",
"MetaNetX (MNX) Chemical":"http://identifiers.org/metanetx.chemical/MNXM495",
"Reactome":"http://www.reactome.org/content/detail/R-ALL-2509811",
"SEED Compound":"http://identifiers.org/seed.compound/cpd00090"
}
},
{
"id":"nadh_c",
"name":"Nicotinamide adenine dinucleotide - reduced",
"compartment":"",
"charge":-2,
"formula":"C21H27N7O14P2",
"notes":{
"original_bigg_ids":[
"nadh",
"nadh[c]",
"nadh_c"
]
},
"annotation":{
"BioCyc":"http://identifiers.org/biocyc/META:NADH",
"CHEBI":"http://identifiers.org/chebi/CHEBI:7423",
"Human Metabolome Database":"http://identifiers.org/hmdb/HMDB01487",
"KEGG Compound":"http://identifiers.org/kegg.compound/C00004",
"MetaNetX (MNX) Chemical":"http://identifiers.org/metanetx.chemical/MNXM10",
"Reactome":"http://www.reactome.org/content/detail/R-ALL-73473",
"SEED Compound":"http://identifiers.org/seed.compound/cpd00004"
}
},
{
"id":"4mpetz_c",
"name":"4-Methyl-5-(2-phosphoethyl)-thiazole",
"compartment":"",
"charge":-2,
"formula":"C6H8NO4PS",
"notes":{
"original_bigg_ids":[
"4mpetz",
"4mpetz[c]",
"4mpetz_c",
"_4mpetz_c"
]
},
"annotation":{
"BioCyc":"http://identifiers.org/biocyc/META:THZ-P",
"CHEBI":"http://identifiers.org/chebi/CHEBI:58296",
"KEGG Compound":"http://identifiers.org/kegg.compound/C04327",
"MetaNetX (MNX) Chemical":"http://identifiers.org/metanetx.chemical/MNXM960",
"SEED Compound":"http://identifiers.org/seed.compound/cpd02654"
}
},
{
"id":"d23hb_e",
"name":"2,3-dihydroxybenzoate",
"compartment":"e",
"charge":0,
"formula":"C7H6O4"
},
{
"id":"gly_c",
"name":"Glycine",
"compartment":"",
"charge":0,
"formula":"C2H5NO2",
"notes":{
"original_bigg_ids":[
"gly",
"gly[c]",
"gly_c"
]
},
"annotation":{
"BioCyc":"http://identifiers.org/biocyc/META:GLY",
"CHEBI":"http://identifiers.org/chebi/CHEBI:57305",
"Human Metabolome Database":"http://identifiers.org/hmdb/HMDB00123",
"KEGG Compound":"http://identifiers.org/kegg.compound/C00037",
"KEGG Drug":"http://identifiers.org/kegg.drug/D00011",
"MetaNetX (MNX) Chemical":"http://identifiers.org/metanetx.chemical/MNXM29",
"Reactome":"http://www.reactome.org/content/detail/R-ALL-29424",
"SEED Compound":"http://identifiers.org/seed.compound/cpd00033"
}
},
{
"id":"lald__L_c",
"name":"L-Lactaldehyde",
"compartment":"",
"charge":0,
"formula":"C3H6O2",
"notes":{
"original_bigg_ids":[
"lald-L[c]",
"lald_DASH_L_c",
"lald_L[c]",
"lald_L_c",
"lald__L",
"lald__L_c"
]
},
"annotation":{
"BioCyc":"http://identifiers.org/biocyc/META:LACTALD",
"CHEBI":"http://identifiers.org/chebi/CHEBI:6349",
"Human Metabolome Database":"http://identifiers.org/hmdb/HMDB03052",
"KEGG Compound":"http://identifiers.org/kegg.compound/C05999",
"MetaNetX (MNX) Chemical":"http://identifiers.org/metanetx.chemical/MNXM2387",
"SEED Compound":"http://identifiers.org/seed.compound/cpd27393"
}
},
{
"id":"g6p_c",
"name":"D-Glucose 6-phosphate",
"compartment":"",
"charge":-2,
"formula":"C6H11O9P",
"notes":{
"original_bigg_ids":[
"g6p",
"g6p[c]",
"g6p_c"
]
},
"annotation":{
"BioCyc":"http://identifiers.org/biocyc/META:D-glucopyranose-6-phosphate",
"CHEBI":"http://identifiers.org/chebi/CHEBI:61548",
"Human Metabolome Database":"http://identifiers.org/hmdb/HMDB06793",
"KEGG Compound":"http://identifiers.org/kegg.compound/C00092",
"MetaNetX (MNX) Chemical":"http://identifiers.org/metanetx.chemical/MNXM160",
"Reactome":"http://www.reactome.org/content/detail/R-ALL-1629756",
"SEED Compound":"http://identifiers.org/seed.compound/cpd26836"
}
},
{
"id":"fad_c",
"name":"Flavin adenine dinucleotide oxidized",
"compartment":"",
"charge":-2,
"formula":"C27H31N9O15P2",
"notes":{
"original_bigg_ids":[
"fad",
"fad[c]",
"fad_c"
]
},
"annotation":{
"BioCyc":"http://identifiers.org/biocyc/META:FAD",
"CHEBI":"http://identifiers.org/chebi/CHEBI:57692",
"Human Metabolome Database":"http://identifiers.org/hmdb/HMDB01248",
"KEGG Compound":"http://identifiers.org/kegg.compound/C00016",
"KEGG Drug":"http://identifiers.org/kegg.drug/D00005",
"MetaNetX (MNX) Chemical":"http://identifiers.org/metanetx.chemical/MNXM33",
"Reactome":"http://www.reactome.org/content/detail/R-ALL-29386",
"SEED Compound":"http://identifiers.org/seed.compound/cpd00015"
}
},
{
"id":"a5pn_c",
"name":"5-aminopentanoate",
"compartment":"c",
"charge":0,
"formula":"C5H11NO2"
},
{
"id":"udpg_c",
"name":"UDPglucose",
"compartment":"",
"charge":-2,
"formula":"C15H22N2O17P2",
"notes":{
"original_bigg_ids":[
"udpg",
"udpg[c]",
"udpg_c"
]
},
"annotation":{
"BioCyc":"http://identifiers.org/biocyc/META:CPD-12575",
"CHEBI":"http://identifiers.org/chebi/CHEBI:9895",
"KEGG Compound":"http://identifiers.org/kegg.compound/G10608",
"MetaNetX (MNX) Chemical":"http://identifiers.org/metanetx.chemical/MNXM52",
"Reactome":"http://www.reactome.org/content/detail/R-ALL-744227",
"SEED Compound":"http://identifiers.org/seed.compound/cpd28293"
}
},
{
"id":"gly_e",
"name":"Glycine",
"compartment":"",
"charge":0,
"formula":"C2H5NO2",
"notes":{
"original_bigg_ids":[
"gly",
"gly[e]",
"gly_e"
]
},
"annotation":{
"BioCyc":"http://identifiers.org/biocyc/META:GLY",
"CHEBI":"http://identifiers.org/chebi/CHEBI:57305",
"Human Metabolome Database":"http://identifiers.org/hmdb/HMDB00123",
"KEGG Compound":"http://identifiers.org/kegg.compound/C00037",
"KEGG Drug":"http://identifiers.org/kegg.drug/D00011",
"MetaNetX (MNX) Chemical":"http://identifiers.org/metanetx.chemical/MNXM29",
"Reactome":"http://www.reactome.org/content/detail/R-ALL-29424",
"SEED Compound":"http://identifiers.org/seed.compound/cpd00033"
}
},
{
"id":"acglu_c",
"name":"N-Acetyl-L-glutamate",
"compartment":"",
"charge":-2,
"formula":"C7H9NO5",
"notes":{
"original_bigg_ids":[
"acglu",
"acglu[c]",
"acglu_c"
]
},
"annotation":{
"BioCyc":"http://identifiers.org/biocyc/META:ACETYL-GLU",
"CHEBI":"http://identifiers.org/chebi/CHEBI:87274",
"KEGG Compound":"http://identifiers.org/kegg.compound/C00624",
"MetaNetX (MNX) Chemical":"http://identifiers.org/metanetx.chemical/MNXM730",
"Reactome":"http://www.reactome.org/content/detail/R-ALL-30471",
"SEED Compound":"http://identifiers.org/seed.compound/cpd00477"
}
},
{
"id":"thr__L_c",
"name":"L-Threonine",
"compartment":"",
"charge":0,
"formula":"C4H9NO3",
"notes":{
"original_bigg_ids":[
"thr-L[c]",
"thr_DASH_L_c",
"thr_L[c]",
"thr_L_c",
"thr__L",
"thr__L_c"
]
},
"annotation":{
"BioCyc":"http://identifiers.org/biocyc/META:THR",
"CHEBI":"http://identifiers.org/chebi/CHEBI:6308",
"Human Metabolome Database":"http://identifiers.org/hmdb/HMDB00167",
"KEGG Compound":"http://identifiers.org/kegg.compound/C00188",
"KEGG Drug":"http://identifiers.org/kegg.drug/D00041",
"MetaNetX (MNX) Chemical":"http://identifiers.org/metanetx.chemical/MNXM142",
"Reactome":"http://www.reactome.org/content/detail/R-ALL-379706",
"SEED Compound":"http://identifiers.org/seed.compound/cpd00161"
}
},
{
"id":"uaccg_c",
"name":"UDP-N-acetyl-3-O-(1-carboxyvinyl)-D-glucosamine",
"compartment":"",
"charge":-3,
"formula":"C20H26N3O19P2",
"notes":{
"original_bigg_ids":[
"uaccg",
"uaccg[c]",
"uaccg_c"
]
},
"annotation":{
"BioCyc":"http://identifiers.org/biocyc/META:UDP-ACETYL-CARBOXYVINYL-GLUCOSAMINE",
"CHEBI":"http://identifiers.org/chebi/CHEBI:9818",
"KEGG Compound":"http://identifiers.org/kegg.compound/C04631",
"MetaNetX (MNX) Chemical":"http://identifiers.org/metanetx.chemical/MNXM1688",
"SEED Compound":"http://identifiers.org/seed.compound/cpd02820"
}
},
{
"id":"RNA_c",
"name":"ribonucleic acid",
"compartment":"c"
},
{
"id":"skm_c",
"name":"Shikimate",
"compartment":"",
"charge":-1,
"formula":"C7H9O5",
"notes":{
"original_bigg_ids":[
"skm",
"skm[c]",
"skm_c"
]
},
"annotation":{
"BioCyc":"http://identifiers.org/biocyc/META:SHIKIMATE",
"CHEBI":"http://identifiers.org/chebi/CHEBI:9133",
"Human Metabolome Database":"http://identifiers.org/hmdb/HMDB03070",
"KEGG Compound":"http://identifiers.org/kegg.compound/C00493",
"MetaNetX (MNX) Chemical":"http://identifiers.org/metanetx.chemical/MNXM602",
"Reactome":"http://www.reactome.org/content/detail/R-ALL-964932",
"SEED Compound":"http://identifiers.org/seed.compound/cpd00383"
}
},
{
"id":"ppat_c",
"name":"phosphonate",
"compartment":"c",
"charge":-2,
"formula":"H3PO3"
},
{
"id":"vaccoa_c",
"name":"Vinylacetyl-CoA",
"compartment":"",
"charge":-4,
"formula":"C25H36N7O17P3S",
"notes":{
"original_bigg_ids":[
"vaccoa",
"vaccoa_c"
]
},
"annotation":{
"BioCyc":"http://identifiers.org/biocyc/META:CPD-226",
"CHEBI":"http://identifiers.org/chebi/CHEBI:9991",
"KEGG Compound":"http://identifiers.org/kegg.compound/C02331",
"LipidMaps":"http://identifiers.org/lipidmaps/LMFA07050400",
"MetaNetX (MNX) Chemical":"http://identifiers.org/metanetx.chemical/MNXM2159",
"SEED Compound":"http://identifiers.org/seed.compound/cpd01557"
}
},
{
"id":"tre6p_c",
"name":"Alpha,alpha'-Trehalose 6-phosphate",
"compartment":"",
"charge":-2,
"formula":"C12H21O14P",
"notes":{
"original_bigg_ids":[
"tre6p",
"tre6p_c"
]
},
"annotation":{
"BioCyc":"http://identifiers.org/biocyc/META:TREHALOSE-6P",
"CHEBI":"http://identifiers.org/chebi/CHEBI:58429",
"Human Metabolome Database":"http://identifiers.org/hmdb/HMDB01124",
"KEGG Compound":"http://identifiers.org/kegg.compound/G09795",
"MetaNetX (MNX) Chemical":"http://identifiers.org/metanetx.chemical/MNXM448",
"Reactome":"http://www.reactome.org/content/detail/R-ALL-868701",
"SEED Compound":"http://identifiers.org/seed.compound/cpd00523"
}
},
{
"id":"imp_c",
"name":"IMP C10H11N4O8P",
"compartment":"",
"charge":-2,
"formula":"C10H11N4O8P",
"notes":{
"original_bigg_ids":[
"imp",
"imp[c]",
"imp_c"
]
},
"annotation":{
"BioCyc":"http://identifiers.org/biocyc/META:IMP",
"CHEBI":"http://identifiers.org/chebi/CHEBI:5849",
"KEGG Compound":"http://identifiers.org/kegg.compound/C00130",
"MetaNetX (MNX) Chemical":"http://identifiers.org/metanetx.chemical/MNXM125",
"Reactome":"http://www.reactome.org/content/detail/R-ALL-29602",
"SEED Compound":"http://identifiers.org/seed.compound/cpd00114"
}
},
{
"id":"gln__L_e",
"name":"L-Glutamine",
"compartment":"",
"charge":0,
"formula":"C5H10N2O3",
"notes":{
"original_bigg_ids":[
"gln-L[e]",
"gln_DASH_L_e",
"gln_L[e]",
"gln_L_e",
"gln__L",
"gln__L_e"
]
},
"annotation":{
"BioCyc":"http://identifiers.org/biocyc/META:GLN",
"CHEBI":"http://identifiers.org/chebi/CHEBI:6227",
"Human Metabolome Database":"http://identifiers.org/hmdb/HMDB00641",
"KEGG Compound":"http://identifiers.org/kegg.compound/C00303",
"KEGG Drug":"http://identifiers.org/kegg.drug/D00015",
"MetaNetX (MNX) Chemical":"http://identifiers.org/metanetx.chemical/MNXM37",
"Reactome":"http://www.reactome.org/content/detail/R-ALL-29472",
"SEED Compound":"http://identifiers.org/seed.compound/cpd00253"
}
},
{
"id":"acorn_c",
"name":"N2-Acetyl-L-ornithine",
"compartment":"",
"charge":0,
"formula":"C7H14N2O3",
"notes":{
"original_bigg_ids":[
"acorn",
"acorn[c]",
"acorn_c"
]
},
"annotation":{
"BioCyc":"http://identifiers.org/biocyc/META:N-ALPHA-ACETYLORNITHINE",
"CHEBI":"http://identifiers.org/chebi/CHEBI:7368",
"Human Metabolome Database":"http://identifiers.org/hmdb/HMDB06489",
"KEGG Compound":"http://identifiers.org/kegg.compound/C00437",
"MetaNetX (MNX) Chemical":"http://identifiers.org/metanetx.chemical/MNXM817",
"SEED Compound":"http://identifiers.org/seed.compound/cpd00342"
}
},
{
"id":"Pald_c",
"name":"Phosphonoacetaldehyde",
"compartment":"",
"charge":-2,
"formula":"C2H3O4P1",
"notes":{
"original_bigg_ids":[
"Pald",
"Pald_c"
]
},
"annotation":{
"BioCyc":"http://identifiers.org/biocyc/META:CPD-551",
"CHEBI":"http://identifiers.org/chebi/CHEBI:8155",
"KEGG Compound":"http://identifiers.org/kegg.compound/C03167",
"MetaNetX (MNX) Chemical":"http://identifiers.org/metanetx.chemical/MNXM803",
"SEED Compound":"http://identifiers.org/seed.compound/cpd02024"
}
},
{
"id":"e4p_c",
"name":"D-Erythrose 4-phosphate",
"compartment":"",
"charge":-2,
"formula":"C4H7O7P",
"notes":{
"original_bigg_ids":[
"e4p",
"e4p[c]",
"e4p_c"
]
},
"annotation":{
"BioCyc":"http://identifiers.org/biocyc/META:ERYTHROSE-4P",
"CHEBI":"http://identifiers.org/chebi/CHEBI:48153",
"Human Metabolome Database":"http://identifiers.org/hmdb/HMDB01321",
"KEGG Compound":"http://identifiers.org/kegg.compound/C00279",
"MetaNetX (MNX) Chemical":"http://identifiers.org/metanetx.chemical/MNXM258",
"Reactome":"http://www.reactome.org/content/detail/R-ALL-29878",
"SEED Compound":"http://identifiers.org/seed.compound/cpd00236"
}
},
{
"id":"gdp_c",
"name":"GDP C10H12N5O11P2",
"compartment":"",
"charge":-3,
"formula":"C10H12N5O11P2",
"notes":{
"original_bigg_ids":[
"gdp",
"gdp[c]",
"gdp_c"
]
},
"annotation":{
"BioCyc":"http://identifiers.org/biocyc/META:GDP",
"CHEBI":"http://identifiers.org/chebi/CHEBI:65180",
"KEGG Compound":"http://identifiers.org/kegg.compound/G10620",
"MetaNetX (MNX) Chemical":"http://identifiers.org/metanetx.chemical/MNXM30",
"Reactome":"http://www.reactome.org/content/detail/R-ALL-29420",
"SEED Compound":"http://identifiers.org/seed.compound/cpd00031"
}
},
{
"id":"isobuta_e",
"name":"isobutyric acid",
"compartment":"e",
"charge":0,
"formula":"C4H8O2"
},
{
"id":"fe2_e",
"name":"Fe2+ mitochondria",
"compartment":"",
"charge":2,
"formula":"Fe",
"notes":{
"original_bigg_ids":[
"fe2",
"fe2[e]",
"fe2_e"
]
},
"annotation":{
"BioCyc":"http://identifiers.org/biocyc/META:FE+2",
"CHEBI":"http://identifiers.org/chebi/CHEBI:49599",
"Human Metabolome Database":"http://identifiers.org/hmdb/HMDB00692",
"KEGG Compound":"http://identifiers.org/kegg.compound/C14818",
"MetaNetX (MNX) Chemical":"http://identifiers.org/metanetx.chemical/MNXM111",
"SEED Compound":"http://identifiers.org/seed.compound/cpd10515"
}
},
{
"id":"3mop_c",
"name":"(S)-3-Methyl-2-oxopentanoate",
"compartment":"",
"charge":-1,
"formula":"C6H9O3",
"notes":{
"original_bigg_ids":[
"3mop",
"3mop[c]",
"3mop_c",
"_3mop_c"
]
},
"annotation":{
"BioCyc":"http://identifiers.org/biocyc/META:2-KETO-3-METHYL-VALERATE",
"CHEBI":"http://identifiers.org/chebi/CHEBI:401",
"KEGG Compound":"http://identifiers.org/kegg.compound/C00671",
"LipidMaps":"http://identifiers.org/lipidmaps/LMFA01020275",
"MetaNetX (MNX) Chemical":"http://identifiers.org/metanetx.chemical/MNXM439",
"SEED Compound":"http://identifiers.org/seed.compound/cpd00508"
}
},
{
"id":"m4po_e",
"name":"4-methylphenol",
"compartment":"e",
"charge":0,
"formula":"C7H8O"
},
{
"id":"fe2_c",
"name":"Fe2+ mitochondria",
"compartment":"",
"charge":2,
"formula":"Fe",
"notes":{
"original_bigg_ids":[
"fe2",
"fe2[c]",
"fe2_c"
]
},
"annotation":{
"BioCyc":"http://identifiers.org/biocyc/META:FE+2",
"CHEBI":"http://identifiers.org/chebi/CHEBI:49599",
"Human Metabolome Database":"http://identifiers.org/hmdb/HMDB00692",
"KEGG Compound":"http://identifiers.org/kegg.compound/C14818",
"MetaNetX (MNX) Chemical":"http://identifiers.org/metanetx.chemical/MNXM111",
"SEED Compound":"http://identifiers.org/seed.compound/cpd10515"
}
},
{
"id":"cmp_c",
"name":"CMP C9H12N3O8P",
"compartment":"",
"charge":-2,
"formula":"C9H12N3O8P",
"notes":{
"original_bigg_ids":[
"cmp",
"cmp[c]",
"cmp_c"
]
},
"annotation":{
"BioCyc":"http://identifiers.org/biocyc/META:CMP",
"CHEBI":"http://identifiers.org/chebi/CHEBI:60377",
"KEGG Compound":"http://identifiers.org/kegg.compound/G10621",
"MetaNetX (MNX) Chemical":"http://identifiers.org/metanetx.chemical/MNXM31",
"Reactome":"http://www.reactome.org/content/detail/R-ALL-727810",
"SEED Compound":"http://identifiers.org/seed.compound/cpd00046"
}
},
{
"id":"acetone_c",
"name":"Acetone",
"compartment":"",
"charge":0,
"formula":"C3H6O",
"notes":{
"original_bigg_ids":[
"acetone",
"acetone[c]",
"acetone_c"
]
},
"annotation":{
"BioCyc":"http://identifiers.org/biocyc/META:ACETONE",
"CHEBI":"http://identifiers.org/chebi/CHEBI:78217",
"Human Metabolome Database":"http://identifiers.org/hmdb/HMDB01659",
"KEGG Compound":"http://identifiers.org/kegg.compound/C00207",
"KEGG Drug":"http://identifiers.org/kegg.drug/D02311",
"LipidMaps":"http://identifiers.org/lipidmaps/LMFA12000057",
"MetaNetX (MNX) Chemical":"http://identifiers.org/metanetx.chemical/MNXM398",
"SEED Compound":"http://identifiers.org/seed.compound/cpd00178"
}
},
{
"id":"tmam_e",
"name":"trimethylamine",
"compartment":"e",
"charge":0,
"formula":"C3H9N"
},
{
"id":"prbamp_c",
"name":"1-(5-Phosphoribosyl)-AMP",
"compartment":"",
"charge":-4,
"formula":"C15H19N5O14P2",
"notes":{
"original_bigg_ids":[
"prbamp",
"prbamp[c]",
"prbamp_c"
]
},
"annotation":{
"BioCyc":"http://identifiers.org/biocyc/META:PHOSPHORIBOSYL-AMP",
"CHEBI":"http://identifiers.org/chebi/CHEBI:8166",
"Human Metabolome Database":"http://identifiers.org/hmdb/HMDB12276",
"KEGG Compound":"http://identifiers.org/kegg.compound/C02741",
"MetaNetX (MNX) Chemical":"http://identifiers.org/metanetx.chemical/MNXM1515",
"SEED Compound":"http://identifiers.org/seed.compound/cpd01777"
}
},
{
"id":"lys__L_e",
"name":"L-Lysine",
"compartment":"",
"charge":1,
"formula":"C6H15N2O2",
"notes":{
"original_bigg_ids":[
"lys-L[e]",
"lys_DASH_L_e",
"lys_L[e]",
"lys_L_e",
"lys__L",
"lys__L_e"
]
},
"annotation":{
"BioCyc":"http://identifiers.org/biocyc/META:LYS",
"CHEBI":"http://identifiers.org/chebi/CHEBI:6264",
"Human Metabolome Database":"http://identifiers.org/hmdb/HMDB62809",
"KEGG Compound":"http://identifiers.org/kegg.compound/C16440",
"KEGG Drug":"http://identifiers.org/kegg.drug/D02304",
"MetaNetX (MNX) Chemical":"http://identifiers.org/metanetx.chemical/MNXM78",
"Reactome":"http://www.reactome.org/content/detail/R-ALL-351991",
"SEED Compound":"http://identifiers.org/seed.compound/cpd19182"
}
},
{
"id":"co1dam_c",
"name":"Cob(I)yrinate a,c diamide",
"compartment":"",
"formula":"C45H56CoN6O12",
"notes":{
"original_bigg_ids":[
"co1dam",
"co1dam[c]",
"co1dam_c"
]
},
"annotation":{
"BioCyc":"http://identifiers.org/biocyc/META:CPD-694",
"CHEBI":"http://identifiers.org/chebi/CHEBI:85469",
"Human Metabolome Database":"http://identifiers.org/hmdb/HMDB06965",
"KEGG Compound":"http://identifiers.org/kegg.compound/C06505",
"MetaNetX (MNX) Chemical":"http://identifiers.org/metanetx.chemical/MNXM92189"
}
},
{
"id":"sbzcoa_c",
"name":"O-Succinylbenzoyl-CoA",
"compartment":"",
"charge":-5,
"formula":"C32H39N7O20P3S",
"notes":{
"original_bigg_ids":[
"sbzcoa",
"sbzcoa_c"
]
},
"annotation":{
"BioCyc":"http://identifiers.org/biocyc/META:CPD-6972",
"CHEBI":"http://identifiers.org/chebi/CHEBI:57364",
"KEGG Compound":"http://identifiers.org/kegg.compound/C03160",
"MetaNetX (MNX) Chemical":"http://identifiers.org/metanetx.chemical/MNXM1132",
"SEED Compound":"http://identifiers.org/seed.compound/cpd02021"
}
},
{
"id":"rhcys_c",
"name":"S-Ribosyl-L-homocysteine",
"compartment":"",
"charge":0,
"formula":"C9H17NO6S",
"notes":{
"original_bigg_ids":[
"rhcys",
"rhcys[c]",
"rhcys_c"
]
},
"annotation":{
"BioCyc":"http://identifiers.org/biocyc/META:CPD-564",
"CHEBI":"http://identifiers.org/chebi/CHEBI:90364",
"KEGG Compound":"http://identifiers.org/kegg.compound/C03539",
"MetaNetX (MNX) Chemical":"http://identifiers.org/metanetx.chemical/MNXM1777",
"SEED Compound":"http://identifiers.org/seed.compound/cpd02227"
}
},
{
"id":"psuri5p_c",
"name":"pseudouridine 5-phosphate",
"compartment":"c",
"charge":0,
"formula":"C9H13N2O9P"
},
{
"id":"3c2hmp_c",
"name":"3-Carboxy-2-hydroxy-4-methylpentanoate",
"compartment":"",
"charge":-2,
"formula":"C7H10O5",
"notes":{
"original_bigg_ids":[
"3c2hmp",
"3c2hmp[c]",
"3c2hmp_c",
"_3c2hmp_c"
]
},
"annotation":{
"BioCyc":"http://identifiers.org/biocyc/META:2-D-THREO-HYDROXY-3-CARBOXY-ISOCAPROATE",
"CHEBI":"http://identifiers.org/chebi/CHEBI:43468",
"Human Metabolome Database":"http://identifiers.org/hmdb/HMDB12156",
"KEGG Compound":"http://identifiers.org/kegg.compound/C04411",
"MetaNetX (MNX) Chemical":"http://identifiers.org/metanetx.chemical/MNXM891",
"SEED Compound":"http://identifiers.org/seed.compound/cpd02693"
}
},
{
"id":"aacoa_c",
"name":"Acetoacetyl-CoA",
"compartment":"",
"charge":-4,
"formula":"C25H36N7O18P3S",
"notes":{
"original_bigg_ids":[
"aacoa",
"aacoa[c]",
"aacoa_c"
]
},
"annotation":{
"BioCyc":"http://identifiers.org/biocyc/META:ACETOACETYL-COA",
"CHEBI":"http://identifiers.org/chebi/CHEBI:57286",
"Human Metabolome Database":"http://identifiers.org/hmdb/HMDB11665",
"KEGG Compound":"http://identifiers.org/kegg.compound/C00332",
"LipidMaps":"http://identifiers.org/lipidmaps/LMFA07050030",
"MetaNetX (MNX) Chemical":"http://identifiers.org/metanetx.chemical/MNXM133",
"Reactome":"http://www.reactome.org/content/detail/R-ALL-73871",
"SEED Compound":"http://identifiers.org/seed.compound/cpd00279"
}
},
{
"id":"Glc_aD_c",
"name":"Alpha-D-glucose",
"compartment":"",
"formula":"C6H12O6",
"notes":{
"original_bigg_ids":[
"glc_A",
"glc_DASH_A_c"
]
},
"annotation":{
"BioCyc":"http://identifiers.org/biocyc/META:D-Glucose",
"CHEBI":"http://identifiers.org/chebi/CHEBI:42802",
"Human Metabolome Database":"http://identifiers.org/hmdb/HMDB03345",
"KEGG Compound":"http://identifiers.org/kegg.compound/C00267",
"MetaNetX (MNX) Chemical":"http://identifiers.org/metanetx.chemical/MNXM99",
"Reactome":"http://www.reactome.org/content/detail/R-ALL-964746",
"SEED Compound":"http://identifiers.org/seed.compound/cpd19001"
}
},
{
"id":"ala__L_c",
"name":"L-Alanine",
"compartment":"",
"charge":0,
"formula":"C3H7NO2",
"notes":{
"original_bigg_ids":[
"ala-L[c]",
"ala_DASH_L_c",
"ala_L[c]",
"ala_L_c",
"ala__L",
"ala__L_c"
]
},
"annotation":{
"BioCyc":"http://identifiers.org/biocyc/META:L-ALPHA-ALANINE",
"CHEBI":"http://identifiers.org/chebi/CHEBI:76050",
"Human Metabolome Database":"http://identifiers.org/hmdb/HMDB62251",
"KEGG Compound":"http://identifiers.org/kegg.compound/C01401",
"KEGG Drug":"http://identifiers.org/kegg.drug/D00012",
"MetaNetX (MNX) Chemical":"http://identifiers.org/metanetx.chemical/MNXM32",
"Reactome":"http://www.reactome.org/content/detail/R-ALL-389664",
"SEED Compound":"http://identifiers.org/seed.compound/cpd01003"
}
},
{
"id":"ad_e",
"name":"Acetamide",
"compartment":"",
"formula":"C2H6NO",
"notes":{
"original_bigg_ids":[
"ad",
"ad_e"
]
},
"annotation":{
"BioCyc":"http://identifiers.org/biocyc/META:ACETAMIDE",
"CHEBI":"http://identifiers.org/chebi/CHEBI:49028",
"Human Metabolome Database":"http://identifiers.org/hmdb/HMDB31645",
"KEGG Compound":"http://identifiers.org/kegg.compound/C06244",
"MetaNetX (MNX) Chemical":"http://identifiers.org/metanetx.chemical/MNXM4428",
"SEED Compound":"http://identifiers.org/seed.compound/cpd03734"
}
},
{
"id":"tagur_e",
"name":"D-Tagaturonate",
"compartment":"e",
"charge":-1,
"formula":"C6H10O7"
},
{
"id":"eig3p_c",
"name":"D-erythro-1-(Imidazol-4-yl)glycerol 3-phosphate",
"compartment":"",
"charge":-2,
"formula":"C6H9N2O6P",
"notes":{
"original_bigg_ids":[
"eig3p",
"eig3p[c]",
"eig3p_c"
]
},
"annotation":{
"BioCyc":"http://identifiers.org/biocyc/META:D-ERYTHRO-IMIDAZOLE-GLYCEROL-P",
"CHEBI":"http://identifiers.org/chebi/CHEBI:58278",
"Human Metabolome Database":"http://identifiers.org/hmdb/HMDB12208",
"KEGG Compound":"http://identifiers.org/kegg.compound/C04666",
"MetaNetX (MNX) Chemical":"http://identifiers.org/metanetx.chemical/MNXM1422",
"SEED Compound":"http://identifiers.org/seed.compound/cpd02843"
}
},
{
"id":"2ahbut_c",
"name":"(S)-2-Aceto-2-hydroxybutanoate",
"compartment":"",
"charge":-1,
"formula":"C6H9O4",
"notes":{
"original_bigg_ids":[
"2ahbut",
"2ahbut[c]",
"2ahbut_c",
"_2ahbut_c"
]
},
"annotation":{
"BioCyc":"http://identifiers.org/biocyc/META:2-ACETO-2-HYDROXY-BUTYRATE",
"CHEBI":"http://identifiers.org/chebi/CHEBI:49256",
"Human Metabolome Database":"http://identifiers.org/hmdb/HMDB06900",
"KEGG Compound":"http://identifiers.org/kegg.compound/C06006",
"LipidMaps":"http://identifiers.org/lipidmaps/LMFA01050383",
"MetaNetX (MNX) Chemical":"http://identifiers.org/metanetx.chemical/MNXM114220",
"SEED Compound":"http://identifiers.org/seed.compound/cpd19045"
}
},
{
"id":"mnl1p_c",
"name":"D-Mannitol 1-phosphate",
"compartment":"",
"charge":-2,
"formula":"C6H13O9P",
"notes":{
"original_bigg_ids":[
"mnl1p",
"mnl1p_c"
]
},
"annotation":{
"BioCyc":"http://identifiers.org/biocyc/META:MANNITOL-1P",
"CHEBI":"http://identifiers.org/chebi/CHEBI:61381",
"Human Metabolome Database":"http://identifiers.org/hmdb/HMDB01530",
"KEGG Compound":"http://identifiers.org/kegg.compound/C00644",
"MetaNetX (MNX) Chemical":"http://identifiers.org/metanetx.chemical/MNXM90126",
"SEED Compound":"http://identifiers.org/seed.compound/cpd27436"
}
},
{
"id":"4r5au_c",
"name":"4-(1-D-Ribitylamino)-5-aminouracil",
"compartment":"",
"charge":0,
"formula":"C9H16N4O6",
"notes":{
"original_bigg_ids":[
"4r5au",
"4r5au[c]",
"4r5au_c",
"_4r5au_c"
]
},
"annotation":{
"BioCyc":"http://identifiers.org/biocyc/META:AMINO-RIBOSYLAMINO-1H-3H-PYR-DIONE",
"CHEBI":"http://identifiers.org/chebi/CHEBI:57573",
"KEGG Compound":"http://identifiers.org/kegg.compound/C04732",
"MetaNetX (MNX) Chemical":"http://identifiers.org/metanetx.chemical/MNXM791",
"SEED Compound":"http://identifiers.org/seed.compound/cpd29668"
}
},
{
"id":"cobalt2_e",
"name":"Co2+",
"compartment":"",
"charge":2,
"formula":"Co",
"notes":{
"original_bigg_ids":[
"cobalt2",
"cobalt2[e]",
"cobalt2_e"
]
},
"annotation":{
"BioCyc":"http://identifiers.org/biocyc/META:CO+2",
"CHEBI":"http://identifiers.org/chebi/CHEBI:48828",
"Human Metabolome Database":"http://identifiers.org/hmdb/HMDB00608",
"KEGG Compound":"http://identifiers.org/kegg.compound/C00175",
"MetaNetX (MNX) Chemical":"http://identifiers.org/metanetx.chemical/MNXM90960",
"SEED Compound":"http://identifiers.org/seed.compound/cpd00149"
}
},
{
"id":"dhna_c",
"name":"1,4-Dihydroxy-2-naphthoate",
"compartment":"",
"charge":-1,
"formula":"C11H7O4",
"notes":{
"original_bigg_ids":[
"dhna",
"dhna[c]",
"dhna_c"
]
},
"annotation":{
"BioCyc":"http://identifiers.org/biocyc/META:DIHYDROXYNAPHTHOATE",
"CHEBI":"http://identifiers.org/chebi/CHEBI:539",
"KEGG Compound":"http://identifiers.org/kegg.compound/C03657",
"MetaNetX (MNX) Chemical":"http://identifiers.org/metanetx.chemical/MNXM552",
"SEED Compound":"http://identifiers.org/seed.compound/cpd02295"
}
},
{
"id":"tyr__L_c",
"name":"L-Tyrosine",
"compartment":"",
"charge":0,
"formula":"C9H11NO3",
"notes":{
"original_bigg_ids":[
"tyr-L[c]",
"tyr_DASH_L_c",
"tyr_L[c]",
"tyr_L_c",
"tyr__L",
"tyr__L_c"
]
},
"annotation":{
"BioCyc":"http://identifiers.org/biocyc/META:TYR",
"CHEBI":"http://identifiers.org/chebi/CHEBI:9800",
"Human Metabolome Database":"http://identifiers.org/hmdb/HMDB00647",
"KEGG Compound":"http://identifiers.org/kegg.compound/C01536",
"KEGG Drug":"http://identifiers.org/kegg.drug/D00022",
"MetaNetX (MNX) Chemical":"http://identifiers.org/metanetx.chemical/MNXM76",
"Reactome":"http://www.reactome.org/content/detail/R-ALL-5668567",
"SEED Compound":"http://identifiers.org/seed.compound/cpd30745"
}
},
{
"id":"pyam5p_c",
"name":"Pyridoxamine 5'-phosphate",
"compartment":"",
"charge":-1,
"formula":"C8H12N2O5P",
"notes":{
"original_bigg_ids":[
"pyam5p",
"pyam5p[c]",
"pyam5p_c"
]
},
"annotation":{
"BioCyc":"http://identifiers.org/biocyc/META:PYRIDOXAMINE-5P",
"CHEBI":"http://identifiers.org/chebi/CHEBI:8670",
"Human Metabolome Database":"http://identifiers.org/hmdb/HMDB01555",
"KEGG Compound":"http://identifiers.org/kegg.compound/C00647",
"MetaNetX (MNX) Chemical":"http://identifiers.org/metanetx.chemical/MNXM366",
"Reactome":"http://www.reactome.org/content/detail/R-ALL-965146",
"SEED Compound":"http://identifiers.org/seed.compound/cpd00493"
}
},
{
"id":"fprica_c",
"name":"5-Formamido-1-(5-phospho-D-ribosyl)imidazole-4-carboxamide",
"compartment":"",
"charge":-2,
"formula":"C10H13N4O9P",
"notes":{
"original_bigg_ids":[
"fprica",
"fprica[c]",
"fprica_c"
]
},
"annotation":{
"BioCyc":"http://identifiers.org/biocyc/META:PHOSPHORIBOSYL-FORMAMIDO-CARBOXAMIDE",
"CHEBI":"http://identifiers.org/chebi/CHEBI:58467",
"Human Metabolome Database":"http://identifiers.org/hmdb/HMDB62708",
"KEGG Compound":"http://identifiers.org/kegg.compound/C04734",
"MetaNetX (MNX) Chemical":"http://identifiers.org/metanetx.chemical/MNXM456",
"Reactome":"http://www.reactome.org/content/detail/R-ALL-111427",
"SEED Compound":"http://identifiers.org/seed.compound/cpd02884"
}
},
{
"id":"23dhb_c",
"name":"2,3-Dihydroxybenzoate",
"compartment":"",
"charge":-1,
"formula":"C7H5O4",
"notes":{
"original_bigg_ids":[
"23dhb",
"23dhb_c"
]
},
"annotation":{
"BioCyc":"http://identifiers.org/biocyc/META:2-3-DIHYDROXYBENZOATE",
"CHEBI":"http://identifiers.org/chebi/CHEBI:885",
"KEGG Compound":"http://identifiers.org/kegg.compound/C00196",
"MetaNetX (MNX) Chemical":"http://identifiers.org/metanetx.chemical/MNXM455",
"SEED Compound":"http://identifiers.org/seed.compound/cpd00168"
}
},
{
"id":"pydam_c",
"name":"Pyridoxamine",
"compartment":"",
"charge":1,
"formula":"C8H13N2O2",
"notes":{
"original_bigg_ids":[
"pydam",
"pydam[c]",
"pydam_c"
]
},
"annotation":{
"BioCyc":"http://identifiers.org/biocyc/META:PYRIDOXAMINE",
"CHEBI":"http://identifiers.org/chebi/CHEBI:8669",
"Human Metabolome Database":"http://identifiers.org/hmdb/HMDB62696",
"KEGG Compound":"http://identifiers.org/kegg.compound/C00534",
"MetaNetX (MNX) Chemical":"http://identifiers.org/metanetx.chemical/MNXM548",
"Reactome":"http://www.reactome.org/content/detail/R-ALL-964945",
"SEED Compound":"http://identifiers.org/seed.compound/cpd00419"
}
},
{
"id":"pep_c",
"name":"Phosphoenolpyruvate",
"compartment":"",
"charge":-3,
"formula":"C3H2O6P",
"notes":{
"original_bigg_ids":[
"pep",
"pep[c]",
"pep_c"
]
},
"annotation":{
"BioCyc":"http://identifiers.org/biocyc/META:PHOSPHO-ENOL-PYRUVATE",
"CHEBI":"http://identifiers.org/chebi/CHEBI:8147",
"Human Metabolome Database":"http://identifiers.org/hmdb/HMDB00263",
"KEGG Compound":"http://identifiers.org/kegg.compound/C00074",
"MetaNetX (MNX) Chemical":"http://identifiers.org/metanetx.chemical/MNXM73",
"Reactome":"http://www.reactome.org/content/detail/R-ALL-372364",
"SEED Compound":"http://identifiers.org/seed.compound/cpd00061"
}
},
{
"id":"chol_e",
"name":"Choline C5H14NO",
"compartment":"",
"charge":1,
"formula":"C5H14NO",
"notes":{
"original_bigg_ids":[
"chol",
"chol[e]",
"chol_e"
]
},
"annotation":{
"BioCyc":"http://identifiers.org/biocyc/META:CHOLINE",
"CHEBI":"http://identifiers.org/chebi/CHEBI:72322",
"Human Metabolome Database":"http://identifiers.org/hmdb/HMDB00097",
"KEGG Compound":"http://identifiers.org/kegg.compound/C00114",
"KEGG Drug":"http://identifiers.org/kegg.drug/D10498",
"MetaNetX (MNX) Chemical":"http://identifiers.org/metanetx.chemical/MNXM90",
"Reactome":"http://www.reactome.org/content/detail/R-ALL-6798162",
"SEED Compound":"http://identifiers.org/seed.compound/cpd00098"
}
},
{
"id":"hpyr_c",
"name":"Hydroxypyruvate",
"compartment":"",
"charge":-1,
"formula":"C3H3O4",
"notes":{
"original_bigg_ids":[
"hpyr",
"hpyr[c]",
"hpyr_c"
]
},
"annotation":{
"BioCyc":"http://identifiers.org/biocyc/META:OH-PYR",
"CHEBI":"http://identifiers.org/chebi/CHEBI:5813",
"Human Metabolome Database":"http://identifiers.org/hmdb/HMDB01352",
"KEGG Compound":"http://identifiers.org/kegg.compound/C00168",
"MetaNetX (MNX) Chemical":"http://identifiers.org/metanetx.chemical/MNXM392",
"SEED Compound":"http://identifiers.org/seed.compound/cpd00145"
}
},
{
"id":"ala__L_e",
"name":"L-Alanine",
"compartment":"",
"charge":0,
"formula":"C3H7NO2",
"notes":{
"original_bigg_ids":[
"ala_DASH_L_e",
"ala_L[e]",
"ala_L_e",
"ala__L",
"ala__L_e"
]
},
"annotation":{
"BioCyc":"http://identifiers.org/biocyc/META:L-ALPHA-ALANINE",
"CHEBI":"http://identifiers.org/chebi/CHEBI:76050",
"Human Metabolome Database":"http://identifiers.org/hmdb/HMDB62251",
"KEGG Compound":"http://identifiers.org/kegg.compound/C01401",
"KEGG Drug":"http://identifiers.org/kegg.drug/D00012",
"MetaNetX (MNX) Chemical":"http://identifiers.org/metanetx.chemical/MNXM32",
"Reactome":"http://www.reactome.org/content/detail/R-ALL-389664",
"SEED Compound":"http://identifiers.org/seed.compound/cpd01003"
}
},
{
"id":"ca2_e",
"name":"Calcium",
"compartment":"",
"charge":2,
"formula":"Ca",
"notes":{
"original_bigg_ids":[
"ca2",
"ca2[e]",
"ca2_e"
]
},
"annotation":{
"BioCyc":"http://identifiers.org/biocyc/META:CA+2",
"CHEBI":"http://identifiers.org/chebi/CHEBI:48760",
"Human Metabolome Database":"http://identifiers.org/hmdb/HMDB00464",
"KEGG Compound":"http://identifiers.org/kegg.compound/C18381",
"KEGG Drug":"http://identifiers.org/kegg.drug/D01723",
"MetaNetX (MNX) Chemical":"http://identifiers.org/metanetx.chemical/MNXM128",
"Reactome":"http://www.reactome.org/content/detail/R-ALL-74112",
"SEED Compound":"http://identifiers.org/seed.compound/cpd29674"
}
},
{
"id":"iasp_c",
"name":"Iminoaspartate",
"compartment":"",
"charge":-2,
"formula":"C4H3NO4",
"notes":{
"original_bigg_ids":[
"iasp",
"iasp[c]",
"iasp_c"
]
},
"annotation":{
"CHEBI":"http://identifiers.org/chebi/CHEBI:77875",
"Human Metabolome Database":"http://identifiers.org/hmdb/HMDB01131",
"KEGG Compound":"http://identifiers.org/kegg.compound/C05840",
"LipidMaps":"http://identifiers.org/lipidmaps/LMFA01170110",
"MetaNetX (MNX) Chemical":"http://identifiers.org/metanetx.chemical/MNXM599",
"SEED Compound":"http://identifiers.org/seed.compound/cpd03470"
}
},
{
"id":"cgly_c",
"name":"Cys Gly C5H10N2O3S",
"compartment":"",
"charge":0,
"formula":"C5H10N2O3S",
"notes":{
"original_bigg_ids":[
"cgly",
"cgly[c]",
"cgly_c"
]
},
"annotation":{
"BioCyc":"http://identifiers.org/biocyc/META:CYS-GLY",
"CHEBI":"http://identifiers.org/chebi/CHEBI:61694",
"Human Metabolome Database":"http://identifiers.org/hmdb/HMDB28775",
"KEGG Compound":"http://identifiers.org/kegg.compound/C01419",
"MetaNetX (MNX) Chemical":"http://identifiers.org/metanetx.chemical/MNXM683",
"Reactome":"http://www.reactome.org/content/detail/R-ALL-1247934",
"SEED Compound":"http://identifiers.org/seed.compound/cpd01017"
}
},
{
"id":"4hbutcoa_c",
"name":"4-Hydroxybutanoyl-CoA",
"compartment":"",
"charge":-4,
"formula":"C25H38N7O18P3S",
"notes":{
"original_bigg_ids":[
"4hbutcoa",
"_4hbutcoa_c"
]
},
"annotation":{
"BioCyc":"http://identifiers.org/biocyc/META:4-HYDROXY-BUTYRYL-COA",
"CHEBI":"http://identifiers.org/chebi/CHEBI:58574",
"KEGG Compound":"http://identifiers.org/kegg.compound/C11062",
"MetaNetX (MNX) Chemical":"http://identifiers.org/metanetx.chemical/MNXM2334",
"SEED Compound":"http://identifiers.org/seed.compound/cpd07946"
}
},
{
"id":"dctp_c",
"name":"DCTP C9H12N3O13P3",
"compartment":"",
"charge":-4,
"formula":"C9H12N3O13P3",
"notes":{
"original_bigg_ids":[
"dctp",
"dctp[c]",
"dctp_c"
]
},
"annotation":{
"BioCyc":"http://identifiers.org/biocyc/META:DCTP",
"CHEBI":"http://identifiers.org/chebi/CHEBI:61481",
"Human Metabolome Database":"http://identifiers.org/hmdb/HMDB00998",
"KEGG Compound":"http://identifiers.org/kegg.compound/C00458",
"MetaNetX (MNX) Chemical":"http://identifiers.org/metanetx.chemical/MNXM360",
"SEED Compound":"http://identifiers.org/seed.compound/cpd00356"
}
},
{
"id":"acetone_e",
"name":"Acetone",
"compartment":"",
"charge":0,
"formula":"C3H6O",
"notes":{
"original_bigg_ids":[
"acetone",
"acetone[e]",
"acetone_e"
]
},
"annotation":{
"BioCyc":"http://identifiers.org/biocyc/META:ACETONE",
"CHEBI":"http://identifiers.org/chebi/CHEBI:78217",
"Human Metabolome Database":"http://identifiers.org/hmdb/HMDB01659",
"KEGG Compound":"http://identifiers.org/kegg.compound/C00207",
"KEGG Drug":"http://identifiers.org/kegg.drug/D02311",
"LipidMaps":"http://identifiers.org/lipidmaps/LMFA12000057",
"MetaNetX (MNX) Chemical":"http://identifiers.org/metanetx.chemical/MNXM398",
"SEED Compound":"http://identifiers.org/seed.compound/cpd00178"
}
},
{
"id":"uamr_c",
"name":"UDP-N-acetylmuramate",
"compartment":"",
"charge":-3,
"formula":"C20H28N3O19P2",
"notes":{
"original_bigg_ids":[
"uamr",
"uamr[c]",
"uamr_c"
]
},
"annotation":{
"BioCyc":"http://identifiers.org/biocyc/META:UDP-N-ACETYLMURAMATE",
"CHEBI":"http://identifiers.org/chebi/CHEBI:9827",
"KEGG Compound":"http://identifiers.org/kegg.compound/C01050",
"MetaNetX (MNX) Chemical":"http://identifiers.org/metanetx.chemical/MNXM785",
"SEED Compound":"http://identifiers.org/seed.compound/cpd00773"
}
},
{
"id":"sng3p_c",
"name":"sn-glycerol-3-phosphate",
"compartment":"c",
"charge":0,
"formula":"C3H9O6P"
},
{
"id":"m2but_e",
"name":"2-Methylbutyric acid",
"compartment":"e",
"charge":0,
"formula":"C5H10O2"
},
{
"id":"thymd_c",
"name":"Thymidine C10H14N2O5",
"compartment":"",
"charge":0,
"formula":"C10H14N2O5",
"notes":{
"original_bigg_ids":[
"thymd",
"thymd[c]",
"thymd_c"
]
},
"annotation":{
"BioCyc":"http://identifiers.org/biocyc/META:THYMIDINE",
"CHEBI":"http://identifiers.org/chebi/CHEBI:9579",
"Human Metabolome Database":"http://identifiers.org/hmdb/HMDB00273",
"KEGG Compound":"http://identifiers.org/kegg.compound/C00214",
"MetaNetX (MNX) Chemical":"http://identifiers.org/metanetx.chemical/MNXM420",
"Reactome":"http://www.reactome.org/content/detail/R-ALL-83928",
"SEED Compound":"http://identifiers.org/seed.compound/cpd00184"
}
},
{
"id":"uri_e",
"name":"Uridine",
"compartment":"",
"charge":0,
"formula":"C9H12N2O6",
"notes":{
"original_bigg_ids":[
"uri",
"uri[e]",
"uri_e"
]
},
"annotation":{
"BioCyc":"http://identifiers.org/biocyc/META:URIDINE",
"CHEBI":"http://identifiers.org/chebi/CHEBI:9893",
"Human Metabolome Database":"http://identifiers.org/hmdb/HMDB00296",
"KEGG Compound":"http://identifiers.org/kegg.compound/C00299",
"MetaNetX (MNX) Chemical":"http://identifiers.org/metanetx.chemical/MNXM288",
"SEED Compound":"http://identifiers.org/seed.compound/cpd00249"
}
},
{
"id":"xan_e",
"name":"Xanthine",
"compartment":"",
"charge":0,
"formula":"C5H4N4O2",
"notes":{
"original_bigg_ids":[
"xan",
"xan[e]",
"xan_e"
]
},
"annotation":{
"BioCyc":"http://identifiers.org/biocyc/META:XANTHINE",
"CHEBI":"http://identifiers.org/chebi/CHEBI:48517",
"Human Metabolome Database":"http://identifiers.org/hmdb/HMDB00292",
"KEGG Compound":"http://identifiers.org/kegg.compound/C00385",
"MetaNetX (MNX) Chemical":"http://identifiers.org/metanetx.chemical/MNXM174",
"Reactome":"http://www.reactome.org/content/detail/R-ALL-30064",
"SEED Compound":"http://identifiers.org/seed.compound/cpd00309"
}
},
{
"id":"acnam_c",
"name":"N-Acetylneuraminate",
"compartment":"",
"charge":-1,
"formula":"C11H18NO9",
"notes":{
"original_bigg_ids":[
"acnam",
"acnam[c]",
"acnam_c"
]
},
"annotation":{
"BioCyc":"http://identifiers.org/biocyc/META:N-ACETYLNEURAMINATE",
"CHEBI":"http://identifiers.org/chebi/CHEBI:7214",
"Human Metabolome Database":"http://identifiers.org/hmdb/HMDB00800",
"KEGG Compound":"http://identifiers.org/kegg.compound/C00270",
"MetaNetX (MNX) Chemical":"http://identifiers.org/metanetx.chemical/MNXM227",
"SEED Compound":"http://identifiers.org/seed.compound/cpd27569"
}
},
{
"id":"pram_c",
"name":"5-Phospho-beta-D-ribosylamine",
"compartment":"",
"charge":-1,
"formula":"C5H11NO7P",
"notes":{
"original_bigg_ids":[
"pram",
"pram[c]",
"pram_c"
]
},
"annotation":{
"BioCyc":"http://identifiers.org/biocyc/META:5-P-BETA-D-RIBOSYL-AMINE",
"CHEBI":"http://identifiers.org/chebi/CHEBI:58681",
"Human Metabolome Database":"http://identifiers.org/hmdb/HMDB62576",
"KEGG Compound":"http://identifiers.org/kegg.compound/C03090",
"MetaNetX (MNX) Chemical":"http://identifiers.org/metanetx.chemical/MNXM90003",
"Reactome":"http://www.reactome.org/content/detail/R-ALL-111292",
"SEED Compound":"http://identifiers.org/seed.compound/cpd01982"
}
},
{
"id":"aacp_c",
"name":"apo[acp]",
"compartment":"c",
"charge":0
},
{
"id":"h4but_c",
"name":"4-hydroxybutyrate",
"compartment":"c",
"charge":0,
"formula":"C4H8O3"
},
{
"id":"adp_c",
"name":"ADP C10H12N5O10P2",
"compartment":"",
"charge":-3,
"formula":"C10H12N5O10P2",
"notes":{
"original_bigg_ids":[
"adp",
"adp[c]",
"adp_c"
]
},
"annotation":{
"BioCyc":"http://identifiers.org/biocyc/META:CPD0-1651",
"CHEBI":"http://identifiers.org/chebi/CHEBI:87518",
"Human Metabolome Database":"http://identifiers.org/hmdb/HMDB01341",
"KEGG Compound":"http://identifiers.org/kegg.compound/G11113",
"MetaNetX (MNX) Chemical":"http://identifiers.org/metanetx.chemical/MNXM7",
"Reactome":"http://www.reactome.org/content/detail/R-ALL-8869360",
"SEED Compound":"http://identifiers.org/seed.compound/cpd00008"
}
},
{
"id":"nac_c",
"name":"Nicotinate",
"compartment":"",
"charge":-1,
"formula":"C6H4NO2",
"notes":{
"original_bigg_ids":[
"nac",
"nac[c]",
"nac_c"
]
},
"annotation":{
"BioCyc":"http://identifiers.org/biocyc/META:NIACINE",
"CHEBI":"http://identifiers.org/chebi/CHEBI:7559",
"Human Metabolome Database":"http://identifiers.org/hmdb/HMDB01488",
"KEGG Compound":"http://identifiers.org/kegg.compound/C00253",
"KEGG Drug":"http://identifiers.org/kegg.drug/D00049",
"MetaNetX (MNX) Chemical":"http://identifiers.org/metanetx.chemical/MNXM274",
"Reactome":"http://www.reactome.org/content/detail/R-ALL-8869604",
"SEED Compound":"http://identifiers.org/seed.compound/cpd00218"
}
},
{
"id":"ctp_c",
"name":"CTP C9H12N3O14P3",
"compartment":"",
"charge":-4,
"formula":"C9H12N3O14P3",
"notes":{
"original_bigg_ids":[
"ctp",
"ctp[c]",
"ctp_c"
]
},
"annotation":{
"BioCyc":"http://identifiers.org/biocyc/META:CTP",
"CHEBI":"http://identifiers.org/chebi/CHEBI:58231",
"KEGG Compound":"http://identifiers.org/kegg.compound/C00063",
"MetaNetX (MNX) Chemical":"http://identifiers.org/metanetx.chemical/MNXM63",
"Reactome":"http://www.reactome.org/content/detail/R-ALL-29470",
"SEED Compound":"http://identifiers.org/seed.compound/cpd00052"
}
},
{
"id":"uri_c",
"name":"Uridine",
"compartment":"",
"charge":0,
"formula":"C9H12N2O6",
"notes":{
"original_bigg_ids":[
"uri",
"uri[c]",
"uri_c"
]
},
"annotation":{
"BioCyc":"http://identifiers.org/biocyc/META:URIDINE",
"CHEBI":"http://identifiers.org/chebi/CHEBI:9893",
"Human Metabolome Database":"http://identifiers.org/hmdb/HMDB00296",
"KEGG Compound":"http://identifiers.org/kegg.compound/C00299",
"MetaNetX (MNX) Chemical":"http://identifiers.org/metanetx.chemical/MNXM288",
"SEED Compound":"http://identifiers.org/seed.compound/cpd00249"
}
},
{
"id":"hacp_c",
"name":"holo[acp]",
"compartment":"c",
"charge":0
},
{
"id":"uamag_c",
"name":"UDP-N-acetylmuramoyl-L-alanyl-D-glutamate",
"compartment":"",
"charge":-4,
"formula":"C28H39N5O23P2",
"notes":{
"original_bigg_ids":[
"uamag",
"uamag[c]",
"uamag_c"
]
},
"annotation":{
"BioCyc":"http://identifiers.org/biocyc/META:UDP-AA-GLUTAMATE",
"CHEBI":"http://identifiers.org/chebi/CHEBI:9832",
"KEGG Compound":"http://identifiers.org/kegg.compound/C00692",
"MetaNetX (MNX) Chemical":"http://identifiers.org/metanetx.chemical/MNXM955",
"SEED Compound":"http://identifiers.org/seed.compound/cpd00525"
}
},
{
"id":"4c2me_c",
"name":"4-(cytidine 5'-diphospho)-2-C-methyl-D-erythritol",
"compartment":"",
"charge":-2,
"formula":"C14H23N3O14P2",
"notes":{
"original_bigg_ids":[
"4c2me",
"4c2me[c]",
"4c2me_c",
"_4c2me_c"
]
},
"annotation":{
"BioCyc":"http://identifiers.org/biocyc/META:4-CYTIDINE-5-DIPHOSPHO-2-C",
"CHEBI":"http://identifiers.org/chebi/CHEBI:57823",
"KEGG Compound":"http://identifiers.org/kegg.compound/C11435",
"MetaNetX (MNX) Chemical":"http://identifiers.org/metanetx.chemical/MNXM1642",
"SEED Compound":"http://identifiers.org/seed.compound/cpd08287"
}
},
{
"id":"adpglc_c",
"name":"ADPglucose C16H23N5O15P2",
"compartment":"",
"charge":-2,
"formula":"C16H23N5O15P2",
"notes":{
"original_bigg_ids":[
"adpglc",
"adpglc[c]",
"adpglc_c"
]
},
"annotation":{
"BioCyc":"http://identifiers.org/biocyc/META:ADP-D-GLUCOSE",
"CHEBI":"http://identifiers.org/chebi/CHEBI:57498",
"Human Metabolome Database":"http://identifiers.org/hmdb/HMDB62621",
"KEGG Compound":"http://identifiers.org/kegg.compound/G11109",
"MetaNetX (MNX) Chemical":"http://identifiers.org/metanetx.chemical/MNXM561",
"SEED Compound":"http://identifiers.org/seed.compound/cpd00387"
}
},
{
"id":"pppgpp_c",
"name":"pppGpp",
"compartment":"c",
"charge":0,
"formula":"C10H18N5O20P5"
},
{
"id":"5fthf_c",
"name":"5-Formyltetrahydrofolate",
"compartment":"",
"charge":-2,
"formula":"C20H21N7O7",
"notes":{
"original_bigg_ids":[
"5fthf",
"5fthf[c]",
"5fthf_c",
"_5fthf_c"
]
},
"annotation":{
"BioCyc":"http://identifiers.org/biocyc/META:5-FORMYL-THF",
"CHEBI":"http://identifiers.org/chebi/CHEBI:65340",
"Human Metabolome Database":"http://identifiers.org/hmdb/HMDB62757",
"KEGG Compound":"http://identifiers.org/kegg.compound/C03479",
"KEGG Drug":"http://identifiers.org/kegg.drug/D07986",
"MetaNetX (MNX) Chemical":"http://identifiers.org/metanetx.chemical/MNXM1392",
"SEED Compound":"http://identifiers.org/seed.compound/cpd02197"
}
},
{
"id":"4hphac_c",
"name":"4-Hydroxyphenylacetate",
"compartment":"",
"charge":-1,
"formula":"C8H7O3",
"notes":{
"original_bigg_ids":[
"4hphac",
"4hphac[c]",
"4hphac_c",
"_4hphac_c"
]
},
"annotation":{
"BioCyc":"http://identifiers.org/biocyc/META:4-HYDROXYPHENYLACETATE",
"CHEBI":"http://identifiers.org/chebi/CHEBI:48999",
"Human Metabolome Database":"http://identifiers.org/hmdb/HMDB60390",
"KEGG Compound":"http://identifiers.org/kegg.compound/C13636",
"MetaNetX (MNX) Chemical":"http://identifiers.org/metanetx.chemical/MNXM3863",
"SEED Compound":"http://identifiers.org/seed.compound/cpd19151"
}
},
{
"id":"air_c",
"name":"5-amino-1-(5-phospho-D-ribosyl)imidazole",
"compartment":"",
"charge":-2,
"formula":"C8H12N3O7P",
"notes":{
"original_bigg_ids":[
"air",
"air[c]",
"air_c"
]
},
"annotation":{
"CHEBI":"http://identifiers.org/chebi/CHEBI:58592",
"Human Metabolome Database":"http://identifiers.org/hmdb/HMDB62575",
"MetaNetX (MNX) Chemical":"http://identifiers.org/metanetx.chemical/MNXM162266"
}
},
{
"id":"2ddglcn_e",
"name":"2-Dehydro-3-deoxy-D-gluconate",
"compartment":"",
"charge":-1,
"formula":"C6H9O6",
"notes":{
"original_bigg_ids":[
"2ddglcn",
"2ddglcn_e"
]
},
"annotation":{
"BioCyc":"http://identifiers.org/biocyc/META:2-DEHYDRO-3-DEOXY-D-GLUCONATE",
"CHEBI":"http://identifiers.org/chebi/CHEBI:57990",
"Human Metabolome Database":"http://identifiers.org/hmdb/HMDB01353",
"KEGG Compound":"http://identifiers.org/kegg.compound/C01216",
"LipidMaps":"http://identifiers.org/lipidmaps/LMFA01050486",
"MetaNetX (MNX) Chemical":"http://identifiers.org/metanetx.chemical/MNXM1627",
"SEED Compound":"http://identifiers.org/seed.compound/cpd00894"
}
},
{
"id":"dad_2_e",
"name":"Deoxyadenosine",
"compartment":"",
"charge":0,
"formula":"C10H13N5O3",
"notes":{
"original_bigg_ids":[
"dad_2",
"dad_2[e]",
"dad_2_e",
"dad_DASH_2_e",
"dad__2_e"
]
},
"annotation":{
"BioCyc":"http://identifiers.org/biocyc/META:DEOXYADENOSINE",
"CHEBI":"http://identifiers.org/chebi/CHEBI:4405",
"Human Metabolome Database":"http://identifiers.org/hmdb/HMDB11722",
"KEGG Compound":"http://identifiers.org/kegg.compound/C00559",
"MetaNetX (MNX) Chemical":"http://identifiers.org/metanetx.chemical/MNXM625",
"SEED Compound":"http://identifiers.org/seed.compound/cpd00438"
}
},
{
"id":"5aop_c",
"name":"5-Amino-4-oxopentanoate",
"compartment":"",
"charge":0,
"formula":"C5H9NO3",
"notes":{
"original_bigg_ids":[
"5aop",
"5aop[c]",
"5aop_c",
"_5aop_c"
]
},
"annotation":{
"BioCyc":"http://identifiers.org/biocyc/META:5-AMINO-LEVULINATE",
"CHEBI":"http://identifiers.org/chebi/CHEBI:356416",
"Human Metabolome Database":"http://identifiers.org/hmdb/HMDB01149",
"KEGG Compound":"http://identifiers.org/kegg.compound/C00430",
"KEGG Drug":"http://identifiers.org/kegg.drug/D07567",
"LipidMaps":"http://identifiers.org/lipidmaps/LMFA01100055",
"MetaNetX (MNX) Chemical":"http://identifiers.org/metanetx.chemical/MNXM405",
"Reactome":"http://www.reactome.org/content/detail/R-ALL-189489",
"SEED Compound":"http://identifiers.org/seed.compound/cpd00338"
}
},
{
"id":"acmanap_c",
"name":"N-Acetyl-D-mannosamine 6-phosphate",
"compartment":"",
"charge":-2,
"formula":"C8H14NO9P",
"notes":{
"original_bigg_ids":[
"acmanap",
"acmanap[c]",
"acmanap_c"
]
},
"annotation":{
"BioCyc":"http://identifiers.org/biocyc/META:N-ACETYL-D-MANNOSAMINE-6P",
"CHEBI":"http://identifiers.org/chebi/CHEBI:7142",
"Human Metabolome Database":"http://identifiers.org/hmdb/HMDB01121",
"KEGG Compound":"http://identifiers.org/kegg.compound/C04257",
"MetaNetX (MNX) Chemical":"http://identifiers.org/metanetx.chemical/MNXM4708",
"Reactome":"http://www.reactome.org/content/detail/R-ALL-4085225",
"SEED Compound":"http://identifiers.org/seed.compound/cpd02612"
}
},
{
"id":"escut_e",
"name":"esculetin",
"compartment":"e",
"charge":0,
"formula":"C9H6O4"
},
{
"id":"10fthf_c",
"name":"10-Formyltetrahydrofolate",
"compartment":"",
"charge":-2,
"formula":"C20H21N7O7",
"notes":{
"original_bigg_ids":[
"10fthf",
"10fthf[c]",
"10fthf_c",
"_10fthf_c"
]
},
"annotation":{
"BioCyc":"http://identifiers.org/biocyc/META:10-FORMYL-THF",
"CHEBI":"http://identifiers.org/chebi/CHEBI:698",
"Human Metabolome Database":"http://identifiers.org/hmdb/HMDB00972",
"KEGG Compound":"http://identifiers.org/kegg.compound/C00234",
"MetaNetX (MNX) Chemical":"http://identifiers.org/metanetx.chemical/MNXM237",
"Reactome":"http://www.reactome.org/content/detail/R-ALL-5389850",
"SEED Compound":"http://identifiers.org/seed.compound/cpd00201"
}
},
{
"id":"isobutp_c",
"name":"isobutanoylphosphate",
"compartment":"c",
"charge":0,
"formula":"C4H7O5P"
},
{
"id":"agdpcbi_c",
"name":"Adenosine-GDP-cobinamide",
"compartment":"",
"charge":-1,
"formula":"C68H95CoN21O21P2",
"notes":{
"original_bigg_ids":[
"agdpcbi",
"agdpcbi[c]",
"agdpcbi_c"
]
},
"annotation":{
"BioCyc":"http://identifiers.org/biocyc/META:ADENOSYLCOBINAMIDE-GDP",
"CHEBI":"http://identifiers.org/chebi/CHEBI:60487",
"Human Metabolome Database":"http://identifiers.org/hmdb/HMDB12185",
"KEGG Compound":"http://identifiers.org/kegg.compound/C06510",
"MetaNetX (MNX) Chemical":"http://identifiers.org/metanetx.chemical/MNXM1105",
"SEED Compound":"http://identifiers.org/seed.compound/cpd03920"
}
},
{
"id":"glx_c",
"name":"Glyoxylate",
"compartment":"",
"charge":-1,
"formula":"C2H1O3",
"notes":{
"original_bigg_ids":[
"glx",
"glx[c]",
"glx_c"
]
},
"annotation":{
"BioCyc":"http://identifiers.org/biocyc/META:GLYOX",
"CHEBI":"http://identifiers.org/chebi/CHEBI:5509",
"Human Metabolome Database":"http://identifiers.org/hmdb/HMDB00119",
"KEGG Compound":"http://identifiers.org/kegg.compound/C00048",
"MetaNetX (MNX) Chemical":"http://identifiers.org/metanetx.chemical/MNXM69",
"Reactome":"http://www.reactome.org/content/detail/R-ALL-904849",
"SEED Compound":"http://identifiers.org/seed.compound/cpd00040"
}
},
{
"id":"thmpp_c",
"name":"Thiamine diphosphate",
"compartment":"",
"charge":-2,
"formula":"C12H16N4O7P2S",
"notes":{
"original_bigg_ids":[
"thmpp",
"thmpp[c]",
"thmpp_c"
]
},
"annotation":{
"BioCyc":"http://identifiers.org/biocyc/META:THIAMINE-PYROPHOSPHATE",
"CHEBI":"http://identifiers.org/chebi/CHEBI:9532",
"Human Metabolome Database":"http://identifiers.org/hmdb/HMDB62636",
"KEGG Compound":"http://identifiers.org/kegg.compound/C00068",
"MetaNetX (MNX) Chemical":"http://identifiers.org/metanetx.chemical/MNXM256",
"Reactome":"http://www.reactome.org/content/detail/R-ALL-8878387",
"SEED Compound":"http://identifiers.org/seed.compound/cpd00056"
}
},
{
"id":"ins_e",
"name":"Inosine",
"compartment":"",
"charge":0,
"formula":"C10H12N4O5",
"notes":{
"original_bigg_ids":[
"ins",
"ins[e]",
"ins_e"
]
},
"annotation":{
"BioCyc":"http://identifiers.org/biocyc/META:INOSINE",
"CHEBI":"http://identifiers.org/chebi/CHEBI:5927",
"Human Metabolome Database":"http://identifiers.org/hmdb/HMDB00195",
"KEGG Compound":"http://identifiers.org/kegg.compound/C00294",
"KEGG Drug":"http://identifiers.org/kegg.drug/D00054",
"MetaNetX (MNX) Chemical":"http://identifiers.org/metanetx.chemical/MNXM334",
"Reactome":"http://www.reactome.org/content/detail/R-ALL-83927",
"SEED Compound":"http://identifiers.org/seed.compound/cpd00246"
}
},
{
"id":"ribflv_e",
"name":"Riboflavin C17H20N4O6",
"compartment":"",
"formula":"C17H20N4O6",
"notes":{
"original_bigg_ids":[
"ribflv",
"ribflv[e]",
"ribflv_e"
]
},
"annotation":{
"BioCyc":"http://identifiers.org/biocyc/META:RIBOFLAVIN",
"CHEBI":"http://identifiers.org/chebi/CHEBI:8843",
"Human Metabolome Database":"http://identifiers.org/hmdb/HMDB00244",
"KEGG Compound":"http://identifiers.org/kegg.compound/C00255",
"KEGG Drug":"http://identifiers.org/kegg.drug/D00050",
"MetaNetX (MNX) Chemical":"http://identifiers.org/metanetx.chemical/MNXM270",
"Reactome":"http://www.reactome.org/content/detail/R-ALL-3165253",
"SEED Compound":"http://identifiers.org/seed.compound/cpd00220"
}
},
{
"id":"23dappa_c",
"name":"2,3-diaminopropionate",
"compartment":"",
"charge":1,
"formula":"C3H9N2O2",
"notes":{
"original_bigg_ids":[
"23dappa",
"23dappa_c"
]
},
"annotation":{
"BioCyc":"http://identifiers.org/biocyc/META:L-23-DIAMINOPROPANOATE",
"CHEBI":"http://identifiers.org/chebi/CHEBI:876",
"Human Metabolome Database":"http://identifiers.org/hmdb/HMDB02006",
"KEGG Compound":"http://identifiers.org/kegg.compound/C06393",
"LipidMaps":"http://identifiers.org/lipidmaps/LMFA01100051",
"MetaNetX (MNX) Chemical":"http://identifiers.org/metanetx.chemical/MNXM91374",
"SEED Compound":"http://identifiers.org/seed.compound/cpd21925"
}
},
{
"id":"fgam_c",
"name":"N2-Formyl-N1-(5-phospho-D-ribosyl)glycinamide",
"compartment":"",
"charge":-2,
"formula":"C8H13N2O9P",
"notes":{
"original_bigg_ids":[
"fgam",
"fgam[c]",
"fgam_c"
]
},
"annotation":{
"BioCyc":"http://identifiers.org/biocyc/META:5-P-RIBOSYL-N-FORMYLGLYCINEAMIDE",
"CHEBI":"http://identifiers.org/chebi/CHEBI:58426",
"Human Metabolome Database":"http://identifiers.org/hmdb/HMDB06476",
"KEGG Compound":"http://identifiers.org/kegg.compound/C04376",
"MetaNetX (MNX) Chemical":"http://identifiers.org/metanetx.chemical/MNXM453",
"Reactome":"http://www.reactome.org/content/detail/R-ALL-111354",
"SEED Compound":"http://identifiers.org/seed.compound/cpd02678"
}
},
{
"id":"copre6_c",
"name":"Cobalt-precorrin 6",
"compartment":"",
"formula":"C44H45N4O16Co",
"notes":{
"original_bigg_ids":[
"codscl6a",
"codscl6a_c",
"copre6",
"copre6[c]",
"copre6_c"
]
},
"annotation":{
"KEGG Compound":"http://identifiers.org/kegg.compound/C11542",
"MetaNetX (MNX) Chemical":"http://identifiers.org/metanetx.chemical/MNXM91523",
"SEED Compound":"http://identifiers.org/seed.compound/cpd08372"
}
},
{
"id":"m2but_c",
"name":"2-Methylbutyric acid",
"compartment":"c",
"charge":0,
"formula":"C5H10O2"
},
{
"id":"escul_e",
"name":"esculin",
"compartment":"e",
"charge":0,
"formula":"C15H16O9"
},
{
"id":"fru_e",
"name":"D-Fructose",
"compartment":"",
"charge":0,
"formula":"C6H12O6",
"notes":{
"original_bigg_ids":[
"fru",
"fru[e]",
"fru_e"
]
},
"annotation":{
"BioCyc":"http://identifiers.org/biocyc/META:Fructofuranose",
"CHEBI":"http://identifiers.org/chebi/CHEBI:5172",
"Human Metabolome Database":"http://identifiers.org/hmdb/HMDB62538",
"KEGG Compound":"http://identifiers.org/kegg.compound/C10906",
"KEGG Drug":"http://identifiers.org/kegg.drug/D00114",
"MetaNetX (MNX) Chemical":"http://identifiers.org/metanetx.chemical/MNXM175",
"Reactome":"http://www.reactome.org/content/detail/R-ALL-29532",
"SEED Compound":"http://identifiers.org/seed.compound/cpd27040"
}
},
{
"id":"ade_c",
"name":"Adenine",
"compartment":"",
"charge":0,
"formula":"C5H5N5",
"notes":{
"original_bigg_ids":[
"ade",
"ade[c]",
"ade_c"
]
},
"annotation":{
"BioCyc":"http://identifiers.org/biocyc/META:ADENINE-RING",
"CHEBI":"http://identifiers.org/chebi/CHEBI:40579",
"Human Metabolome Database":"http://identifiers.org/hmdb/HMDB00034",
"KEGG Compound":"http://identifiers.org/kegg.compound/C00147",
"KEGG Drug":"http://identifiers.org/kegg.drug/D00034",
"MetaNetX (MNX) Chemical":"http://identifiers.org/metanetx.chemical/MNXM168",
"Reactome":"http://www.reactome.org/content/detail/R-ALL-83951",
"SEED Compound":"http://identifiers.org/seed.compound/cpd22238"
}
},
{
"id":"nac_e",
"name":"Nicotinate",
"compartment":"",
"charge":-1,
"formula":"C6H4NO2",
"notes":{
"original_bigg_ids":[
"nac",
"nac[e]",
"nac_e"
]
},
"annotation":{
"BioCyc":"http://identifiers.org/biocyc/META:NIACINE",
"CHEBI":"http://identifiers.org/chebi/CHEBI:7559",
"Human Metabolome Database":"http://identifiers.org/hmdb/HMDB01488",
"KEGG Compound":"http://identifiers.org/kegg.compound/C00253",
"KEGG Drug":"http://identifiers.org/kegg.drug/D00049",
"MetaNetX (MNX) Chemical":"http://identifiers.org/metanetx.chemical/MNXM274",
"Reactome":"http://www.reactome.org/content/detail/R-ALL-8869604",
"SEED Compound":"http://identifiers.org/seed.compound/cpd00218"
}
},
{
"id":"betald_c",
"name":"Betaine aldehyde",
"compartment":"",
"charge":1,
"formula":"C5H12NO",
"notes":{
"original_bigg_ids":[
"betald",
"betald[c]",
"betald_c"
]
},
"annotation":{
"BioCyc":"http://identifiers.org/biocyc/META:BETAINE_ALDEHYDE",
"CHEBI":"http://identifiers.org/chebi/CHEBI:41256",
"Human Metabolome Database":"http://identifiers.org/hmdb/HMDB01252",
"KEGG Compound":"http://identifiers.org/kegg.compound/C00576",
"MetaNetX (MNX) Chemical":"http://identifiers.org/metanetx.chemical/MNXM457",
"Reactome":"http://www.reactome.org/content/detail/R-ALL-6798194",
"SEED Compound":"http://identifiers.org/seed.compound/cpd00447"
}
},
{
"id":"glc__D_e",
"name":"D-Glucose",
"compartment":"",
"charge":0,
"formula":"C6H12O6",
"notes":{
"original_bigg_ids":[
"glc-D[e]",
"glc_DASH_D_e",
"glc_D[e]",
"glc_D_e",
"glc__D",
"glc__D_e"
]
},
"annotation":{
"BioCyc":"http://identifiers.org/biocyc/META:Glucopyranose",
"CHEBI":"http://identifiers.org/chebi/CHEBI:4167",
"Human Metabolome Database":"http://identifiers.org/hmdb/HMDB06564",
"KEGG Compound":"http://identifiers.org/kegg.compound/C00031",
"KEGG Drug":"http://identifiers.org/kegg.drug/D00009",
"MetaNetX (MNX) Chemical":"http://identifiers.org/metanetx.chemical/MNXM41",
"SEED Compound":"http://identifiers.org/seed.compound/cpd26821"
}
},
{
"id":"arg__L_e",
"name":"L-Arginine",
"compartment":"",
"charge":1,
"formula":"C6H15N4O2",
"notes":{
"original_bigg_ids":[
"arg-L[e]",
"arg_DASH_L_e",
"arg_L[e]",
"arg_L_e",
"arg__L",
"arg__L_e"
]
},
"annotation":{
"BioCyc":"http://identifiers.org/biocyc/META:ARG",
"CHEBI":"http://identifiers.org/chebi/CHEBI:6185",
"Human Metabolome Database":"http://identifiers.org/hmdb/HMDB62762",
"KEGG Compound":"http://identifiers.org/kegg.compound/C02385",
"KEGG Drug":"http://identifiers.org/kegg.drug/D02982",
"MetaNetX (MNX) Chemical":"http://identifiers.org/metanetx.chemical/MNXM70",
"Reactome":"http://www.reactome.org/content/detail/R-ALL-374064",
"SEED Compound":"http://identifiers.org/seed.compound/cpd19021"
}
},
{
"id":"25aics_c",
"name":"(S)-2-[5-Amino-1-(5-phospho-D-ribosyl)imidazole-4-carboxamido]succinate",
"compartment":"",
"charge":-4,
"formula":"C13H15N4O12P",
"notes":{
"original_bigg_ids":[
"25aics",
"25aics[c]",
"25aics_c",
"_25aics_c"
]
},
"annotation":{
"BioCyc":"http://identifiers.org/biocyc/META:P-RIBOSYL-4-SUCCCARB-AMINOIMIDAZOLE",
"CHEBI":"http://identifiers.org/chebi/CHEBI:576",
"Human Metabolome Database":"http://identifiers.org/hmdb/HMDB06274",
"KEGG Compound":"http://identifiers.org/kegg.compound/C04811",
"MetaNetX (MNX) Chemical":"http://identifiers.org/metanetx.chemical/MNXM32478",
"Reactome":"http://www.reactome.org/content/detail/R-ALL-111399",
"SEED Compound":"http://identifiers.org/seed.compound/cpd02921"
}
},
{
"id":"hisp_c",
"name":"L-Histidinol phosphate",
"compartment":"",
"charge":-1,
"formula":"C6H11N3O4P",
"notes":{
"original_bigg_ids":[
"hisp",
"hisp[c]",
"hisp_c"
]
},
"annotation":{
"BioCyc":"http://identifiers.org/biocyc/META:L-HISTIDINOL-P",
"CHEBI":"http://identifiers.org/chebi/CHEBI:6242",
"KEGG Compound":"http://identifiers.org/kegg.compound/C01100",
"MetaNetX (MNX) Chemical":"http://identifiers.org/metanetx.chemical/MNXM1482",
"SEED Compound":"http://identifiers.org/seed.compound/cpd00807"
}
},
{
"id":"actn__R_c",
"name":" R  Acetoin C4H8O2",
"compartment":"",
"formula":"C4H8O2",
"notes":{
"original_bigg_ids":[
"actn-R[c]",
"actn_DASH_R_c",
"actn_R_c",
"actn__R"
]
},
"annotation":{
"BioCyc":"http://identifiers.org/biocyc/META:CPD-10353",
"CHEBI":"http://identifiers.org/chebi/CHEBI:43026",
"KEGG Compound":"http://identifiers.org/kegg.compound/C00810",
"LipidMaps":"http://identifiers.org/lipidmaps/LMFA12000064",
"MetaNetX (MNX) Chemical":"http://identifiers.org/metanetx.chemical/MNXM664",
"SEED Compound":"http://identifiers.org/seed.compound/cpd19008"
}
},
{
"id":"4abut_c",
"name":"4-Aminobutanoate",
"compartment":"",
"charge":0,
"formula":"C4H9NO2",
"notes":{
"original_bigg_ids":[
"4abut",
"4abut[c]",
"4abut_c"
]
},
"annotation":{
"BioCyc":"http://identifiers.org/biocyc/META:4-AMINO-BUTYRATE",
"CHEBI":"http://identifiers.org/chebi/CHEBI:59888",
"Human Metabolome Database":"http://identifiers.org/hmdb/HMDB00112",
"KEGG Compound":"http://identifiers.org/kegg.compound/C00334",
"KEGG Drug":"http://identifiers.org/kegg.drug/D00058",
"LipidMaps":"http://identifiers.org/lipidmaps/LMFA01100039",
"MetaNetX (MNX) Chemical":"http://identifiers.org/metanetx.chemical/MNXM192",
"Reactome":"http://www.reactome.org/content/detail/R-ALL-916850",
"SEED Compound":"http://identifiers.org/seed.compound/cpd00281"
}
},
{
"id":"gthrd_c",
"name":"Reduced glutathione",
"compartment":"",
"charge":-1,
"formula":"C10H16N3O6S",
"notes":{
"original_bigg_ids":[
"gthrd",
"gthrd[c]",
"gthrd_c"
]
},
"annotation":{
"BioCyc":"http://identifiers.org/biocyc/META:GLUTATHIONE",
"CHEBI":"http://identifiers.org/chebi/CHEBI:57925",
"Human Metabolome Database":"http://identifiers.org/hmdb/HMDB62697",
"KEGG Compound":"http://identifiers.org/kegg.compound/C00051",
"KEGG Drug":"http://identifiers.org/kegg.drug/D00014",
"MetaNetX (MNX) Chemical":"http://identifiers.org/metanetx.chemical/MNXM57",
"Reactome":"http://www.reactome.org/content/detail/R-ALL-29450",
"SEED Compound":"http://identifiers.org/seed.compound/cpd00042"
}
},
{
"id":"gthrd_e",
"name":"Reduced glutathione",
"compartment":"",
"charge":-1,
"formula":"C10H16N3O6S",
"notes":{
"original_bigg_ids":[
"gthrd",
"gthrd[e]",
"gthrd_e"
]
},
"annotation":{
"BioCyc":"http://identifiers.org/biocyc/META:GLUTATHIONE",
"CHEBI":"http://identifiers.org/chebi/CHEBI:57925",
"Human Metabolome Database":"http://identifiers.org/hmdb/HMDB62697",
"KEGG Compound":"http://identifiers.org/kegg.compound/C00051",
"KEGG Drug":"http://identifiers.org/kegg.drug/D00014",
"MetaNetX (MNX) Chemical":"http://identifiers.org/metanetx.chemical/MNXM57",
"Reactome":"http://www.reactome.org/content/detail/R-ALL-29450",
"SEED Compound":"http://identifiers.org/seed.compound/cpd00042"
}
},
{
"id":"6hmhptpp_c",
"name":"6-hydroxymethyl-dihydropterin pyrophosphate",
"compartment":"",
"charge":-3,
"formula":"C7H8N5O8P2",
"notes":{
"original_bigg_ids":[
"6hmhptpp",
"6hmhptpp[c]",
"6hmhptpp_c",
"_6hmhptpp_c"
]
},
"annotation":{
"BioCyc":"http://identifiers.org/biocyc/META:DIHYDROPTERIN-CH2OH-PP",
"CHEBI":"http://identifiers.org/chebi/CHEBI:73083",
"KEGG Compound":"http://identifiers.org/kegg.compound/C04807",
"MetaNetX (MNX) Chemical":"http://identifiers.org/metanetx.chemical/MNXM1160",
"SEED Compound":"http://identifiers.org/seed.compound/cpd02920"
}
},
{
"id":"cbp_c",
"name":"Carbamoyl phosphate",
"compartment":"",
"charge":-2,
"formula":"CH2NO5P",
"notes":{
"original_bigg_ids":[
"cbp",
"cbp[c]",
"cbp_c"
]
},
"annotation":{
"BioCyc":"http://identifiers.org/biocyc/META:CARBAMOYL-P",
"CHEBI":"http://identifiers.org/chebi/CHEBI:58228",
"Human Metabolome Database":"http://identifiers.org/hmdb/HMDB01096",
"KEGG Compound":"http://identifiers.org/kegg.compound/C00169",
"MetaNetX (MNX) Chemical":"http://identifiers.org/metanetx.chemical/MNXM138",
"Reactome":"http://www.reactome.org/content/detail/R-ALL-29676",
"SEED Compound":"http://identifiers.org/seed.compound/cpd00146"
}
},
{
"id":"ile__L_e",
"name":"L-Isoleucine",
"compartment":"",
"charge":0,
"formula":"C6H13NO2",
"notes":{
"original_bigg_ids":[
"ile-L[e]",
"ile_DASH_L_e",
"ile_L[e]",
"ile_L_e",
"ile__L",
"ile__L_e"
]
},
"annotation":{
"BioCyc":"http://identifiers.org/biocyc/META:ILE",
"CHEBI":"http://identifiers.org/chebi/CHEBI:6255",
"Human Metabolome Database":"http://identifiers.org/hmdb/HMDB00172",
"KEGG Compound":"http://identifiers.org/kegg.compound/C00407",
"KEGG Drug":"http://identifiers.org/kegg.drug/D00065",
"LipidMaps":"http://identifiers.org/lipidmaps/LMFA01100047",
"MetaNetX (MNX) Chemical":"http://identifiers.org/metanetx.chemical/MNXM231",
"Reactome":"http://www.reactome.org/content/detail/R-ALL-30102",
"SEED Compound":"http://identifiers.org/seed.compound/cpd00322"
}
},
{
"id":"mg2_e",
"name":"Magnesium",
"compartment":"",
"charge":2,
"formula":"Mg",
"notes":{
"original_bigg_ids":[
"mg2",
"mg2[e]",
"mg2_e"
]
},
"annotation":{
"BioCyc":"http://identifiers.org/biocyc/META:MG+2",
"CHEBI":"http://identifiers.org/chebi/CHEBI:6635",
"Human Metabolome Database":"http://identifiers.org/hmdb/HMDB00547",
"KEGG Compound":"http://identifiers.org/kegg.compound/C12567",
"KEGG Drug":"http://identifiers.org/kegg.drug/D01167",
"MetaNetX (MNX) Chemical":"http://identifiers.org/metanetx.chemical/MNXM653",
"Reactome":"http://www.reactome.org/content/detail/R-ALL-5336432",
"SEED Compound":"http://identifiers.org/seed.compound/cpd00254"
}
},
{
"id":"dcyt_e",
"name":"Deoxycytidine",
"compartment":"",
"charge":0,
"formula":"C9H13N3O4",
"notes":{
"original_bigg_ids":[
"dcyt",
"dcyt[e]",
"dcyt_e"
]
},
"annotation":{
"BioCyc":"http://identifiers.org/biocyc/META:DEOXYCYTIDINE",
"CHEBI":"http://identifiers.org/chebi/CHEBI:4407",
"Human Metabolome Database":"http://identifiers.org/hmdb/HMDB00014",
"KEGG Compound":"http://identifiers.org/kegg.compound/C00881",
"MetaNetX (MNX) Chemical":"http://identifiers.org/metanetx.chemical/MNXM704",
"Reactome":"http://www.reactome.org/content/detail/R-ALL-500829",
"SEED Compound":"http://identifiers.org/seed.compound/cpd00654"
}
},
{
"id":"dcmp_c",
"name":"DCMP C9H12N3O7P",
"compartment":"",
"charge":-2,
"formula":"C9H12N3O7P",
"notes":{
"original_bigg_ids":[
"dcmp",
"dcmp[c]",
"dcmp_c"
]
},
"annotation":{
"BioCyc":"http://identifiers.org/biocyc/META:DCMP",
"CHEBI":"http://identifiers.org/chebi/CHEBI:57566",
"Human Metabolome Database":"http://identifiers.org/hmdb/HMDB01202",
"KEGG Compound":"http://identifiers.org/kegg.compound/C00239",
"MetaNetX (MNX) Chemical":"http://identifiers.org/metanetx.chemical/MNXM266",
"Reactome":"http://www.reactome.org/content/detail/R-ALL-500828",
"SEED Compound":"http://identifiers.org/seed.compound/cpd00206"
}
},
{
"id":"dhptd_c",
"name":"4,5-dihydroxy-2,3-pentanedione",
"compartment":"",
"charge":0,
"formula":"C5H8O4",
"notes":{
"original_bigg_ids":[
"dhptd",
"dhptd[c]",
"dhptd_c"
]
},
"annotation":{
"BioCyc":"http://identifiers.org/biocyc/META:DIHYDROXYPENTANEDIONE",
"CHEBI":"http://identifiers.org/chebi/CHEBI:29484",
"KEGG Compound":"http://identifiers.org/kegg.compound/C11838",
"MetaNetX (MNX) Chemical":"http://identifiers.org/metanetx.chemical/MNXM2449",
"SEED Compound":"http://identifiers.org/seed.compound/cpd08638"
}
},
{
"id":"ile__L_c",
"name":"L-Isoleucine",
"compartment":"",
"charge":0,
"formula":"C6H13NO2",
"notes":{
"original_bigg_ids":[
"ile-L[c]",
"ile_DASH_L_c",
"ile_L[c]",
"ile_L_c",
"ile__L",
"ile__L_c"
]
},
"annotation":{
"BioCyc":"http://identifiers.org/biocyc/META:ILE",
"CHEBI":"http://identifiers.org/chebi/CHEBI:6255",
"Human Metabolome Database":"http://identifiers.org/hmdb/HMDB00172",
"KEGG Compound":"http://identifiers.org/kegg.compound/C00407",
"KEGG Drug":"http://identifiers.org/kegg.drug/D00065",
"LipidMaps":"http://identifiers.org/lipidmaps/LMFA01100047",
"MetaNetX (MNX) Chemical":"http://identifiers.org/metanetx.chemical/MNXM231",
"Reactome":"http://www.reactome.org/content/detail/R-ALL-30102",
"SEED Compound":"http://identifiers.org/seed.compound/cpd00322"
}
},
{
"id":"glcn_c",
"name":"D-Gluconate",
"compartment":"",
"charge":-1,
"formula":"C6H11O7",
"notes":{
"original_bigg_ids":[
"glcn",
"glcn[c]",
"glcn_c"
]
},
"annotation":{
"BioCyc":"http://identifiers.org/biocyc/META:GLUCONATE",
"CHEBI":"http://identifiers.org/chebi/CHEBI:42715",
"Human Metabolome Database":"http://identifiers.org/hmdb/HMDB03373",
"KEGG Compound":"http://identifiers.org/kegg.compound/C00257",
"MetaNetX (MNX) Chemical":"http://identifiers.org/metanetx.chemical/MNXM341",
"SEED Compound":"http://identifiers.org/seed.compound/cpd00222"
}
},
{
"id":"pi_c",
"name":"Phosphate",
"compartment":"",
"charge":-2,
"formula":"HO4P",
"notes":{
"original_bigg_ids":[
"pi",
"pi[c]",
"pi_c"
]
},
"annotation":{
"BioCyc":"http://identifiers.org/biocyc/META:Pi",
"CHEBI":"http://identifiers.org/chebi/CHEBI:7793",
"Human Metabolome Database":"http://identifiers.org/hmdb/HMDB05947",
"KEGG Compound":"http://identifiers.org/kegg.compound/C13558",
"KEGG Drug":"http://identifiers.org/kegg.drug/D05467",
"MetaNetX (MNX) Chemical":"http://identifiers.org/metanetx.chemical/MNXM9",
"Reactome":"http://www.reactome.org/content/detail/R-ALL-8851513",
"SEED Compound":"http://identifiers.org/seed.compound/cpd27787"
}
},
{
"id":"hexdp_c",
"name":"All trans Hexaprenyl diphosphate C30H49O7P2",
"compartment":"",
"charge":-3,
"formula":"C30H49O7P2",
"notes":{
"original_bigg_ids":[
"hexdp",
"hexdp_c"
]
},
"annotation":{
"BioCyc":"http://identifiers.org/biocyc/META:ALL-TRANS-HEXAPRENYL-DIPHOSPHATE",
"CHEBI":"http://identifiers.org/chebi/CHEBI:58179",
"Human Metabolome Database":"http://identifiers.org/hmdb/HMDB12188",
"KEGG Compound":"http://identifiers.org/kegg.compound/C01230",
"LipidMaps":"http://identifiers.org/lipidmaps/LMPR03030005",
"MetaNetX (MNX) Chemical":"http://identifiers.org/metanetx.chemical/MNXM1067",
"SEED Compound":"http://identifiers.org/seed.compound/cpd00906"
}
},
{
"id":"k_c",
"name":"Potassium",
"compartment":"",
"charge":1,
"formula":"K",
"notes":{
"original_bigg_ids":[
"k",
"k[c]",
"k_c"
]
},
"annotation":{
"BioCyc":"http://identifiers.org/biocyc/META:KCL",
"CHEBI":"http://identifiers.org/chebi/CHEBI:8345",
"Human Metabolome Database":"http://identifiers.org/hmdb/HMDB00586",
"KEGG Compound":"http://identifiers.org/kegg.compound/C12568",
"KEGG Drug":"http://identifiers.org/kegg.drug/D08403",
"MetaNetX (MNX) Chemical":"http://identifiers.org/metanetx.chemical/MNXM95",
"Reactome":"http://www.reactome.org/content/detail/R-ALL-74126",
"SEED Compound":"http://identifiers.org/seed.compound/cpd00205"
}
},
{
"id":"dxyl5p_c",
"name":"1-deoxy-D-xylulose 5-phosphate",
"compartment":"",
"charge":-2,
"formula":"C5H9O7P",
"notes":{
"original_bigg_ids":[
"dxyl5p",
"dxyl5p[c]",
"dxyl5p_c"
]
},
"annotation":{
"BioCyc":"http://identifiers.org/biocyc/META:DEOXYXYLULOSE-5P",
"CHEBI":"http://identifiers.org/chebi/CHEBI:622",
"Human Metabolome Database":"http://identifiers.org/hmdb/HMDB01213",
"KEGG Compound":"http://identifiers.org/kegg.compound/C11437",
"MetaNetX (MNX) Chemical":"http://identifiers.org/metanetx.chemical/MNXM622",
"SEED Compound":"http://identifiers.org/seed.compound/cpd08289"
}
},
{
"id":"sucsal_c",
"name":"Succinic semialdehyde",
"compartment":"",
"charge":-1,
"formula":"C4H5O3",
"notes":{
"original_bigg_ids":[
"sucsal",
"sucsal[c]",
"sucsal_c"
]
},
"annotation":{
"BioCyc":"http://identifiers.org/biocyc/META:SUCC-S-ALD",
"CHEBI":"http://identifiers.org/chebi/CHEBI:9305",
"Human Metabolome Database":"http://identifiers.org/hmdb/HMDB01259",
"KEGG Compound":"http://identifiers.org/kegg.compound/C00232",
"LipidMaps":"http://identifiers.org/lipidmaps/LMFA06000118",
"MetaNetX (MNX) Chemical":"http://identifiers.org/metanetx.chemical/MNXM172",
"Reactome":"http://www.reactome.org/content/detail/R-ALL-880046",
"SEED Compound":"http://identifiers.org/seed.compound/cpd00199"
}
},
{
"id":"2ameph_c",
"name":"2-Aminoethylphosphonate",
"compartment":"",
"charge":-1,
"formula":"C2H7N1O3P1",
"notes":{
"original_bigg_ids":[
"2ameph",
"2ameph[c]",
"2ameph_c",
"AEP",
"AEP_c"
]
},
"annotation":{
"BioCyc":"http://identifiers.org/biocyc/META:CPD-1106",
"CHEBI":"http://identifiers.org/chebi/CHEBI:57418",
"Human Metabolome Database":"http://identifiers.org/hmdb/HMDB11747",
"KEGG Compound":"http://identifiers.org/kegg.compound/C03557",
"MetaNetX (MNX) Chemical":"http://identifiers.org/metanetx.chemical/MNXM1692",
"SEED Compound":"http://identifiers.org/seed.compound/cpd02233"
}
},
{
"id":"pendp_c",
"name":"All trans Pentaprenyl diphosphate C25H41O7P2",
"compartment":"",
"charge":-3,
"formula":"C25H41O7P2",
"notes":{
"original_bigg_ids":[
"pendp",
"pendp_c"
]
},
"annotation":{
"BioCyc":"http://identifiers.org/biocyc/META:ALL-TRANS-PENTAPRENYL-DIPHOSPHATE",
"CHEBI":"http://identifiers.org/chebi/CHEBI:57907",
"KEGG Compound":"http://identifiers.org/kegg.compound/C04217",
"LipidMaps":"http://identifiers.org/lipidmaps/LMPR0105010014",
"MetaNetX (MNX) Chemical":"http://identifiers.org/metanetx.chemical/MNXM2210",
"SEED Compound":"http://identifiers.org/seed.compound/cpd02591"
}
},
{
"id":"mevR_e",
"name":"(R)-mevalonate",
"compartment":"e",
"charge":0,
"formula":"C6H12O4"
},
{
"id":"ca2_c",
"name":"Calcium",
"compartment":"",
"charge":2,
"formula":"Ca",
"notes":{
"original_bigg_ids":[
"ca2",
"ca2[c]",
"ca2_c"
]
},
"annotation":{
"BioCyc":"http://identifiers.org/biocyc/META:CA+2",
"CHEBI":"http://identifiers.org/chebi/CHEBI:48760",
"Human Metabolome Database":"http://identifiers.org/hmdb/HMDB00464",
"KEGG Compound":"http://identifiers.org/kegg.compound/C18381",
"KEGG Drug":"http://identifiers.org/kegg.drug/D01723",
"MetaNetX (MNX) Chemical":"http://identifiers.org/metanetx.chemical/MNXM128",
"Reactome":"http://www.reactome.org/content/detail/R-ALL-74112",
"SEED Compound":"http://identifiers.org/seed.compound/cpd29674"
}
},
{
"id":"gmp_c",
"name":"GMP C10H12N5O8P",
"compartment":"",
"charge":-2,
"formula":"C10H12N5O8P",
"notes":{
"original_bigg_ids":[
"gmp",
"gmp[c]",
"gmp_c"
]
},
"annotation":{
"BioCyc":"http://identifiers.org/biocyc/META:GMP",
"CHEBI":"http://identifiers.org/chebi/CHEBI:58115",
"KEGG Compound":"http://identifiers.org/kegg.compound/C00144",
"MetaNetX (MNX) Chemical":"http://identifiers.org/metanetx.chemical/MNXM113",
"SEED Compound":"http://identifiers.org/seed.compound/cpd00126"
}
},
{
"id":"2mb2coa_c",
"name":"Trans-2-Methylbut-2-enoyl-CoA",
"compartment":"",
"charge":-4,
"formula":"C26H38N7O17P3S",
"notes":{
"original_bigg_ids":[
"2mb2coa",
"2mb2coa[c]",
"2mb2coa_c"
]
},
"annotation":{
"BioCyc":"http://identifiers.org/biocyc/META:CPD-1083",
"CHEBI":"http://identifiers.org/chebi/CHEBI:57337",
"Human Metabolome Database":"http://identifiers.org/hmdb/HMDB62753",
"KEGG Compound":"http://identifiers.org/kegg.compound/C03345",
"LipidMaps":"http://identifiers.org/lipidmaps/LMFA07050374",
"MetaNetX (MNX) Chemical":"http://identifiers.org/metanetx.chemical/MNXM609",
"Reactome":"http://www.reactome.org/content/detail/R-ALL-70799",
"SEED Compound":"http://identifiers.org/seed.compound/cpd29594"
}
},
{
"id":"dump_c",
"name":"DUMP C9H11N2O8P",
"compartment":"",
"charge":-2,
"formula":"C9H11N2O8P",
"notes":{
"original_bigg_ids":[
"dump",
"dump[c]",
"dump_c"
]
},
"annotation":{
"BioCyc":"http://identifiers.org/biocyc/META:DUMP",
"CHEBI":"http://identifiers.org/chebi/CHEBI:47722",
"Human Metabolome Database":"http://identifiers.org/hmdb/HMDB01409",
"KEGG Compound":"http://identifiers.org/kegg.compound/C00365",
"MetaNetX (MNX) Chemical":"http://identifiers.org/metanetx.chemical/MNXM234",
"Reactome":"http://www.reactome.org/content/detail/R-ALL-500742",
"SEED Compound":"http://identifiers.org/seed.compound/cpd00299"
}
},
{
"id":"csn_e",
"name":"Cytosine",
"compartment":"",
"charge":0,
"formula":"C4H5N3O",
"notes":{
"original_bigg_ids":[
"csn",
"csn[e]",
"csn_e"
]
},
"annotation":{
"BioCyc":"http://identifiers.org/biocyc/META:CYTOSINE",
"CHEBI":"http://identifiers.org/chebi/CHEBI:41732",
"Human Metabolome Database":"http://identifiers.org/hmdb/HMDB00630",
"KEGG Compound":"http://identifiers.org/kegg.compound/C00380",
"MetaNetX (MNX) Chemical":"http://identifiers.org/metanetx.chemical/MNXM761",
"SEED Compound":"http://identifiers.org/seed.compound/cpd00307"
}
},
{
"id":"pydx5p_c",
"name":"Pyridoxal 5'-phosphate",
"compartment":"",
"charge":-2,
"formula":"C8H8NO6P",
"notes":{
"original_bigg_ids":[
"pydx5p",
"pydx5p[c]",
"pydx5p_c"
]
},
"annotation":{
"BioCyc":"http://identifiers.org/biocyc/META:PYRIDOXAL_PHOSPHATE",
"CHEBI":"http://identifiers.org/chebi/CHEBI:8668",
"Human Metabolome Database":"http://identifiers.org/hmdb/HMDB01491",
"KEGG Compound":"http://identifiers.org/kegg.compound/C00018",
"MetaNetX (MNX) Chemical":"http://identifiers.org/metanetx.chemical/MNXM161",
"Reactome":"http://www.reactome.org/content/detail/R-ALL-29390",
"SEED Compound":"http://identifiers.org/seed.compound/cpd00016"
}
},
{
"id":"cbflll_c",
"name":"Cobalt-factor III",
"compartment":"c",
"charge":0,
"formula":"C43H46CoN4O16"
},
{
"id":"23dhmp_c",
"name":"(R)-2,3-Dihydroxy-3-methylpentanoate",
"compartment":"",
"charge":-1,
"formula":"C6H11O4",
"notes":{
"original_bigg_ids":[
"23dhmp",
"23dhmp[c]",
"23dhmp_c",
"_23dhmp_c"
]
},
"annotation":{
"BioCyc":"http://identifiers.org/biocyc/META:1-KETO-2-METHYLVALERATE",
"CHEBI":"http://identifiers.org/chebi/CHEBI:49258",
"Human Metabolome Database":"http://identifiers.org/hmdb/HMDB12140",
"KEGG Compound":"http://identifiers.org/kegg.compound/C06007",
"LipidMaps":"http://identifiers.org/lipidmaps/LMFA01050452",
"MetaNetX (MNX) Chemical":"http://identifiers.org/metanetx.chemical/MNXM1202",
"SEED Compound":"http://identifiers.org/seed.compound/cpd19046"
}
},
{
"id":"q8h2_c",
"name":"Ubiquinol-8",
"compartment":"",
"charge":0,
"formula":"C49H76O4",
"notes":{
"original_bigg_ids":[
"q8h2",
"q8h2_c"
]
},
"annotation":{
"BioCyc":"http://identifiers.org/biocyc/META:CPD-9956",
"CHEBI":"http://identifiers.org/chebi/CHEBI:61682",
"Human Metabolome Database":"http://identifiers.org/hmdb/HMDB01060",
"MetaNetX (MNX) Chemical":"http://identifiers.org/metanetx.chemical/MNXM191",
"SEED Compound":"http://identifiers.org/seed.compound/cpd29608"
}
},
{
"id":"prpp_c",
"name":"5-Phospho-alpha-D-ribose 1-diphosphate",
"compartment":"",
"charge":-5,
"formula":"C5H8O14P3",
"notes":{
"original_bigg_ids":[
"prpp",
"prpp[c]",
"prpp_c"
]
},
"annotation":{
"BioCyc":"http://identifiers.org/biocyc/META:PRPP",
"CHEBI":"http://identifiers.org/chebi/CHEBI:58017",
"Human Metabolome Database":"http://identifiers.org/hmdb/HMDB62643",
"KEGG Compound":"http://identifiers.org/kegg.compound/C00119",
"MetaNetX (MNX) Chemical":"http://identifiers.org/metanetx.chemical/MNXM91",
"Reactome":"http://www.reactome.org/content/detail/R-ALL-73566",
"SEED Compound":"http://identifiers.org/seed.compound/cpd00103"
}
},
{
"id":"fuc_e",
"name":"L-fuculose",
"compartment":"e",
"charge":0,
"formula":"C6H12O5"
},
{
"id":"ru5p__D_c",
"name":"D-Ribulose 5-phosphate",
"compartment":"",
"charge":-2,
"formula":"C5H9O8P",
"notes":{
"original_bigg_ids":[
"ru5p-D[c]",
"ru5p_DASH_D_c",
"ru5p_D[c]",
"ru5p_D_c",
"ru5p__D",
"ru5p__D_c"
]
},
"annotation":{
"BioCyc":"http://identifiers.org/biocyc/META:RIBULOSE-5P",
"CHEBI":"http://identifiers.org/chebi/CHEBI:58121",
"Human Metabolome Database":"http://identifiers.org/hmdb/HMDB02694",
"KEGG Compound":"http://identifiers.org/kegg.compound/C00199",
"MetaNetX (MNX) Chemical":"http://identifiers.org/metanetx.chemical/MNXM145",
"Reactome":"http://www.reactome.org/content/detail/R-ALL-29732",
"SEED Compound":"http://identifiers.org/seed.compound/cpd00171"
}
},
{
"id":"g1p_c",
"name":"D-Glucose 1-phosphate",
"compartment":"",
"charge":-2,
"formula":"C6H11O9P",
"notes":{
"original_bigg_ids":[
"g1p",
"g1p[c]",
"g1p_c"
]
},
"annotation":{
"BioCyc":"http://identifiers.org/biocyc/META:GLC-1-P",
"CHEBI":"http://identifiers.org/chebi/CHEBI:58601",
"Human Metabolome Database":"http://identifiers.org/hmdb/HMDB01586",
"KEGG Compound":"http://identifiers.org/kegg.compound/C00103",
"MetaNetX (MNX) Chemical":"http://identifiers.org/metanetx.chemical/MNXM89588",
"Reactome":"http://www.reactome.org/content/detail/R-ALL-29548",
"SEED Compound":"http://identifiers.org/seed.compound/cpd28817"
}
},
{
"id":"3pg_c",
"name":"3-Phospho-D-glycerate",
"compartment":"",
"charge":-3,
"formula":"C3H4O7P",
"notes":{
"original_bigg_ids":[
"3pg",
"3pg[c]",
"3pg_c",
"_3pg_c"
]
},
"annotation":{
"BioCyc":"http://identifiers.org/biocyc/META:G3P",
"CHEBI":"http://identifiers.org/chebi/CHEBI:58272",
"KEGG Compound":"http://identifiers.org/kegg.compound/C00197",
"MetaNetX (MNX) Chemical":"http://identifiers.org/metanetx.chemical/MNXM126",
"Reactome":"http://www.reactome.org/content/detail/R-ALL-6799493",
"SEED Compound":"http://identifiers.org/seed.compound/cpd00169"
}
},
{
"id":"23dhdp_c",
"name":"2,3-Dihydrodipicolinate",
"compartment":"",
"charge":-2,
"formula":"C7H5NO4",
"notes":{
"original_bigg_ids":[
"23dhdp",
"23dhdp[c]",
"23dhdp_c",
"_23dhdp_c"
]
},
"annotation":{
"CHEBI":"http://identifiers.org/chebi/CHEBI:48052",
"MetaNetX (MNX) Chemical":"http://identifiers.org/metanetx.chemical/MNXM163139"
}
},
{
"id":"dmlz_c",
"name":"6,7-Dimethyl-8-(1-D-ribityl)lumazine",
"compartment":"",
"charge":0,
"formula":"C13H18N4O6",
"notes":{
"original_bigg_ids":[
"dmlz",
"dmlz[c]",
"dmlz_c"
]
},
"annotation":{
"BioCyc":"http://identifiers.org/biocyc/META:DIMETHYL-D-RIBITYL-LUMAZINE",
"CHEBI":"http://identifiers.org/chebi/CHEBI:58201",
"Human Metabolome Database":"http://identifiers.org/hmdb/HMDB03826",
"KEGG Compound":"http://identifiers.org/kegg.compound/C04332",
"MetaNetX (MNX) Chemical":"http://identifiers.org/metanetx.chemical/MNXM1313",
"SEED Compound":"http://identifiers.org/seed.compound/cpd02656"
}
},
{
"id":"lac__D_c",
"name":"D-Lactate",
"compartment":"",
"charge":-1,
"formula":"C3H5O3",
"notes":{
"original_bigg_ids":[
"lac-D[c]",
"lac_DASH_D_c",
"lac_D[c]",
"lac_D_c",
"lac__D",
"lac__D_c"
]
},
"annotation":{
"BioCyc":"http://identifiers.org/biocyc/META:D-LACTATE",
"CHEBI":"http://identifiers.org/chebi/CHEBI:43701",
"Human Metabolome Database":"http://identifiers.org/hmdb/HMDB01311",
"KEGG Compound":"http://identifiers.org/kegg.compound/C00256",
"MetaNetX (MNX) Chemical":"http://identifiers.org/metanetx.chemical/MNXM285",
"SEED Compound":"http://identifiers.org/seed.compound/cpd00221"
}
},
{
"id":"hcys__L_c",
"name":"L-Homocysteine",
"compartment":"",
"charge":0,
"formula":"C4H9NO2S",
"notes":{
"original_bigg_ids":[
"hcys-L[c]",
"hcys_DASH_L_c",
"hcys_L[c]",
"hcys_L_c",
"hcys__L",
"hcys__L_c"
]
},
"annotation":{
"BioCyc":"http://identifiers.org/biocyc/META:HOMO-CYS",
"CHEBI":"http://identifiers.org/chebi/CHEBI:66952",
"Human Metabolome Database":"http://identifiers.org/hmdb/HMDB00742",
"KEGG Compound":"http://identifiers.org/kegg.compound/C05330",
"MetaNetX (MNX) Chemical":"http://identifiers.org/metanetx.chemical/MNXM123",
"Reactome":"http://www.reactome.org/content/detail/R-ALL-174369",
"SEED Compound":"http://identifiers.org/seed.compound/cpd19034"
}
},
{
"id":"nadph_c",
"name":"Nicotinamide adenine dinucleotide phosphate - reduced",
"compartment":"",
"charge":-4,
"formula":"C21H26N7O17P3",
"notes":{
"original_bigg_ids":[
"nadph",
"nadph[c]",
"nadph_c"
]
},
"annotation":{
"BioCyc":"http://identifiers.org/biocyc/META:NADPH",
"CHEBI":"http://identifiers.org/chebi/CHEBI:7425",
"Human Metabolome Database":"http://identifiers.org/hmdb/HMDB06341",
"KEGG Compound":"http://identifiers.org/kegg.compound/C00005",
"MetaNetX (MNX) Chemical":"http://identifiers.org/metanetx.chemical/MNXM6",
"Reactome":"http://www.reactome.org/content/detail/R-ALL-6790135",
"SEED Compound":"http://identifiers.org/seed.compound/cpd00005"
}
},
{
"id":"gar_c",
"name":"N1-(5-Phospho-D-ribosyl)glycinamide",
"compartment":"",
"charge":-1,
"formula":"C7H14N2O8P",
"notes":{
"original_bigg_ids":[
"gar",
"gar[c]",
"gar_c"
]
},
"annotation":{
"BioCyc":"http://identifiers.org/biocyc/META:5-PHOSPHO-RIBOSYL-GLYCINEAMIDE",
"CHEBI":"http://identifiers.org/chebi/CHEBI:58457",
"KEGG Compound":"http://identifiers.org/kegg.compound/C03838",
"MetaNetX (MNX) Chemical":"http://identifiers.org/metanetx.chemical/MNXM463",
"SEED Compound":"http://identifiers.org/seed.compound/cpd02394"
}
},
{
"id":"dgtp_c",
"name":"DGTP C10H12N5O13P3",
"compartment":"",
"charge":-4,
"formula":"C10H12N5O13P3",
"notes":{
"original_bigg_ids":[
"dgtp",
"dgtp[c]",
"dgtp_c"
]
},
"annotation":{
"BioCyc":"http://identifiers.org/biocyc/META:DGTP",
"CHEBI":"http://identifiers.org/chebi/CHEBI:61429",
"Human Metabolome Database":"http://identifiers.org/hmdb/HMDB01440",
"KEGG Compound":"http://identifiers.org/kegg.compound/C00286",
"MetaNetX (MNX) Chemical":"http://identifiers.org/metanetx.chemical/MNXM344",
"SEED Compound":"http://identifiers.org/seed.compound/cpd00241"
}
},
{
"id":"pro__L_e",
"name":"L-Proline",
"compartment":"",
"charge":0,
"formula":"C5H9NO2",
"notes":{
"original_bigg_ids":[
"pro-L[e]",
"pro_DASH_L_e",
"pro_L[e]",
"pro_L_e",
"pro__L",
"pro__L_e"
]
},
"annotation":{
"BioCyc":"http://identifiers.org/biocyc/META:PRO",
"CHEBI":"http://identifiers.org/chebi/CHEBI:6286",
"Human Metabolome Database":"http://identifiers.org/hmdb/HMDB00162",
"KEGG Compound":"http://identifiers.org/kegg.compound/C16435",
"KEGG Drug":"http://identifiers.org/kegg.drug/D00035",
"MetaNetX (MNX) Chemical":"http://identifiers.org/metanetx.chemical/MNXM114",
"Reactome":"http://www.reactome.org/content/detail/R-ALL-379717",
"SEED Compound":"http://identifiers.org/seed.compound/cpd15140"
}
},
{
"id":"m2butp_c",
"name":"2-methylbutanoyl-phosphate",
"compartment":"c",
"charge":0,
"formula":"C5H10O5P"
},
{
"id":"xyl__D_e",
"name":"D-Xylose",
"compartment":"",
"charge":0,
"formula":"C5H10O5",
"notes":{
"original_bigg_ids":[
"xyl-D[e]",
"xyl_DASH_D_e",
"xyl_D[e]",
"xyl_D_e",
"xyl__D",
"xyl__D_e"
]
},
"annotation":{
"BioCyc":"http://identifiers.org/biocyc/META:D-Xylopyranose",
"CHEBI":"http://identifiers.org/chebi/CHEBI:65327",
"Human Metabolome Database":"http://identifiers.org/hmdb/HMDB03763",
"KEGG Compound":"http://identifiers.org/kegg.compound/C00181",
"KEGG Drug":"http://identifiers.org/kegg.drug/D06346",
"MetaNetX (MNX) Chemical":"http://identifiers.org/metanetx.chemical/MNXM348",
"Reactome":"http://www.reactome.org/content/detail/R-ALL-2090063",
"SEED Compound":"http://identifiers.org/seed.compound/cpd00154"
}
},
{
"id":"prlp_c",
"name":"5-[(5-phospho-1-deoxyribulos-1-ylamino)methylideneamino]-1-(5-phosphoribosyl)imidazole-4-carboxamide",
"compartment":"",
"charge":-4,
"formula":"C15H21N5O15P2",
"notes":{
"original_bigg_ids":[
"prlp",
"prlp[c]",
"prlp_c"
]
},
"annotation":{
"BioCyc":"http://identifiers.org/biocyc/META:PHOSPHORIBULOSYL-FORMIMINO-AICAR-P",
"CHEBI":"http://identifiers.org/chebi/CHEBI:7090",
"KEGG Compound":"http://identifiers.org/kegg.compound/C04916",
"MetaNetX (MNX) Chemical":"http://identifiers.org/metanetx.chemical/MNXM1408",
"SEED Compound":"http://identifiers.org/seed.compound/cpd02991"
}
},
{
"id":"adprib_c",
"name":"ADPribose C15H21N5O14P2",
"compartment":"",
"charge":-2,
"formula":"C15H21N5O14P2",
"notes":{
"original_bigg_ids":[
"adprib",
"adprib[c]",
"adprib_c"
]
},
"annotation":{
"BioCyc":"http://identifiers.org/biocyc/META:ADENOSINE_DIPHOSPHATE_RIBOSE",
"CHEBI":"http://identifiers.org/chebi/CHEBI:57967",
"KEGG Compound":"http://identifiers.org/kegg.compound/C01882",
"MetaNetX (MNX) Chemical":"http://identifiers.org/metanetx.chemical/MNXM48596",
"Reactome":"http://www.reactome.org/content/detail/R-ALL-8870342",
"SEED Compound":"http://identifiers.org/seed.compound/cpd01296"
}
},
{
"id":"bhb_c",
"name":"(R)-3-Hydroxybutanoate",
"compartment":"",
"charge":-1,
"formula":"C4H7O3",
"notes":{
"original_bigg_ids":[
"bhb",
"bhb[c]",
"bhb_c"
]
},
"annotation":{
"BioCyc":"http://identifiers.org/biocyc/META:CPD-335",
"CHEBI":"http://identifiers.org/chebi/CHEBI:322",
"Human Metabolome Database":"http://identifiers.org/hmdb/HMDB00011",
"KEGG Compound":"http://identifiers.org/kegg.compound/C01089",
"LipidMaps":"http://identifiers.org/lipidmaps/LMFA01050243",
"MetaNetX (MNX) Chemical":"http://identifiers.org/metanetx.chemical/MNXM663",
"Reactome":"http://www.reactome.org/content/detail/R-ALL-73911",
"SEED Compound":"http://identifiers.org/seed.compound/cpd00797"
}
},
{
"id":"galt1p_c",
"name":"Galactitol 1-phosphate",
"compartment":"",
"charge":-2,
"formula":"C6H13O9P",
"notes":{
"original_bigg_ids":[
"galt1p",
"galt1p_c"
]
},
"annotation":{
"BioCyc":"http://identifiers.org/biocyc/META:GALACTITOL-1-PHOSPHATE",
"CHEBI":"http://identifiers.org/chebi/CHEBI:60083",
"KEGG Compound":"http://identifiers.org/kegg.compound/C06311",
"MetaNetX (MNX) Chemical":"http://identifiers.org/metanetx.chemical/MNXM1667",
"SEED Compound":"http://identifiers.org/seed.compound/cpd03752"
}
},
{
"id":"dad_5_c",
"name":"5'-Deoxyadenosine",
"compartment":"",
"charge":0,
"formula":"C10H13N5O3",
"notes":{
"original_bigg_ids":[
"dad-5[c]",
"dad_5",
"dad_5_c",
"dad_DASH_5_c",
"dad__5_c"
]
},
"annotation":{
"BioCyc":"http://identifiers.org/biocyc/META:CH33ADO",
"CHEBI":"http://identifiers.org/chebi/CHEBI:40099",
"Human Metabolome Database":"http://identifiers.org/hmdb/HMDB01983",
"KEGG Compound":"http://identifiers.org/kegg.compound/C05198",
"MetaNetX (MNX) Chemical":"http://identifiers.org/metanetx.chemical/MNXM316",
"Reactome":"http://www.reactome.org/content/detail/R-ALL-947703",
"SEED Compound":"http://identifiers.org/seed.compound/cpd03091"
}
},
{
"id":"alaala_c",
"name":"D-Alanyl-D-alanine",
"compartment":"",
"charge":0,
"formula":"C6H12N2O3",
"notes":{
"original_bigg_ids":[
"alaala",
"alaala[c]",
"alaala_c"
]
},
"annotation":{
"BioCyc":"http://identifiers.org/biocyc/META:D-ALA-D-ALA",
"CHEBI":"http://identifiers.org/chebi/CHEBI:57822",
"Human Metabolome Database":"http://identifiers.org/hmdb/HMDB28680",
"KEGG Compound":"http://identifiers.org/kegg.compound/C00993",
"MetaNetX (MNX) Chemical":"http://identifiers.org/metanetx.chemical/MNXM669",
"SEED Compound":"http://identifiers.org/seed.compound/cpd00731"
}
},
{
"id":"pi_e",
"name":"Phosphate",
"compartment":"",
"charge":-2,
"formula":"HO4P",
"notes":{
"original_bigg_ids":[
"pi",
"pi[e]",
"pi_e"
]
},
"annotation":{
"BioCyc":"http://identifiers.org/biocyc/META:Pi",
"CHEBI":"http://identifiers.org/chebi/CHEBI:7793",
"Human Metabolome Database":"http://identifiers.org/hmdb/HMDB05947",
"KEGG Compound":"http://identifiers.org/kegg.compound/C13558",
"KEGG Drug":"http://identifiers.org/kegg.drug/D05467",
"MetaNetX (MNX) Chemical":"http://identifiers.org/metanetx.chemical/MNXM9",
"Reactome":"http://www.reactome.org/content/detail/R-ALL-8851513",
"SEED Compound":"http://identifiers.org/seed.compound/cpd27787"
}
},
{
"id":"glu__L_c",
"name":"L-Glutamate",
"compartment":"",
"charge":-1,
"formula":"C5H8NO4",
"notes":{
"original_bigg_ids":[
"glu-L[c]",
"glu_DASH_L_c",
"glu_L[c]",
"glu_L_c",
"glu__L",
"glu__L_c"
]
},
"annotation":{
"BioCyc":"http://identifiers.org/biocyc/META:Glutamates",
"CHEBI":"http://identifiers.org/chebi/CHEBI:76051",
"Human Metabolome Database":"http://identifiers.org/hmdb/HMDB60475",
"KEGG Compound":"http://identifiers.org/kegg.compound/C00302",
"KEGG Drug":"http://identifiers.org/kegg.drug/D04341",
"MetaNetX (MNX) Chemical":"http://identifiers.org/metanetx.chemical/MNXM89557",
"Reactome":"http://www.reactome.org/content/detail/R-ALL-428614",
"SEED Compound":"http://identifiers.org/seed.compound/cpd27177"
}
},
{
"id":"2pg_c",
"name":"D-Glycerate 2-phosphate",
"compartment":"",
"charge":-3,
"formula":"C3H4O7P",
"notes":{
"original_bigg_ids":[
"2pg",
"2pg[c]",
"2pg_c",
"_2pg_c"
]
},
"annotation":{
"BioCyc":"http://identifiers.org/biocyc/META:2-PG",
"CHEBI":"http://identifiers.org/chebi/CHEBI:88350",
"Human Metabolome Database":"http://identifiers.org/hmdb/HMDB62707",
"KEGG Compound":"http://identifiers.org/kegg.compound/C00631",
"MetaNetX (MNX) Chemical":"http://identifiers.org/metanetx.chemical/MNXM275",
"Reactome":"http://www.reactome.org/content/detail/R-ALL-30485",
"SEED Compound":"http://identifiers.org/seed.compound/cpd00482"
}
},
{
"id":"chol_c",
"name":"Choline C5H14NO",
"compartment":"",
"charge":1,
"formula":"C5H14NO",
"notes":{
"original_bigg_ids":[
"chol",
"chol[c]",
"chol_c"
]
},
"annotation":{
"BioCyc":"http://identifiers.org/biocyc/META:CHOLINE",
"CHEBI":"http://identifiers.org/chebi/CHEBI:72322",
"Human Metabolome Database":"http://identifiers.org/hmdb/HMDB00097",
"KEGG Compound":"http://identifiers.org/kegg.compound/C00114",
"KEGG Drug":"http://identifiers.org/kegg.drug/D10498",
"MetaNetX (MNX) Chemical":"http://identifiers.org/metanetx.chemical/MNXM90",
"Reactome":"http://www.reactome.org/content/detail/R-ALL-6798162",
"SEED Compound":"http://identifiers.org/seed.compound/cpd00098"
}
},
{
"id":"dtdp_c",
"name":"DTDP C10H13N2O11P2",
"compartment":"",
"charge":-3,
"formula":"C10H13N2O11P2",
"notes":{
"original_bigg_ids":[
"dtdp",
"dtdp[c]",
"dtdp_c"
]
},
"annotation":{
"BioCyc":"http://identifiers.org/biocyc/META:TDP",
"CHEBI":"http://identifiers.org/chebi/CHEBI:58369",
"Human Metabolome Database":"http://identifiers.org/hmdb/HMDB01274",
"KEGG Compound":"http://identifiers.org/kegg.compound/C00363",
"MetaNetX (MNX) Chemical":"http://identifiers.org/metanetx.chemical/MNXM152",
"SEED Compound":"http://identifiers.org/seed.compound/cpd00297"
}
},
{
"id":"tyr__L_e",
"name":"L-Tyrosine",
"compartment":"",
"charge":0,
"formula":"C9H11NO3",
"notes":{
"original_bigg_ids":[
"tyr_DASH_L_e",
"tyr_L[e]",
"tyr_L_e",
"tyr__L",
"tyr__L_e"
]
},
"annotation":{
"BioCyc":"http://identifiers.org/biocyc/META:TYR",
"CHEBI":"http://identifiers.org/chebi/CHEBI:9800",
"Human Metabolome Database":"http://identifiers.org/hmdb/HMDB00647",
"KEGG Compound":"http://identifiers.org/kegg.compound/C01536",
"KEGG Drug":"http://identifiers.org/kegg.drug/D00022",
"MetaNetX (MNX) Chemical":"http://identifiers.org/metanetx.chemical/MNXM76",
"Reactome":"http://www.reactome.org/content/detail/R-ALL-5668567",
"SEED Compound":"http://identifiers.org/seed.compound/cpd30745"
}
},
{
"id":"2mbald_c",
"name":"2 methylbutyraldehyde C5H10O",
"compartment":"",
"charge":0,
"formula":"C5H10O",
"notes":{
"original_bigg_ids":[
"2mbal",
"2mbal_c",
"2mbald",
"2mbald_c"
]
},
"annotation":{
"BioCyc":"http://identifiers.org/biocyc/META:METHYLBUT-CPD",
"CHEBI":"http://identifiers.org/chebi/CHEBI:19692",
"Human Metabolome Database":"http://identifiers.org/hmdb/HMDB31526",
"KEGG Compound":"http://identifiers.org/kegg.compound/C02223",
"MetaNetX (MNX) Chemical":"http://identifiers.org/metanetx.chemical/MNXM2604",
"SEED Compound":"http://identifiers.org/seed.compound/cpd01499"
}
},
{
"id":"adocbip_c",
"name":"Adenosyl cobinamide phosphate",
"compartment":"",
"charge":-1,
"formula":"C58H83CoN16O14P",
"notes":{
"original_bigg_ids":[
"adocbip",
"adocbip[c]",
"adocbip_c"
]
},
"annotation":{
"BioCyc":"http://identifiers.org/biocyc/META:ADENOSYLCOBINAMIDE-P",
"CHEBI":"http://identifiers.org/chebi/CHEBI:58502",
"Human Metabolome Database":"http://identifiers.org/hmdb/HMDB12184",
"KEGG Compound":"http://identifiers.org/kegg.compound/C06509",
"MetaNetX (MNX) Chemical":"http://identifiers.org/metanetx.chemical/MNXM856",
"SEED Compound":"http://identifiers.org/seed.compound/cpd03919"
}
},
{
"id":"2dda7p_c",
"name":"2-Dehydro-3-deoxy-D-arabino-heptonate 7-phosphate",
"compartment":"",
"charge":-3,
"formula":"C7H10O10P",
"notes":{
"original_bigg_ids":[
"2dda7p",
"2dda7p[c]",
"2dda7p_c",
"_2dda7p_c"
]
},
"annotation":{
"BioCyc":"http://identifiers.org/biocyc/META:3-DEOXY-D-ARABINO-HEPTULOSONATE-7-P",
"CHEBI":"http://identifiers.org/chebi/CHEBI:58394",
"KEGG Compound":"http://identifiers.org/kegg.compound/C04691",
"MetaNetX (MNX) Chemical":"http://identifiers.org/metanetx.chemical/MNXM1219",
"Reactome":"http://www.reactome.org/content/detail/R-ALL-964909",
"SEED Compound":"http://identifiers.org/seed.compound/cpd02857"
}
},
{
"id":"dhptd_e",
"name":"(4S)-4,5-dihydroxypentan-2,3-dione",
"compartment":"e",
"charge":0,
"formula":"C5H8O4"
},
{
"id":"3hbcoa__R_c",
"name":"(R)-3-Hydroxybutyryl-CoA",
"compartment":"",
"formula":"C25H38N7O18P3S",
"notes":{
"original_bigg_ids":[
"3hbcoa_DASH_R_c",
"3hbcoa_R[c]",
"3hbcoa__R"
]
},
"annotation":{
"MetaNetX (MNX) Chemical":"http://identifiers.org/metanetx.chemical/MNXM162788"
}
},
{
"id":"acnam_e",
"name":"N-Acetylneuraminate",
"compartment":"",
"charge":-1,
"formula":"C11H18NO9",
"notes":{
"original_bigg_ids":[
"acnam",
"acnam_e"
]
},
"annotation":{
"BioCyc":"http://identifiers.org/biocyc/META:N-ACETYLNEURAMINATE",
"CHEBI":"http://identifiers.org/chebi/CHEBI:7214",
"Human Metabolome Database":"http://identifiers.org/hmdb/HMDB00800",
"KEGG Compound":"http://identifiers.org/kegg.compound/C00270",
"MetaNetX (MNX) Chemical":"http://identifiers.org/metanetx.chemical/MNXM227",
"SEED Compound":"http://identifiers.org/seed.compound/cpd27569"
}
},
{
"id":"ala__D_c",
"name":"D-Alanine",
"compartment":"",
"charge":0,
"formula":"C3H7NO2",
"notes":{
"original_bigg_ids":[
"ala-D[c]",
"ala_DASH_D_c",
"ala_D[c]",
"ala_D_c",
"ala__D",
"ala__D_c"
]
},
"annotation":{
"BioCyc":"http://identifiers.org/biocyc/META:D-ALANINE",
"CHEBI":"http://identifiers.org/chebi/CHEBI:57416",
"Human Metabolome Database":"http://identifiers.org/hmdb/HMDB01310",
"KEGG Compound":"http://identifiers.org/kegg.compound/C00133",
"MetaNetX (MNX) Chemical":"http://identifiers.org/metanetx.chemical/MNXM156",
"SEED Compound":"http://identifiers.org/seed.compound/cpd00117"
}
},
{
"id":"ru5p__L_c",
"name":"L-Ribulose 5-phosphate",
"compartment":"",
"charge":-2,
"formula":"C5H9O8P",
"notes":{
"original_bigg_ids":[
"ru5p-L[c]",
"ru5p_DASH_L_c",
"ru5p_L[c]",
"ru5p_L_c",
"ru5p__L",
"ru5p__L_c"
]
},
"annotation":{
"BioCyc":"http://identifiers.org/biocyc/META:L-RIBULOSE-5-P",
"CHEBI":"http://identifiers.org/chebi/CHEBI:6296",
"KEGG Compound":"http://identifiers.org/kegg.compound/C01101",
"MetaNetX (MNX) Chemical":"http://identifiers.org/metanetx.chemical/MNXM901",
"SEED Compound":"http://identifiers.org/seed.compound/cpd00808"
}
},
{
"id":"trp__L_e",
"name":"L-Tryptophan",
"compartment":"",
"charge":0,
"formula":"C11H12N2O2",
"notes":{
"original_bigg_ids":[
"trp-L[e]",
"trp_DASH_L_e",
"trp_L[e]",
"trp_L_e",
"trp__L",
"trp__L_e"
]
},
"annotation":{
"BioCyc":"http://identifiers.org/biocyc/META:TRP",
"CHEBI":"http://identifiers.org/chebi/CHEBI:9769",
"Human Metabolome Database":"http://identifiers.org/hmdb/HMDB30396",
"KEGG Compound":"http://identifiers.org/kegg.compound/C00806",
"KEGG Drug":"http://identifiers.org/kegg.drug/D00020",
"MetaNetX (MNX) Chemical":"http://identifiers.org/metanetx.chemical/MNXM94",
"Reactome":"http://www.reactome.org/content/detail/R-ALL-379709",
"SEED Compound":"http://identifiers.org/seed.compound/cpd19007"
}
},
{
"id":"nmn_c",
"name":"NMN C11H14N2O8P",
"compartment":"",
"charge":-1,
"formula":"C11H14N2O8P",
"notes":{
"original_bigg_ids":[
"nmn",
"nmn[c]",
"nmn_c"
]
},
"annotation":{
"BioCyc":"http://identifiers.org/biocyc/META:NICOTINAMIDE_NUCLEOTIDE",
"CHEBI":"http://identifiers.org/chebi/CHEBI:7557",
"Human Metabolome Database":"http://identifiers.org/hmdb/HMDB59645",
"KEGG Compound":"http://identifiers.org/kegg.compound/C00455",
"MetaNetX (MNX) Chemical":"http://identifiers.org/metanetx.chemical/MNXM355",
"Reactome":"http://www.reactome.org/content/detail/R-ALL-8940067",
"SEED Compound":"http://identifiers.org/seed.compound/cpd00355"
}
},
{
"id":"cbshclin_c",
"name":"Cobalt-sirohydrochlorin",
"compartment":"c",
"charge":0,
"formula":"C42H44CoN4O16"
},
{
"id":"sbt__D_e",
"name":"D-Sorbitol",
"compartment":"",
"charge":0,
"formula":"C6H14O6",
"notes":{
"original_bigg_ids":[
"sbt_DASH_D_e",
"sbt_D[e]",
"sbt_D_e",
"sbt__D",
"sbt__D_e"
]
},
"annotation":{
"BioCyc":"http://identifiers.org/biocyc/META:SORBITOL",
"CHEBI":"http://identifiers.org/chebi/CHEBI:9201",
"Human Metabolome Database":"http://identifiers.org/hmdb/HMDB00247",
"KEGG Compound":"http://identifiers.org/kegg.compound/C00794",
"KEGG Drug":"http://identifiers.org/kegg.drug/D00096",
"MetaNetX (MNX) Chemical":"http://identifiers.org/metanetx.chemical/MNXM469",
"Reactome":"http://www.reactome.org/content/detail/R-ALL-5652213",
"SEED Compound":"http://identifiers.org/seed.compound/cpd00588"
}
},
{
"id":"g3p_c",
"name":"Glyceraldehyde 3-phosphate",
"compartment":"",
"charge":-2,
"formula":"C3H5O6P",
"notes":{
"original_bigg_ids":[
"g3p",
"g3p[c]",
"g3p_c"
]
},
"annotation":{
"BioCyc":"http://identifiers.org/biocyc/META:GAP",
"CHEBI":"http://identifiers.org/chebi/CHEBI:59776",
"Human Metabolome Database":"http://identifiers.org/hmdb/HMDB01112",
"KEGG Compound":"http://identifiers.org/kegg.compound/C00661",
"MetaNetX (MNX) Chemical":"http://identifiers.org/metanetx.chemical/MNXM74",
"Reactome":"http://www.reactome.org/content/detail/R-ALL-29578",
"SEED Compound":"http://identifiers.org/seed.compound/cpd19005"
}
},
{
"id":"ham_c",
"name":"Hydroxylamine",
"compartment":"",
"formula":"H3NO",
"notes":{
"original_bigg_ids":[
"ham",
"ham[c]"
]
},
"annotation":{
"BioCyc":"http://identifiers.org/biocyc/META:HYDROXYLAMINE",
"CHEBI":"http://identifiers.org/chebi/CHEBI:5806",
"Human Metabolome Database":"http://identifiers.org/hmdb/HMDB60880",
"KEGG Compound":"http://identifiers.org/kegg.compound/C00192",
"MetaNetX (MNX) Chemical":"http://identifiers.org/metanetx.chemical/MNXM433",
"SEED Compound":"http://identifiers.org/seed.compound/cpd00165"
}
},
{
"id":"raffin_e",
"name":"Raffinose C18H32O16",
"compartment":"",
"charge":0,
"formula":"C18H32O16",
"notes":{
"original_bigg_ids":[
"raffin",
"raffin[e]",
"raffin_e"
]
},
"annotation":{
"BioCyc":"http://identifiers.org/biocyc/META:CPD-1099",
"CHEBI":"http://identifiers.org/chebi/CHEBI:8771",
"Human Metabolome Database":"http://identifiers.org/hmdb/HMDB03213",
"KEGG Compound":"http://identifiers.org/kegg.compound/G00249",
"MetaNetX (MNX) Chemical":"http://identifiers.org/metanetx.chemical/MNXM621",
"SEED Compound":"http://identifiers.org/seed.compound/cpd00382"
}
},
{
"id":"ibcoa_c",
"name":"Isobutyryl-CoA",
"compartment":"",
"charge":-4,
"formula":"C25H38N7O17P3S",
"notes":{
"original_bigg_ids":[
"ibcoa",
"ibcoa_c"
]
},
"annotation":{
"BioCyc":"http://identifiers.org/biocyc/META:ISOBUTYRYL-COA",
"CHEBI":"http://identifiers.org/chebi/CHEBI:57338",
"Human Metabolome Database":"http://identifiers.org/hmdb/HMDB01243",
"KEGG Compound":"http://identifiers.org/kegg.compound/C00630",
"LipidMaps":"http://identifiers.org/lipidmaps/LMFA07050331",
"MetaNetX (MNX) Chemical":"http://identifiers.org/metanetx.chemical/MNXM470",
"Reactome":"http://www.reactome.org/content/detail/R-ALL-70851",
"SEED Compound":"http://identifiers.org/seed.compound/cpd00481"
}
},
{
"id":"d2rib1p_c",
"name":"2-deoxy-alpha-D-ribose 1-phosphate",
"compartment":"c",
"charge":0,
"formula":"C5H11O7P"
},
{
"id":"h2mb4p_c",
"name":"1-hydroxy-2-methyl-2-(E)-butenyl 4-diphosphate",
"compartment":"",
"charge":-3,
"formula":"C5H9O8P2",
"notes":{
"original_bigg_ids":[
"h2mb4p",
"h2mb4p[c]",
"h2mb4p_c"
]
},
"annotation":{
"BioCyc":"http://identifiers.org/biocyc/META:HYDROXY-METHYL-BUTENYL-DIP",
"CHEBI":"http://identifiers.org/chebi/CHEBI:632",
"KEGG Compound":"http://identifiers.org/kegg.compound/C11811",
"LipidMaps":"http://identifiers.org/lipidmaps/LMPR01010009",
"MetaNetX (MNX) Chemical":"http://identifiers.org/metanetx.chemical/MNXM606",
"SEED Compound":"http://identifiers.org/seed.compound/cpd29213"
}
},
{
"id":"ump_c",
"name":"UMP C9H11N2O9P",
"compartment":"",
"charge":-2,
"formula":"C9H11N2O9P",
"notes":{
"original_bigg_ids":[
"ump",
"ump[c]",
"ump_c"
]
},
"annotation":{
"BioCyc":"http://identifiers.org/biocyc/META:UMP",
"CHEBI":"http://identifiers.org/chebi/CHEBI:9849",
"KEGG Compound":"http://identifiers.org/kegg.compound/C00105",
"MetaNetX (MNX) Chemical":"http://identifiers.org/metanetx.chemical/MNXM80",
"Reactome":"http://www.reactome.org/content/detail/R-ALL-735698",
"SEED Compound":"http://identifiers.org/seed.compound/cpd00091"
}
},
{
"id":"codhpre6_c",
"name":"Cobalt-dihydro-precorrin 6",
"compartment":"",
"formula":"C44H47N4O16Co",
"notes":{
"original_bigg_ids":[
"codhpre6",
"codhpre6[c]",
"codhpre6_c",
"codscl6b",
"codscl6b_c"
]
},
"annotation":{
"BioCyc":"http://identifiers.org/biocyc/META:CPD-9044",
"CHEBI":"http://identifiers.org/chebi/CHEBI:72780",
"KEGG Compound":"http://identifiers.org/kegg.compound/C11543",
"MetaNetX (MNX) Chemical":"http://identifiers.org/metanetx.chemical/MNXM2653",
"SEED Compound":"http://identifiers.org/seed.compound/cpd08373"
}
},
{
"id":"nicrnt_c",
"name":"Nicotinate D-ribonucleotide",
"compartment":"",
"charge":-2,
"formula":"C11H12NO9P",
"notes":{
"original_bigg_ids":[
"nicrnt",
"nicrnt[c]",
"nicrnt_c"
]
},
"annotation":{
"BioCyc":"http://identifiers.org/biocyc/META:NICOTINATE_NUCLEOTIDE",
"CHEBI":"http://identifiers.org/chebi/CHEBI:7561",
"Human Metabolome Database":"http://identifiers.org/hmdb/HMDB59646",
"KEGG Compound":"http://identifiers.org/kegg.compound/C01185",
"MetaNetX (MNX) Chemical":"http://identifiers.org/metanetx.chemical/MNXM194",
"Reactome":"http://www.reactome.org/content/detail/R-ALL-8938083",
"SEED Compound":"http://identifiers.org/seed.compound/cpd00873"
}
},
{
"id":"acgam6p_c",
"name":"N-Acetyl-D-glucosamine 6-phosphate",
"compartment":"",
"charge":-2,
"formula":"C8H14NO9P",
"notes":{
"original_bigg_ids":[
"acgam6p",
"acgam6p[c]",
"acgam6p_c"
]
},
"annotation":{
"BioCyc":"http://identifiers.org/biocyc/META:N-ACETYL-D-GLUCOSAMINE-6-P",
"CHEBI":"http://identifiers.org/chebi/CHEBI:7127",
"Human Metabolome Database":"http://identifiers.org/hmdb/HMDB01062",
"KEGG Compound":"http://identifiers.org/kegg.compound/C00357",
"MetaNetX (MNX) Chemical":"http://identifiers.org/metanetx.chemical/MNXM63556",
"Reactome":"http://www.reactome.org/content/detail/R-ALL-449703",
"SEED Compound":"http://identifiers.org/seed.compound/cpd00293"
}
},
{
"id":"so3_c",
"name":"Sulfite",
"compartment":"",
"charge":-2,
"formula":"O3S",
"notes":{
"original_bigg_ids":[
"hso3",
"hso3_c",
"so3",
"so3[c]",
"so3_c"
]
},
"annotation":{
"BioCyc":"http://identifiers.org/biocyc/META:SO3",
"CHEBI":"http://identifiers.org/chebi/CHEBI:9344",
"Human Metabolome Database":"http://identifiers.org/hmdb/HMDB34829",
"KEGG Compound":"http://identifiers.org/kegg.compound/C11481",
"MetaNetX (MNX) Chemical":"http://identifiers.org/metanetx.chemical/MNXM105630",
"SEED Compound":"http://identifiers.org/seed.compound/cpd00081"
}
},
{
"id":"so3_e",
"name":"Sulfite",
"compartment":"",
"charge":-2,
"formula":"O3S",
"notes":{
"original_bigg_ids":[
"hso3",
"hso3_e",
"so3",
"so3_e"
]
},
"annotation":{
"BioCyc":"http://identifiers.org/biocyc/META:SO3",
"CHEBI":"http://identifiers.org/chebi/CHEBI:9344",
"Human Metabolome Database":"http://identifiers.org/hmdb/HMDB34829",
"KEGG Compound":"http://identifiers.org/kegg.compound/C11481",
"MetaNetX (MNX) Chemical":"http://identifiers.org/metanetx.chemical/MNXM105630",
"SEED Compound":"http://identifiers.org/seed.compound/cpd00081"
}
},
{
"id":"isobuta_c",
"name":"isobutyric acid",
"compartment":"c",
"charge":0,
"formula":"C4H8O2"
},
{
"id":"prfp_c",
"name":"1-(5-Phosphoribosyl)-5-[(5-phosphoribosylamino)methylideneamino]imidazole-4-carboxamide",
"compartment":"",
"charge":-4,
"formula":"C15H21N5O15P2",
"notes":{
"original_bigg_ids":[
"prfp",
"prfp[c]",
"prfp_c"
]
},
"annotation":{
"BioCyc":"http://identifiers.org/biocyc/META:PHOSPHORIBOSYL-FORMIMINO-AICAR-P",
"CHEBI":"http://identifiers.org/chebi/CHEBI:75912",
"Human Metabolome Database":"http://identifiers.org/hmdb/HMDB12277",
"KEGG Compound":"http://identifiers.org/kegg.compound/C04896",
"MetaNetX (MNX) Chemical":"http://identifiers.org/metanetx.chemical/MNXM1397",
"SEED Compound":"http://identifiers.org/seed.compound/cpd02979"
}
},
{
"id":"dttp_c",
"name":"DTTP C10H13N2O14P3",
"compartment":"",
"charge":-4,
"formula":"C10H13N2O14P3",
"notes":{
"original_bigg_ids":[
"dttp",
"dttp[c]",
"dttp_c"
]
},
"annotation":{
"BioCyc":"http://identifiers.org/biocyc/META:TTP",
"CHEBI":"http://identifiers.org/chebi/CHEBI:58370",
"KEGG Compound":"http://identifiers.org/kegg.compound/C00459",
"MetaNetX (MNX) Chemical":"http://identifiers.org/metanetx.chemical/MNXM394",
"SEED Compound":"http://identifiers.org/seed.compound/cpd00357"
}
},
{
"id":"arab__L_e",
"name":"L-Arabinose",
"compartment":"",
"charge":0,
"formula":"C5H10O5",
"notes":{
"original_bigg_ids":[
"arab-L[e]",
"arab_DASH_L_e",
"arab_L[e]",
"arab_L_e",
"arab__L",
"arab__L_e"
]
},
"annotation":{
"BioCyc":"http://identifiers.org/biocyc/META:L-ARABINOSE",
"CHEBI":"http://identifiers.org/chebi/CHEBI:6182",
"KEGG Compound":"http://identifiers.org/kegg.compound/C11476",
"MetaNetX (MNX) Chemical":"http://identifiers.org/metanetx.chemical/MNXM91126",
"SEED Compound":"http://identifiers.org/seed.compound/cpd27351"
}
},
{
"id":"ibtol_c",
"name":"isobutanol",
"compartment":"c",
"charge":0,
"formula":"C5H10O"
},
{
"id":"cellb_e",
"name":"Cellobiose",
"compartment":"",
"charge":0,
"formula":"C12H22O11",
"notes":{
"original_bigg_ids":[
"cellb",
"cellb[e]",
"cellb_e"
]
},
"annotation":{
"BioCyc":"http://identifiers.org/biocyc/META:CELLOBIOSE",
"CHEBI":"http://identifiers.org/chebi/CHEBI:41353",
"Human Metabolome Database":"http://identifiers.org/hmdb/HMDB00055",
"KEGG Compound":"http://identifiers.org/kegg.compound/G00289",
"MetaNetX (MNX) Chemical":"http://identifiers.org/metanetx.chemical/MNXM1142",
"SEED Compound":"http://identifiers.org/seed.compound/cpd03845"
}
},
{
"id":"a4imz_c",
"name":"4-aminoimidazole",
"compartment":"c",
"charge":0,
"formula":"C3H5N3"
},
{
"id":"thf_c",
"name":"5,6,7,8-Tetrahydrofolate",
"compartment":"",
"charge":-2,
"formula":"C19H21N7O6",
"notes":{
"original_bigg_ids":[
"thf",
"thf[c]",
"thf_c"
]
},
"annotation":{
"BioCyc":"http://identifiers.org/biocyc/META:THF",
"CHEBI":"http://identifiers.org/chebi/CHEBI:9482",
"Human Metabolome Database":"http://identifiers.org/hmdb/HMDB62806",
"KEGG Compound":"http://identifiers.org/kegg.compound/C00101",
"MetaNetX (MNX) Chemical":"http://identifiers.org/metanetx.chemical/MNXM79",
"Reactome":"http://www.reactome.org/content/detail/R-ALL-200671",
"SEED Compound":"http://identifiers.org/seed.compound/cpd00087"
}
},
{
"id":"trdox_c",
"name":"Oxidized thioredoxin",
"compartment":"",
"charge":0,
"formula":"X",
"notes":{
"original_bigg_ids":[
"trdox",
"trdox[c]",
"trdox_c"
]
},
"annotation":{
"BioCyc":"http://identifiers.org/biocyc/META:Ox-Thioredoxin",
"CHEBI":"http://identifiers.org/chebi/CHEBI:7845",
"KEGG Compound":"http://identifiers.org/kegg.compound/C00343",
"MetaNetX (MNX) Chemical":"http://identifiers.org/metanetx.chemical/MNXM148",
"Reactome":"http://www.reactome.org/content/detail/R-ALL-2142833",
"SEED Compound":"http://identifiers.org/seed.compound/cpd29682"
}
},
{
"id":"fmnh2_c",
"name":"Reduced FMN",
"compartment":"",
"charge":-2,
"formula":"C17H21N4O9P",
"notes":{
"original_bigg_ids":[
"fmnh2",
"fmnh2_c"
]
},
"annotation":{
"BioCyc":"http://identifiers.org/biocyc/META:FMNH2",
"CHEBI":"http://identifiers.org/chebi/CHEBI:8782",
"Human Metabolome Database":"http://identifiers.org/hmdb/HMDB01142",
"KEGG Compound":"http://identifiers.org/kegg.compound/C01847",
"MetaNetX (MNX) Chemical":"http://identifiers.org/metanetx.chemical/MNXM208",
"SEED Compound":"http://identifiers.org/seed.compound/cpd01270"
}
},
{
"id":"g1p_B_c",
"name":"Beta D Glucose 1 phosphate C6H11O9P",
"compartment":"",
"charge":-2,
"formula":"C6H11O9P",
"notes":{
"original_bigg_ids":[
"g1p_B",
"g1p_B_c"
]
},
"annotation":{
"BioCyc":"http://identifiers.org/biocyc/META:CPD-448",
"CHEBI":"http://identifiers.org/chebi/CHEBI:8142",
"KEGG Compound":"http://identifiers.org/kegg.compound/C00663",
"MetaNetX (MNX) Chemical":"http://identifiers.org/metanetx.chemical/MNXM679",
"SEED Compound":"http://identifiers.org/seed.compound/cpd00501"
}
},
{
"id":"36dahx_c",
"name":"(3S)-3,6-Diaminohexanoate",
"compartment":"",
"charge":1,
"formula":"C6H15N2O2",
"notes":{
"original_bigg_ids":[
"36dahx",
"36dahx_c"
]
},
"annotation":{
"BioCyc":"http://identifiers.org/biocyc/META:CPD-233",
"CHEBI":"http://identifiers.org/chebi/CHEBI:57434",
"Human Metabolome Database":"http://identifiers.org/hmdb/HMDB12114",
"KEGG Compound":"http://identifiers.org/kegg.compound/C01142",
"MetaNetX (MNX) Chemical":"http://identifiers.org/metanetx.chemical/MNXM1865",
"SEED Compound":"http://identifiers.org/seed.compound/cpd00840"
}
},
{
"id":"histda_c",
"name":"L-histidinal",
"compartment":"",
"charge":1,
"formula":"C6H10N3O",
"notes":{
"original_bigg_ids":[
"histda",
"histda_c"
]
}
},
{
"id":"malt_c",
"name":"Maltose C12H22O11",
"compartment":"",
"charge":0,
"formula":"C12H22O11",
"notes":{
"original_bigg_ids":[
"malt",
"malt[c]",
"malt_c"
]
},
"annotation":{
"BioCyc":"http://identifiers.org/biocyc/META:MALTOSE",
"CHEBI":"http://identifiers.org/chebi/CHEBI:6668",
"KEGG Compound":"http://identifiers.org/kegg.compound/G00275",
"KEGG Drug":"http://identifiers.org/kegg.drug/D00044",
"MetaNetX (MNX) Chemical":"http://identifiers.org/metanetx.chemical/MNXM165",
"Reactome":"http://www.reactome.org/content/detail/R-ALL-868706",
"SEED Compound":"http://identifiers.org/seed.compound/cpd00665"
}
},
{
"id":"ncam_e",
"name":"Nicotinamide",
"compartment":"",
"charge":0,
"formula":"C6H6N2O",
"notes":{
"original_bigg_ids":[
"ncam",
"ncam[e]",
"ncam_e"
]
},
"annotation":{
"BioCyc":"http://identifiers.org/biocyc/META:NIACINAMIDE",
"CHEBI":"http://identifiers.org/chebi/CHEBI:7556",
"Human Metabolome Database":"http://identifiers.org/hmdb/HMDB01406",
"KEGG Compound":"http://identifiers.org/kegg.compound/C00153",
"KEGG Drug":"http://identifiers.org/kegg.drug/D00036",
"MetaNetX (MNX) Chemical":"http://identifiers.org/metanetx.chemical/MNXM216",
"Reactome":"http://www.reactome.org/content/detail/R-ALL-8870343",
"SEED Compound":"http://identifiers.org/seed.compound/cpd00133"
}
},
{
"id":"co_c",
"name":"Carbon monoxide",
"compartment":"",
"formula":"CO",
"notes":{
"original_bigg_ids":[
"co",
"co[c]",
"co_c"
]
},
"annotation":{
"BioCyc":"http://identifiers.org/biocyc/META:CARBON-MONOXIDE",
"CHEBI":"http://identifiers.org/chebi/CHEBI:58072",
"Human Metabolome Database":"http://identifiers.org/hmdb/HMDB01361",
"KEGG Compound":"http://identifiers.org/kegg.compound/C00237",
"KEGG Drug":"http://identifiers.org/kegg.drug/D09706",
"MetaNetX (MNX) Chemical":"http://identifiers.org/metanetx.chemical/MNXM10881",
"Reactome":"http://www.reactome.org/content/detail/R-ALL-189385",
"SEED Compound":"http://identifiers.org/seed.compound/cpd00204"
}
},
{
"id":"ugmd_c",
"name":"UDP-N-acetylmuramoyl-L-alanyl-D-gamma-glutamyl-meso-2,6-diaminopimelate",
"compartment":"",
"charge":-4,
"formula":"C35H51N7O26P2",
"notes":{
"original_bigg_ids":[
"ugmd",
"ugmd[c]",
"ugmd_c"
]
},
"annotation":{
"CHEBI":"http://identifiers.org/chebi/CHEBI:9831",
"MetaNetX (MNX) Chemical":"http://identifiers.org/metanetx.chemical/MNXM162592"
}
},
{
"id":"xyl__D_c",
"name":"D-Xylose",
"compartment":"",
"charge":0,
"formula":"C5H10O5",
"notes":{
"original_bigg_ids":[
"xyl-D[c]",
"xyl_DASH_D_c",
"xyl_D[c]",
"xyl_D_c",
"xyl__D",
"xyl__D_c"
]
},
"annotation":{
"BioCyc":"http://identifiers.org/biocyc/META:D-Xylopyranose",
"CHEBI":"http://identifiers.org/chebi/CHEBI:65327",
"Human Metabolome Database":"http://identifiers.org/hmdb/HMDB03763",
"KEGG Compound":"http://identifiers.org/kegg.compound/C00181",
"KEGG Drug":"http://identifiers.org/kegg.drug/D06346",
"MetaNetX (MNX) Chemical":"http://identifiers.org/metanetx.chemical/MNXM348",
"Reactome":"http://www.reactome.org/content/detail/R-ALL-2090063",
"SEED Compound":"http://identifiers.org/seed.compound/cpd00154"
}
},
{
"id":"fald_c",
"name":"Formaldehyde",
"compartment":"",
"charge":0,
"formula":"CH2O",
"notes":{
"original_bigg_ids":[
"fald",
"fald[c]",
"fald_c"
]
},
"annotation":{
"BioCyc":"http://identifiers.org/biocyc/META:FORMALDEHYDE",
"CHEBI":"http://identifiers.org/chebi/CHEBI:5142",
"Human Metabolome Database":"http://identifiers.org/hmdb/HMDB01426",
"KEGG Compound":"http://identifiers.org/kegg.compound/C00067",
"KEGG Drug":"http://identifiers.org/kegg.drug/D00017",
"MetaNetX (MNX) Chemical":"http://identifiers.org/metanetx.chemical/MNXM56",
"Reactome":"http://www.reactome.org/content/detail/R-ALL-879250",
"SEED Compound":"http://identifiers.org/seed.compound/cpd00055"
}
},
{
"id":"26dap_LL_c",
"name":"LL-2,6-Diaminoheptanedioate",
"compartment":"",
"charge":0,
"formula":"C7H14N2O4",
"notes":{
"original_bigg_ids":[
"26dap-LL[c]",
"26dap_DASH_LL_c",
"26dap_LL",
"26dap_LL[c]",
"26dap_LL_c",
"26dap__LL_c",
"_26dap_LL_c"
]
},
"annotation":{
"BioCyc":"http://identifiers.org/biocyc/META:LL-DIAMINOPIMELATE",
"CHEBI":"http://identifiers.org/chebi/CHEBI:6341",
"Human Metabolome Database":"http://identifiers.org/hmdb/HMDB01370",
"KEGG Compound":"http://identifiers.org/kegg.compound/C00666",
"LipidMaps":"http://identifiers.org/lipidmaps/LMFA01170102",
"MetaNetX (MNX) Chemical":"http://identifiers.org/metanetx.chemical/MNXM644",
"SEED Compound":"http://identifiers.org/seed.compound/cpd00504"
}
},
{
"id":"chor_e",
"name":"Chorismate",
"compartment":"",
"charge":-2,
"formula":"C10H8O6",
"notes":{
"original_bigg_ids":[
"chor",
"chor_e"
]
},
"annotation":{
"BioCyc":"http://identifiers.org/biocyc/META:CHORISMATE",
"CHEBI":"http://identifiers.org/chebi/CHEBI:3677",
"Human Metabolome Database":"http://identifiers.org/hmdb/HMDB12199",
"KEGG Compound":"http://identifiers.org/kegg.compound/C00251",
"MetaNetX (MNX) Chemical":"http://identifiers.org/metanetx.chemical/MNXM337",
"Reactome":"http://www.reactome.org/content/detail/R-ALL-964856",
"SEED Compound":"http://identifiers.org/seed.compound/cpd00216"
}
},
{
"id":"dtmp_c",
"name":"DTMP C10H13N2O8P",
"compartment":"",
"charge":-2,
"formula":"C10H13N2O8P",
"notes":{
"original_bigg_ids":[
"dtmp",
"dtmp[c]",
"dtmp_c"
]
},
"annotation":{
"BioCyc":"http://identifiers.org/biocyc/META:TMP",
"CHEBI":"http://identifiers.org/chebi/CHEBI:63549",
"KEGG Compound":"http://identifiers.org/kegg.compound/C00364",
"MetaNetX (MNX) Chemical":"http://identifiers.org/metanetx.chemical/MNXM257",
"Reactome":"http://www.reactome.org/content/detail/R-ALL-109366",
"SEED Compound":"http://identifiers.org/seed.compound/cpd00298"
}
},
{
"id":"ptrc_e",
"name":"Putrescine",
"compartment":"",
"charge":2,
"formula":"C4H14N2",
"notes":{
"original_bigg_ids":[
"ptrc",
"ptrc[e]",
"ptrc_e"
]
},
"annotation":{
"BioCyc":"http://identifiers.org/biocyc/META:PUTRESCINE",
"CHEBI":"http://identifiers.org/chebi/CHEBI:8650",
"Human Metabolome Database":"http://identifiers.org/hmdb/HMDB60243",
"KEGG Compound":"http://identifiers.org/kegg.compound/C00134",
"MetaNetX (MNX) Chemical":"http://identifiers.org/metanetx.chemical/MNXM118",
"Reactome":"http://www.reactome.org/content/detail/R-ALL-29610",
"SEED Compound":"http://identifiers.org/seed.compound/cpd12215"
}
},
{
"id":"met__L_e",
"name":"L-Methionine",
"compartment":"",
"charge":0,
"formula":"C5H11NO2S",
"notes":{
"original_bigg_ids":[
"met-L[e]",
"met_DASH_L_e",
"met_L[e]",
"met_L_e",
"met__L",
"met__L_e"
]
},
"annotation":{
"BioCyc":"http://identifiers.org/biocyc/META:MET",
"CHEBI":"http://identifiers.org/chebi/CHEBI:6829",
"Human Metabolome Database":"http://identifiers.org/hmdb/HMDB33951",
"KEGG Compound":"http://identifiers.org/kegg.compound/C01733",
"KEGG Drug":"http://identifiers.org/kegg.drug/D04984",
"MetaNetX (MNX) Chemical":"http://identifiers.org/metanetx.chemical/MNXM61",
"Reactome":"http://www.reactome.org/content/detail/R-ALL-379705",
"SEED Compound":"http://identifiers.org/seed.compound/cpd30746"
}
},
{
"id":"no2_c",
"name":"Nitrite",
"compartment":"",
"charge":-1,
"formula":"NO2",
"notes":{
"original_bigg_ids":[
"no2",
"no2[c]",
"no2_c"
]
},
"annotation":{
"BioCyc":"http://identifiers.org/biocyc/META:NITRITE",
"CHEBI":"http://identifiers.org/chebi/CHEBI:7585",
"Human Metabolome Database":"http://identifiers.org/hmdb/HMDB02786",
"KEGG Compound":"http://identifiers.org/kegg.compound/C00088",
"MetaNetX (MNX) Chemical":"http://identifiers.org/metanetx.chemical/MNXM107",
"Reactome":"http://www.reactome.org/content/detail/R-ALL-1222379",
"SEED Compound":"http://identifiers.org/seed.compound/cpd00075"
}
},
{
"id":"Largn_c",
"name":"L-Arogenate",
"compartment":"",
"formula":"C10H13NO5",
"notes":{
"original_bigg_ids":[
"Largn",
"Largn[c]"
]
},
"annotation":{
"BioCyc":"http://identifiers.org/biocyc/META:CPD-659",
"CHEBI":"http://identifiers.org/chebi/CHEBI:6190",
"KEGG Compound":"http://identifiers.org/kegg.compound/C00826",
"MetaNetX (MNX) Chemical":"http://identifiers.org/metanetx.chemical/MNXM696",
"SEED Compound":"http://identifiers.org/seed.compound/cpd00616"
}
},
{
"id":"CELLWALL_c",
"name":"Cell wall",
"compartment":"c"
},
{
"id":"fru_c",
"name":"D-Fructose",
"compartment":"",
"charge":0,
"formula":"C6H12O6",
"notes":{
"original_bigg_ids":[
"fru",
"fru[c]",
"fru_c"
]
},
"annotation":{
"BioCyc":"http://identifiers.org/biocyc/META:Fructofuranose",
"CHEBI":"http://identifiers.org/chebi/CHEBI:5172",
"Human Metabolome Database":"http://identifiers.org/hmdb/HMDB62538",
"KEGG Compound":"http://identifiers.org/kegg.compound/C10906",
"KEGG Drug":"http://identifiers.org/kegg.drug/D00114",
"MetaNetX (MNX) Chemical":"http://identifiers.org/metanetx.chemical/MNXM175",
"Reactome":"http://www.reactome.org/content/detail/R-ALL-29532",
"SEED Compound":"http://identifiers.org/seed.compound/cpd27040"
}
},
{
"id":"4ppcys_c",
"name":"N-((R)-4-Phosphopantothenoyl)-L-cysteine",
"compartment":"",
"charge":-3,
"formula":"C12H20N2O9PS",
"notes":{
"original_bigg_ids":[
"4ppcys",
"4ppcys[c]",
"4ppcys_c",
"_4ppcys_c"
]
},
"annotation":{
"BioCyc":"http://identifiers.org/biocyc/META:R-4-PHOSPHOPANTOTHENOYL-L-CYSTEINE",
"CHEBI":"http://identifiers.org/chebi/CHEBI:59458",
"KEGG Compound":"http://identifiers.org/kegg.compound/C04352",
"MetaNetX (MNX) Chemical":"http://identifiers.org/metanetx.chemical/MNXM483",
"Reactome":"http://www.reactome.org/content/detail/R-ALL-196834",
"SEED Compound":"http://identifiers.org/seed.compound/cpd02666"
}
},
{
"id":"abg4_e",
"name":"4-aminobenzoate-glutamate",
"compartment":"e",
"charge":0,
"formula":"C12H11N2O5"
},
{
"id":"aspsa_c",
"name":"L-Aspartate 4-semialdehyde",
"compartment":"",
"charge":0,
"formula":"C4H7NO3",
"notes":{
"original_bigg_ids":[
"aspsa",
"aspsa[c]",
"aspsa_c"
]
},
"annotation":{
"BioCyc":"http://identifiers.org/biocyc/META:L-ASPARTATE-SEMIALDEHYDE",
"CHEBI":"http://identifiers.org/chebi/CHEBI:6194",
"Human Metabolome Database":"http://identifiers.org/hmdb/HMDB12249",
"KEGG Compound":"http://identifiers.org/kegg.compound/C00441",
"MetaNetX (MNX) Chemical":"http://identifiers.org/metanetx.chemical/MNXM361",
"SEED Compound":"http://identifiers.org/seed.compound/cpd00346"
}
},
{
"id":"lac__L_c",
"name":"L-Lactate",
"compartment":"",
"charge":-1,
"formula":"C3H5O3",
"notes":{
"original_bigg_ids":[
"lac_DASH_L_c",
"lac_L[c]",
"lac_L_c",
"lac__L",
"lac__L_c"
]
},
"annotation":{
"BioCyc":"http://identifiers.org/biocyc/META:L-LACTATE",
"CHEBI":"http://identifiers.org/chebi/CHEBI:422",
"Human Metabolome Database":"http://identifiers.org/hmdb/HMDB62492",
"KEGG Compound":"http://identifiers.org/kegg.compound/C00186",
"MetaNetX (MNX) Chemical":"http://identifiers.org/metanetx.chemical/MNXM179",
"Reactome":"http://www.reactome.org/content/detail/R-ALL-6807616",
"SEED Compound":"http://identifiers.org/seed.compound/cpd00159"
}
},
{
"id":"uacmam_c",
"name":"UDP-N-acetyl-D-mannosamine",
"compartment":"",
"charge":-2,
"formula":"C17H25N3O17P2",
"notes":{
"original_bigg_ids":[
"uacmam",
"uacmam[c]",
"uacmam_c"
]
},
"annotation":{
"BioCyc":"http://identifiers.org/biocyc/META:UDP-MANNAC",
"CHEBI":"http://identifiers.org/chebi/CHEBI:9824",
"Human Metabolome Database":"http://identifiers.org/hmdb/HMDB13112",
"KEGG Compound":"http://identifiers.org/kegg.compound/G11112",
"MetaNetX (MNX) Chemical":"http://identifiers.org/metanetx.chemical/MNXM932",
"SEED Compound":"http://identifiers.org/seed.compound/cpd00861"
}
},
{
"id":"man6p_c",
"name":"D-Mannose 6-phosphate",
"compartment":"",
"charge":-2,
"formula":"C6H11O9P",
"notes":{
"original_bigg_ids":[
"man6p",
"man6p[c]",
"man6p_c"
]
},
"annotation":{
"BioCyc":"http://identifiers.org/biocyc/META:Mannose-6-phosphate",
"CHEBI":"http://identifiers.org/chebi/CHEBI:58735",
"KEGG Compound":"http://identifiers.org/kegg.compound/C00275",
"MetaNetX (MNX) Chemical":"http://identifiers.org/metanetx.chemical/MNXM427",
"Reactome":"http://www.reactome.org/content/detail/R-ALL-532562",
"SEED Compound":"http://identifiers.org/seed.compound/cpd00235"
}
},
{
"id":"cdpg_c",
"name":"CDPglycerol",
"compartment":"c",
"charge":0,
"formula":"C12H21N3O13P2"
},
{
"id":"orot_c",
"name":"Orotate C5H3N2O4",
"compartment":"",
"charge":-1,
"formula":"C5H3N2O4",
"notes":{
"original_bigg_ids":[
"orot",
"orot[c]",
"orot_c"
]
},
"annotation":{
"BioCyc":"http://identifiers.org/biocyc/META:OROTATE",
"CHEBI":"http://identifiers.org/chebi/CHEBI:7787",
"Human Metabolome Database":"http://identifiers.org/hmdb/HMDB00226",
"KEGG Compound":"http://identifiers.org/kegg.compound/C00295",
"KEGG Drug":"http://identifiers.org/kegg.drug/D00055",
"MetaNetX (MNX) Chemical":"http://identifiers.org/metanetx.chemical/MNXM235",
"Reactome":"http://www.reactome.org/content/detail/R-ALL-76632",
"SEED Compound":"http://identifiers.org/seed.compound/cpd00247"
}
},
{
"id":"dhpmp_c",
"name":"Dihydroneopterin monophosphate",
"compartment":"",
"charge":-2,
"formula":"C9H12N5O7P",
"notes":{
"original_bigg_ids":[
"dhpmp",
"dhpmp[c]",
"dhpmp_c"
]
},
"annotation":{
"BioCyc":"http://identifiers.org/biocyc/META:DIHYDRONEOPTERIN-P",
"CHEBI":"http://identifiers.org/chebi/CHEBI:58762",
"Human Metabolome Database":"http://identifiers.org/hmdb/HMDB06824",
"KEGG Compound":"http://identifiers.org/kegg.compound/C05925",
"MetaNetX (MNX) Chemical":"http://identifiers.org/metanetx.chemical/MNXM1645",
"SEED Compound":"http://identifiers.org/seed.compound/cpd29676"
}
},
{
"id":"thrp_c",
"name":"L-Threonine O-3-phosphate",
"compartment":"",
"formula":"C4H8NO6P",
"notes":{
"original_bigg_ids":[
"thrp",
"thrp[c]",
"thrp_c"
]
},
"annotation":{
"BioCyc":"http://identifiers.org/biocyc/META:L-THREONINE-O-3-PHOSPHATE",
"CHEBI":"http://identifiers.org/chebi/CHEBI:58675",
"KEGG Compound":"http://identifiers.org/kegg.compound/C12147",
"MetaNetX (MNX) Chemical":"http://identifiers.org/metanetx.chemical/MNXM1492",
"SEED Compound":"http://identifiers.org/seed.compound/cpd08928"
}
},
{
"id":"sbt__D_c",
"name":"D-Sorbitol",
"compartment":"",
"charge":0,
"formula":"C6H14O6",
"notes":{
"original_bigg_ids":[
"sbt_DASH_D_c",
"sbt_D[c]",
"sbt_D_c",
"sbt__D",
"sbt__D_c"
]
},
"annotation":{
"BioCyc":"http://identifiers.org/biocyc/META:SORBITOL",
"CHEBI":"http://identifiers.org/chebi/CHEBI:9201",
"Human Metabolome Database":"http://identifiers.org/hmdb/HMDB00247",
"KEGG Compound":"http://identifiers.org/kegg.compound/C00794",
"KEGG Drug":"http://identifiers.org/kegg.drug/D00096",
"MetaNetX (MNX) Chemical":"http://identifiers.org/metanetx.chemical/MNXM469",
"Reactome":"http://www.reactome.org/content/detail/R-ALL-5652213",
"SEED Compound":"http://identifiers.org/seed.compound/cpd00588"
}
},
{
"id":"dhlpro_c",
"name":"Dihydrolipolprotein H2S2X",
"compartment":"",
"formula":"H2S2X",
"notes":{
"original_bigg_ids":[
"dhlpro",
"dhlpro[c]",
"dhlpro_c"
]
},
"annotation":{
"CHEBI":"http://identifiers.org/chebi/CHEBI:4570",
"KEGG Compound":"http://identifiers.org/kegg.compound/C02972",
"MetaNetX (MNX) Chemical":"http://identifiers.org/metanetx.chemical/MNXM1663",
"SEED Compound":"http://identifiers.org/seed.compound/cpd12225"
}
},
{
"id":"sprm_c",
"name":"Spermine C10H30N4",
"compartment":"",
"charge":4,
"formula":"C10H30N4",
"notes":{
"original_bigg_ids":[
"sprm",
"sprm[c]",
"sprm_c"
]
},
"annotation":{
"BioCyc":"http://identifiers.org/biocyc/META:SPERMINE",
"CHEBI":"http://identifiers.org/chebi/CHEBI:9219",
"Human Metabolome Database":"http://identifiers.org/hmdb/HMDB01256",
"KEGG Compound":"http://identifiers.org/kegg.compound/C00750",
"MetaNetX (MNX) Chemical":"http://identifiers.org/metanetx.chemical/MNXM408",
"Reactome":"http://www.reactome.org/content/detail/R-ALL-353560",
"SEED Compound":"http://identifiers.org/seed.compound/cpd00558"
}
},
{
"id":"asp__L_e",
"name":"L-Aspartate",
"compartment":"",
"charge":-1,
"formula":"C4H6NO4",
"notes":{
"original_bigg_ids":[
"asp-L[e]",
"asp_DASH_L_e",
"asp_L[e]",
"asp_L_e",
"asp__L",
"asp__L_e"
]
},
"annotation":{
"BioCyc":"http://identifiers.org/biocyc/META:L-ASPARTATE",
"CHEBI":"http://identifiers.org/chebi/CHEBI:6193",
"Human Metabolome Database":"http://identifiers.org/hmdb/HMDB62501",
"KEGG Compound":"http://identifiers.org/kegg.compound/C16433",
"KEGG Drug":"http://identifiers.org/kegg.drug/D00013",
"MetaNetX (MNX) Chemical":"http://identifiers.org/metanetx.chemical/MNXM42",
"Reactome":"http://www.reactome.org/content/detail/R-ALL-29448",
"SEED Compound":"http://identifiers.org/seed.compound/cpd19181"
}
},
{
"id":"fesm_c",
"name":"methylated corrinoid Fe-S protein",
"compartment":"c",
"charge":0
},
{
"id":"fadh2_c",
"name":"Flavin adenine dinucleotide reduced",
"compartment":"",
"charge":-2,
"formula":"C27H33N9O15P2",
"notes":{
"original_bigg_ids":[
"fadh2",
"fadh2[c]",
"fadh2_c"
]
},
"annotation":{
"BioCyc":"http://identifiers.org/biocyc/META:FADH2",
"CHEBI":"http://identifiers.org/chebi/CHEBI:58307",
"KEGG Compound":"http://identifiers.org/kegg.compound/C01352",
"MetaNetX (MNX) Chemical":"http://identifiers.org/metanetx.chemical/MNXM38",
"Reactome":"http://www.reactome.org/content/detail/R-ALL-31649",
"SEED Compound":"http://identifiers.org/seed.compound/cpd00982"
}
},
{
"id":"2ddg6p_c",
"name":"2-Dehydro-3-deoxy-D-gluconate 6-phosphate",
"compartment":"",
"charge":-3,
"formula":"C6H8O9P",
"notes":{
"original_bigg_ids":[
"2ddg6p",
"2ddg6p[c]",
"2ddg6p_c"
]
},
"annotation":{
"BioCyc":"http://identifiers.org/biocyc/META:2-KETO-3-DEOXY-6-P-GLUCONATE",
"CHEBI":"http://identifiers.org/chebi/CHEBI:57569",
"Human Metabolome Database":"http://identifiers.org/hmdb/HMDB01376",
"KEGG Compound":"http://identifiers.org/kegg.compound/C04442",
"MetaNetX (MNX) Chemical":"http://identifiers.org/metanetx.chemical/MNXM649",
"SEED Compound":"http://identifiers.org/seed.compound/cpd02711"
}
},
{
"id":"ahcys_c",
"name":"S-Adenosyl-L-homocysteine",
"compartment":"",
"charge":0,
"formula":"C14H20N6O5S",
"notes":{
"original_bigg_ids":[
"ahcys",
"ahcys[c]",
"ahcys_c"
]
},
"annotation":{
"BioCyc":"http://identifiers.org/biocyc/META:ADENOSYL-HOMO-CYS",
"CHEBI":"http://identifiers.org/chebi/CHEBI:8945",
"Human Metabolome Database":"http://identifiers.org/hmdb/HMDB00939",
"KEGG Compound":"http://identifiers.org/kegg.compound/C00021",
"MetaNetX (MNX) Chemical":"http://identifiers.org/metanetx.chemical/MNXM19",
"Reactome":"http://www.reactome.org/content/detail/R-ALL-77502",
"SEED Compound":"http://identifiers.org/seed.compound/cpd00019"
}
},
{
"id":"ibtol_e",
"name":"4-aminobenzoate-glutamate",
"compartment":"e",
"charge":0,
"formula":"C5H10O"
},
{
"id":"copre4_c",
"name":"Cobalt-precorrin 4",
"compartment":"",
"formula":"C44H43N4O16Co",
"notes":{
"original_bigg_ids":[
"codscl4",
"codscl4_c",
"copre4",
"copre4[c]",
"copre4_c"
]
},
"annotation":{
"BioCyc":"http://identifiers.org/biocyc/META:CPD-9041",
"CHEBI":"http://identifiers.org/chebi/CHEBI:60061",
"KEGG Compound":"http://identifiers.org/kegg.compound/C11540",
"MetaNetX (MNX) Chemical":"http://identifiers.org/metanetx.chemical/MNXM2361",
"SEED Compound":"http://identifiers.org/seed.compound/cpd08370"
}
},
{
"id":"acgam1p_c",
"name":"N-Acetyl-D-glucosamine 1-phosphate",
"compartment":"",
"charge":-2,
"formula":"C8H14NO9P",
"notes":{
"original_bigg_ids":[
"acgam1p",
"acgam1p[c]",
"acgam1p_c"
]
},
"annotation":{
"CHEBI":"http://identifiers.org/chebi/CHEBI:7125",
"KEGG Compound":"http://identifiers.org/kegg.compound/C04256",
"MetaNetX (MNX) Chemical":"http://identifiers.org/metanetx.chemical/MNXM91871",
"Reactome":"http://www.reactome.org/content/detail/R-ALL-532204",
"SEED Compound":"http://identifiers.org/seed.compound/cpd02611"
}
},
{
"id":"cys__L_e",
"name":"L-Cysteine",
"compartment":"",
"charge":0,
"formula":"C3H7NO2S",
"notes":{
"original_bigg_ids":[
"cys-L[e]",
"cys_DASH_L_e",
"cys_L[e]",
"cys_L_e",
"cys__L",
"cys__L_e"
]
},
"annotation":{
"BioCyc":"http://identifiers.org/biocyc/META:CYS",
"CHEBI":"http://identifiers.org/chebi/CHEBI:6207",
"Human Metabolome Database":"http://identifiers.org/hmdb/HMDB00574",
"KEGG Compound":"http://identifiers.org/kegg.compound/C00736",
"KEGG Drug":"http://identifiers.org/kegg.drug/D00026",
"MetaNetX (MNX) Chemical":"http://identifiers.org/metanetx.chemical/MNXM55",
"Reactome":"http://www.reactome.org/content/detail/R-ALL-5668576",
"SEED Compound":"http://identifiers.org/seed.compound/cpd00547"
}
},
{
"id":"4ampm_c",
"name":"4-Amino-2-methyl-5-phosphomethylpyrimidine",
"compartment":"",
"charge":-2,
"formula":"C6H8N3O4P",
"notes":{
"original_bigg_ids":[
"4ampm",
"4ampm[c]",
"4ampm_c",
"_4ampm_c"
]
},
"annotation":{
"BioCyc":"http://identifiers.org/biocyc/META:AMINO-HYDROXYMETHYL-METHYL-PYR-P",
"CHEBI":"http://identifiers.org/chebi/CHEBI:58354",
"KEGG Compound":"http://identifiers.org/kegg.compound/C04556",
"MetaNetX (MNX) Chemical":"http://identifiers.org/metanetx.chemical/MNXM790",
"SEED Compound":"http://identifiers.org/seed.compound/cpd02775"
}
},
{
"id":"xylu__D_c",
"name":"D-Xylulose",
"compartment":"",
"charge":0,
"formula":"C5H10O5",
"notes":{
"original_bigg_ids":[
"xylu-D[c]",
"xylu_DASH_D_c",
"xylu_D[c]",
"xylu_D_c",
"xylu__D",
"xylu__D_c"
]
},
"annotation":{
"BioCyc":"http://identifiers.org/biocyc/META:L-XYLULOSE",
"CHEBI":"http://identifiers.org/chebi/CHEBI:6326",
"Human Metabolome Database":"http://identifiers.org/hmdb/HMDB02245",
"KEGG Compound":"http://identifiers.org/kegg.compound/C00312",
"MetaNetX (MNX) Chemical":"http://identifiers.org/metanetx.chemical/MNXM597",
"Reactome":"http://www.reactome.org/content/detail/R-ALL-5661281",
"SEED Compound":"http://identifiers.org/seed.compound/cpd00261"
}
},
{
"id":"u45imzc_c",
"name":"4-ureido-5-imidazole carboxylate",
"compartment":"c",
"charge":0,
"formula":"C5H6N4O3"
},
{
"id":"cobalt2_c",
"name":"Co2+",
"compartment":"",
"charge":2,
"formula":"Co",
"notes":{
"original_bigg_ids":[
"cobalt2",
"cobalt2[c]",
"cobalt2_c"
]
},
"annotation":{
"BioCyc":"http://identifiers.org/biocyc/META:CO+2",
"CHEBI":"http://identifiers.org/chebi/CHEBI:48828",
"Human Metabolome Database":"http://identifiers.org/hmdb/HMDB00608",
"KEGG Compound":"http://identifiers.org/kegg.compound/C00175",
"MetaNetX (MNX) Chemical":"http://identifiers.org/metanetx.chemical/MNXM90960",
"SEED Compound":"http://identifiers.org/seed.compound/cpd00149"
}
},
{
"id":"gal_bD_e",
"name":"Beta D-Galactose",
"compartment":"",
"charge":0,
"formula":"C6H12O6",
"notes":{
"original_bigg_ids":[
"gal_DASH_bD_e",
"gal__bD_e",
"gal_bD",
"gal_bD_e"
]
},
"annotation":{
"BioCyc":"http://identifiers.org/biocyc/META:GALACTOSE",
"CHEBI":"http://identifiers.org/chebi/CHEBI:42889",
"Human Metabolome Database":"http://identifiers.org/hmdb/HMDB03449",
"KEGG Compound":"http://identifiers.org/kegg.compound/C00962",
"MetaNetX (MNX) Chemical":"http://identifiers.org/metanetx.chemical/MNXM112",
"SEED Compound":"http://identifiers.org/seed.compound/cpd00709"
}
},
{
"id":"cellb6p_c",
"name":"cellobiose 6-phosphate",
"compartment":"c",
"charge":0,
"formula":"C12H23O14P"
},
{
"id":"thr__L_e",
"name":"L-Threonine",
"compartment":"",
"charge":0,
"formula":"C4H9NO3",
"notes":{
"original_bigg_ids":[
"thr_DASH_L_e",
"thr_L[e]",
"thr_L_e",
"thr__L",
"thr__L_e"
]
},
"annotation":{
"BioCyc":"http://identifiers.org/biocyc/META:THR",
"CHEBI":"http://identifiers.org/chebi/CHEBI:6308",
"Human Metabolome Database":"http://identifiers.org/hmdb/HMDB00167",
"KEGG Compound":"http://identifiers.org/kegg.compound/C00188",
"KEGG Drug":"http://identifiers.org/kegg.drug/D00041",
"MetaNetX (MNX) Chemical":"http://identifiers.org/metanetx.chemical/MNXM142",
"Reactome":"http://www.reactome.org/content/detail/R-ALL-379706",
"SEED Compound":"http://identifiers.org/seed.compound/cpd00161"
}
},
{
"id":"rbl__L_c",
"name":"L-Ribulose",
"compartment":"",
"charge":0,
"formula":"C5H10O5",
"notes":{
"original_bigg_ids":[
"rbl-L[c]",
"rbl_DASH_L_c",
"rbl_L[c]",
"rbl_L_c",
"rbl__L",
"rbl__L_c"
]
},
"annotation":{
"BioCyc":"http://identifiers.org/biocyc/META:L-RIBULOSE",
"CHEBI":"http://identifiers.org/chebi/CHEBI:6295",
"KEGG Compound":"http://identifiers.org/kegg.compound/C00508",
"MetaNetX (MNX) Chemical":"http://identifiers.org/metanetx.chemical/MNXM685",
"SEED Compound":"http://identifiers.org/seed.compound/cpd00397"
}
},
{
"id":"4pasp_c",
"name":"4-Phospho-L-aspartate",
"compartment":"",
"charge":-2,
"formula":"C4H6NO7P",
"notes":{
"original_bigg_ids":[
"4pasp",
"4pasp[c]",
"4pasp_c",
"_4pasp_c"
]
},
"annotation":{
"BioCyc":"http://identifiers.org/biocyc/META:L-BETA-ASPARTYL-P",
"CHEBI":"http://identifiers.org/chebi/CHEBI:57535",
"Human Metabolome Database":"http://identifiers.org/hmdb/HMDB12250",
"KEGG Compound":"http://identifiers.org/kegg.compound/C03082",
"MetaNetX (MNX) Chemical":"http://identifiers.org/metanetx.chemical/MNXM1177",
"SEED Compound":"http://identifiers.org/seed.compound/cpd01977"
}
},
{
"id":"dgdp_c",
"name":"DGDP C10H12N5O10P2",
"compartment":"",
"charge":-3,
"formula":"C10H12N5O10P2",
"notes":{
"original_bigg_ids":[
"dgdp",
"dgdp[c]",
"dgdp_c"
]
},
"annotation":{
"BioCyc":"http://identifiers.org/biocyc/META:DGDP",
"CHEBI":"http://identifiers.org/chebi/CHEBI:58595",
"Human Metabolome Database":"http://identifiers.org/hmdb/HMDB00960",
"KEGG Compound":"http://identifiers.org/kegg.compound/C00361",
"MetaNetX (MNX) Chemical":"http://identifiers.org/metanetx.chemical/MNXM436",
"Reactome":"http://www.reactome.org/content/detail/R-ALL-500077",
"SEED Compound":"http://identifiers.org/seed.compound/cpd00295"
}
},
{
"id":"asp__L_c",
"name":"L-Aspartate",
"compartment":"",
"charge":-1,
"formula":"C4H6NO4",
"notes":{
"original_bigg_ids":[
"asp-L[c]",
"asp_DASH_L_c",
"asp_L[c]",
"asp_L_c",
"asp__L",
"asp__L_c"
]
},
"annotation":{
"BioCyc":"http://identifiers.org/biocyc/META:L-ASPARTATE",
"CHEBI":"http://identifiers.org/chebi/CHEBI:6193",
"Human Metabolome Database":"http://identifiers.org/hmdb/HMDB62501",
"KEGG Compound":"http://identifiers.org/kegg.compound/C16433",
"KEGG Drug":"http://identifiers.org/kegg.drug/D00013",
"MetaNetX (MNX) Chemical":"http://identifiers.org/metanetx.chemical/MNXM42",
"Reactome":"http://www.reactome.org/content/detail/R-ALL-29448",
"SEED Compound":"http://identifiers.org/seed.compound/cpd19181"
}
},
{
"id":"dhnpt_c",
"name":"Dihydroneopterin",
"compartment":"",
"charge":0,
"formula":"C9H13N5O4",
"notes":{
"original_bigg_ids":[
"dhnpt",
"dhnpt[c]",
"dhnpt_c"
]
},
"annotation":{
"BioCyc":"http://identifiers.org/biocyc/META:DIHYDRO-NEO-PTERIN",
"CHEBI":"http://identifiers.org/chebi/CHEBI:71175",
"Human Metabolome Database":"http://identifiers.org/hmdb/HMDB02275",
"KEGG Compound":"http://identifiers.org/kegg.compound/C21008",
"MetaNetX (MNX) Chemical":"http://identifiers.org/metanetx.chemical/MNXM993",
"SEED Compound":"http://identifiers.org/seed.compound/cpd23083"
}
},
{
"id":"uacgam_c",
"name":"UDP-N-acetyl-D-glucosamine",
"compartment":"",
"charge":-2,
"formula":"C17H25N3O17P2",
"notes":{
"original_bigg_ids":[
"uacgam",
"uacgam[c]",
"uacgam_c"
]
},
"annotation":{
"BioCyc":"http://identifiers.org/biocyc/META:UDP-N-ACETYL-D-GLUCOSAMINE",
"CHEBI":"http://identifiers.org/chebi/CHEBI:9823",
"Human Metabolome Database":"http://identifiers.org/hmdb/HMDB62760",
"KEGG Compound":"http://identifiers.org/kegg.compound/G10610",
"LipidMaps":"http://identifiers.org/lipidmaps/LMSL01010002",
"MetaNetX (MNX) Chemical":"http://identifiers.org/metanetx.chemical/MNXM47",
"Reactome":"http://www.reactome.org/content/detail/R-ALL-914003",
"SEED Compound":"http://identifiers.org/seed.compound/cpd00037"
}
},
{
"id":"ptth_c",
"name":"Pantetheine",
"compartment":"",
"charge":0,
"formula":"C11H22N2O4S",
"notes":{
"original_bigg_ids":[
"ptth",
"ptth[c]",
"ptth_c"
]
},
"annotation":{
"BioCyc":"http://identifiers.org/biocyc/META:CPD-511",
"CHEBI":"http://identifiers.org/chebi/CHEBI:7913",
"Human Metabolome Database":"http://identifiers.org/hmdb/HMDB03426",
"KEGG Compound":"http://identifiers.org/kegg.compound/C00831",
"MetaNetX (MNX) Chemical":"http://identifiers.org/metanetx.chemical/MNXM1154",
"Reactome":"http://www.reactome.org/content/detail/R-ALL-8938313",
"SEED Compound":"http://identifiers.org/seed.compound/cpd00620"
}
},
{
"id":"ppat_e",
"name":"phosphonate",
"compartment":"e",
"charge":-2,
"formula":"H3PO3"
},
{
"id":"arg__L_c",
"name":"L-Arginine",
"compartment":"",
"charge":1,
"formula":"C6H15N4O2",
"notes":{
"original_bigg_ids":[
"arg-L[c]",
"arg_DASH_L_c",
"arg_L[c]",
"arg_L_c",
"arg__L",
"arg__L_c"
]
},
"annotation":{
"BioCyc":"http://identifiers.org/biocyc/META:ARG",
"CHEBI":"http://identifiers.org/chebi/CHEBI:6185",
"Human Metabolome Database":"http://identifiers.org/hmdb/HMDB62762",
"KEGG Compound":"http://identifiers.org/kegg.compound/C02385",
"KEGG Drug":"http://identifiers.org/kegg.drug/D02982",
"MetaNetX (MNX) Chemical":"http://identifiers.org/metanetx.chemical/MNXM70",
"Reactome":"http://www.reactome.org/content/detail/R-ALL-374064",
"SEED Compound":"http://identifiers.org/seed.compound/cpd19021"
}
},
{
"id":"ppcoa_c",
"name":"Propanoyl-CoA",
"compartment":"",
"charge":-4,
"formula":"C24H36N7O17P3S",
"notes":{
"original_bigg_ids":[
"ppcoa",
"ppcoa[c]",
"ppcoa_c"
]
},
"annotation":{
"BioCyc":"http://identifiers.org/biocyc/META:PROPIONYL-COA",
"CHEBI":"http://identifiers.org/chebi/CHEBI:8479",
"Human Metabolome Database":"http://identifiers.org/hmdb/HMDB01275",
"KEGG Compound":"http://identifiers.org/kegg.compound/C00100",
"LipidMaps":"http://identifiers.org/lipidmaps/LMFA07050364",
"MetaNetX (MNX) Chemical":"http://identifiers.org/metanetx.chemical/MNXM86",
"Reactome":"http://www.reactome.org/content/detail/R-ALL-70843",
"SEED Compound":"http://identifiers.org/seed.compound/cpd12196"
}
},
{
"id":"udpamagdapaa_c",
"name":"UDP-N-acetylmuramoyl-L-alanyl-D-glutamyl-meso-2,6-diaminopimelyl-D-alanyl-D-alanine",
"compartment":"c",
"charge":0,
"formula":"C41H65N9O28P2"
},
{
"id":"5mtr_c",
"name":"5-Methylthio-D-ribose",
"compartment":"",
"charge":0,
"formula":"C6H12O4S",
"notes":{
"original_bigg_ids":[
"5mtr",
"5mtr[c]",
"5mtr_c"
]
},
"annotation":{
"BioCyc":"http://identifiers.org/biocyc/META:CPD-560",
"CHEBI":"http://identifiers.org/chebi/CHEBI:78440",
"KEGG Compound":"http://identifiers.org/kegg.compound/C03089",
"MetaNetX (MNX) Chemical":"http://identifiers.org/metanetx.chemical/MNXM1592",
"SEED Compound":"http://identifiers.org/seed.compound/cpd01981"
}
},
{
"id":"m4po_c",
"name":"4-methylphenol",
"compartment":"c",
"charge":0,
"formula":"C7H8O"
},
{
"id":"unaga_c",
"name":"Undecaprenyl diphospho N-acetyl-glucosamine",
"compartment":"",
"charge":-2,
"formula":"C63H103NO12P2",
"notes":{
"original_bigg_ids":[
"unaga",
"unaga_c"
]
},
"annotation":{
"BioCyc":"http://identifiers.org/biocyc/META:ACETYL-D-GLUCOSAMINYLDIPHOSPHO-UNDECAPRE",
"CHEBI":"http://identifiers.org/chebi/CHEBI:62959",
"KEGG Compound":"http://identifiers.org/kegg.compound/C01289",
"MetaNetX (MNX) Chemical":"http://identifiers.org/metanetx.chemical/MNXM1333",
"SEED Compound":"http://identifiers.org/seed.compound/cpd00946"
}
},
{
"id":"val__L_c",
"name":"L-Valine",
"compartment":"",
"charge":0,
"formula":"C5H11NO2",
"notes":{
"original_bigg_ids":[
"val-L[c]",
"val_DASH_L_c",
"val_L[c]",
"val_L_c",
"val__L",
"val__L_c"
]
},
"annotation":{
"BioCyc":"http://identifiers.org/biocyc/META:VAL",
"CHEBI":"http://identifiers.org/chebi/CHEBI:87977",
"Human Metabolome Database":"http://identifiers.org/hmdb/HMDB34366",
"KEGG Compound":"http://identifiers.org/kegg.compound/C16436",
"KEGG Drug":"http://identifiers.org/kegg.drug/D00039",
"LipidMaps":"http://identifiers.org/lipidmaps/LMFA01100046",
"MetaNetX (MNX) Chemical":"http://identifiers.org/metanetx.chemical/MNXM199",
"Reactome":"http://www.reactome.org/content/detail/R-ALL-29702",
"SEED Compound":"http://identifiers.org/seed.compound/cpd15141"
}
},
{
"id":"hcit_c",
"name":"homocitrate",
"compartment":"c",
"charge":0,
"formula":"C7H10O7"
},
{
"id":"succ_c",
"name":"Succinate",
"compartment":"",
"charge":-2,
"formula":"C4H4O4",
"notes":{
"original_bigg_ids":[
"succ",
"succ[c]",
"succ_c"
]
},
"annotation":{
"BioCyc":"http://identifiers.org/biocyc/META:SUC",
"CHEBI":"http://identifiers.org/chebi/CHEBI:9304",
"Human Metabolome Database":"http://identifiers.org/hmdb/HMDB00254",
"KEGG Compound":"http://identifiers.org/kegg.compound/C00042",
"LipidMaps":"http://identifiers.org/lipidmaps/LMFA01170043",
"MetaNetX (MNX) Chemical":"http://identifiers.org/metanetx.chemical/MNXM25",
"Reactome":"http://www.reactome.org/content/detail/R-ALL-5278787",
"SEED Compound":"http://identifiers.org/seed.compound/cpd00036"
}
},
{
"id":"succ_e",
"name":"Succinate",
"compartment":"",
"charge":-2,
"formula":"C4H4O4",
"notes":{
"original_bigg_ids":[
"succ",
"succ[e]",
"succ_e"
]
},
"annotation":{
"BioCyc":"http://identifiers.org/biocyc/META:SUC",
"CHEBI":"http://identifiers.org/chebi/CHEBI:9304",
"Human Metabolome Database":"http://identifiers.org/hmdb/HMDB00254",
"KEGG Compound":"http://identifiers.org/kegg.compound/C00042",
"LipidMaps":"http://identifiers.org/lipidmaps/LMFA01170043",
"MetaNetX (MNX) Chemical":"http://identifiers.org/metanetx.chemical/MNXM25",
"Reactome":"http://www.reactome.org/content/detail/R-ALL-5278787",
"SEED Compound":"http://identifiers.org/seed.compound/cpd00036"
}
},
{
"id":"dgsn_c",
"name":"Deoxyguanosine",
"compartment":"",
"charge":0,
"formula":"C10H13N5O4",
"notes":{
"original_bigg_ids":[
"dgsn",
"dgsn[c]",
"dgsn_c"
]
},
"annotation":{
"BioCyc":"http://identifiers.org/biocyc/META:DEOXYGUANOSINE",
"CHEBI":"http://identifiers.org/chebi/CHEBI:4412",
"Human Metabolome Database":"http://identifiers.org/hmdb/HMDB00085",
"KEGG Compound":"http://identifiers.org/kegg.compound/C00330",
"MetaNetX (MNX) Chemical":"http://identifiers.org/metanetx.chemical/MNXM647",
"SEED Compound":"http://identifiers.org/seed.compound/cpd00277"
}
},
{
"id":"unsc_c",
"name":"unsulfurated [sulfur carrier]",
"compartment":"c",
"charge":1,
"formula":""
},
{
"id":"3c3hmp_c",
"name":"3-Carboxy-3-hydroxy-4-methylpentanoate",
"compartment":"",
"charge":-2,
"formula":"C7H10O5",
"notes":{
"original_bigg_ids":[
"3c3hmp",
"3c3hmp[c]",
"3c3hmp_c",
"_3c3hmp_c"
]
},
"annotation":{
"BioCyc":"http://identifiers.org/biocyc/META:3-CARBOXY-3-HYDROXY-ISOCAPROATE",
"CHEBI":"http://identifiers.org/chebi/CHEBI:35128",
"KEGG Compound":"http://identifiers.org/kegg.compound/C02504",
"LipidMaps":"http://identifiers.org/lipidmaps/LMFA01170083",
"MetaNetX (MNX) Chemical":"http://identifiers.org/metanetx.chemical/MNXM985",
"SEED Compound":"http://identifiers.org/seed.compound/cpd01646"
}
},
{
"id":"isocap_e",
"name":"Isocaproate",
"compartment":"e",
"charge":0,
"formula":"C6H12O2"
},
{
"id":"4mhetz_c",
"name":"4-Methyl-5-(2-hydroxyethyl)-thiazole",
"compartment":"",
"charge":0,
"formula":"C6H9NOS",
"notes":{
"original_bigg_ids":[
"4mhetz",
"4mhetz[c]",
"4mhetz_c"
]
},
"annotation":{
"BioCyc":"http://identifiers.org/biocyc/META:THZ",
"CHEBI":"http://identifiers.org/chebi/CHEBI:46320",
"Human Metabolome Database":"http://identifiers.org/hmdb/HMDB32985",
"KEGG Compound":"http://identifiers.org/kegg.compound/C04294",
"MetaNetX (MNX) Chemical":"http://identifiers.org/metanetx.chemical/MNXM962",
"SEED Compound":"http://identifiers.org/seed.compound/cpd02636"
}
},
{
"id":"56dura_c",
"name":"5,6-dihydrouracil",
"compartment":"",
"charge":0,
"formula":"C4H6N2O2",
"notes":{
"original_bigg_ids":[
"56dura",
"56dura[c]",
"56dura_c"
]
},
"annotation":{
"BioCyc":"http://identifiers.org/biocyc/META:DI-H-URACIL",
"CHEBI":"http://identifiers.org/chebi/CHEBI:921",
"Human Metabolome Database":"http://identifiers.org/hmdb/HMDB00076",
"KEGG Compound":"http://identifiers.org/kegg.compound/C00429",
"MetaNetX (MNX) Chemical":"http://identifiers.org/metanetx.chemical/MNXM506",
"Reactome":"http://www.reactome.org/content/detail/R-ALL-73584",
"SEED Compound":"http://identifiers.org/seed.compound/cpd00337"
}
},
{
"id":"hepdp_c",
"name":"All-trans-Heptaprenyl diphosphate",
"compartment":"",
"charge":-3,
"formula":"C35H57O7P2",
"notes":{
"original_bigg_ids":[
"hepdp",
"hepdp_c"
]
},
"annotation":{
"BioCyc":"http://identifiers.org/biocyc/META:ALL-TRANS-HEPTAPRENYL-DIPHOSPHATE",
"CHEBI":"http://identifiers.org/chebi/CHEBI:58206",
"Human Metabolome Database":"http://identifiers.org/hmdb/HMDB12187",
"KEGG Compound":"http://identifiers.org/kegg.compound/C04216",
"LipidMaps":"http://identifiers.org/lipidmaps/LMPR03030006",
"MetaNetX (MNX) Chemical":"http://identifiers.org/metanetx.chemical/MNXM1722",
"SEED Compound":"http://identifiers.org/seed.compound/cpd02590"
}
},
{
"id":"actp_c",
"name":"Acetyl phosphate",
"compartment":"",
"charge":-2,
"formula":"C2H3O5P",
"notes":{
"original_bigg_ids":[
"actp",
"actp[c]",
"actp_c"
]
},
"annotation":{
"BioCyc":"http://identifiers.org/biocyc/META:ACETYL-P",
"CHEBI":"http://identifiers.org/chebi/CHEBI:46262",
"Human Metabolome Database":"http://identifiers.org/hmdb/HMDB01494",
"KEGG Compound":"http://identifiers.org/kegg.compound/C00227",
"MetaNetX (MNX) Chemical":"http://identifiers.org/metanetx.chemical/MNXM280",
"SEED Compound":"http://identifiers.org/seed.compound/cpd00196"
}
},
{
"id":"pyr_c",
"name":"Pyruvate",
"compartment":"",
"charge":-1,
"formula":"C3H3O3",
"notes":{
"original_bigg_ids":[
"pyr",
"pyr[c]",
"pyr_c"
]
},
"annotation":{
"BioCyc":"http://identifiers.org/biocyc/META:PYRUVATE",
"CHEBI":"http://identifiers.org/chebi/CHEBI:8685",
"Human Metabolome Database":"http://identifiers.org/hmdb/HMDB62676",
"KEGG Compound":"http://identifiers.org/kegg.compound/C00022",
"LipidMaps":"http://identifiers.org/lipidmaps/LMFA01060077",
"MetaNetX (MNX) Chemical":"http://identifiers.org/metanetx.chemical/MNXM23",
"Reactome":"http://www.reactome.org/content/detail/R-ALL-5357717",
"SEED Compound":"http://identifiers.org/seed.compound/cpd00020"
}
},
{
"id":"duri_c",
"name":"Deoxyuridine",
"compartment":"",
"charge":0,
"formula":"C9H12N2O5",
"notes":{
"original_bigg_ids":[
"duri",
"duri[c]",
"duri_c"
]
},
"annotation":{
"BioCyc":"http://identifiers.org/biocyc/META:DEOXYURIDINE",
"CHEBI":"http://identifiers.org/chebi/CHEBI:46293",
"Human Metabolome Database":"http://identifiers.org/hmdb/HMDB00012",
"KEGG Compound":"http://identifiers.org/kegg.compound/C00526",
"MetaNetX (MNX) Chemical":"http://identifiers.org/metanetx.chemical/MNXM492",
"Reactome":"http://www.reactome.org/content/detail/R-ALL-500430",
"SEED Compound":"http://identifiers.org/seed.compound/cpd00412"
}
},
{
"id":"pnto__R_c",
"name":"(R)-Pantothenate",
"compartment":"",
"charge":-1,
"formula":"C9H16NO5",
"notes":{
"original_bigg_ids":[
"pnto-R[c]",
"pnto_DASH_R_c",
"pnto_R[c]",
"pnto_R_c",
"pnto__R",
"pnto__R_c"
]
},
"annotation":{
"BioCyc":"http://identifiers.org/biocyc/META:PANTOTHENATE",
"CHEBI":"http://identifiers.org/chebi/CHEBI:7916",
"Human Metabolome Database":"http://identifiers.org/hmdb/HMDB62717",
"KEGG Compound":"http://identifiers.org/kegg.compound/C00864",
"KEGG Drug":"http://identifiers.org/kegg.drug/D07413",
"MetaNetX (MNX) Chemical":"http://identifiers.org/metanetx.chemical/MNXM364",
"Reactome":"http://www.reactome.org/content/detail/R-ALL-199192",
"SEED Compound":"http://identifiers.org/seed.compound/cpd00644"
}
},
{
"id":"cbasp_c",
"name":"N-Carbamoyl-L-aspartate",
"compartment":"",
"charge":-2,
"formula":"C5H6N2O5",
"notes":{
"original_bigg_ids":[
"cbasp",
"cbasp[c]",
"cbasp_c"
]
},
"annotation":{
"BioCyc":"http://identifiers.org/biocyc/META:CARBAMYUL-L-ASPARTATE",
"CHEBI":"http://identifiers.org/chebi/CHEBI:7257",
"KEGG Compound":"http://identifiers.org/kegg.compound/C00438",
"MetaNetX (MNX) Chemical":"http://identifiers.org/metanetx.chemical/MNXM465",
"Reactome":"http://www.reactome.org/content/detail/R-ALL-111628",
"SEED Compound":"http://identifiers.org/seed.compound/cpd00343"
}
},
{
"id":"but_c",
"name":"Butyrate (n-C4:0)",
"compartment":"",
"charge":-1,
"formula":"C4H7O2",
"notes":{
"original_bigg_ids":[
"but",
"but[c]",
"but_c"
]
},
"annotation":{
"MetaNetX (MNX) Chemical":"http://identifiers.org/metanetx.chemical/MNXM162281"
}
},
{
"id":"pc1_c",
"name":"precorrin-1",
"compartment":"c",
"charge":0,
"formula":"C41H46N4O16"
},
{
"id":"suchms_c",
"name":"O-Succinyl-L-homoserine",
"compartment":"",
"charge":-1,
"formula":"C8H12NO6",
"notes":{
"original_bigg_ids":[
"suchms",
"suchms[c]",
"suchms_c"
]
},
"annotation":{
"BioCyc":"http://identifiers.org/biocyc/META:O-SUCCINYL-L-HOMOSERINE",
"CHEBI":"http://identifiers.org/chebi/CHEBI:7704",
"KEGG Compound":"http://identifiers.org/kegg.compound/C01118",
"MetaNetX (MNX) Chemical":"http://identifiers.org/metanetx.chemical/MNXM820",
"SEED Compound":"http://identifiers.org/seed.compound/cpd00822"
}
},
{
"id":"3aib__D_c",
"name":"D-3-Amino-isobutanoate",
"compartment":"",
"charge":0,
"formula":"C4H9NO2",
"notes":{
"original_bigg_ids":[
"3aib_DASH_D_c",
"3aib_D[c]",
"3aib__D",
"3aib__D_c"
]
},
"annotation":{
"MetaNetX (MNX) Chemical":"http://identifiers.org/metanetx.chemical/MNXM162802"
}
},
{
"id":"6pgl_c",
"name":"6-phospho-D-glucono-1,5-lactone",
"compartment":"",
"charge":-2,
"formula":"C6H9O9P",
"notes":{
"original_bigg_ids":[
"6pgl",
"6pgl[c]",
"6pgl_c",
"_6pgl_c"
]
},
"annotation":{
"BioCyc":"http://identifiers.org/biocyc/META:D-6-P-GLUCONO-DELTA-LACTONE",
"CHEBI":"http://identifiers.org/chebi/CHEBI:57955",
"Human Metabolome Database":"http://identifiers.org/hmdb/HMDB62628",
"KEGG Compound":"http://identifiers.org/kegg.compound/C01236",
"MetaNetX (MNX) Chemical":"http://identifiers.org/metanetx.chemical/MNXM429",
"Reactome":"http://www.reactome.org/content/detail/R-ALL-31467",
"SEED Compound":"http://identifiers.org/seed.compound/cpd00911"
}
},
{
"id":"for_e",
"name":"Formate",
"compartment":"",
"charge":-1,
"formula":"CH1O2",
"notes":{
"original_bigg_ids":[
"for",
"for[e]",
"for_e"
]
},
"annotation":{
"BioCyc":"http://identifiers.org/biocyc/META:FORMATE",
"CHEBI":"http://identifiers.org/chebi/CHEBI:5145",
"Human Metabolome Database":"http://identifiers.org/hmdb/HMDB00142",
"KEGG Compound":"http://identifiers.org/kegg.compound/C00058",
"MetaNetX (MNX) Chemical":"http://identifiers.org/metanetx.chemical/MNXM39",
"Reactome":"http://www.reactome.org/content/detail/R-ALL-6801451",
"SEED Compound":"http://identifiers.org/seed.compound/cpd22511"
}
},
{
"id":"asn__L_c",
"name":"L-Asparagine",
"compartment":"",
"charge":0,
"formula":"C4H8N2O3",
"notes":{
"original_bigg_ids":[
"asn-L[c]",
"asn_DASH_L_c",
"asn_L[c]",
"asn_L_c",
"asn__L",
"asn__L_c"
]
},
"annotation":{
"BioCyc":"http://identifiers.org/biocyc/META:ASN",
"CHEBI":"http://identifiers.org/chebi/CHEBI:6191",
"Human Metabolome Database":"http://identifiers.org/hmdb/HMDB00168",
"KEGG Compound":"http://identifiers.org/kegg.compound/C16438",
"MetaNetX (MNX) Chemical":"http://identifiers.org/metanetx.chemical/MNXM147",
"Reactome":"http://www.reactome.org/content/detail/R-ALL-379703",
"SEED Compound":"http://identifiers.org/seed.compound/cpd15142"
}
},
{
"id":"dtbt_e",
"name":"dethiobiotin",
"compartment":"e",
"charge":0,
"formula":"C10H18N2O3"
},
{
"id":"glc__D_c",
"name":"D-Glucose",
"compartment":"",
"charge":0,
"formula":"C6H12O6",
"notes":{
"original_bigg_ids":[
"glc-D[c]",
"glc_DASH_D_c",
"glc_D[c]",
"glc_D_c",
"glc__D",
"glc__D_c"
]
},
"annotation":{
"BioCyc":"http://identifiers.org/biocyc/META:Glucopyranose",
"CHEBI":"http://identifiers.org/chebi/CHEBI:4167",
"Human Metabolome Database":"http://identifiers.org/hmdb/HMDB06564",
"KEGG Compound":"http://identifiers.org/kegg.compound/C00031",
"KEGG Drug":"http://identifiers.org/kegg.drug/D00009",
"MetaNetX (MNX) Chemical":"http://identifiers.org/metanetx.chemical/MNXM41",
"SEED Compound":"http://identifiers.org/seed.compound/cpd26821"
}
},
{
"id":"cyst__L_c",
"name":"L-Cystathionine",
"compartment":"",
"charge":0,
"formula":"C7H14N2O4S",
"notes":{
"original_bigg_ids":[
"cyst-L[c]",
"cyst_DASH_L_c",
"cyst_L[c]",
"cyst_L_c",
"cyst__L",
"cyst__L_c",
"cysth_L_c",
"cysth__L"
]
},
"annotation":{
"BioCyc":"http://identifiers.org/biocyc/META:L-CYSTATHIONINE",
"CHEBI":"http://identifiers.org/chebi/CHEBI:6205",
"Human Metabolome Database":"http://identifiers.org/hmdb/HMDB03614",
"KEGG Compound":"http://identifiers.org/kegg.compound/C02291",
"MetaNetX (MNX) Chemical":"http://identifiers.org/metanetx.chemical/MNXM319",
"Reactome":"http://www.reactome.org/content/detail/R-ALL-1614518",
"SEED Compound":"http://identifiers.org/seed.compound/cpd19019"
}
},
{
"id":"adocbi_c",
"name":"Adenosyl cobinamide",
"compartment":"",
"charge":1,
"formula":"C58H84CoN16O11",
"notes":{
"original_bigg_ids":[
"adocbi",
"adocbi[c]",
"adocbi_c"
]
},
"annotation":{
"BioCyc":"http://identifiers.org/biocyc/META:ADENOSYLCOBINAMIDE",
"Human Metabolome Database":"http://identifiers.org/hmdb/HMDB06964",
"KEGG Compound":"http://identifiers.org/kegg.compound/C06508",
"MetaNetX (MNX) Chemical":"http://identifiers.org/metanetx.chemical/MNXM90790",
"SEED Compound":"http://identifiers.org/seed.compound/cpd03918"
}
},
{
"id":"sucbz_c",
"name":"O-Succinylbenzoate",
"compartment":"",
"charge":-2,
"formula":"C11H8O5",
"notes":{
"original_bigg_ids":[
"sucbz",
"sucbz_c"
]
},
"annotation":{
"BioCyc":"http://identifiers.org/biocyc/META:O-SUCCINYLBENZOATE",
"CHEBI":"http://identifiers.org/chebi/CHEBI:44788",
"KEGG Compound":"http://identifiers.org/kegg.compound/C02730",
"MetaNetX (MNX) Chemical":"http://identifiers.org/metanetx.chemical/MNXM1212",
"SEED Compound":"http://identifiers.org/seed.compound/cpd01772"
}
},
{
"id":"atp_c",
"name":"ATP C10H12N5O13P3",
"compartment":"",
"charge":-4,
"formula":"C10H12N5O13P3",
"notes":{
"original_bigg_ids":[
"atp",
"atp[c]",
"atp_c"
]
},
"annotation":{
"BioCyc":"http://identifiers.org/biocyc/META:CPD0-1634",
"CHEBI":"http://identifiers.org/chebi/CHEBI:57299",
"KEGG Compound":"http://identifiers.org/kegg.compound/C00002",
"KEGG Drug":"http://identifiers.org/kegg.drug/D08646",
"MetaNetX (MNX) Chemical":"http://identifiers.org/metanetx.chemical/MNXM3",
"Reactome":"http://www.reactome.org/content/detail/R-ALL-8938081",
"SEED Compound":"http://identifiers.org/seed.compound/cpd00002"
}
},
{
"id":"met__D_c",
"name":"D-Methionine",
"compartment":"",
"charge":0,
"formula":"C5H10NO2S",
"notes":{
"original_bigg_ids":[
"met_DASH_D_c",
"met_D_c",
"met__D",
"met__D_c"
]
},
"annotation":{
"BioCyc":"http://identifiers.org/biocyc/META:CPD-218",
"CHEBI":"http://identifiers.org/chebi/CHEBI:57932",
"KEGG Compound":"http://identifiers.org/kegg.compound/C00855",
"MetaNetX (MNX) Chemical":"http://identifiers.org/metanetx.chemical/MNXM1275",
"SEED Compound":"http://identifiers.org/seed.compound/cpd00637"
}
},
{
"id":"glcn_e",
"name":"D-Gluconate",
"compartment":"",
"charge":-1,
"formula":"C6H11O7",
"notes":{
"original_bigg_ids":[
"glcn",
"glcn[e]",
"glcn_e"
]
},
"annotation":{
"BioCyc":"http://identifiers.org/biocyc/META:GLUCONATE",
"CHEBI":"http://identifiers.org/chebi/CHEBI:42715",
"Human Metabolome Database":"http://identifiers.org/hmdb/HMDB03373",
"KEGG Compound":"http://identifiers.org/kegg.compound/C00257",
"MetaNetX (MNX) Chemical":"http://identifiers.org/metanetx.chemical/MNXM341",
"SEED Compound":"http://identifiers.org/seed.compound/cpd00222"
}
},
{
"id":"teichoic_c",
"name":"teichoic acid",
"compartment":"c"
},
{
"id":"fdxrd_c",
"name":"Reduced ferredoxin",
"compartment":"",
"formula":"Fe2S2X",
"notes":{
"original_bigg_ids":[
"fdxr_2_2",
"fdxr_DASH_2_2_c",
"fdxrd",
"fdxrd_c"
]
},
"annotation":{
"BioCyc":"http://identifiers.org/biocyc/META:Reduced-ferredoxins",
"CHEBI":"http://identifiers.org/chebi/CHEBI:8792",
"KEGG Compound":"http://identifiers.org/kegg.compound/C00138",
"MetaNetX (MNX) Chemical":"http://identifiers.org/metanetx.chemical/MNXM169",
"SEED Compound":"http://identifiers.org/seed.compound/cpd11620"
}
},
{
"id":"elecacceptred_c",
"name":"reduced electron acceptor",
"compartment":"c"
},
{
"id":"2maacoa_c",
"name":"2-Methyl-3-acetoacetyl-CoA",
"compartment":"",
"charge":-4,
"formula":"C26H38N7O18P3S",
"notes":{
"original_bigg_ids":[
"2maacoa",
"2maacoa_c"
]
},
"annotation":{
"BioCyc":"http://identifiers.org/biocyc/META:2-METHYL-ACETO-ACETYL-COA",
"CHEBI":"http://identifiers.org/chebi/CHEBI:57335",
"Human Metabolome Database":"http://identifiers.org/hmdb/HMDB01157",
"KEGG Compound":"http://identifiers.org/kegg.compound/C03344",
"LipidMaps":"http://identifiers.org/lipidmaps/LMFA07050189",
"MetaNetX (MNX) Chemical":"http://identifiers.org/metanetx.chemical/MNXM524",
"Reactome":"http://www.reactome.org/content/detail/R-ALL-70836",
"SEED Compound":"http://identifiers.org/seed.compound/cpd02124"
}
},
{
"id":"no2_e",
"name":"Nitrite",
"compartment":"",
"charge":-1,
"formula":"NO2",
"notes":{
"original_bigg_ids":[
"no2",
"no2[e]",
"no2_e"
]
},
"annotation":{
"BioCyc":"http://identifiers.org/biocyc/META:NITRITE",
"CHEBI":"http://identifiers.org/chebi/CHEBI:7585",
"Human Metabolome Database":"http://identifiers.org/hmdb/HMDB02786",
"KEGG Compound":"http://identifiers.org/kegg.compound/C00088",
"MetaNetX (MNX) Chemical":"http://identifiers.org/metanetx.chemical/MNXM107",
"Reactome":"http://www.reactome.org/content/detail/R-ALL-1222379",
"SEED Compound":"http://identifiers.org/seed.compound/cpd00075"
}
},
{
"id":"altrn_c",
"name":"D-Altronate",
"compartment":"",
"charge":-1,
"formula":"C6H11O7",
"notes":{
"original_bigg_ids":[
"altrn",
"altrn_c"
]
},
"annotation":{
"BioCyc":"http://identifiers.org/biocyc/META:D-ALTRONATE",
"CHEBI":"http://identifiers.org/chebi/CHEBI:58707",
"KEGG Compound":"http://identifiers.org/kegg.compound/C00817",
"MetaNetX (MNX) Chemical":"http://identifiers.org/metanetx.chemical/MNXM2011",
"SEED Compound":"http://identifiers.org/seed.compound/cpd00608"
}
},
{
"id":"23dappa_e",
"name":"2,3-diaminopropionate",
"compartment":"",
"charge":1,
"formula":"C3H9N2O2",
"notes":{
"original_bigg_ids":[
"23dappa",
"23dappa_e"
]
},
"annotation":{
"BioCyc":"http://identifiers.org/biocyc/META:L-23-DIAMINOPROPANOATE",
"CHEBI":"http://identifiers.org/chebi/CHEBI:876",
"Human Metabolome Database":"http://identifiers.org/hmdb/HMDB02006",
"KEGG Compound":"http://identifiers.org/kegg.compound/C06393",
"LipidMaps":"http://identifiers.org/lipidmaps/LMFA01100051",
"MetaNetX (MNX) Chemical":"http://identifiers.org/metanetx.chemical/MNXM91374",
"SEED Compound":"http://identifiers.org/seed.compound/cpd21925"
}
},
{
"id":"man_e",
"name":"D-Mannose",
"compartment":"",
"charge":0,
"formula":"C6H12O6",
"notes":{
"original_bigg_ids":[
"man",
"man[e]",
"man_e"
]
},
"annotation":{
"BioCyc":"http://identifiers.org/biocyc/META:D-mannopyranose",
"CHEBI":"http://identifiers.org/chebi/CHEBI:4208",
"Human Metabolome Database":"http://identifiers.org/hmdb/HMDB00169",
"KEGG Compound":"http://identifiers.org/kegg.compound/C00159",
"MetaNetX (MNX) Chemical":"http://identifiers.org/metanetx.chemical/MNXM182",
"Reactome":"http://www.reactome.org/content/detail/R-ALL-964752",
"SEED Compound":"http://identifiers.org/seed.compound/cpd27437"
}
},
{
"id":"his__L_e",
"name":"L-Histidine",
"compartment":"",
"charge":0,
"formula":"C6H9N3O2",
"notes":{
"original_bigg_ids":[
"his-L[e]",
"his_DASH_L_e",
"his_L[e]",
"his_L_e",
"his__L",
"his__L_e"
]
},
"annotation":{
"BioCyc":"http://identifiers.org/biocyc/META:HIS",
"CHEBI":"http://identifiers.org/chebi/CHEBI:6240",
"Human Metabolome Database":"http://identifiers.org/hmdb/HMDB03412",
"KEGG Compound":"http://identifiers.org/kegg.compound/C00768",
"KEGG Drug":"http://identifiers.org/kegg.drug/D00032",
"MetaNetX (MNX) Chemical":"http://identifiers.org/metanetx.chemical/MNXM134",
"Reactome":"http://www.reactome.org/content/detail/R-ALL-379695",
"SEED Compound":"http://identifiers.org/seed.compound/cpd00572"
}
},
{
"id":"co2_c",
"name":"CO2 CO2",
"compartment":"",
"charge":0,
"formula":"CO2",
"notes":{
"original_bigg_ids":[
"co2",
"co2[c]",
"co2_c"
]
},
"annotation":{
"BioCyc":"http://identifiers.org/biocyc/META:CARBON-DIOXIDE",
"CHEBI":"http://identifiers.org/chebi/CHEBI:48829",
"Human Metabolome Database":"http://identifiers.org/hmdb/HMDB01967",
"KEGG Compound":"http://identifiers.org/kegg.compound/C00011",
"KEGG Drug":"http://identifiers.org/kegg.drug/D00004",
"MetaNetX (MNX) Chemical":"http://identifiers.org/metanetx.chemical/MNXM13",
"Reactome":"http://www.reactome.org/content/detail/R-ALL-5668565",
"SEED Compound":"http://identifiers.org/seed.compound/cpd00011"
}
},
{
"id":"2dmmql8_c",
"name":"2-Demethylmenaquinol 8",
"compartment":"",
"charge":0,
"formula":"C50H72O2",
"notes":{
"original_bigg_ids":[
"2dmmql8",
"2dmmql8[c]",
"2dmmql8_c",
"_2dmmql8_c"
]
},
"annotation":{
"BioCyc":"http://identifiers.org/biocyc/META:CPD-12115",
"CHEBI":"http://identifiers.org/chebi/CHEBI:61873",
"MetaNetX (MNX) Chemical":"http://identifiers.org/metanetx.chemical/MNXM558"
}
},
{
"id":"trp__L_c",
"name":"L-Tryptophan",
"compartment":"",
"charge":0,
"formula":"C11H12N2O2",
"notes":{
"original_bigg_ids":[
"trp-L[c]",
"trp_DASH_L_c",
"trp_L[c]",
"trp_L_c",
"trp__L",
"trp__L_c"
]
},
"annotation":{
"BioCyc":"http://identifiers.org/biocyc/META:TRP",
"CHEBI":"http://identifiers.org/chebi/CHEBI:9769",
"Human Metabolome Database":"http://identifiers.org/hmdb/HMDB30396",
"KEGG Compound":"http://identifiers.org/kegg.compound/C00806",
"KEGG Drug":"http://identifiers.org/kegg.drug/D00020",
"MetaNetX (MNX) Chemical":"http://identifiers.org/metanetx.chemical/MNXM94",
"Reactome":"http://www.reactome.org/content/detail/R-ALL-379709",
"SEED Compound":"http://identifiers.org/seed.compound/cpd19007"
}
},
{
"id":"cpppg3_c",
"name":"Coproporphyrinogen III",
"compartment":"",
"charge":-4,
"formula":"C36H40N4O8",
"notes":{
"original_bigg_ids":[
"cpppg3",
"cpppg3[c]",
"cpppg3_c"
]
},
"annotation":{
"BioCyc":"http://identifiers.org/biocyc/META:COPROPORPHYRINOGEN_III",
"CHEBI":"http://identifiers.org/chebi/CHEBI:57309",
"Human Metabolome Database":"http://identifiers.org/hmdb/HMDB01261",
"KEGG Compound":"http://identifiers.org/kegg.compound/C03263",
"MetaNetX (MNX) Chemical":"http://identifiers.org/metanetx.chemical/MNXM410",
"Reactome":"http://www.reactome.org/content/detail/R-ALL-189455",
"SEED Compound":"http://identifiers.org/seed.compound/cpd02083"
}
},
{
"id":"ppap_c",
"name":"Propanoyl phosphate",
"compartment":"",
"charge":-2,
"formula":"C3H5O5P",
"notes":{
"original_bigg_ids":[
"ppap",
"ppap[c]",
"ppap_c"
]
},
"annotation":{
"BioCyc":"http://identifiers.org/biocyc/META:PROPIONYL-P",
"CHEBI":"http://identifiers.org/chebi/CHEBI:8478",
"KEGG Compound":"http://identifiers.org/kegg.compound/C02876",
"MetaNetX (MNX) Chemical":"http://identifiers.org/metanetx.chemical/MNXM1499",
"SEED Compound":"http://identifiers.org/seed.compound/cpd01844"
}
},
{
"id":"3uib_c",
"name":"3-Ureidoisobutyrate",
"compartment":"",
"charge":-1,
"formula":"C5H9N2O3",
"notes":{
"original_bigg_ids":[
"3uib",
"3uib[c]",
"3uib_c"
]
},
"annotation":{
"CHEBI":"http://identifiers.org/chebi/CHEBI:74414",
"KEGG Compound":"http://identifiers.org/kegg.compound/C05100",
"MetaNetX (MNX) Chemical":"http://identifiers.org/metanetx.chemical/MNXM1015",
"SEED Compound":"http://identifiers.org/seed.compound/cpd03034"
}
},
{
"id":"4abutn_c",
"name":"4-Aminobutanal",
"compartment":"",
"charge":1,
"formula":"C4H10NO",
"notes":{
"original_bigg_ids":[
"4abutn",
"4abutn[c]",
"4abutn_c"
]
},
"annotation":{
"BioCyc":"http://identifiers.org/biocyc/META:4-AMINO-BUTYRALDEHYDE",
"CHEBI":"http://identifiers.org/chebi/CHEBI:58264",
"Human Metabolome Database":"http://identifiers.org/hmdb/HMDB60247",
"KEGG Compound":"http://identifiers.org/kegg.compound/C00555",
"MetaNetX (MNX) Chemical":"http://identifiers.org/metanetx.chemical/MNXM422",
"SEED Compound":"http://identifiers.org/seed.compound/cpd12219"
}
},
{
"id":"trdrd_c",
"name":"Reduced thioredoxin",
"compartment":"",
"charge":0,
"formula":"XH2",
"notes":{
"original_bigg_ids":[
"trdrd",
"trdrd[c]",
"trdrd_c"
]
},
"annotation":{
"BioCyc":"http://identifiers.org/biocyc/META:Red-Thioredoxin",
"CHEBI":"http://identifiers.org/chebi/CHEBI:15033",
"KEGG Compound":"http://identifiers.org/kegg.compound/C00342",
"MetaNetX (MNX) Chemical":"http://identifiers.org/metanetx.chemical/MNXM96993",
"Reactome":"http://www.reactome.org/content/detail/R-ALL-2142774",
"SEED Compound":"http://identifiers.org/seed.compound/cpd28060"
}
},
{
"id":"dmpp_c",
"name":"Dimethylallyl diphosphate",
"compartment":"",
"charge":-3,
"formula":"C5H9O7P2",
"notes":{
"original_bigg_ids":[
"dmpp",
"dmpp[c]",
"dmpp_c"
]
},
"annotation":{
"BioCyc":"http://identifiers.org/biocyc/META:CPD-4211",
"CHEBI":"http://identifiers.org/chebi/CHEBI:8394",
"Human Metabolome Database":"http://identifiers.org/hmdb/HMDB02101",
"KEGG Compound":"http://identifiers.org/kegg.compound/C00235",
"LipidMaps":"http://identifiers.org/lipidmaps/LMPR01010001",
"MetaNetX (MNX) Chemical":"http://identifiers.org/metanetx.chemical/MNXM132",
"Reactome":"http://www.reactome.org/content/detail/R-ALL-6787596",
"SEED Compound":"http://identifiers.org/seed.compound/cpd00202"
}
},
{
"id":"tmam_c",
"name":"trimethylamine",
"compartment":"c",
"charge":0,
"formula":"C3H9N"
},
{
"id":"hom__L_c",
"name":"L-Homoserine",
"compartment":"",
"charge":0,
"formula":"C4H9NO3",
"notes":{
"original_bigg_ids":[
"hom-L[c]",
"hom_DASH_L_c",
"hom_L[c]",
"hom_L_c",
"hom__L",
"hom__L_c"
]
},
"annotation":{
"BioCyc":"http://identifiers.org/biocyc/META:HOMO-SER",
"CHEBI":"http://identifiers.org/chebi/CHEBI:6246",
"Human Metabolome Database":"http://identifiers.org/hmdb/HMDB00719",
"KEGG Compound":"http://identifiers.org/kegg.compound/C00263",
"MetaNetX (MNX) Chemical":"http://identifiers.org/metanetx.chemical/MNXM353",
"SEED Compound":"http://identifiers.org/seed.compound/cpd00227"
}
},
{
"id":"ura_c",
"name":"Uracil",
"compartment":"",
"charge":0,
"formula":"C4H4N2O2",
"notes":{
"original_bigg_ids":[
"ura",
"ura[c]",
"ura_c"
]
},
"annotation":{
"BioCyc":"http://identifiers.org/biocyc/META:URACIL",
"CHEBI":"http://identifiers.org/chebi/CHEBI:9882",
"Human Metabolome Database":"http://identifiers.org/hmdb/HMDB00300",
"KEGG Compound":"http://identifiers.org/kegg.compound/C00106",
"KEGG Drug":"http://identifiers.org/kegg.drug/D09776",
"MetaNetX (MNX) Chemical":"http://identifiers.org/metanetx.chemical/MNXM158",
"Reactome":"http://www.reactome.org/content/detail/R-ALL-83962",
"SEED Compound":"http://identifiers.org/seed.compound/cpd00092"
}
},
{
"id":"btn_e",
"name":"Biotin",
"compartment":"",
"charge":-1,
"formula":"C10H15N2O3S",
"notes":{
"original_bigg_ids":[
"btn",
"btn[e]",
"btn_e"
]
},
"annotation":{
"BioCyc":"http://identifiers.org/biocyc/META:BIOTIN",
"CHEBI":"http://identifiers.org/chebi/CHEBI:57586",
"Human Metabolome Database":"http://identifiers.org/hmdb/HMDB00030",
"KEGG Compound":"http://identifiers.org/kegg.compound/C00120",
"KEGG Drug":"http://identifiers.org/kegg.drug/D00029",
"MetaNetX (MNX) Chemical":"http://identifiers.org/metanetx.chemical/MNXM304",
"Reactome":"http://www.reactome.org/content/detail/R-ALL-29582",
"SEED Compound":"http://identifiers.org/seed.compound/cpd00104"
}
},
{
"id":"xmp_c",
"name":"Xanthosine 5'-phosphate",
"compartment":"",
"charge":-2,
"formula":"C10H11N4O9P",
"notes":{
"original_bigg_ids":[
"xmp",
"xmp[c]",
"xmp_c"
]
},
"annotation":{
"BioCyc":"http://identifiers.org/biocyc/META:XANTHOSINE-5-PHOSPHATE",
"CHEBI":"http://identifiers.org/chebi/CHEBI:57464",
"Human Metabolome Database":"http://identifiers.org/hmdb/HMDB62755",
"KEGG Compound":"http://identifiers.org/kegg.compound/C00655",
"MetaNetX (MNX) Chemical":"http://identifiers.org/metanetx.chemical/MNXM298",
"Reactome":"http://www.reactome.org/content/detail/R-ALL-111584",
"SEED Compound":"http://identifiers.org/seed.compound/cpd00497"
}
},
{
"id":"glyc__R_c",
"name":"(R)-Glycerate",
"compartment":"",
"charge":-1,
"formula":"C3H5O4",
"notes":{
"original_bigg_ids":[
"glyc-R[c]",
"glyc_DASH_R_c",
"glyc_R[c]",
"glyc_R_c",
"glyc__R",
"glyc__R_c"
]
},
"annotation":{
"BioCyc":"http://identifiers.org/biocyc/META:GLYCERATE",
"CHEBI":"http://identifiers.org/chebi/CHEBI:41990",
"Human Metabolome Database":"http://identifiers.org/hmdb/HMDB00139",
"KEGG Compound":"http://identifiers.org/kegg.compound/C00258",
"MetaNetX (MNX) Chemical":"http://identifiers.org/metanetx.chemical/MNXM189",
"Reactome":"http://www.reactome.org/content/detail/R-ALL-6799497",
"SEED Compound":"http://identifiers.org/seed.compound/cpd00223"
}
},
{
"id":"a5pn_e",
"name":"5-aminopentanoate",
"compartment":"e",
"charge":0,
"formula":"C5H11NO2"
},
{
"id":"frdp_c",
"name":"Farnesyl diphosphate",
"compartment":"",
"charge":-3,
"formula":"C15H25O7P2",
"notes":{
"original_bigg_ids":[
"frdp",
"frdp[c]",
"frdp_c"
]
},
"annotation":{
"BioCyc":"http://identifiers.org/biocyc/META:FARNESYL-PP",
"CHEBI":"http://identifiers.org/chebi/CHEBI:50277",
"Human Metabolome Database":"http://identifiers.org/hmdb/HMDB04201",
"KEGG Compound":"http://identifiers.org/kegg.compound/C00448",
"LipidMaps":"http://identifiers.org/lipidmaps/LMPR0103010002",
"MetaNetX (MNX) Chemical":"http://identifiers.org/metanetx.chemical/MNXM34",
"Reactome":"http://www.reactome.org/content/detail/R-ALL-4419987",
"SEED Compound":"http://identifiers.org/seed.compound/cpd00350"
}
},
{
"id":"adcobdam_c",
"name":"Adenosyl cobyrinate diamide",
"compartment":"",
"formula":"C55H68CoN11O15",
"notes":{
"original_bigg_ids":[
"adcobdam",
"adcobdam[c]",
"adcobdam_c"
]
},
"annotation":{
"MetaNetX (MNX) Chemical":"http://identifiers.org/metanetx.chemical/MNXM92085",
"SEED Compound":"http://identifiers.org/seed.compound/cpd03916"
}
},
{
"id":"nicrns_c",
"name":"Nicotinate D-ribonucleoside",
"compartment":"",
"formula":"C11H13NO6",
"notes":{
"original_bigg_ids":[
"nicrns",
"nicrns[c]",
"nicrns_c"
]
},
"annotation":{
"BioCyc":"http://identifiers.org/biocyc/META:CPD-8259",
"CHEBI":"http://identifiers.org/chebi/CHEBI:7560",
"Human Metabolome Database":"http://identifiers.org/hmdb/HMDB06809",
"KEGG Compound":"http://identifiers.org/kegg.compound/C05841",
"MetaNetX (MNX) Chemical":"http://identifiers.org/metanetx.chemical/MNXM1915",
"Reactome":"http://www.reactome.org/content/detail/R-ALL-8869365",
"SEED Compound":"http://identifiers.org/seed.compound/cpd03471"
}
},
{
"id":"pan4p_c",
"name":"Pantetheine 4'-phosphate",
"compartment":"",
"charge":-2,
"formula":"C11H21N2O7PS",
"notes":{
"original_bigg_ids":[
"pan4p",
"pan4p[c]",
"pan4p_c"
]
},
"annotation":{
"BioCyc":"http://identifiers.org/biocyc/META:PHOSPHOPANTOTHEINE-GROUP",
"CHEBI":"http://identifiers.org/chebi/CHEBI:7914",
"Human Metabolome Database":"http://identifiers.org/hmdb/HMDB01416",
"KEGG Compound":"http://identifiers.org/kegg.compound/C01134",
"MetaNetX (MNX) Chemical":"http://identifiers.org/metanetx.chemical/MNXM373",
"Reactome":"http://www.reactome.org/content/detail/R-ALL-8939005",
"SEED Compound":"http://identifiers.org/seed.compound/cpd27792"
}
},
{
"id":"cytd_c",
"name":"Cytidine",
"compartment":"",
"charge":0,
"formula":"C9H13N3O5",
"notes":{
"original_bigg_ids":[
"cytd",
"cytd[c]",
"cytd_c"
]
},
"annotation":{
"BioCyc":"http://identifiers.org/biocyc/META:CYTIDINE",
"CHEBI":"http://identifiers.org/chebi/CHEBI:41709",
"Human Metabolome Database":"http://identifiers.org/hmdb/HMDB00089",
"KEGG Compound":"http://identifiers.org/kegg.compound/C00475",
"KEGG Drug":"http://identifiers.org/kegg.drug/D07769",
"MetaNetX (MNX) Chemical":"http://identifiers.org/metanetx.chemical/MNXM338",
"SEED Compound":"http://identifiers.org/seed.compound/cpd00367"
}
},
{
"id":"malt6p_c",
"name":"Maltose 6'-phosphate",
"compartment":"",
"charge":-2,
"formula":"C12H21O14P",
"notes":{
"original_bigg_ids":[
"malt6p",
"malt6p_c"
]
},
"annotation":{
"BioCyc":"http://identifiers.org/biocyc/META:CPD-15982",
"CHEBI":"http://identifiers.org/chebi/CHEBI:91177",
"KEGG Compound":"http://identifiers.org/kegg.compound/G10519",
"MetaNetX (MNX) Chemical":"http://identifiers.org/metanetx.chemical/MNXM2394",
"SEED Compound":"http://identifiers.org/seed.compound/cpd01919"
}
},
{
"id":"ins_c",
"name":"Inosine",
"compartment":"",
"charge":0,
"formula":"C10H12N4O5",
"notes":{
"original_bigg_ids":[
"ins",
"ins[c]",
"ins_c"
]
},
"annotation":{
"BioCyc":"http://identifiers.org/biocyc/META:INOSINE",
"CHEBI":"http://identifiers.org/chebi/CHEBI:5927",
"Human Metabolome Database":"http://identifiers.org/hmdb/HMDB00195",
"KEGG Compound":"http://identifiers.org/kegg.compound/C00294",
"KEGG Drug":"http://identifiers.org/kegg.drug/D00054",
"MetaNetX (MNX) Chemical":"http://identifiers.org/metanetx.chemical/MNXM334",
"Reactome":"http://www.reactome.org/content/detail/R-ALL-83927",
"SEED Compound":"http://identifiers.org/seed.compound/cpd00246"
}
},
{
"id":"thymd_e",
"name":"Thymidine C10H14N2O5",
"compartment":"",
"charge":0,
"formula":"C10H14N2O5",
"notes":{
"original_bigg_ids":[
"thymd",
"thymd[e]",
"thymd_e"
]
},
"annotation":{
"BioCyc":"http://identifiers.org/biocyc/META:THYMIDINE",
"CHEBI":"http://identifiers.org/chebi/CHEBI:9579",
"Human Metabolome Database":"http://identifiers.org/hmdb/HMDB00273",
"KEGG Compound":"http://identifiers.org/kegg.compound/C00214",
"MetaNetX (MNX) Chemical":"http://identifiers.org/metanetx.chemical/MNXM420",
"Reactome":"http://www.reactome.org/content/detail/R-ALL-83928",
"SEED Compound":"http://identifiers.org/seed.compound/cpd00184"
}
},
{
"id":"gsn_c",
"name":"Guanosine",
"compartment":"",
"charge":0,
"formula":"C10H13N5O5",
"notes":{
"original_bigg_ids":[
"gsn",
"gsn[c]",
"gsn_c"
]
},
"annotation":{
"BioCyc":"http://identifiers.org/biocyc/META:GUANOSINE",
"CHEBI":"http://identifiers.org/chebi/CHEBI:5564",
"Human Metabolome Database":"http://identifiers.org/hmdb/HMDB00133",
"KEGG Compound":"http://identifiers.org/kegg.compound/C00387",
"MetaNetX (MNX) Chemical":"http://identifiers.org/metanetx.chemical/MNXM401",
"SEED Compound":"http://identifiers.org/seed.compound/cpd00311"
}
},
{
"id":"ser__L_e",
"name":"L-Serine",
"compartment":"",
"charge":0,
"formula":"C3H7NO3",
"notes":{
"original_bigg_ids":[
"ser-L[e]",
"ser_DASH_L_e",
"ser_L[e]",
"ser_L_e",
"ser__L",
"ser__L_e"
]
},
"annotation":{
"BioCyc":"http://identifiers.org/biocyc/META:Serines",
"CHEBI":"http://identifiers.org/chebi/CHEBI:9116",
"Human Metabolome Database":"http://identifiers.org/hmdb/HMDB62263",
"KEGG Compound":"http://identifiers.org/kegg.compound/C00716",
"KEGG Drug":"http://identifiers.org/kegg.drug/D00016",
"LipidMaps":"http://identifiers.org/lipidmaps/LMFA01100045",
"MetaNetX (MNX) Chemical":"http://identifiers.org/metanetx.chemical/MNXM53",
"Reactome":"http://www.reactome.org/content/detail/R-ALL-8932979",
"SEED Compound":"http://identifiers.org/seed.compound/cpd30743"
}
},
{
"id":"for_c",
"name":"Formate",
"compartment":"",
"charge":-1,
"formula":"CH1O2",
"notes":{
"original_bigg_ids":[
"for",
"for[c]",
"for_c"
]
},
"annotation":{
"BioCyc":"http://identifiers.org/biocyc/META:FORMATE",
"CHEBI":"http://identifiers.org/chebi/CHEBI:5145",
"Human Metabolome Database":"http://identifiers.org/hmdb/HMDB00142",
"KEGG Compound":"http://identifiers.org/kegg.compound/C00058",
"MetaNetX (MNX) Chemical":"http://identifiers.org/metanetx.chemical/MNXM39",
"Reactome":"http://www.reactome.org/content/detail/R-ALL-6801451",
"SEED Compound":"http://identifiers.org/seed.compound/cpd22511"
}
},
{
"id":"amet_c",
"name":"S-Adenosyl-L-methionine",
"compartment":"",
"charge":1,
"formula":"C15H23N6O5S",
"notes":{
"original_bigg_ids":[
"amet",
"amet[c]",
"amet_c"
]
},
"annotation":{
"BioCyc":"http://identifiers.org/biocyc/META:S-ADENOSYLMETHIONINE",
"CHEBI":"http://identifiers.org/chebi/CHEBI:8946",
"Human Metabolome Database":"http://identifiers.org/hmdb/HMDB62709",
"KEGG Compound":"http://identifiers.org/kegg.compound/C00019",
"MetaNetX (MNX) Chemical":"http://identifiers.org/metanetx.chemical/MNXM16",
"Reactome":"http://www.reactome.org/content/detail/R-ALL-77087",
"SEED Compound":"http://identifiers.org/seed.compound/cpd00017"
}
},
{
"id":"uppg3_c",
"name":"Uroporphyrinogen III",
"compartment":"",
"charge":-8,
"formula":"C40H36N4O16",
"notes":{
"original_bigg_ids":[
"uppg3",
"uppg3[c]",
"uppg3_c"
]
},
"annotation":{
"BioCyc":"http://identifiers.org/biocyc/META:UROPORPHYRINOGEN-III",
"CHEBI":"http://identifiers.org/chebi/CHEBI:9905",
"Human Metabolome Database":"http://identifiers.org/hmdb/HMDB01086",
"KEGG Compound":"http://identifiers.org/kegg.compound/C01051",
"MetaNetX (MNX) Chemical":"http://identifiers.org/metanetx.chemical/MNXM414",
"Reactome":"http://www.reactome.org/content/detail/R-ALL-189407",
"SEED Compound":"http://identifiers.org/seed.compound/cpd00774"
}
},
{
"id":"isocaprecoa_c",
"name":"2-Isocaprenoyl-CoA",
"compartment":"c",
"charge":0,
"formula":"C27H41N7O17P3S"
},
{
"id":"p3pyr_c",
"name":"3-Phosphonopyruvate",
"compartment":"c",
"charge":0,
"formula":"C3H5O6P"
},
{
"id":"g3p_e",
"name":"sn-glycerol-3-phosphate",
"compartment":"e",
"charge":0,
"formula":"C3H9O6P"
},
{
"id":"acg5p_c",
"name":"N-Acetyl-L-glutamyl 5-phosphate",
"compartment":"",
"charge":-3,
"formula":"C7H9NO8P",
"notes":{
"original_bigg_ids":[
"acg5p",
"acg5p[c]",
"acg5p_c"
]
},
"annotation":{
"BioCyc":"http://identifiers.org/biocyc/META:N-ACETYL-GLUTAMYL-P",
"CHEBI":"http://identifiers.org/chebi/CHEBI:7151",
"Human Metabolome Database":"http://identifiers.org/hmdb/HMDB06456",
"KEGG Compound":"http://identifiers.org/kegg.compound/C04133",
"MetaNetX (MNX) Chemical":"http://identifiers.org/metanetx.chemical/MNXM1384",
"SEED Compound":"http://identifiers.org/seed.compound/cpd02552"
}
},
{
"id":"cobya_c",
"name":"Cobyrinate",
"compartment":"",
"formula":"C45H52N4O14Co",
"notes":{
"original_bigg_ids":[
"cobn",
"cobn_c",
"cobya",
"cobya[c]",
"cobya_c"
]
},
"annotation":{
"BioCyc":"http://identifiers.org/biocyc/META:CPD-9049",
"CHEBI":"http://identifiers.org/chebi/CHEBI:58894",
"KEGG Compound":"http://identifiers.org/kegg.compound/C05773",
"MetaNetX (MNX) Chemical":"http://identifiers.org/metanetx.chemical/MNXM92210"
}
},
{
"id":"acg5sa_c",
"name":"N-Acetyl-L-glutamate 5-semialdehyde",
"compartment":"",
"charge":-1,
"formula":"C7H10NO4",
"notes":{
"original_bigg_ids":[
"acg5sa",
"acg5sa[c]",
"acg5sa_c"
]
},
"annotation":{
"BioCyc":"http://identifiers.org/biocyc/META:CPD-469",
"CHEBI":"http://identifiers.org/chebi/CHEBI:7152",
"Human Metabolome Database":"http://identifiers.org/hmdb/HMDB06488",
"KEGG Compound":"http://identifiers.org/kegg.compound/C01250",
"MetaNetX (MNX) Chemical":"http://identifiers.org/metanetx.chemical/MNXM1062",
"SEED Compound":"http://identifiers.org/seed.compound/cpd00918"
}
},
{
"id":"g6p_A_c",
"name":"Alpha-D-glucose 6 phosphate",
"compartment":"",
"formula":"C6H11O9P",
"notes":{
"original_bigg_ids":[
"g6p_A",
"g6p_DASH_A_c"
]
},
"annotation":{
"BioCyc":"http://identifiers.org/biocyc/META:ALPHA-GLC-6-P",
"CHEBI":"http://identifiers.org/chebi/CHEBI:58225",
"KEGG Compound":"http://identifiers.org/kegg.compound/C00668",
"MetaNetX (MNX) Chemical":"http://identifiers.org/metanetx.chemical/MNXM215",
"SEED Compound":"http://identifiers.org/seed.compound/cpd19006"
}
},
{
"id":"nad_c",
"name":"Nicotinamide adenine dinucleotide",
"compartment":"",
"charge":-1,
"formula":"C21H26N7O14P2",
"notes":{
"original_bigg_ids":[
"nad",
"nad[c]",
"nad_c"
]
},
"annotation":{
"BioCyc":"http://identifiers.org/biocyc/META:NAD",
"CHEBI":"http://identifiers.org/chebi/CHEBI:7422",
"KEGG Compound":"http://identifiers.org/kegg.compound/C00003",
"KEGG Drug":"http://identifiers.org/kegg.drug/D00002",
"MetaNetX (MNX) Chemical":"http://identifiers.org/metanetx.chemical/MNXM8",
"Reactome":"http://www.reactome.org/content/detail/R-ALL-352330",
"SEED Compound":"http://identifiers.org/seed.compound/cpd00003"
}
},
{
"id":"h2_e",
"name":"Hydrogen",
"compartment":"",
"charge":0,
"formula":"H2",
"notes":{
"original_bigg_ids":[
"h2",
"h2[e]",
"h2_e"
]
},
"annotation":{
"BioCyc":"http://identifiers.org/biocyc/META:HYDROGEN-MOLECULE",
"CHEBI":"http://identifiers.org/chebi/CHEBI:5785",
"Human Metabolome Database":"http://identifiers.org/hmdb/HMDB01362",
"KEGG Compound":"http://identifiers.org/kegg.compound/C00282",
"MetaNetX (MNX) Chemical":"http://identifiers.org/metanetx.chemical/MNXM195",
"Reactome":"http://www.reactome.org/content/detail/R-ALL-113555",
"SEED Compound":"http://identifiers.org/seed.compound/cpd11640"
}
},
{
"id":"2dr1p_c",
"name":"2-Deoxy-D-ribose 1-phosphate",
"compartment":"",
"charge":-2,
"formula":"C5H9O7P",
"notes":{
"original_bigg_ids":[
"2dr1p",
"2dr1p[c]",
"2dr1p_c"
]
},
"annotation":{
"BioCyc":"http://identifiers.org/biocyc/META:DEOXY-D-RIBOSE-1-PHOSPHATE",
"CHEBI":"http://identifiers.org/chebi/CHEBI:58576",
"Human Metabolome Database":"http://identifiers.org/hmdb/HMDB01351",
"KEGG Compound":"http://identifiers.org/kegg.compound/C00672",
"MetaNetX (MNX) Chemical":"http://identifiers.org/metanetx.chemical/MNXM789",
"Reactome":"http://www.reactome.org/content/detail/R-ALL-112032",
"SEED Compound":"http://identifiers.org/seed.compound/cpd26845"
}
},
{
"id":"abg4_c",
"name":"4-aminobenzoate-glutamate",
"compartment":"c",
"charge":0,
"formula":"C12H11N2O5"
},
{
"id":"dutp_c",
"name":"DUTP C9H11N2O14P3",
"compartment":"",
"charge":-4,
"formula":"C9H11N2O14P3",
"notes":{
"original_bigg_ids":[
"dutp",
"dutp[c]",
"dutp_c"
]
},
"annotation":{
"BioCyc":"http://identifiers.org/biocyc/META:DUTP",
"CHEBI":"http://identifiers.org/chebi/CHEBI:61555",
"KEGG Compound":"http://identifiers.org/kegg.compound/C00460",
"MetaNetX (MNX) Chemical":"http://identifiers.org/metanetx.chemical/MNXM452",
"Reactome":"http://www.reactome.org/content/detail/R-ALL-500739",
"SEED Compound":"http://identifiers.org/seed.compound/cpd00358"
}
},
{
"id":"allphn_c",
"name":"Allophanate C2H3N2O3",
"compartment":"",
"charge":-1,
"formula":"C2H3N2O3",
"notes":{
"original_bigg_ids":[
"allphn",
"allphn_c"
]
},
"annotation":{
"BioCyc":"http://identifiers.org/biocyc/META:CPD-578",
"CHEBI":"http://identifiers.org/chebi/CHEBI:9889",
"KEGG Compound":"http://identifiers.org/kegg.compound/C01010",
"MetaNetX (MNX) Chemical":"http://identifiers.org/metanetx.chemical/MNXM1122",
"SEED Compound":"http://identifiers.org/seed.compound/cpd00742"
}
},
{
"id":"hxan_c",
"name":"Hypoxanthine",
"compartment":"",
"charge":0,
"formula":"C5H4N4O",
"notes":{
"original_bigg_ids":[
"hxan",
"hxan[c]",
"hxan_c"
]
},
"annotation":{
"BioCyc":"http://identifiers.org/biocyc/META:HYPOXANTHINE",
"CHEBI":"http://identifiers.org/chebi/CHEBI:5841",
"Human Metabolome Database":"http://identifiers.org/hmdb/HMDB00157",
"KEGG Compound":"http://identifiers.org/kegg.compound/C00262",
"MetaNetX (MNX) Chemical":"http://identifiers.org/metanetx.chemical/MNXM213",
"Reactome":"http://www.reactome.org/content/detail/R-ALL-113599",
"SEED Compound":"http://identifiers.org/seed.compound/cpd00226"
}
},
{
"id":"pro__L_c",
"name":"L-Proline",
"compartment":"",
"charge":0,
"formula":"C5H9NO2",
"notes":{
"original_bigg_ids":[
"pro-L[c]",
"pro_DASH_L_c",
"pro_L[c]",
"pro_L_c",
"pro__L",
"pro__L_c"
]
},
"annotation":{
"BioCyc":"http://identifiers.org/biocyc/META:PRO",
"CHEBI":"http://identifiers.org/chebi/CHEBI:6286",
"Human Metabolome Database":"http://identifiers.org/hmdb/HMDB00162",
"KEGG Compound":"http://identifiers.org/kegg.compound/C16435",
"KEGG Drug":"http://identifiers.org/kegg.drug/D00035",
"MetaNetX (MNX) Chemical":"http://identifiers.org/metanetx.chemical/MNXM114",
"Reactome":"http://www.reactome.org/content/detail/R-ALL-379717",
"SEED Compound":"http://identifiers.org/seed.compound/cpd15140"
}
},
{
"id":"phom_c",
"name":"O-Phospho-L-homoserine",
"compartment":"",
"charge":-2,
"formula":"C4H8NO6P",
"notes":{
"original_bigg_ids":[
"phom",
"phom[c]",
"phom_c"
]
},
"annotation":{
"BioCyc":"http://identifiers.org/biocyc/META:O-PHOSPHO-L-HOMOSERINE",
"CHEBI":"http://identifiers.org/chebi/CHEBI:7691",
"Human Metabolome Database":"http://identifiers.org/hmdb/HMDB62692",
"KEGG Compound":"http://identifiers.org/kegg.compound/C01102",
"MetaNetX (MNX) Chemical":"http://identifiers.org/metanetx.chemical/MNXM1334",
"SEED Compound":"http://identifiers.org/seed.compound/cpd00809"
}
},
{
"id":"ptcys_c",
"name":"N-Pantothenoylcysteine",
"compartment":"",
"formula":"C12H20N2O6S",
"notes":{
"original_bigg_ids":[
"4pcys",
"4pcys_c",
"ptcys",
"ptcys_c"
]
},
"annotation":{
"BioCyc":"http://identifiers.org/biocyc/META:CPD-46",
"CHEBI":"http://identifiers.org/chebi/CHEBI:7081",
"Human Metabolome Database":"http://identifiers.org/hmdb/HMDB06834",
"KEGG Compound":"http://identifiers.org/kegg.compound/C04079",
"MetaNetX (MNX) Chemical":"http://identifiers.org/metanetx.chemical/MNXM3059",
"SEED Compound":"http://identifiers.org/seed.compound/cpd24515"
}
},
{
"id":"acac_c",
"name":"Acetoacetate",
"compartment":"",
"charge":-1,
"formula":"C4H5O3",
"notes":{
"original_bigg_ids":[
"acac",
"acac[c]",
"acac_c"
]
},
"annotation":{
"BioCyc":"http://identifiers.org/biocyc/META:3-KETOBUTYRATE",
"CHEBI":"http://identifiers.org/chebi/CHEBI:40507",
"Human Metabolome Database":"http://identifiers.org/hmdb/HMDB00060",
"KEGG Compound":"http://identifiers.org/kegg.compound/C00164",
"LipidMaps":"http://identifiers.org/lipidmaps/LMFA01060003",
"MetaNetX (MNX) Chemical":"http://identifiers.org/metanetx.chemical/MNXM154",
"Reactome":"http://www.reactome.org/content/detail/R-ALL-73909",
"SEED Compound":"http://identifiers.org/seed.compound/cpd00142"
}
},
{
"id":"etha_c",
"name":"Ethanolamine",
"compartment":"",
"charge":1,
"formula":"C2H8NO",
"notes":{
"original_bigg_ids":[
"etha",
"etha[c]",
"etha_c"
]
},
"annotation":{
"BioCyc":"http://identifiers.org/biocyc/META:ETHANOL-AMINE",
"CHEBI":"http://identifiers.org/chebi/CHEBI:57603",
"Human Metabolome Database":"http://identifiers.org/hmdb/HMDB62693",
"KEGG Compound":"http://identifiers.org/kegg.compound/C00189",
"KEGG Drug":"http://identifiers.org/kegg.drug/D05074",
"MetaNetX (MNX) Chemical":"http://identifiers.org/metanetx.chemical/MNXM218",
"SEED Compound":"http://identifiers.org/seed.compound/cpd00162"
}
},
{
"id":"acald_c",
"name":"Acetaldehyde",
"compartment":"",
"charge":0,
"formula":"C2H4O",
"notes":{
"original_bigg_ids":[
"acald",
"acald[c]",
"acald_c"
]
},
"annotation":{
"BioCyc":"http://identifiers.org/biocyc/META:ACETALD",
"CHEBI":"http://identifiers.org/chebi/CHEBI:40533",
"Human Metabolome Database":"http://identifiers.org/hmdb/HMDB00990",
"KEGG Compound":"http://identifiers.org/kegg.compound/C00084",
"MetaNetX (MNX) Chemical":"http://identifiers.org/metanetx.chemical/MNXM75",
"Reactome":"http://www.reactome.org/content/detail/R-ALL-29510",
"SEED Compound":"http://identifiers.org/seed.compound/cpd00071"
}
},
{
"id":"hxan_e",
"name":"Hypoxanthine",
"compartment":"",
"charge":0,
"formula":"C5H4N4O",
"notes":{
"original_bigg_ids":[
"hxan",
"hxan[e]",
"hxan_e"
]
},
"annotation":{
"BioCyc":"http://identifiers.org/biocyc/META:HYPOXANTHINE",
"CHEBI":"http://identifiers.org/chebi/CHEBI:5841",
"Human Metabolome Database":"http://identifiers.org/hmdb/HMDB00157",
"KEGG Compound":"http://identifiers.org/kegg.compound/C00262",
"MetaNetX (MNX) Chemical":"http://identifiers.org/metanetx.chemical/MNXM213",
"Reactome":"http://www.reactome.org/content/detail/R-ALL-113599",
"SEED Compound":"http://identifiers.org/seed.compound/cpd00226"
}
},
{
"id":"2ameph_e",
"name":"2-Aminoethylphosphonate",
"compartment":"",
"charge":-1,
"formula":"C2H7N1O3P1",
"notes":{
"original_bigg_ids":[
"AEP",
"AEP_e"
]
},
"annotation":{
"BioCyc":"http://identifiers.org/biocyc/META:CPD-1106",
"CHEBI":"http://identifiers.org/chebi/CHEBI:57418",
"Human Metabolome Database":"http://identifiers.org/hmdb/HMDB11747",
"KEGG Compound":"http://identifiers.org/kegg.compound/C03557",
"MetaNetX (MNX) Chemical":"http://identifiers.org/metanetx.chemical/MNXM1692",
"SEED Compound":"http://identifiers.org/seed.compound/cpd02233"
}
},
{
"id":"ppgpp_c",
"name":"Guanosine 3',5'-bis(diphosphate)",
"compartment":"",
"charge":-6,
"formula":"C10H11N5O17P4",
"notes":{
"original_bigg_ids":[
"ppgpp",
"ppgpp_c"
]
},
"annotation":{
"BioCyc":"http://identifiers.org/biocyc/META:GUANOSINE-5DP-3DP",
"CHEBI":"http://identifiers.org/chebi/CHEBI:77828",
"Human Metabolome Database":"http://identifiers.org/hmdb/HMDB59638",
"KEGG Compound":"http://identifiers.org/kegg.compound/C01228",
"MetaNetX (MNX) Chemical":"http://identifiers.org/metanetx.chemical/MNXM1189",
"SEED Compound":"http://identifiers.org/seed.compound/cpd00905"
}
},
{
"id":"5aprbu_c",
"name":"5-Amino-6-(5'-phosphoribitylamino)uracil",
"compartment":"",
"charge":-2,
"formula":"C9H15N4O9P",
"notes":{
"original_bigg_ids":[
"5aprbu",
"5aprbu[c]",
"5aprbu_c",
"_5aprbu_c"
]
},
"annotation":{
"BioCyc":"http://identifiers.org/biocyc/META:CPD-1086",
"CHEBI":"http://identifiers.org/chebi/CHEBI:58421",
"Human Metabolome Database":"http://identifiers.org/hmdb/HMDB03841",
"KEGG Compound":"http://identifiers.org/kegg.compound/C04454",
"MetaNetX (MNX) Chemical":"http://identifiers.org/metanetx.chemical/MNXM1178",
"SEED Compound":"http://identifiers.org/seed.compound/cpd02720"
}
},
{
"id":"hmbil_c",
"name":"Hydroxymethylbilane",
"compartment":"",
"charge":-8,
"formula":"C40H38N4O17",
"notes":{
"original_bigg_ids":[
"hmbil",
"hmbil[c]",
"hmbil_c"
]
},
"annotation":{
"BioCyc":"http://identifiers.org/biocyc/META:HYDROXYMETHYLBILANE",
"CHEBI":"http://identifiers.org/chebi/CHEBI:5809",
"Human Metabolome Database":"http://identifiers.org/hmdb/HMDB01137",
"KEGG Compound":"http://identifiers.org/kegg.compound/C01024",
"MetaNetX (MNX) Chemical":"http://identifiers.org/metanetx.chemical/MNXM547",
"Reactome":"http://www.reactome.org/content/detail/R-ALL-189449",
"SEED Compound":"http://identifiers.org/seed.compound/cpd00755"
}
},
{
"id":"i4mzo_c",
"name":"4-imidazolone",
"compartment":"c",
"charge":0,
"formula":"C3H4N2O"
},
{
"id":"3psme_c",
"name":"5-O-(1-Carboxyvinyl)-3-phosphoshikimate",
"compartment":"",
"charge":-4,
"formula":"C10H9O10P",
"notes":{
"original_bigg_ids":[
"3psme",
"3psme[c]",
"3psme_c",
"_3psme_c"
]
},
"annotation":{
"BioCyc":"http://identifiers.org/biocyc/META:3-ENOLPYRUVYL-SHIKIMATE-5P",
"CHEBI":"http://identifiers.org/chebi/CHEBI:57701",
"KEGG Compound":"http://identifiers.org/kegg.compound/C01269",
"MetaNetX (MNX) Chemical":"http://identifiers.org/metanetx.chemical/MNXM1365",
"Reactome":"http://www.reactome.org/content/detail/R-ALL-964900",
"SEED Compound":"http://identifiers.org/seed.compound/cpd00932"
}
},
{
"id":"2me4p_c",
"name":"2-C-methyl-D-erythritol 4-phosphate",
"compartment":"",
"charge":-2,
"formula":"C5H11O7P",
"notes":{
"original_bigg_ids":[
"2me4p",
"2me4p[c]",
"2me4p_c",
"_2me4p_c"
]
},
"annotation":{
"BioCyc":"http://identifiers.org/biocyc/META:2-C-METHYL-D-ERYTHRITOL-4-PHOSPHATE",
"CHEBI":"http://identifiers.org/chebi/CHEBI:58262",
"KEGG Compound":"http://identifiers.org/kegg.compound/C11434",
"MetaNetX (MNX) Chemical":"http://identifiers.org/metanetx.chemical/MNXM1626",
"SEED Compound":"http://identifiers.org/seed.compound/cpd08286"
}
},
{
"id":"man6pglyc_e",
"name":"2-O-(6-phospho-alpha-D-mannosyl)-D-glycerate",
"compartment":"e",
"charge":0,
"formula":"C9H17O12P"
},
{
"id":"ival_e",
"name":"Isovalerate",
"compartment":"e",
"charge":0,
"formula":"C5H10O2"
},
{
"id":"5mta_c",
"name":"5-Methylthioadenosine",
"compartment":"",
"charge":0,
"formula":"C11H15N5O3S",
"notes":{
"original_bigg_ids":[
"5mta",
"5mta[c]",
"5mta_c",
"_5mta_c"
]
},
"annotation":{
"BioCyc":"http://identifiers.org/biocyc/META:5-METHYLTHIOADENOSINE",
"CHEBI":"http://identifiers.org/chebi/CHEBI:44181",
"Human Metabolome Database":"http://identifiers.org/hmdb/HMDB01173",
"KEGG Compound":"http://identifiers.org/kegg.compound/C00170",
"MetaNetX (MNX) Chemical":"http://identifiers.org/metanetx.chemical/MNXM150",
"Reactome":"http://www.reactome.org/content/detail/R-ALL-5279412",
"SEED Compound":"http://identifiers.org/seed.compound/cpd00147"
}
},
{
"id":"DNA_c",
"name":"deoxyribonucleic acid",
"compartment":"c"
},
{
"id":"phe__L_c",
"name":"L-Phenylalanine",
"compartment":"",
"charge":0,
"formula":"C9H11NO2",
"notes":{
"original_bigg_ids":[
"phe-L[c]",
"phe_DASH_L_c",
"phe_L[c]",
"phe_L_c",
"phe__L",
"phe__L_c"
]
},
"annotation":{
"BioCyc":"http://identifiers.org/biocyc/META:PHE",
"CHEBI":"http://identifiers.org/chebi/CHEBI:8089",
"Human Metabolome Database":"http://identifiers.org/hmdb/HMDB00612",
"KEGG Compound":"http://identifiers.org/kegg.compound/C02057",
"KEGG Drug":"http://identifiers.org/kegg.drug/D00021",
"MetaNetX (MNX) Chemical":"http://identifiers.org/metanetx.chemical/MNXM97",
"Reactome":"http://www.reactome.org/content/detail/R-ALL-379701",
"SEED Compound":"http://identifiers.org/seed.compound/cpd01400"
}
},
{
"id":"amp_c",
"name":"AMP C10H12N5O7P",
"compartment":"",
"charge":-2,
"formula":"C10H12N5O7P",
"notes":{
"original_bigg_ids":[
"amp",
"amp[c]",
"amp_c"
]
},
"annotation":{
"BioCyc":"http://identifiers.org/biocyc/META:AMP-GROUP",
"CHEBI":"http://identifiers.org/chebi/CHEBI:47222",
"KEGG Compound":"http://identifiers.org/kegg.compound/C00020",
"KEGG Drug":"http://identifiers.org/kegg.drug/D02769",
"MetaNetX (MNX) Chemical":"http://identifiers.org/metanetx.chemical/MNXM14",
"Reactome":"http://www.reactome.org/content/detail/R-ALL-76577",
"SEED Compound":"http://identifiers.org/seed.compound/cpd22272"
}
},
{
"id":"pphn_c",
"name":"Prephenate",
"compartment":"",
"charge":-2,
"formula":"C10H8O6",
"notes":{
"original_bigg_ids":[
"pphn",
"pphn[c]",
"pphn_c"
]
},
"annotation":{
"BioCyc":"http://identifiers.org/biocyc/META:PREPHENATE",
"CHEBI":"http://identifiers.org/chebi/CHEBI:84387",
"Human Metabolome Database":"http://identifiers.org/hmdb/HMDB12283",
"KEGG Compound":"http://identifiers.org/kegg.compound/C00254",
"MetaNetX (MNX) Chemical":"http://identifiers.org/metanetx.chemical/MNXM503",
"SEED Compound":"http://identifiers.org/seed.compound/cpd00219"
}
},
{
"id":"acgam_e",
"name":"N-Acetyl-D-glucosamine",
"compartment":"",
"charge":0,
"formula":"C8H15NO6",
"notes":{
"original_bigg_ids":[
"acgam",
"acgam[e]",
"acgam_e"
]
},
"annotation":{
"BioCyc":"http://identifiers.org/biocyc/META:N-acetyl-D-glucosamine",
"CHEBI":"http://identifiers.org/chebi/CHEBI:7123",
"Human Metabolome Database":"http://identifiers.org/hmdb/HMDB62641",
"KEGG Compound":"http://identifiers.org/kegg.compound/C00140",
"MetaNetX (MNX) Chemical":"http://identifiers.org/metanetx.chemical/MNXM143",
"Reactome":"http://www.reactome.org/content/detail/R-ALL-2162231",
"SEED Compound":"http://identifiers.org/seed.compound/cpd27608"
}
},
{
"id":"4abz_c",
"name":"4-Aminobenzoate",
"compartment":"",
"charge":-1,
"formula":"C7H6NO2",
"notes":{
"original_bigg_ids":[
"4abz",
"4abz[c]",
"4abz_c",
"_4abz_c"
]
},
"annotation":{
"BioCyc":"http://identifiers.org/biocyc/META:P-AMINO-BENZOATE",
"CHEBI":"http://identifiers.org/chebi/CHEBI:44778",
"KEGG Compound":"http://identifiers.org/kegg.compound/C00568",
"KEGG Drug":"http://identifiers.org/kegg.drug/D02456",
"MetaNetX (MNX) Chemical":"http://identifiers.org/metanetx.chemical/MNXM421",
"SEED Compound":"http://identifiers.org/seed.compound/cpd00443"
}
},
{
"id":"udcpp_c",
"name":"Undecaprenyl phosphate",
"compartment":"",
"charge":-2,
"formula":"C55H89O4P",
"notes":{
"original_bigg_ids":[
"udcpp",
"udcpp[c]",
"udcpp_c"
]
},
"annotation":{
"BioCyc":"http://identifiers.org/biocyc/META:UNDECAPRENYL-P",
"CHEBI":"http://identifiers.org/chebi/CHEBI:9864",
"KEGG Compound":"http://identifiers.org/kegg.compound/C00348",
"LipidMaps":"http://identifiers.org/lipidmaps/LMPR03020006",
"MetaNetX (MNX) Chemical":"http://identifiers.org/metanetx.chemical/MNXM251",
"SEED Compound":"http://identifiers.org/seed.compound/cpd00286"
}
},
{
"id":"r1p_c",
"name":"Alpha-D-Ribose 1-phosphate",
"compartment":"",
"charge":-2,
"formula":"C5H9O8P",
"notes":{
"original_bigg_ids":[
"r1p",
"r1p[c]",
"r1p_c"
]
},
"annotation":{
"BioCyc":"http://identifiers.org/biocyc/META:RIBOSE-1P",
"CHEBI":"http://identifiers.org/chebi/CHEBI:57720",
"Human Metabolome Database":"http://identifiers.org/hmdb/HMDB01489",
"KEGG Compound":"http://identifiers.org/kegg.compound/C00620",
"MetaNetX (MNX) Chemical":"http://identifiers.org/metanetx.chemical/MNXM295",
"Reactome":"http://www.reactome.org/content/detail/R-ALL-112016",
"SEED Compound":"http://identifiers.org/seed.compound/cpd00475"
}
},
{
"id":"mql8_c",
"name":"Menaquinol 8",
"compartment":"",
"charge":0,
"formula":"C51H74O2",
"notes":{
"original_bigg_ids":[
"mql8",
"mql8[c]",
"mql8_c"
]
},
"annotation":{
"BioCyc":"http://identifiers.org/biocyc/META:REDUCED-MENAQUINONE",
"CHEBI":"http://identifiers.org/chebi/CHEBI:61684",
"MetaNetX (MNX) Chemical":"http://identifiers.org/metanetx.chemical/MNXM223",
"SEED Compound":"http://identifiers.org/seed.compound/cpd15499"
}
},
{
"id":"xan_c",
"name":"Xanthine",
"compartment":"",
"charge":0,
"formula":"C5H4N4O2",
"notes":{
"original_bigg_ids":[
"xan",
"xan[c]",
"xan_c"
]
},
"annotation":{
"BioCyc":"http://identifiers.org/biocyc/META:XANTHINE",
"CHEBI":"http://identifiers.org/chebi/CHEBI:48517",
"Human Metabolome Database":"http://identifiers.org/hmdb/HMDB00292",
"KEGG Compound":"http://identifiers.org/kegg.compound/C00385",
"MetaNetX (MNX) Chemical":"http://identifiers.org/metanetx.chemical/MNXM174",
"Reactome":"http://www.reactome.org/content/detail/R-ALL-30064",
"SEED Compound":"http://identifiers.org/seed.compound/cpd00309"
}
},
{
"id":"pro__D_c",
"name":"D-Proline",
"compartment":"",
"charge":0,
"formula":"C5H9NO2",
"notes":{
"original_bigg_ids":[
"pro_DASH_D_c",
"pro_D[c]",
"pro__D",
"pro__D_c"
]
},
"annotation":{
"MetaNetX (MNX) Chemical":"http://identifiers.org/metanetx.chemical/MNXM162989"
}
},
{
"id":"btal_c",
"name":"Butanal C4H8O",
"compartment":"",
"charge":0,
"formula":"C4H8O",
"notes":{
"original_bigg_ids":[
"btal",
"btal[c]",
"btal_c"
]
},
"annotation":{
"BioCyc":"http://identifiers.org/biocyc/META:BUTANAL",
"CHEBI":"http://identifiers.org/chebi/CHEBI:3233",
"Human Metabolome Database":"http://identifiers.org/hmdb/HMDB03543",
"KEGG Compound":"http://identifiers.org/kegg.compound/C01412",
"MetaNetX (MNX) Chemical":"http://identifiers.org/metanetx.chemical/MNXM1017",
"SEED Compound":"http://identifiers.org/seed.compound/cpd01011"
}
},
{
"id":"pnto__R_e",
"name":"(R)-Pantothenate",
"compartment":"",
"charge":-1,
"formula":"C9H16NO5",
"notes":{
"original_bigg_ids":[
"pnto_DASH_R_e",
"pnto_R[e]",
"pnto_R_e",
"pnto__R",
"pnto__R_e"
]
},
"annotation":{
"BioCyc":"http://identifiers.org/biocyc/META:PANTOTHENATE",
"CHEBI":"http://identifiers.org/chebi/CHEBI:7916",
"Human Metabolome Database":"http://identifiers.org/hmdb/HMDB62717",
"KEGG Compound":"http://identifiers.org/kegg.compound/C00864",
"KEGG Drug":"http://identifiers.org/kegg.drug/D07413",
"MetaNetX (MNX) Chemical":"http://identifiers.org/metanetx.chemical/MNXM364",
"Reactome":"http://www.reactome.org/content/detail/R-ALL-199192",
"SEED Compound":"http://identifiers.org/seed.compound/cpd00644"
}
},
{
"id":"gal_bD_c",
"name":"Beta D-Galactose",
"compartment":"",
"formula":"C6H12O6",
"notes":{
"original_bigg_ids":[
"gal_bD",
"gal_bD[c]"
]
},
"annotation":{
"BioCyc":"http://identifiers.org/biocyc/META:GALACTOSE",
"CHEBI":"http://identifiers.org/chebi/CHEBI:42889",
"Human Metabolome Database":"http://identifiers.org/hmdb/HMDB03449",
"KEGG Compound":"http://identifiers.org/kegg.compound/C00962",
"MetaNetX (MNX) Chemical":"http://identifiers.org/metanetx.chemical/MNXM112",
"SEED Compound":"http://identifiers.org/seed.compound/cpd00709"
}
},
{
"id":"dap24_c",
"name":"(2R,4S)-2,4-diaminopentanoate",
"compartment":"c",
"charge":0,
"formula":"C5H12N2O2"
},
{
"id":"codscl5b_c",
"name":"Cobalt-precorrin-5b",
"compartment":"",
"charge":-7,
"formula":"C43H43CoN4O16",
"notes":{
"original_bigg_ids":[
"codscl5b",
"codscl5b_c"
]
},
"annotation":{
"BioCyc":"http://identifiers.org/biocyc/META:CPD-9047",
"CHEBI":"http://identifiers.org/chebi/CHEBI:60063",
"KEGG Compound":"http://identifiers.org/kegg.compound/C16243",
"MetaNetX (MNX) Chemical":"http://identifiers.org/metanetx.chemical/MNXM47439",
"SEED Compound":"http://identifiers.org/seed.compound/cpd14960"
}
},
{
"id":"13dpg_c",
"name":"3-Phospho-D-glyceroyl phosphate",
"compartment":"",
"charge":-4,
"formula":"C3H4O10P2",
"notes":{
"original_bigg_ids":[
"13dpg",
"13dpg[c]",
"13dpg_c",
"_13dpg_c"
]
},
"annotation":{
"BioCyc":"http://identifiers.org/biocyc/META:DPG",
"CHEBI":"http://identifiers.org/chebi/CHEBI:57604",
"Human Metabolome Database":"http://identifiers.org/hmdb/HMDB62758",
"KEGG Compound":"http://identifiers.org/kegg.compound/C00236",
"MetaNetX (MNX) Chemical":"http://identifiers.org/metanetx.chemical/MNXM261",
"Reactome":"http://www.reactome.org/content/detail/R-ALL-29800",
"SEED Compound":"http://identifiers.org/seed.compound/cpd00203"
}
},
{
"id":"na1_e",
"name":"Sodium",
"compartment":"",
"charge":1,
"formula":"Na",
"notes":{
"original_bigg_ids":[
"na1",
"na1[e]",
"na1_e"
]
},
"annotation":{
"BioCyc":"http://identifiers.org/biocyc/META:NaF",
"CHEBI":"http://identifiers.org/chebi/CHEBI:9175",
"Human Metabolome Database":"http://identifiers.org/hmdb/HMDB00588",
"KEGG Compound":"http://identifiers.org/kegg.compound/C14042",
"KEGG Drug":"http://identifiers.org/kegg.drug/D04874",
"MetaNetX (MNX) Chemical":"http://identifiers.org/metanetx.chemical/MNXM27",
"Reactome":"http://www.reactome.org/content/detail/R-ALL-83910",
"SEED Compound":"http://identifiers.org/seed.compound/cpd00971"
}
},
{
"id":"gdpmann_c",
"name":"GDP-D-mannose",
"compartment":"",
"charge":-2,
"formula":"C16H23N5O16P2",
"notes":{
"original_bigg_ids":[
"gdpmann",
"gdpmann[c]",
"gdpmann_c"
]
},
"annotation":{
"BioCyc":"http://identifiers.org/biocyc/META:GDP-MANNOSE",
"CHEBI":"http://identifiers.org/chebi/CHEBI:84881",
"Human Metabolome Database":"http://identifiers.org/hmdb/HMDB62759",
"KEGG Compound":"http://identifiers.org/kegg.compound/G10614",
"MetaNetX (MNX) Chemical":"http://identifiers.org/metanetx.chemical/MNXM82",
"SEED Compound":"http://identifiers.org/seed.compound/cpd00083"
}
},
{
"id":"elecacceptoxi_c",
"name":"oxidized electron acceptor",
"compartment":"c"
},
{
"id":"mal__L_e",
"name":"L-Malate",
"compartment":"",
"charge":-2,
"formula":"C4H4O5",
"notes":{
"original_bigg_ids":[
"mal_DASH_L_e",
"mal_L[e]",
"mal_L_e",
"mal__L",
"mal__L_e"
]
},
"annotation":{
"BioCyc":"http://identifiers.org/biocyc/META:MAL",
"CHEBI":"http://identifiers.org/chebi/CHEBI:423",
"Human Metabolome Database":"http://identifiers.org/hmdb/HMDB00156",
"KEGG Compound":"http://identifiers.org/kegg.compound/C00149",
"MetaNetX (MNX) Chemical":"http://identifiers.org/metanetx.chemical/MNXM98",
"Reactome":"http://www.reactome.org/content/detail/R-ALL-198498",
"SEED Compound":"http://identifiers.org/seed.compound/cpd00130"
}
},
{
"id":"lpro_c",
"name":"Lipoylprotein S2X",
"compartment":"",
"formula":"S2X",
"notes":{
"original_bigg_ids":[
"lpro",
"lpro[c]",
"lpro_c"
]
},
"annotation":{
"CHEBI":"http://identifiers.org/chebi/CHEBI:6500",
"KEGG Compound":"http://identifiers.org/kegg.compound/C02051",
"MetaNetX (MNX) Chemical":"http://identifiers.org/metanetx.chemical/MNXM998",
"SEED Compound":"http://identifiers.org/seed.compound/cpd27417"
}
},
{
"id":"1btol_c",
"name":"1-Butanol",
"compartment":"",
"formula":"C4H10O",
"notes":{
"original_bigg_ids":[
"1btol",
"1btol_c"
]
},
"annotation":{
"BioCyc":"http://identifiers.org/biocyc/META:BUTANOL",
"CHEBI":"http://identifiers.org/chebi/CHEBI:612",
"Human Metabolome Database":"http://identifiers.org/hmdb/HMDB04327",
"KEGG Compound":"http://identifiers.org/kegg.compound/C06142",
"KEGG Drug":"http://identifiers.org/kegg.drug/D03200",
"LipidMaps":"http://identifiers.org/lipidmaps/LMFA05000109",
"MetaNetX (MNX) Chemical":"http://identifiers.org/metanetx.chemical/MNXM3230",
"SEED Compound":"http://identifiers.org/seed.compound/cpd03662"
}
},
{
"id":"4adcho_c",
"name":"4-amino-4-deoxychorismate",
"compartment":"",
"charge":-1,
"formula":"C10H10NO5",
"notes":{
"original_bigg_ids":[
"4adcho",
"4adcho[c]",
"4adcho_c",
"_4adcho_c"
]
},
"annotation":{
"BioCyc":"http://identifiers.org/biocyc/META:4-AMINO-4-DEOXYCHORISMATE",
"CHEBI":"http://identifiers.org/chebi/CHEBI:58406",
"KEGG Compound":"http://identifiers.org/kegg.compound/C11355",
"MetaNetX (MNX) Chemical":"http://identifiers.org/metanetx.chemical/MNXM1458",
"SEED Compound":"http://identifiers.org/seed.compound/cpd08210"
}
},
{
"id":"tgt_e",
"name":"tagatose",
"compartment":"e",
"charge":0,
"formula":"C6H12O6"
},
{
"id":"acon_C_c",
"name":"Cis-Aconitate",
"compartment":"",
"charge":-3,
"formula":"C6H3O6",
"notes":{
"original_bigg_ids":[
"acon-C[c]",
"acon_C",
"acon_C_c",
"acon_DASH_C_c",
"acon__C_c"
]
},
"annotation":{
"BioCyc":"http://identifiers.org/biocyc/META:CIS-ACONITATE",
"CHEBI":"http://identifiers.org/chebi/CHEBI:32805",
"Human Metabolome Database":"http://identifiers.org/hmdb/HMDB00461",
"KEGG Compound":"http://identifiers.org/kegg.compound/C00417",
"MetaNetX (MNX) Chemical":"http://identifiers.org/metanetx.chemical/MNXM813",
"SEED Compound":"http://identifiers.org/seed.compound/cpd00331"
}
},
{
"id":"h2o_c",
"name":"H2O H2O",
"compartment":"",
"charge":0,
"formula":"H2O",
"notes":{
"original_bigg_ids":[
"h2o",
"h2o[c]",
"h2o_c"
]
},
"annotation":{
"BioCyc":"http://identifiers.org/biocyc/META:WATER",
"CHEBI":"http://identifiers.org/chebi/CHEBI:5594",
"Human Metabolome Database":"http://identifiers.org/hmdb/HMDB02111",
"KEGG Compound":"http://identifiers.org/kegg.compound/C18714",
"KEGG Drug":"http://identifiers.org/kegg.drug/D06322",
"MetaNetX (MNX) Chemical":"http://identifiers.org/metanetx.chemical/MNXM2",
"Reactome":"http://www.reactome.org/content/detail/R-ALL-8851517",
"SEED Compound":"http://identifiers.org/seed.compound/cpd27222"
}
},
{
"id":"glyald_c",
"name":"D-Glyceraldehyde",
"compartment":"",
"charge":0,
"formula":"C3H6O3",
"notes":{
"original_bigg_ids":[
"glyald",
"glyald[c]",
"glyald_c"
]
},
"annotation":{
"BioCyc":"http://identifiers.org/biocyc/META:GLYCERALD",
"CHEBI":"http://identifiers.org/chebi/CHEBI:4186",
"KEGG Compound":"http://identifiers.org/kegg.compound/C00577",
"MetaNetX (MNX) Chemical":"http://identifiers.org/metanetx.chemical/MNXM435",
"Reactome":"http://www.reactome.org/content/detail/R-ALL-30393",
"SEED Compound":"http://identifiers.org/seed.compound/cpd00448"
}
},
{
"id":"icit_c",
"name":"Isocitrate",
"compartment":"",
"charge":-3,
"formula":"C6H5O7",
"notes":{
"original_bigg_ids":[
"icit",
"icit[c]",
"icit_c"
]
},
"annotation":{
"CHEBI":"http://identifiers.org/chebi/CHEBI:5998",
"Human Metabolome Database":"http://identifiers.org/hmdb/HMDB00193",
"KEGG Compound":"http://identifiers.org/kegg.compound/C00311",
"MetaNetX (MNX) Chemical":"http://identifiers.org/metanetx.chemical/MNXM89661",
"SEED Compound":"http://identifiers.org/seed.compound/cpd00260"
}
},
{
"id":"ch4s_c",
"name":"Methanethiol CH4S",
"compartment":"",
"charge":0,
"formula":"CH4S",
"notes":{
"original_bigg_ids":[
"ch4s",
"ch4s[c]",
"ch4s_c"
]
},
"annotation":{
"BioCyc":"http://identifiers.org/biocyc/META:CPD-7671",
"CHEBI":"http://identifiers.org/chebi/CHEBI:6814",
"Human Metabolome Database":"http://identifiers.org/hmdb/HMDB03227",
"KEGG Compound":"http://identifiers.org/kegg.compound/C00409",
"MetaNetX (MNX) Chemical":"http://identifiers.org/metanetx.chemical/MNXM652",
"SEED Compound":"http://identifiers.org/seed.compound/cpd00324"
}
},
{
"id":"f6p_c",
"name":"D-Fructose 6-phosphate",
"compartment":"",
"charge":-2,
"formula":"C6H11O9P",
"notes":{
"original_bigg_ids":[
"f6p",
"f6p[c]",
"f6p_c"
]
},
"annotation":{
"BioCyc":"http://identifiers.org/biocyc/META:FRUCTOSE-6P",
"CHEBI":"http://identifiers.org/chebi/CHEBI:57634",
"Human Metabolome Database":"http://identifiers.org/hmdb/HMDB03971",
"KEGG Compound":"http://identifiers.org/kegg.compound/C05345",
"MetaNetX (MNX) Chemical":"http://identifiers.org/metanetx.chemical/MNXM89621",
"SEED Compound":"http://identifiers.org/seed.compound/cpd19035"
}
},
{
"id":"his__L_c",
"name":"L-Histidine",
"compartment":"",
"charge":0,
"formula":"C6H9N3O2",
"notes":{
"original_bigg_ids":[
"his-L[c]",
"his_DASH_L_c",
"his_L[c]",
"his_L_c",
"his__L",
"his__L_c"
]
},
"annotation":{
"BioCyc":"http://identifiers.org/biocyc/META:HIS",
"CHEBI":"http://identifiers.org/chebi/CHEBI:6240",
"Human Metabolome Database":"http://identifiers.org/hmdb/HMDB03412",
"KEGG Compound":"http://identifiers.org/kegg.compound/C00768",
"KEGG Drug":"http://identifiers.org/kegg.drug/D00032",
"MetaNetX (MNX) Chemical":"http://identifiers.org/metanetx.chemical/MNXM134",
"Reactome":"http://www.reactome.org/content/detail/R-ALL-379695",
"SEED Compound":"http://identifiers.org/seed.compound/cpd00572"
}
},
{
"id":"lys__L_c",
"name":"L-Lysine",
"compartment":"",
"charge":1,
"formula":"C6H15N2O2",
"notes":{
"original_bigg_ids":[
"lys-L[c]",
"lys_DASH_L_c",
"lys_L[c]",
"lys_L_c",
"lys__L",
"lys__L_c"
]
},
"annotation":{
"BioCyc":"http://identifiers.org/biocyc/META:LYS",
"CHEBI":"http://identifiers.org/chebi/CHEBI:6264",
"Human Metabolome Database":"http://identifiers.org/hmdb/HMDB62809",
"KEGG Compound":"http://identifiers.org/kegg.compound/C16440",
"KEGG Drug":"http://identifiers.org/kegg.drug/D02304",
"MetaNetX (MNX) Chemical":"http://identifiers.org/metanetx.chemical/MNXM78",
"Reactome":"http://www.reactome.org/content/detail/R-ALL-351991",
"SEED Compound":"http://identifiers.org/seed.compound/cpd19182"
}
},
{
"id":"dhor__S_c",
"name":"(S)-Dihydroorotate",
"compartment":"",
"charge":-1,
"formula":"C5H5N2O4",
"notes":{
"original_bigg_ids":[
"dhor-S[c]",
"dhor_DASH_S_c",
"dhor_S[c]",
"dhor_S_c",
"dhor__S",
"dhor__S_c"
]
},
"annotation":{
"BioCyc":"http://identifiers.org/biocyc/META:DI-H-OROTATE",
"CHEBI":"http://identifiers.org/chebi/CHEBI:42132",
"Human Metabolome Database":"http://identifiers.org/hmdb/HMDB03349",
"KEGG Compound":"http://identifiers.org/kegg.compound/C00337",
"MetaNetX (MNX) Chemical":"http://identifiers.org/metanetx.chemical/MNXM252",
"Reactome":"http://www.reactome.org/content/detail/R-ALL-76630",
"SEED Compound":"http://identifiers.org/seed.compound/cpd00282"
}
},
{
"id":"gal1p_c",
"name":"Alpha-D-Galactose 1-phosphate",
"compartment":"",
"charge":-2,
"formula":"C6H11O9P",
"notes":{
"original_bigg_ids":[
"gal1p",
"gal1p[c]",
"gal1p_c"
]
},
"annotation":{
"BioCyc":"http://identifiers.org/biocyc/META:GALACTOSE-1P",
"CHEBI":"http://identifiers.org/chebi/CHEBI:58336",
"Human Metabolome Database":"http://identifiers.org/hmdb/HMDB03359",
"KEGG Compound":"http://identifiers.org/kegg.compound/C00446",
"MetaNetX (MNX) Chemical":"http://identifiers.org/metanetx.chemical/MNXM336",
"Reactome":"http://www.reactome.org/content/detail/R-ALL-30170",
"SEED Compound":"http://identifiers.org/seed.compound/cpd19025"
}
},
{
"id":"dhf_c",
"name":"7,8-Dihydrofolate",
"compartment":"",
"charge":-2,
"formula":"C19H19N7O6",
"notes":{
"original_bigg_ids":[
"dhf",
"dhf[c]",
"dhf_c"
]
},
"annotation":{
"BioCyc":"http://identifiers.org/biocyc/META:DIHYDROFOLATE",
"CHEBI":"http://identifiers.org/chebi/CHEBI:57451",
"Human Metabolome Database":"http://identifiers.org/hmdb/HMDB01056",
"KEGG Compound":"http://identifiers.org/kegg.compound/C00415",
"MetaNetX (MNX) Chemical":"http://identifiers.org/metanetx.chemical/MNXM281",
"Reactome":"http://www.reactome.org/content/detail/R-ALL-73604",
"SEED Compound":"http://identifiers.org/seed.compound/cpd00330"
}
},
{
"id":"hmgcoa_c",
"name":"Hydroxymethylglutaryl CoA C27H39N7O20P3S",
"compartment":"",
"charge":-5,
"formula":"C27H39N7O20P3S",
"notes":{
"original_bigg_ids":[
"hmgcoa",
"hmgcoa[c]",
"hmgcoa_c"
]
},
"annotation":{
"CHEBI":"http://identifiers.org/chebi/CHEBI:11814",
"Human Metabolome Database":"http://identifiers.org/hmdb/HMDB01375",
"LipidMaps":"http://identifiers.org/lipidmaps/LMFA07050209",
"MetaNetX (MNX) Chemical":"http://identifiers.org/metanetx.chemical/MNXM36493"
}
},
{
"id":"ptrc_c",
"name":"Putrescine",
"compartment":"",
"charge":2,
"formula":"C4H14N2",
"notes":{
"original_bigg_ids":[
"ptrc",
"ptrc[c]",
"ptrc_c"
]
},
"annotation":{
"BioCyc":"http://identifiers.org/biocyc/META:PUTRESCINE",
"CHEBI":"http://identifiers.org/chebi/CHEBI:8650",
"Human Metabolome Database":"http://identifiers.org/hmdb/HMDB60243",
"KEGG Compound":"http://identifiers.org/kegg.compound/C00134",
"MetaNetX (MNX) Chemical":"http://identifiers.org/metanetx.chemical/MNXM118",
"Reactome":"http://www.reactome.org/content/detail/R-ALL-29610",
"SEED Compound":"http://identifiers.org/seed.compound/cpd12215"
}
},
{
"id":"achms_c",
"name":"O Acetyl L homoserine C6H11NO4",
"compartment":"",
"formula":"C6H11NO4",
"notes":{
"original_bigg_ids":[
"achms",
"achms[c]",
"achms_c"
]
},
"annotation":{
"BioCyc":"http://identifiers.org/biocyc/META:CPD-667",
"CHEBI":"http://identifiers.org/chebi/CHEBI:7667",
"KEGG Compound":"http://identifiers.org/kegg.compound/C01077",
"MetaNetX (MNX) Chemical":"http://identifiers.org/metanetx.chemical/MNXM699",
"SEED Compound":"http://identifiers.org/seed.compound/cpd00790"
}
},
{
"id":"mal__L_c",
"name":"L-Malate",
"compartment":"",
"charge":-2,
"formula":"C4H4O5",
"notes":{
"original_bigg_ids":[
"mal-L[c]",
"mal_DASH_L_c",
"mal_L[c]",
"mal_L_c",
"mal__L",
"mal__L_c"
]
},
"annotation":{
"BioCyc":"http://identifiers.org/biocyc/META:MAL",
"CHEBI":"http://identifiers.org/chebi/CHEBI:423",
"Human Metabolome Database":"http://identifiers.org/hmdb/HMDB00156",
"KEGG Compound":"http://identifiers.org/kegg.compound/C00149",
"MetaNetX (MNX) Chemical":"http://identifiers.org/metanetx.chemical/MNXM98",
"Reactome":"http://www.reactome.org/content/detail/R-ALL-198498",
"SEED Compound":"http://identifiers.org/seed.compound/cpd00130"
}
},
{
"id":"3hmbcoa_c",
"name":"(S)-3-Hydroxy-2-methylbutyryl-CoA",
"compartment":"",
"charge":-4,
"formula":"C26H40N7O18P3S",
"notes":{
"original_bigg_ids":[
"3hmbcoa",
"3hmbcoa_c"
]
},
"annotation":{
"BioCyc":"http://identifiers.org/biocyc/META:2-METHYL-3-HYDROXY-BUTYRYL-COA",
"CHEBI":"http://identifiers.org/chebi/CHEBI:57312",
"Human Metabolome Database":"http://identifiers.org/hmdb/HMDB02029",
"KEGG Compound":"http://identifiers.org/kegg.compound/C04405",
"LipidMaps":"http://identifiers.org/lipidmaps/LMFA07050188",
"MetaNetX (MNX) Chemical":"http://identifiers.org/metanetx.chemical/MNXM701",
"SEED Compound":"http://identifiers.org/seed.compound/cpd02691"
}
},
{
"id":"tsul_c",
"name":"Thiosulfate",
"compartment":"",
"charge":-2,
"formula":"O3S2",
"notes":{
"original_bigg_ids":[
"tsul",
"tsul[c]",
"tsul_c"
]
},
"annotation":{
"BioCyc":"http://identifiers.org/biocyc/META:S2O3",
"CHEBI":"http://identifiers.org/chebi/CHEBI:9569",
"Human Metabolome Database":"http://identifiers.org/hmdb/HMDB00257",
"KEGG Compound":"http://identifiers.org/kegg.compound/C05529",
"MetaNetX (MNX) Chemical":"http://identifiers.org/metanetx.chemical/MNXM323",
"Reactome":"http://www.reactome.org/content/detail/R-ALL-1614595",
"SEED Compound":"http://identifiers.org/seed.compound/cpd00268"
}
},
{
"id":"h_c",
"name":"H+",
"compartment":"",
"charge":1,
"formula":"H",
"notes":{
"original_bigg_ids":[
"h",
"h[c]",
"h_c"
]
},
"annotation":{
"BioCyc":"http://identifiers.org/biocyc/META:PROTON",
"CHEBI":"http://identifiers.org/chebi/CHEBI:5584",
"Human Metabolome Database":"http://identifiers.org/hmdb/HMDB59597",
"KEGG Compound":"http://identifiers.org/kegg.compound/C00080",
"MetaNetX (MNX) Chemical":"http://identifiers.org/metanetx.chemical/MNXM1",
"Reactome":"http://www.reactome.org/content/detail/R-ALL-74722",
"SEED Compound":"http://identifiers.org/seed.compound/cpd00067"
}
},
{
"id":"succoa_c",
"name":"Succinyl-CoA",
"compartment":"",
"charge":-5,
"formula":"C25H35N7O19P3S",
"notes":{
"original_bigg_ids":[
"succoa",
"succoa[c]",
"succoa_c"
]
},
"annotation":{
"BioCyc":"http://identifiers.org/biocyc/META:SUC-COA",
"CHEBI":"http://identifiers.org/chebi/CHEBI:9310",
"Human Metabolome Database":"http://identifiers.org/hmdb/HMDB01022",
"KEGG Compound":"http://identifiers.org/kegg.compound/C00091",
"LipidMaps":"http://identifiers.org/lipidmaps/LMFA07050370",
"MetaNetX (MNX) Chemical":"http://identifiers.org/metanetx.chemical/MNXM92",
"Reactome":"http://www.reactome.org/content/detail/R-ALL-70958",
"SEED Compound":"http://identifiers.org/seed.compound/cpd00078"
}
},
{
"id":"26dap__M_c",
"name":"Meso-2,6-Diaminoheptanedioate",
"compartment":"",
"charge":0,
"formula":"C7H14N2O4",
"notes":{
"original_bigg_ids":[
"26dap-M[c]",
"26dap_DASH_M_c",
"26dap_M[c]",
"26dap_M_c",
"26dap__M",
"26dap__M_c",
"_26dap_M_c"
]
},
"annotation":{
"BioCyc":"http://identifiers.org/biocyc/META:MESO-DIAMINOPIMELATE",
"CHEBI":"http://identifiers.org/chebi/CHEBI:57791",
"KEGG Compound":"http://identifiers.org/kegg.compound/C00680",
"MetaNetX (MNX) Chemical":"http://identifiers.org/metanetx.chemical/MNXM529",
"SEED Compound":"http://identifiers.org/seed.compound/cpd00516"
}
},
{
"id":"ametam_c",
"name":"S-Adenosylmethioninamine",
"compartment":"",
"charge":2,
"formula":"C14H24N6O3S",
"notes":{
"original_bigg_ids":[
"ametam",
"ametam[c]",
"ametam_c"
]
},
"annotation":{
"BioCyc":"http://identifiers.org/biocyc/META:S-ADENOSYLMETHIONINAMINE",
"CHEBI":"http://identifiers.org/chebi/CHEBI:8947",
"Human Metabolome Database":"http://identifiers.org/hmdb/HMDB00988",
"KEGG Compound":"http://identifiers.org/kegg.compound/C01137",
"MetaNetX (MNX) Chemical":"http://identifiers.org/metanetx.chemical/MNXM321",
"SEED Compound":"http://identifiers.org/seed.compound/cpd00837"
}
},
{
"id":"agm_c",
"name":"Agmatine",
"compartment":"",
"charge":2,
"formula":"C5H16N4",
"notes":{
"original_bigg_ids":[
"agm",
"agm[c]",
"agm_c"
]
},
"annotation":{
"BioCyc":"http://identifiers.org/biocyc/META:AGMATHINE",
"CHEBI":"http://identifiers.org/chebi/CHEBI:58145",
"Human Metabolome Database":"http://identifiers.org/hmdb/HMDB60259",
"KEGG Compound":"http://identifiers.org/kegg.compound/C00179",
"MetaNetX (MNX) Chemical":"http://identifiers.org/metanetx.chemical/MNXM328",
"Reactome":"http://www.reactome.org/content/detail/R-ALL-351164",
"SEED Compound":"http://identifiers.org/seed.compound/cpd00152"
}
},
{
"id":"zn2_e",
"name":"Zinc",
"compartment":"",
"charge":2,
"formula":"Zn",
"notes":{
"original_bigg_ids":[
"zn2",
"zn2[e]",
"zn2_e"
]
},
"annotation":{
"BioCyc":"http://identifiers.org/biocyc/META:ZN+2",
"CHEBI":"http://identifiers.org/chebi/CHEBI:49982",
"Human Metabolome Database":"http://identifiers.org/hmdb/HMDB01303",
"KEGG Compound":"http://identifiers.org/kegg.compound/C12570",
"KEGG Drug":"http://identifiers.org/kegg.drug/D01170",
"MetaNetX (MNX) Chemical":"http://identifiers.org/metanetx.chemical/MNXM149",
"Reactome":"http://www.reactome.org/content/detail/R-ALL-442320",
"SEED Compound":"http://identifiers.org/seed.compound/cpd00034"
}
},
{
"id":"mercppyr_c",
"name":"Mercaptopyruvate",
"compartment":"",
"charge":-1,
"formula":"C3H3O3S",
"notes":{
"original_bigg_ids":[
"mercppyr",
"mercppyr[c]",
"mercppyr_c"
]
},
"annotation":{
"BioCyc":"http://identifiers.org/biocyc/META:3-MERCAPTO-PYRUVATE",
"CHEBI":"http://identifiers.org/chebi/CHEBI:6767",
"Human Metabolome Database":"http://identifiers.org/hmdb/HMDB01368",
"KEGG Compound":"http://identifiers.org/kegg.compound/C00957",
"MetaNetX (MNX) Chemical":"http://identifiers.org/metanetx.chemical/MNXM1214",
"SEED Compound":"http://identifiers.org/seed.compound/cpd00706"
}
},
{
"id":"mevR_c",
"name":"(R)-mevalonate",
"compartment":"c",
"charge":0,
"formula":"C6H12O4"
},
{
"id":"ura_e",
"name":"Uracil",
"compartment":"",
"charge":0,
"formula":"C4H4N2O2",
"notes":{
"original_bigg_ids":[
"ura",
"ura[e]",
"ura_e"
]
},
"annotation":{
"BioCyc":"http://identifiers.org/biocyc/META:URACIL",
"CHEBI":"http://identifiers.org/chebi/CHEBI:9882",
"Human Metabolome Database":"http://identifiers.org/hmdb/HMDB00300",
"KEGG Compound":"http://identifiers.org/kegg.compound/C00106",
"KEGG Drug":"http://identifiers.org/kegg.drug/D09776",
"MetaNetX (MNX) Chemical":"http://identifiers.org/metanetx.chemical/MNXM158",
"Reactome":"http://www.reactome.org/content/detail/R-ALL-83962",
"SEED Compound":"http://identifiers.org/seed.compound/cpd00092"
}
},
{
"id":"uama_c",
"name":"UDP-N-acetylmuramoyl-L-alanine",
"compartment":"",
"charge":-3,
"formula":"C23H33N4O20P2",
"notes":{
"original_bigg_ids":[
"uama",
"uama[c]",
"uama_c"
]
},
"annotation":{
"BioCyc":"http://identifiers.org/biocyc/META:CPD0-1456",
"CHEBI":"http://identifiers.org/chebi/CHEBI:9830",
"KEGG Compound":"http://identifiers.org/kegg.compound/C01212",
"MetaNetX (MNX) Chemical":"http://identifiers.org/metanetx.chemical/MNXM1953",
"SEED Compound":"http://identifiers.org/seed.compound/cpd29609"
}
},
{
"id":"mg2_c",
"name":"Magnesium",
"compartment":"",
"charge":2,
"formula":"Mg",
"notes":{
"original_bigg_ids":[
"mg2",
"mg2[c]",
"mg2_c"
]
},
"annotation":{
"BioCyc":"http://identifiers.org/biocyc/META:MG+2",
"CHEBI":"http://identifiers.org/chebi/CHEBI:6635",
"Human Metabolome Database":"http://identifiers.org/hmdb/HMDB00547",
"KEGG Compound":"http://identifiers.org/kegg.compound/C12567",
"KEGG Drug":"http://identifiers.org/kegg.drug/D01167",
"MetaNetX (MNX) Chemical":"http://identifiers.org/metanetx.chemical/MNXM653",
"Reactome":"http://www.reactome.org/content/detail/R-ALL-5336432",
"SEED Compound":"http://identifiers.org/seed.compound/cpd00254"
}
},
{
"id":"sbt6p_c",
"name":"D-Sorbitol 6-phosphate",
"compartment":"",
"charge":-2,
"formula":"C6H13O9P",
"notes":{
"original_bigg_ids":[
"sbt6p",
"sbt6p_c"
]
},
"annotation":{
"BioCyc":"http://identifiers.org/biocyc/META:D-SORBITOL-6-P",
"CHEBI":"http://identifiers.org/chebi/CHEBI:9202",
"Human Metabolome Database":"http://identifiers.org/hmdb/HMDB05831",
"KEGG Compound":"http://identifiers.org/kegg.compound/C01096",
"MetaNetX (MNX) Chemical":"http://identifiers.org/metanetx.chemical/MNXM393",
"SEED Compound":"http://identifiers.org/seed.compound/cpd00804"
}
},
{
"id":"ala_B_c",
"name":"Beta-Alanine",
"compartment":"",
"charge":0,
"formula":"C3H7NO2",
"notes":{
"original_bigg_ids":[
"ala-B[c]",
"ala_B",
"ala_B[c]",
"ala_B_c",
"ala_DASH_B_c",
"ala__B_c"
]
},
"annotation":{
"BioCyc":"http://identifiers.org/biocyc/META:B-ALANINE",
"CHEBI":"http://identifiers.org/chebi/CHEBI:63070",
"Human Metabolome Database":"http://identifiers.org/hmdb/HMDB00056",
"KEGG Compound":"http://identifiers.org/kegg.compound/C00099",
"KEGG Drug":"http://identifiers.org/kegg.drug/D07561",
"MetaNetX (MNX) Chemical":"http://identifiers.org/metanetx.chemical/MNXM144",
"Reactome":"http://www.reactome.org/content/detail/R-ALL-909777",
"SEED Compound":"http://identifiers.org/seed.compound/cpd00085"
}
},
{
"id":"ad_c",
"name":"Acetamide",
"compartment":"",
"formula":"C2H6NO",
"notes":{
"original_bigg_ids":[
"ad",
"ad_c"
]
},
"annotation":{
"BioCyc":"http://identifiers.org/biocyc/META:ACETAMIDE",
"CHEBI":"http://identifiers.org/chebi/CHEBI:49028",
"Human Metabolome Database":"http://identifiers.org/hmdb/HMDB31645",
"KEGG Compound":"http://identifiers.org/kegg.compound/C06244",
"MetaNetX (MNX) Chemical":"http://identifiers.org/metanetx.chemical/MNXM4428",
"SEED Compound":"http://identifiers.org/seed.compound/cpd03734"
}
},
{
"id":"ctncoa_c",
"name":"crotonyl-CoA",
"compartment":"c",
"charge":0,
"formula":"C25H40N7O17P3S"
},
{
"id":"thdp_c",
"name":"2,3,4,5-Tetrahydrodipicolinate",
"compartment":"",
"charge":-2,
"formula":"C7H7NO4",
"notes":{
"original_bigg_ids":[
"thdp",
"thdp[c]",
"thdp_c"
]
},
"annotation":{
"BioCyc":"http://identifiers.org/biocyc/META:DELTA1-PIPERIDEINE-2-6-DICARBOXYLATE",
"CHEBI":"http://identifiers.org/chebi/CHEBI:864",
"Human Metabolome Database":"http://identifiers.org/hmdb/HMDB12289",
"KEGG Compound":"http://identifiers.org/kegg.compound/C03972",
"MetaNetX (MNX) Chemical":"http://identifiers.org/metanetx.chemical/MNXM480",
"SEED Compound":"http://identifiers.org/seed.compound/cpd29199"
}
},
{
"id":"xtsn_c",
"name":"Xanthosine",
"compartment":"",
"charge":0,
"formula":"C10H12N4O6",
"notes":{
"original_bigg_ids":[
"xtsn",
"xtsn[c]",
"xtsn_c"
]
},
"annotation":{
"BioCyc":"http://identifiers.org/biocyc/META:XANTHOSINE",
"CHEBI":"http://identifiers.org/chebi/CHEBI:27327",
"Human Metabolome Database":"http://identifiers.org/hmdb/HMDB00299",
"KEGG Compound":"http://identifiers.org/kegg.compound/C01762",
"MetaNetX (MNX) Chemical":"http://identifiers.org/metanetx.chemical/MNXM687",
"SEED Compound":"http://identifiers.org/seed.compound/cpd01217"
}
},
{
"id":"dadp_c",
"name":"DADP C10H12N5O9P2",
"compartment":"",
"charge":-3,
"formula":"C10H12N5O9P2",
"notes":{
"original_bigg_ids":[
"dadp",
"dadp[c]",
"dadp_c"
]
},
"annotation":{
"BioCyc":"http://identifiers.org/biocyc/META:DADP",
"CHEBI":"http://identifiers.org/chebi/CHEBI:57667",
"Human Metabolome Database":"http://identifiers.org/hmdb/HMDB01508",
"KEGG Compound":"http://identifiers.org/kegg.compound/C00206",
"MetaNetX (MNX) Chemical":"http://identifiers.org/metanetx.chemical/MNXM374",
"Reactome":"http://www.reactome.org/content/detail/R-ALL-500087",
"SEED Compound":"http://identifiers.org/seed.compound/cpd00177"
}
},
{
"id":"btn_c",
"name":"Biotin",
"compartment":"",
"charge":-1,
"formula":"C10H15N2O3S",
"notes":{
"original_bigg_ids":[
"btn",
"btn[c]",
"btn_c"
]
},
"annotation":{
"BioCyc":"http://identifiers.org/biocyc/META:BIOTIN",
"CHEBI":"http://identifiers.org/chebi/CHEBI:57586",
"Human Metabolome Database":"http://identifiers.org/hmdb/HMDB00030",
"KEGG Compound":"http://identifiers.org/kegg.compound/C00120",
"KEGG Drug":"http://identifiers.org/kegg.drug/D00029",
"MetaNetX (MNX) Chemical":"http://identifiers.org/metanetx.chemical/MNXM304",
"Reactome":"http://www.reactome.org/content/detail/R-ALL-29582",
"SEED Compound":"http://identifiers.org/seed.compound/cpd00104"
}
},
{
"id":"escul_c",
"name":"esculin",
"compartment":"c",
"charge":0,
"formula":"C15H16O9"
},
{
"id":"ser__D_c",
"name":"D-Serine",
"compartment":"",
"charge":0,
"formula":"C3H7NO3",
"notes":{
"original_bigg_ids":[
"ser-D[c]",
"ser_DASH_D_c",
"ser_D[c]",
"ser_D_c",
"ser__D",
"ser__D_c"
]
},
"annotation":{
"BioCyc":"http://identifiers.org/biocyc/META:D-SERINE",
"CHEBI":"http://identifiers.org/chebi/CHEBI:4245",
"Human Metabolome Database":"http://identifiers.org/hmdb/HMDB03406",
"KEGG Compound":"http://identifiers.org/kegg.compound/C00740",
"MetaNetX (MNX) Chemical":"http://identifiers.org/metanetx.chemical/MNXM694",
"SEED Compound":"http://identifiers.org/seed.compound/cpd00550"
}
},
{
"id":"5prdmbz_c",
"name":"N1-(5-Phospho-alpha-D-ribosyl)-5,6-dimethylbenzimidazole",
"compartment":"",
"charge":-2,
"formula":"C14H17N2O7P",
"notes":{
"original_bigg_ids":[
"5prdmbz",
"5prdmbz[c]",
"5prdmbz_c",
"_5prdmbz_c"
]
},
"annotation":{
"BioCyc":"http://identifiers.org/biocyc/META:ALPHA-RIBAZOLE-5-P",
"CHEBI":"http://identifiers.org/chebi/CHEBI:7355",
"KEGG Compound":"http://identifiers.org/kegg.compound/C04778",
"MetaNetX (MNX) Chemical":"http://identifiers.org/metanetx.chemical/MNXM1224",
"SEED Compound":"http://identifiers.org/seed.compound/cpd02904"
}
},
{
"id":"adn_e",
"name":"Adenosine",
"compartment":"",
"charge":0,
"formula":"C10H13N5O4",
"notes":{
"original_bigg_ids":[
"adn",
"adn[e]",
"adn_e"
]
},
"annotation":{
"BioCyc":"http://identifiers.org/biocyc/META:ADENOSINE",
"CHEBI":"http://identifiers.org/chebi/CHEBI:40911",
"Human Metabolome Database":"http://identifiers.org/hmdb/HMDB04421",
"KEGG Compound":"http://identifiers.org/kegg.compound/C00212",
"KEGG Drug":"http://identifiers.org/kegg.drug/D00045",
"MetaNetX (MNX) Chemical":"http://identifiers.org/metanetx.chemical/MNXM212",
"Reactome":"http://www.reactome.org/content/detail/R-ALL-8857850",
"SEED Compound":"http://identifiers.org/seed.compound/cpd00182"
}
},
{
"id":"applp_c",
"name":"D-1-Aminopropan-2-ol O-phosphate",
"compartment":"",
"formula":"C3H9NO4P",
"notes":{
"original_bigg_ids":[
"applp",
"applp[c]",
"applp_c",
"appp",
"appp_c"
]
},
"annotation":{
"BioCyc":"http://identifiers.org/biocyc/META:R-1-AMINOPROPAN-2-YL-PHOSPHATE",
"CHEBI":"http://identifiers.org/chebi/CHEBI:58563",
"KEGG Compound":"http://identifiers.org/kegg.compound/C04122",
"MetaNetX (MNX) Chemical":"http://identifiers.org/metanetx.chemical/MNXM1697",
"SEED Compound":"http://identifiers.org/seed.compound/cpd02547"
}
},
{
"id":"dgo15lac_c",
"name":"D-glucono-1,5-lactone",
"compartment":"c",
"charge":0,
"formula":"C6H10O6"
},
{
"id":"glyc_c",
"name":"Glycerol",
"compartment":"",
"charge":0,
"formula":"C3H8O3",
"notes":{
"original_bigg_ids":[
"glyc",
"glyc[c]",
"glyc_c"
]
},
"annotation":{
"BioCyc":"http://identifiers.org/biocyc/META:GLYCEROL",
"CHEBI":"http://identifiers.org/chebi/CHEBI:5448",
"Human Metabolome Database":"http://identifiers.org/hmdb/HMDB00131",
"KEGG Compound":"http://identifiers.org/kegg.compound/C00116",
"KEGG Drug":"http://identifiers.org/kegg.drug/D00028",
"MetaNetX (MNX) Chemical":"http://identifiers.org/metanetx.chemical/MNXM89612",
"Reactome":"http://www.reactome.org/content/detail/R-ALL-76116",
"SEED Compound":"http://identifiers.org/seed.compound/cpd00100"
}
},
{
"id":"fru_B_c",
"name":"Beta-D-fructose",
"compartment":"",
"formula":"C6H12O6",
"notes":{
"original_bigg_ids":[
"fru_B",
"fru_DASH_B_c"
]
},
"annotation":{
"BioCyc":"http://identifiers.org/biocyc/META:BETA-D-FRUCTOSE",
"CHEBI":"http://identifiers.org/chebi/CHEBI:42560",
"Human Metabolome Database":"http://identifiers.org/hmdb/HMDB00660",
"KEGG Compound":"http://identifiers.org/kegg.compound/C02336",
"MetaNetX (MNX) Chemical":"http://identifiers.org/metanetx.chemical/MNXM1542",
"SEED Compound":"http://identifiers.org/seed.compound/cpd30321"
}
},
{
"id":"hicit_c",
"name":"homoisocitrate",
"compartment":"c",
"charge":0,
"formula":"C7H10O7"
},
{
"id":"s7p_c",
"name":"Sedoheptulose 7-phosphate",
"compartment":"",
"charge":-2,
"formula":"C7H13O10P",
"notes":{
"original_bigg_ids":[
"s7p",
"s7p[c]",
"s7p_c"
]
},
"annotation":{
"BioCyc":"http://identifiers.org/biocyc/META:D-SEDOHEPTULOSE-7-P",
"CHEBI":"http://identifiers.org/chebi/CHEBI:9083",
"Human Metabolome Database":"http://identifiers.org/hmdb/HMDB62754",
"KEGG Compound":"http://identifiers.org/kegg.compound/C05382",
"MetaNetX (MNX) Chemical":"http://identifiers.org/metanetx.chemical/MNXM271",
"Reactome":"http://www.reactome.org/content/detail/R-ALL-29882",
"SEED Compound":"http://identifiers.org/seed.compound/cpd00238"
}
},
{
"id":"pheme_c",
"name":"Protoheme C34H30FeN4O4",
"compartment":"",
"charge":-2,
"formula":"C34H30FeN4O4",
"notes":{
"original_bigg_ids":[
"pheme",
"pheme[c]",
"pheme_c"
]
},
"annotation":{
"BioCyc":"http://identifiers.org/biocyc/META:PROTOHEME",
"CHEBI":"http://identifiers.org/chebi/CHEBI:60344",
"KEGG Compound":"http://identifiers.org/kegg.compound/C00032",
"MetaNetX (MNX) Chemical":"http://identifiers.org/metanetx.chemical/MNXM249",
"Reactome":"http://www.reactome.org/content/detail/R-ALL-917877"
}
},
{
"id":"dcyt_c",
"name":"Deoxycytidine",
"compartment":"",
"charge":0,
"formula":"C9H13N3O4",
"notes":{
"original_bigg_ids":[
"dcyt",
"dcyt[c]",
"dcyt_c"
]
},
"annotation":{
"BioCyc":"http://identifiers.org/biocyc/META:DEOXYCYTIDINE",
"CHEBI":"http://identifiers.org/chebi/CHEBI:4407",
"Human Metabolome Database":"http://identifiers.org/hmdb/HMDB00014",
"KEGG Compound":"http://identifiers.org/kegg.compound/C00881",
"MetaNetX (MNX) Chemical":"http://identifiers.org/metanetx.chemical/MNXM704",
"Reactome":"http://www.reactome.org/content/detail/R-ALL-500829",
"SEED Compound":"http://identifiers.org/seed.compound/cpd00654"
}
},
{
"id":"2ippm_c",
"name":"2-Isopropylmaleate",
"compartment":"",
"charge":-2,
"formula":"C7H8O4",
"notes":{
"original_bigg_ids":[
"2ippm",
"2ippm[c]",
"2ippm_c",
"_2ippm_c"
]
},
"annotation":{
"BioCyc":"http://identifiers.org/biocyc/META:CPD-9451",
"CHEBI":"http://identifiers.org/chebi/CHEBI:58085",
"KEGG Compound":"http://identifiers.org/kegg.compound/C02631",
"MetaNetX (MNX) Chemical":"http://identifiers.org/metanetx.chemical/MNXM1706",
"SEED Compound":"http://identifiers.org/seed.compound/cpd01710"
}
},
{
"id":"3php_c",
"name":"3-Phosphohydroxypyruvate",
"compartment":"",
"charge":-3,
"formula":"C3H2O7P",
"notes":{
"original_bigg_ids":[
"3php",
"3php[c]",
"3php_c",
"_3php_c"
]
},
"annotation":{
"BioCyc":"http://identifiers.org/biocyc/META:3-P-HYDROXYPYRUVATE",
"CHEBI":"http://identifiers.org/chebi/CHEBI:30933",
"KEGG Compound":"http://identifiers.org/kegg.compound/C03232",
"MetaNetX (MNX) Chemical":"http://identifiers.org/metanetx.chemical/MNXM541",
"Reactome":"http://www.reactome.org/content/detail/R-ALL-977329",
"SEED Compound":"http://identifiers.org/seed.compound/cpd02069"
}
},
{
"id":"nh4_e",
"name":"Ammonium",
"compartment":"",
"charge":1,
"formula":"H4N",
"notes":{
"original_bigg_ids":[
"nh4",
"nh4[e]",
"nh4_e"
]
},
"annotation":{
"BioCyc":"http://identifiers.org/biocyc/META:AMMONIUM",
"CHEBI":"http://identifiers.org/chebi/CHEBI:7435",
"Human Metabolome Database":"http://identifiers.org/hmdb/HMDB41827",
"KEGG Compound":"http://identifiers.org/kegg.compound/C01342",
"KEGG Drug":"http://identifiers.org/kegg.drug/D02916",
"MetaNetX (MNX) Chemical":"http://identifiers.org/metanetx.chemical/MNXM15",
"Reactome":"http://www.reactome.org/content/detail/R-ALL-76230",
"SEED Compound":"http://identifiers.org/seed.compound/cpd19013"
}
},
{
"id":"biomass_c",
"name":"Biomass",
"compartment":"c"
},
{
"id":"fpram_c",
"name":"2-(Formamido)-N1-(5-phospho-D-ribosyl)acetamidine",
"compartment":"",
"charge":-1,
"formula":"C8H15N3O8P",
"notes":{
"original_bigg_ids":[
"fpram",
"fpram[c]",
"fpram_c"
]
},
"annotation":{
"CHEBI":"http://identifiers.org/chebi/CHEBI:971",
"Human Metabolome Database":"http://identifiers.org/hmdb/HMDB06211",
"MetaNetX (MNX) Chemical":"http://identifiers.org/metanetx.chemical/MNXM568",
"Reactome":"http://www.reactome.org/content/detail/R-ALL-111369"
}
},
{
"id":"h_e",
"name":"H+",
"compartment":"",
"charge":1,
"formula":"H",
"notes":{
"original_bigg_ids":[
"h",
"h[e]",
"h_e"
]
},
"annotation":{
"BioCyc":"http://identifiers.org/biocyc/META:PROTON",
"CHEBI":"http://identifiers.org/chebi/CHEBI:5584",
"Human Metabolome Database":"http://identifiers.org/hmdb/HMDB59597",
"KEGG Compound":"http://identifiers.org/kegg.compound/C00080",
"MetaNetX (MNX) Chemical":"http://identifiers.org/metanetx.chemical/MNXM1",
"Reactome":"http://www.reactome.org/content/detail/R-ALL-74722",
"SEED Compound":"http://identifiers.org/seed.compound/cpd00067"
}
},
{
"id":"rib__D_e",
"name":"D-Ribose",
"compartment":"",
"charge":0,
"formula":"C5H10O5",
"notes":{
"original_bigg_ids":[
"rib-D[e]",
"rib_DASH_D_e",
"rib_D[e]",
"rib_D_e",
"rib__D",
"rib__D_e"
]
},
"annotation":{
"BioCyc":"http://identifiers.org/biocyc/META:D-Ribopyranose",
"CHEBI":"http://identifiers.org/chebi/CHEBI:47013",
"Human Metabolome Database":"http://identifiers.org/hmdb/HMDB00283",
"KEGG Compound":"http://identifiers.org/kegg.compound/C21057",
"MetaNetX (MNX) Chemical":"http://identifiers.org/metanetx.chemical/MNXM242",
"SEED Compound":"http://identifiers.org/seed.compound/cpd00105"
}
},
{
"id":"c1yda_c",
"name":"cob(I)yrinate a,c-diamide",
"compartment":"c",
"charge":0,
"formula":"C45H61CoN6O12"
},
{
"id":"h23k5mt1pp_c",
"name":"2-hydroxy-3-keto-5-methylthio-1-phosphopentene",
"compartment":"c",
"charge":0,
"formula":"C6H11O6PS"
},
{
"id":"dcamp_c",
"name":"N6-(1,2-Dicarboxyethyl)-AMP",
"compartment":"",
"charge":-4,
"formula":"C14H14N5O11P",
"notes":{
"original_bigg_ids":[
"dcamp",
"dcamp[c]",
"dcamp_c"
]
},
"annotation":{
"BioCyc":"http://identifiers.org/biocyc/META:ADENYLOSUCC",
"CHEBI":"http://identifiers.org/chebi/CHEBI:7405",
"Human Metabolome Database":"http://identifiers.org/hmdb/HMDB59653",
"KEGG Compound":"http://identifiers.org/kegg.compound/C03794",
"MetaNetX (MNX) Chemical":"http://identifiers.org/metanetx.chemical/MNXM565",
"Reactome":"http://www.reactome.org/content/detail/R-ALL-35141",
"SEED Compound":"http://identifiers.org/seed.compound/cpd02375"
}
},
{
"id":"escut_c",
"name":"esculetin",
"compartment":"c",
"charge":0,
"formula":"C9H6O4"
},
{
"id":"dmbzid_c",
"name":"5,6-Dimethylbenzimidazole",
"compartment":"",
"charge":0,
"formula":"C9H10N2",
"notes":{
"original_bigg_ids":[
"dmbzid",
"dmbzid[c]",
"dmbzid_c"
]
},
"annotation":{
"BioCyc":"http://identifiers.org/biocyc/META:DIMETHYLBENZIMIDAZOLE",
"CHEBI":"http://identifiers.org/chebi/CHEBI:4620",
"Human Metabolome Database":"http://identifiers.org/hmdb/HMDB03701",
"KEGG Compound":"http://identifiers.org/kegg.compound/C03114",
"MetaNetX (MNX) Chemical":"http://identifiers.org/metanetx.chemical/MNXM1531",
"SEED Compound":"http://identifiers.org/seed.compound/cpd01997"
}
},
{
"id":"3c4mop_c",
"name":"3-Carboxy-4-methyl-2-oxopentanoate",
"compartment":"",
"charge":-2,
"formula":"C7H8O5",
"notes":{
"original_bigg_ids":[
"3c4mop",
"3c4mop[c]",
"3c4mop_c",
"_3c4mop_c"
]
},
"annotation":{
"BioCyc":"http://identifiers.org/biocyc/META:CPD-7100",
"CHEBI":"http://identifiers.org/chebi/CHEBI:19975",
"Human Metabolome Database":"http://identifiers.org/hmdb/HMDB12149",
"KEGG Compound":"http://identifiers.org/kegg.compound/C04236",
"MetaNetX (MNX) Chemical":"http://identifiers.org/metanetx.chemical/MNXM1602",
"SEED Compound":"http://identifiers.org/seed.compound/cpd02605"
}
},
{
"id":"coa_c",
"name":"Coenzyme A",
"compartment":"",
"charge":-4,
"formula":"C21H32N7O16P3S",
"notes":{
"original_bigg_ids":[
"coa",
"coa[c]",
"coa_c"
]
},
"annotation":{
"BioCyc":"http://identifiers.org/biocyc/META:COA-GROUP",
"CHEBI":"http://identifiers.org/chebi/CHEBI:741566",
"Human Metabolome Database":"http://identifiers.org/hmdb/HMDB01423",
"KEGG Compound":"http://identifiers.org/kegg.compound/C00010",
"MetaNetX (MNX) Chemical":"http://identifiers.org/metanetx.chemical/MNXM12",
"Reactome":"http://www.reactome.org/content/detail/R-ALL-8939024",
"SEED Compound":"http://identifiers.org/seed.compound/cpd22528"
}
},
{
"id":"fdxo_2_2_c",
"name":"Oxidized ferredoxin",
"compartment":"",
"formula":"Fe2S2X",
"notes":{
"original_bigg_ids":[
"fdxo_2_2",
"fdxo_DASH_2_2_c"
]
},
"annotation":{
"BioCyc":"http://identifiers.org/biocyc/META:Oxidized-ferredoxins",
"CHEBI":"http://identifiers.org/chebi/CHEBI:7836",
"KEGG Compound":"http://identifiers.org/kegg.compound/C00139",
"MetaNetX (MNX) Chemical":"http://identifiers.org/metanetx.chemical/MNXM178",
"SEED Compound":"http://identifiers.org/seed.compound/cpd11621"
}
},
{
"id":"25drapp_c",
"name":"2,5-Diamino-6-(ribosylamino)-4-(3H)-pyrimidinone 5'-phosphate",
"compartment":"",
"charge":-2,
"formula":"C9H14N5O8P",
"notes":{
"original_bigg_ids":[
"25drapp",
"25drapp_c",
"_25drapp_c"
]
},
"annotation":{
"BioCyc":"http://identifiers.org/biocyc/META:DIAMINO-OH-PHOSPHORIBOSYLAMINO-PYR",
"CHEBI":"http://identifiers.org/chebi/CHEBI:927",
"KEGG Compound":"http://identifiers.org/kegg.compound/C01304",
"MetaNetX (MNX) Chemical":"http://identifiers.org/metanetx.chemical/MNXM648",
"SEED Compound":"http://identifiers.org/seed.compound/cpd29703"
}
},
{
"id":"acbda_c",
"name":"adenosyl-cobyrinate a,c-diamide",
"compartment":"c",
"charge":1,
"formula":"C55H73CoN11O15"
},
{
"id":"asn__L_e",
"name":"L-Asparagine",
"compartment":"",
"charge":0,
"formula":"C4H8N2O3",
"notes":{
"original_bigg_ids":[
"asn-L[e]",
"asn_DASH_L_e",
"asn_L[e]",
"asn_L_e",
"asn__L",
"asn__L_e"
]
},
"annotation":{
"BioCyc":"http://identifiers.org/biocyc/META:ASN",
"CHEBI":"http://identifiers.org/chebi/CHEBI:6191",
"Human Metabolome Database":"http://identifiers.org/hmdb/HMDB00168",
"KEGG Compound":"http://identifiers.org/kegg.compound/C16438",
"MetaNetX (MNX) Chemical":"http://identifiers.org/metanetx.chemical/MNXM147",
"Reactome":"http://www.reactome.org/content/detail/R-ALL-379703",
"SEED Compound":"http://identifiers.org/seed.compound/cpd15142"
}
},
{
"id":"3dhq_c",
"name":"3-Dehydroquinate",
"compartment":"",
"charge":-1,
"formula":"C7H9O6",
"notes":{
"original_bigg_ids":[
"3dhq",
"3dhq[c]",
"3dhq_c",
"_3dhq_c"
]
},
"annotation":{
"BioCyc":"http://identifiers.org/biocyc/META:DEHYDROQUINATE",
"CHEBI":"http://identifiers.org/chebi/CHEBI:42078",
"Human Metabolome Database":"http://identifiers.org/hmdb/HMDB12710",
"KEGG Compound":"http://identifiers.org/kegg.compound/C00944",
"MetaNetX (MNX) Chemical":"http://identifiers.org/metanetx.chemical/MNXM478",
"Reactome":"http://www.reactome.org/content/detail/R-ALL-964921",
"SEED Compound":"http://identifiers.org/seed.compound/cpd00699"
}
},
{
"id":"mthgxl_c",
"name":"Methylglyoxal",
"compartment":"",
"charge":0,
"formula":"C3H4O2",
"notes":{
"original_bigg_ids":[
"mthgxl",
"mthgxl[c]",
"mthgxl_c"
]
},
"annotation":{
"BioCyc":"http://identifiers.org/biocyc/META:METHYL-GLYOXAL",
"CHEBI":"http://identifiers.org/chebi/CHEBI:6875",
"Human Metabolome Database":"http://identifiers.org/hmdb/HMDB01167",
"KEGG Compound":"http://identifiers.org/kegg.compound/C00546",
"MetaNetX (MNX) Chemical":"http://identifiers.org/metanetx.chemical/MNXM310",
"Reactome":"http://www.reactome.org/content/detail/R-ALL-5694074",
"SEED Compound":"http://identifiers.org/seed.compound/cpd22830"
}
},
{
"id":"pser__L_c",
"name":"O-Phospho-L-serine",
"compartment":"",
"charge":-2,
"formula":"C3H6NO6P",
"notes":{
"original_bigg_ids":[
"pser-L[c]",
"pser_DASH_L_c",
"pser_L[c]",
"pser_L_c",
"pser__L",
"pser__L_c"
]
},
"annotation":{
"BioCyc":"http://identifiers.org/biocyc/META:3-P-SERINE",
"CHEBI":"http://identifiers.org/chebi/CHEBI:7692",
"Human Metabolome Database":"http://identifiers.org/hmdb/HMDB00272",
"KEGG Compound":"http://identifiers.org/kegg.compound/C01005",
"MetaNetX (MNX) Chemical":"http://identifiers.org/metanetx.chemical/MNXM379",
"Reactome":"http://www.reactome.org/content/detail/R-ALL-936706",
"SEED Compound":"http://identifiers.org/seed.compound/cpd00738"
}
},
{
"id":"man1p_c",
"name":"D-Mannose 1-phosphate",
"compartment":"",
"charge":-2,
"formula":"C6H11O9P",
"notes":{
"original_bigg_ids":[
"man1p",
"man1p[c]",
"man1p_c"
]
},
"annotation":{
"BioCyc":"http://identifiers.org/biocyc/META:MANNOSE-1P",
"CHEBI":"http://identifiers.org/chebi/CHEBI:58409",
"Human Metabolome Database":"http://identifiers.org/hmdb/HMDB06330",
"KEGG Compound":"http://identifiers.org/kegg.compound/C00636",
"MetaNetX (MNX) Chemical":"http://identifiers.org/metanetx.chemical/MNXM721",
"Reactome":"http://www.reactome.org/content/detail/R-ALL-532531",
"SEED Compound":"http://identifiers.org/seed.compound/cpd00485"
}
},
{
"id":"sucr_e",
"name":"Sucrose C12H22O11",
"compartment":"",
"charge":0,
"formula":"C12H22O11",
"notes":{
"original_bigg_ids":[
"sucr",
"sucr[e]",
"sucr_e"
]
},
"annotation":{
"BioCyc":"http://identifiers.org/biocyc/META:SUCROSE",
"CHEBI":"http://identifiers.org/chebi/CHEBI:9314",
"Human Metabolome Database":"http://identifiers.org/hmdb/HMDB00258",
"KEGG Compound":"http://identifiers.org/kegg.compound/G00370",
"KEGG Drug":"http://identifiers.org/kegg.drug/D00025",
"MetaNetX (MNX) Chemical":"http://identifiers.org/metanetx.chemical/MNXM167",
"Reactome":"http://www.reactome.org/content/detail/R-ALL-188980",
"SEED Compound":"http://identifiers.org/seed.compound/cpd00076"
}
},
{
"id":"zn2_c",
"name":"Zinc",
"compartment":"",
"charge":2,
"formula":"Zn",
"notes":{
"original_bigg_ids":[
"zn2",
"zn2[c]",
"zn2_c"
]
},
"annotation":{
"BioCyc":"http://identifiers.org/biocyc/META:ZN+2",
"CHEBI":"http://identifiers.org/chebi/CHEBI:49982",
"Human Metabolome Database":"http://identifiers.org/hmdb/HMDB01303",
"KEGG Compound":"http://identifiers.org/kegg.compound/C12570",
"KEGG Drug":"http://identifiers.org/kegg.drug/D01170",
"MetaNetX (MNX) Chemical":"http://identifiers.org/metanetx.chemical/MNXM149",
"Reactome":"http://www.reactome.org/content/detail/R-ALL-442320",
"SEED Compound":"http://identifiers.org/seed.compound/cpd00034"
}
},
{
"id":"ssc_c",
"name":"sulfurated [sulfur carrier]",
"compartment":"c",
"charge":1,
"formula":""
},
{
"id":"h2_c",
"name":"Hydrogen",
"compartment":"",
"charge":0,
"formula":"H2",
"notes":{
"original_bigg_ids":[
"h2",
"h2[c]",
"h2_c"
]
},
"annotation":{
"BioCyc":"http://identifiers.org/biocyc/META:HYDROGEN-MOLECULE",
"CHEBI":"http://identifiers.org/chebi/CHEBI:5785",
"Human Metabolome Database":"http://identifiers.org/hmdb/HMDB01362",
"KEGG Compound":"http://identifiers.org/kegg.compound/C00282",
"MetaNetX (MNX) Chemical":"http://identifiers.org/metanetx.chemical/MNXM195",
"Reactome":"http://www.reactome.org/content/detail/R-ALL-113555",
"SEED Compound":"http://identifiers.org/seed.compound/cpd11640"
}
},
{
"id":"dgmp_c",
"name":"DGMP C10H12N5O7P",
"compartment":"",
"charge":-2,
"formula":"C10H12N5O7P",
"notes":{
"original_bigg_ids":[
"dgmp",
"dgmp[c]",
"dgmp_c"
]
},
"annotation":{
"BioCyc":"http://identifiers.org/biocyc/META:DGMP",
"CHEBI":"http://identifiers.org/chebi/CHEBI:57673",
"KEGG Compound":"http://identifiers.org/kegg.compound/C00362",
"MetaNetX (MNX) Chemical":"http://identifiers.org/metanetx.chemical/MNXM546",
"Reactome":"http://www.reactome.org/content/detail/R-ALL-500071",
"SEED Compound":"http://identifiers.org/seed.compound/cpd00296"
}
},
{
"id":"2ddglcn_c",
"name":"2-Dehydro-3-deoxy-D-gluconate",
"compartment":"",
"charge":-1,
"formula":"C6H9O6",
"notes":{
"original_bigg_ids":[
"2ddglcn",
"2ddglcn[c]",
"2ddglcn_c"
]
},
"annotation":{
"BioCyc":"http://identifiers.org/biocyc/META:2-DEHYDRO-3-DEOXY-D-GLUCONATE",
"CHEBI":"http://identifiers.org/chebi/CHEBI:57990",
"Human Metabolome Database":"http://identifiers.org/hmdb/HMDB01353",
"KEGG Compound":"http://identifiers.org/kegg.compound/C01216",
"LipidMaps":"http://identifiers.org/lipidmaps/LMFA01050486",
"MetaNetX (MNX) Chemical":"http://identifiers.org/metanetx.chemical/MNXM1627",
"SEED Compound":"http://identifiers.org/seed.compound/cpd00894"
}
},
{
"id":"accoa_c",
"name":"Acetyl-CoA",
"compartment":"",
"charge":-4,
"formula":"C23H34N7O17P3S",
"notes":{
"original_bigg_ids":[
"accoa",
"accoa[c]",
"accoa_c"
]
},
"annotation":{
"BioCyc":"http://identifiers.org/biocyc/META:ACETYL-COA",
"CHEBI":"http://identifiers.org/chebi/CHEBI:57288",
"Human Metabolome Database":"http://identifiers.org/hmdb/HMDB01206",
"KEGG Compound":"http://identifiers.org/kegg.compound/C00024",
"LipidMaps":"http://identifiers.org/lipidmaps/LMFA07050281",
"MetaNetX (MNX) Chemical":"http://identifiers.org/metanetx.chemical/MNXM21",
"Reactome":"http://www.reactome.org/content/detail/R-ALL-76183",
"SEED Compound":"http://identifiers.org/seed.compound/cpd00022"
}
},
{
"id":"co2_e",
"name":"CO2 CO2",
"compartment":"",
"charge":0,
"formula":"CO2",
"notes":{
"original_bigg_ids":[
"co2",
"co2[e]",
"co2_e"
]
},
"annotation":{
"BioCyc":"http://identifiers.org/biocyc/META:CARBON-DIOXIDE",
"CHEBI":"http://identifiers.org/chebi/CHEBI:48829",
"Human Metabolome Database":"http://identifiers.org/hmdb/HMDB01967",
"KEGG Compound":"http://identifiers.org/kegg.compound/C00011",
"KEGG Drug":"http://identifiers.org/kegg.drug/D00004",
"MetaNetX (MNX) Chemical":"http://identifiers.org/metanetx.chemical/MNXM13",
"Reactome":"http://www.reactome.org/content/detail/R-ALL-5668565",
"SEED Compound":"http://identifiers.org/seed.compound/cpd00011"
}
},
{
"id":"alac__S_c",
"name":"(S)-2-Acetolactate",
"compartment":"",
"charge":-1,
"formula":"C5H7O4",
"notes":{
"original_bigg_ids":[
"alac-S[c]",
"alac_DASH_S_c",
"alac_S[c]",
"alac_S_c",
"alac__S",
"alac__S_c"
]
},
"annotation":{
"BioCyc":"http://identifiers.org/biocyc/META:2-ACETO-LACTATE",
"CHEBI":"http://identifiers.org/chebi/CHEBI:58476",
"Human Metabolome Database":"http://identifiers.org/hmdb/HMDB06855",
"KEGG Compound":"http://identifiers.org/kegg.compound/C06010",
"LipidMaps":"http://identifiers.org/lipidmaps/LMFA01050460",
"MetaNetX (MNX) Chemical":"http://identifiers.org/metanetx.chemical/MNXM114079",
"SEED Compound":"http://identifiers.org/seed.compound/cpd19047"
}
},
{
"id":"cit_c",
"name":"Citrate",
"compartment":"",
"charge":-3,
"formula":"C6H5O7",
"notes":{
"original_bigg_ids":[
"cit",
"cit[c]",
"cit_c"
]
},
"annotation":{
"BioCyc":"http://identifiers.org/biocyc/META:CIT",
"CHEBI":"http://identifiers.org/chebi/CHEBI:79399",
"Human Metabolome Database":"http://identifiers.org/hmdb/HMDB00094",
"KEGG Compound":"http://identifiers.org/kegg.compound/C13660",
"KEGG Drug":"http://identifiers.org/kegg.drug/D00037",
"MetaNetX (MNX) Chemical":"http://identifiers.org/metanetx.chemical/MNXM131",
"Reactome":"http://www.reactome.org/content/detail/R-ALL-76190",
"SEED Compound":"http://identifiers.org/seed.compound/cpd00137"
}
},
{
"id":"cellb_c",
"name":"Cellobiose",
"compartment":"",
"formula":"C12H22O11",
"notes":{
"original_bigg_ids":[
"cellb",
"cellb[c]",
"cellb_c"
]
},
"annotation":{
"BioCyc":"http://identifiers.org/biocyc/META:CELLOBIOSE",
"CHEBI":"http://identifiers.org/chebi/CHEBI:41353",
"Human Metabolome Database":"http://identifiers.org/hmdb/HMDB00055",
"KEGG Compound":"http://identifiers.org/kegg.compound/G00289",
"MetaNetX (MNX) Chemical":"http://identifiers.org/metanetx.chemical/MNXM1142",
"SEED Compound":"http://identifiers.org/seed.compound/cpd03845"
}
},
{
"id":"glyb_c",
"name":"Glycine betaine",
"compartment":"",
"charge":0,
"formula":"C5H11NO2",
"notes":{
"original_bigg_ids":[
"glyb",
"glyb[c]",
"glyb_c"
]
},
"annotation":{
"BioCyc":"http://identifiers.org/biocyc/META:BETAINE",
"CHEBI":"http://identifiers.org/chebi/CHEBI:41139",
"Human Metabolome Database":"http://identifiers.org/hmdb/HMDB00043",
"KEGG Compound":"http://identifiers.org/kegg.compound/C00719",
"KEGG Drug":"http://identifiers.org/kegg.drug/D07523",
"MetaNetX (MNX) Chemical":"http://identifiers.org/metanetx.chemical/MNXM289",
"Reactome":"http://www.reactome.org/content/detail/R-ALL-6798202",
"SEED Compound":"http://identifiers.org/seed.compound/cpd00540"
}
},
{
"id":"mqn8_c",
"name":"Menaquinone 8",
"compartment":"",
"charge":0,
"formula":"C51H72O2",
"notes":{
"original_bigg_ids":[
"mqn8",
"mqn8[c]",
"mqn8_c"
]
},
"annotation":{
"BioCyc":"http://identifiers.org/biocyc/META:CPD-9728",
"CHEBI":"http://identifiers.org/chebi/CHEBI:44027",
"MetaNetX (MNX) Chemical":"http://identifiers.org/metanetx.chemical/MNXM509",
"SEED Compound":"http://identifiers.org/seed.compound/cpd15500"
}
},
{
"id":"orn__D_c",
"name":"D-ornithine",
"compartment":"c",
"charge":0,
"formula":"C5H12N2O2"
},
{
"id":"uaccg_e",
"name":"UDP-N-acetylglucosamine-enolpyruvate",
"compartment":"e",
"charge":0,
"formula":"C20H29N3O19P2"
},
{
"id":"isocapcoa_c",
"name":"2-Isocaproyl-CoA",
"compartment":"c",
"charge":0,
"formula":"C27H43N7O17P3S"
},
{
"id":"ncam_c",
"name":"Nicotinamide",
"compartment":"",
"charge":0,
"formula":"C6H6N2O",
"notes":{
"original_bigg_ids":[
"ncam",
"ncam[c]",
"ncam_c"
]
},
"annotation":{
"BioCyc":"http://identifiers.org/biocyc/META:NIACINAMIDE",
"CHEBI":"http://identifiers.org/chebi/CHEBI:7556",
"Human Metabolome Database":"http://identifiers.org/hmdb/HMDB01406",
"KEGG Compound":"http://identifiers.org/kegg.compound/C00153",
"KEGG Drug":"http://identifiers.org/kegg.drug/D00036",
"MetaNetX (MNX) Chemical":"http://identifiers.org/metanetx.chemical/MNXM216",
"Reactome":"http://www.reactome.org/content/detail/R-ALL-8870343",
"SEED Compound":"http://identifiers.org/seed.compound/cpd00133"
}
},
{
"id":"tagur_c",
"name":"D-Tagaturonate",
"compartment":"",
"charge":-1,
"formula":"C6H9O7",
"notes":{
"original_bigg_ids":[
"tagur",
"tagur[c]",
"tagur_c"
]
},
"annotation":{
"BioCyc":"http://identifiers.org/biocyc/META:D-TAGATURONATE",
"CHEBI":"http://identifiers.org/chebi/CHEBI:59451",
"KEGG Compound":"http://identifiers.org/kegg.compound/C00558",
"LipidMaps":"http://identifiers.org/lipidmaps/LMFA05000654",
"MetaNetX (MNX) Chemical":"http://identifiers.org/metanetx.chemical/MNXM1423",
"SEED Compound":"http://identifiers.org/seed.compound/cpd00437"
}
},
{
"id":"suc6p_c",
"name":"Sucrose 6-phosphate",
"compartment":"",
"charge":-2,
"formula":"C12H21O14P",
"notes":{
"original_bigg_ids":[
"suc6p",
"suc6p_c"
]
},
"annotation":{
"BioCyc":"http://identifiers.org/biocyc/META:SUCROSE-6P",
"CHEBI":"http://identifiers.org/chebi/CHEBI:9315",
"KEGG Compound":"http://identifiers.org/kegg.compound/G10508",
"MetaNetX (MNX) Chemical":"http://identifiers.org/metanetx.chemical/MNXM1004",
"SEED Compound":"http://identifiers.org/seed.compound/cpd19187"
}
},
{
"id":"6pgc_c",
"name":"6-Phospho-D-gluconate",
"compartment":"",
"charge":-3,
"formula":"C6H10O10P",
"notes":{
"original_bigg_ids":[
"6pgc",
"6pgc[c]",
"6pgc_c",
"_6pgc_c"
]
},
"annotation":{
"BioCyc":"http://identifiers.org/biocyc/META:CPD-2961",
"CHEBI":"http://identifiers.org/chebi/CHEBI:58759",
"Human Metabolome Database":"http://identifiers.org/hmdb/HMDB62800",
"KEGG Compound":"http://identifiers.org/kegg.compound/C00345",
"MetaNetX (MNX) Chemical":"http://identifiers.org/metanetx.chemical/MNXM325",
"Reactome":"http://www.reactome.org/content/detail/R-ALL-29996",
"SEED Compound":"http://identifiers.org/seed.compound/cpd00284"
}
},
{
"id":"ribl5p_c",
"name":"D-ribitol 5-phosphate",
"compartment":"c",
"charge":0,
"formula":"C5H13O8P"
},
{
"id":"udp_c",
"name":"UDP C9H11N2O12P2",
"compartment":"",
"charge":-3,
"formula":"C9H11N2O12P2",
"notes":{
"original_bigg_ids":[
"udp",
"udp[c]",
"udp_c"
]
},
"annotation":{
"BioCyc":"http://identifiers.org/biocyc/META:UDP",
"CHEBI":"http://identifiers.org/chebi/CHEBI:9802",
"KEGG Compound":"http://identifiers.org/kegg.compound/G10619",
"MetaNetX (MNX) Chemical":"http://identifiers.org/metanetx.chemical/MNXM17",
"Reactome":"http://www.reactome.org/content/detail/R-ALL-205687",
"SEED Compound":"http://identifiers.org/seed.compound/cpd00014"
}
},
{
"id":"csn_c",
"name":"Cytosine",
"compartment":"",
"charge":0,
"formula":"C4H5N3O",
"notes":{
"original_bigg_ids":[
"csn",
"csn[c]",
"csn_c"
]
},
"annotation":{
"BioCyc":"http://identifiers.org/biocyc/META:CYTOSINE",
"CHEBI":"http://identifiers.org/chebi/CHEBI:41732",
"Human Metabolome Database":"http://identifiers.org/hmdb/HMDB00630",
"KEGG Compound":"http://identifiers.org/kegg.compound/C00380",
"MetaNetX (MNX) Chemical":"http://identifiers.org/metanetx.chemical/MNXM761",
"SEED Compound":"http://identifiers.org/seed.compound/cpd00307"
}
},
{
"id":"glyb_e",
"name":"Glycine betaine",
"compartment":"",
"charge":0,
"formula":"C5H11NO2",
"notes":{
"original_bigg_ids":[
"glyb",
"glyb[e]",
"glyb_e"
]
},
"annotation":{
"BioCyc":"http://identifiers.org/biocyc/META:BETAINE",
"CHEBI":"http://identifiers.org/chebi/CHEBI:41139",
"Human Metabolome Database":"http://identifiers.org/hmdb/HMDB00043",
"KEGG Compound":"http://identifiers.org/kegg.compound/C00719",
"KEGG Drug":"http://identifiers.org/kegg.drug/D07523",
"MetaNetX (MNX) Chemical":"http://identifiers.org/metanetx.chemical/MNXM289",
"Reactome":"http://www.reactome.org/content/detail/R-ALL-6798202",
"SEED Compound":"http://identifiers.org/seed.compound/cpd00540"
}
},
{
"id":"ab3coa_c",
"name":"L-3-aminobutyryl-CoA",
"compartment":"c",
"charge":0,
"formula":"C25H43N8O17P3S"
},
{
"id":"gcald_c",
"name":"Glycolaldehyde",
"compartment":"",
"charge":0,
"formula":"C2H4O2",
"notes":{
"original_bigg_ids":[
"gcald",
"gcald[c]",
"gcald_c"
]
},
"annotation":{
"BioCyc":"http://identifiers.org/biocyc/META:GLYCOLALDEHYDE",
"CHEBI":"http://identifiers.org/chebi/CHEBI:5474",
"Human Metabolome Database":"http://identifiers.org/hmdb/HMDB03344",
"KEGG Compound":"http://identifiers.org/kegg.compound/C00266",
"MetaNetX (MNX) Chemical":"http://identifiers.org/metanetx.chemical/MNXM349",
"SEED Compound":"http://identifiers.org/seed.compound/cpd00229"
}
},
{
"id":"fgly_c",
"name":"formimino-glycine",
"compartment":"c",
"charge":0,
"formula":"C3H6N2O2"
},
{
"id":"spmd_e",
"name":"Spermidine",
"compartment":"",
"charge":3,
"formula":"C7H22N3",
"notes":{
"original_bigg_ids":[
"spmd",
"spmd[e]",
"spmd_e"
]
},
"annotation":{
"BioCyc":"http://identifiers.org/biocyc/META:SPERMIDINE",
"CHEBI":"http://identifiers.org/chebi/CHEBI:9218",
"Human Metabolome Database":"http://identifiers.org/hmdb/HMDB01257",
"KEGG Compound":"http://identifiers.org/kegg.compound/C00315",
"MetaNetX (MNX) Chemical":"http://identifiers.org/metanetx.chemical/MNXM124",
"Reactome":"http://www.reactome.org/content/detail/R-ALL-204635",
"SEED Compound":"http://identifiers.org/seed.compound/cpd00264"
}
},
{
"id":"quln_c",
"name":"Quinolinate",
"compartment":"",
"charge":-2,
"formula":"C7H3NO4",
"notes":{
"original_bigg_ids":[
"quln",
"quln[c]",
"quln_c"
]
},
"annotation":{
"BioCyc":"http://identifiers.org/biocyc/META:QUINOLINATE",
"CHEBI":"http://identifiers.org/chebi/CHEBI:8663",
"Human Metabolome Database":"http://identifiers.org/hmdb/HMDB00232",
"KEGG Compound":"http://identifiers.org/kegg.compound/C03722",
"MetaNetX (MNX) Chemical":"http://identifiers.org/metanetx.chemical/MNXM555",
"Reactome":"http://www.reactome.org/content/detail/R-ALL-197238",
"SEED Compound":"http://identifiers.org/seed.compound/cpd02333"
}
},
{
"id":"gpgl_c",
"name":"glycerophosphoglycoglycerolipid",
"compartment":"c",
"charge":0,
"formula":"C20H33O20PR2"
},
{
"id":"ppi_c",
"name":"Diphosphate",
"compartment":"",
"charge":-3,
"formula":"HO7P2",
"notes":{
"original_bigg_ids":[
"ppi",
"ppi[c]",
"ppi_c"
]
},
"annotation":{
"BioCyc":"http://identifiers.org/biocyc/META:PYROPHOSPHATE-GROUP",
"CHEBI":"http://identifiers.org/chebi/CHEBI:8683",
"Human Metabolome Database":"http://identifiers.org/hmdb/HMDB00250",
"KEGG Compound":"http://identifiers.org/kegg.compound/C00013",
"MetaNetX (MNX) Chemical":"http://identifiers.org/metanetx.chemical/MNXM11",
"Reactome":"http://www.reactome.org/content/detail/R-ALL-8938078",
"SEED Compound":"http://identifiers.org/seed.compound/cpd27828"
}
},
{
"id":"4hoxpacd_c",
"name":"4-Hydroxyphenylacetaldehyde",
"compartment":"",
"charge":0,
"formula":"C8H8O2",
"notes":{
"original_bigg_ids":[
"4hoxpacd",
"4hoxpacd[c]",
"4hoxpacd_c"
]
},
"annotation":{
"BioCyc":"http://identifiers.org/biocyc/META:HYDRPHENYLAC-CPD",
"CHEBI":"http://identifiers.org/chebi/CHEBI:20417",
"Human Metabolome Database":"http://identifiers.org/hmdb/HMDB03767",
"KEGG Compound":"http://identifiers.org/kegg.compound/C03765",
"MetaNetX (MNX) Chemical":"http://identifiers.org/metanetx.chemical/MNXM479",
"Reactome":"http://www.reactome.org/content/detail/R-ALL-5696178",
"SEED Compound":"http://identifiers.org/seed.compound/cpd02361"
}
},
{
"id":"damp_c",
"name":"DAMP C10H12N5O6P",
"compartment":"",
"charge":-2,
"formula":"C10H12N5O6P",
"notes":{
"original_bigg_ids":[
"damp",
"damp[c]",
"damp_c"
]
},
"annotation":{
"BioCyc":"http://identifiers.org/biocyc/META:DAMP",
"CHEBI":"http://identifiers.org/chebi/CHEBI:58245",
"KEGG Compound":"http://identifiers.org/kegg.compound/C00360",
"MetaNetX (MNX) Chemical":"http://identifiers.org/metanetx.chemical/MNXM432",
"Reactome":"http://www.reactome.org/content/detail/R-ALL-500088",
"SEED Compound":"http://identifiers.org/seed.compound/cpd00294"
}
},
{
"id":"ham_e",
"name":"Hydroxylamine",
"compartment":"e",
"charge":0,
"formula":"NH3O"
},
{
"id":"2mecdp_c",
"name":"2-C-methyl-D-erythritol 2,4-cyclodiphosphate",
"compartment":"",
"charge":-2,
"formula":"C5H10O9P2",
"notes":{
"original_bigg_ids":[
"2mecdp",
"2mecdp[c]",
"2mecdp_c",
"_2mecdp_c"
]
},
"annotation":{
"BioCyc":"http://identifiers.org/biocyc/META:2C-METH-D-ERYTHRITOL-CYCLODIPHOSPHATE",
"CHEBI":"http://identifiers.org/chebi/CHEBI:58483",
"KEGG Compound":"http://identifiers.org/kegg.compound/C11453",
"MetaNetX (MNX) Chemical":"http://identifiers.org/metanetx.chemical/MNXM1168",
"SEED Compound":"http://identifiers.org/seed.compound/cpd08301"
}
},
{
"id":"N1aspmd_c",
"name":"N1-Acetylspermidine",
"compartment":"",
"charge":2,
"formula":"C9H23N3O",
"notes":{
"original_bigg_ids":[
"N1aspmd",
"N1aspmd[c]",
"N1aspmd_c"
]
},
"annotation":{
"BioCyc":"http://identifiers.org/biocyc/META:CPD-568",
"CHEBI":"http://identifiers.org/chebi/CHEBI:7356",
"Human Metabolome Database":"http://identifiers.org/hmdb/HMDB01276",
"KEGG Compound":"http://identifiers.org/kegg.compound/C00612",
"MetaNetX (MNX) Chemical":"http://identifiers.org/metanetx.chemical/MNXM501",
"Reactome":"http://www.reactome.org/content/detail/R-ALL-353555",
"SEED Compound":"http://identifiers.org/seed.compound/cpd00470"
}
},
{
"id":"gtp_c",
"name":"GTP C10H12N5O14P3",
"compartment":"",
"charge":-4,
"formula":"C10H12N5O14P3",
"notes":{
"original_bigg_ids":[
"gtp",
"gtp[c]",
"gtp_c"
]
},
"annotation":{
"BioCyc":"http://identifiers.org/biocyc/META:GTP",
"CHEBI":"http://identifiers.org/chebi/CHEBI:57600",
"KEGG Compound":"http://identifiers.org/kegg.compound/C00044",
"MetaNetX (MNX) Chemical":"http://identifiers.org/metanetx.chemical/MNXM51",
"Reactome":"http://www.reactome.org/content/detail/R-ALL-29438",
"SEED Compound":"http://identifiers.org/seed.compound/cpd00038"
}
},
{
"id":"ggdp_c",
"name":"Geranylgeranyl diphosphate C20H33O7P2",
"compartment":"",
"formula":"C20H33O7P2",
"notes":{
"original_bigg_ids":[
"ggdp",
"ggdp[c]",
"ggdp_c"
]
},
"annotation":{
"BioCyc":"http://identifiers.org/biocyc/META:GERANYLGERANYL-PP",
"CHEBI":"http://identifiers.org/chebi/CHEBI:58756",
"KEGG Compound":"http://identifiers.org/kegg.compound/C00353",
"LipidMaps":"http://identifiers.org/lipidmaps/LMPR0104010001",
"MetaNetX (MNX) Chemical":"http://identifiers.org/metanetx.chemical/MNXM139",
"Reactome":"http://www.reactome.org/content/detail/R-ALL-6806657",
"SEED Compound":"http://identifiers.org/seed.compound/cpd00289"
}
},
{
"id":"val__L_e",
"name":"L-Valine",
"compartment":"",
"charge":0,
"formula":"C5H11NO2",
"notes":{
"original_bigg_ids":[
"val-L[e]",
"val_DASH_L_e",
"val_L[e]",
"val_L_e",
"val__L",
"val__L_e"
]
},
"annotation":{
"BioCyc":"http://identifiers.org/biocyc/META:VAL",
"CHEBI":"http://identifiers.org/chebi/CHEBI:87977",
"Human Metabolome Database":"http://identifiers.org/hmdb/HMDB34366",
"KEGG Compound":"http://identifiers.org/kegg.compound/C16436",
"KEGG Drug":"http://identifiers.org/kegg.drug/D00039",
"LipidMaps":"http://identifiers.org/lipidmaps/LMFA01100046",
"MetaNetX (MNX) Chemical":"http://identifiers.org/metanetx.chemical/MNXM199",
"Reactome":"http://www.reactome.org/content/detail/R-ALL-29702",
"SEED Compound":"http://identifiers.org/seed.compound/cpd15141"
}
},
{
"id":"acmana_c",
"name":"N-Acetyl-D-mannosamine",
"compartment":"",
"charge":0,
"formula":"C8H15NO6",
"notes":{
"original_bigg_ids":[
"acmana",
"acmana[c]",
"acmana_c"
]
},
"annotation":{
"BioCyc":"http://identifiers.org/biocyc/META:N-acetyl-D-mannosamine",
"CHEBI":"http://identifiers.org/chebi/CHEBI:7141",
"Human Metabolome Database":"http://identifiers.org/hmdb/HMDB62724",
"KEGG Compound":"http://identifiers.org/kegg.compound/C00645",
"MetaNetX (MNX) Chemical":"http://identifiers.org/metanetx.chemical/MNXM2403",
"Reactome":"http://www.reactome.org/content/detail/R-ALL-4085214",
"SEED Compound":"http://identifiers.org/seed.compound/cpd00492"
}
},
{
"id":"ivcoa_c",
"name":"Isovaleryl-CoA",
"compartment":"",
"charge":-4,
"formula":"C26H40N7O17P3S",
"notes":{
"original_bigg_ids":[
"ivcoa",
"ivcoa[c]",
"ivcoa_c"
]
},
"annotation":{
"BioCyc":"http://identifiers.org/biocyc/META:ISOVALERYL-COA",
"CHEBI":"http://identifiers.org/chebi/CHEBI:57345",
"Human Metabolome Database":"http://identifiers.org/hmdb/HMDB01113",
"KEGG Compound":"http://identifiers.org/kegg.compound/C02939",
"LipidMaps":"http://identifiers.org/lipidmaps/LMFA07050336",
"MetaNetX (MNX) Chemical":"http://identifiers.org/metanetx.chemical/MNXM471",
"Reactome":"http://www.reactome.org/content/detail/R-ALL-70715",
"SEED Compound":"http://identifiers.org/seed.compound/cpd01882"
}
},
{
"id":"prbatp_c",
"name":"1-(5-Phosphoribosyl)-ATP",
"compartment":"",
"charge":-6,
"formula":"C15H19N5O20P4",
"notes":{
"original_bigg_ids":[
"prbatp",
"prbatp[c]",
"prbatp_c"
]
},
"annotation":{
"BioCyc":"http://identifiers.org/biocyc/META:PHOSPHORIBOSYL-ATP",
"CHEBI":"http://identifiers.org/chebi/CHEBI:8167",
"Human Metabolome Database":"http://identifiers.org/hmdb/HMDB03665",
"KEGG Compound":"http://identifiers.org/kegg.compound/C02739",
"MetaNetX (MNX) Chemical":"http://identifiers.org/metanetx.chemical/MNXM1351",
"SEED Compound":"http://identifiers.org/seed.compound/cpd01775"
}
},
{
"id":"SOLPOOL_c",
"name":"Solute Pools",
"compartment":"c"
},
{
"id":"xu5p__D_c",
"name":"D-Xylulose 5-phosphate",
"compartment":"",
"charge":-2,
"formula":"C5H9O8P",
"notes":{
"original_bigg_ids":[
"xu5p-D[c]",
"xu5p_DASH_D_c",
"xu5p_D[c]",
"xu5p_D_c",
"xu5p__D",
"xu5p__D_c"
]
},
"annotation":{
"BioCyc":"http://identifiers.org/biocyc/META:XYLULOSE-5-PHOSPHATE",
"CHEBI":"http://identifiers.org/chebi/CHEBI:57737",
"Human Metabolome Database":"http://identifiers.org/hmdb/HMDB06212",
"KEGG Compound":"http://identifiers.org/kegg.compound/C00231",
"MetaNetX (MNX) Chemical":"http://identifiers.org/metanetx.chemical/MNXM186",
"Reactome":"http://www.reactome.org/content/detail/R-ALL-29790",
"SEED Compound":"http://identifiers.org/seed.compound/cpd00198"
}
},
{
"id":"met__D_e",
"name":"D-Methionine",
"compartment":"",
"charge":0,
"formula":"C5H10NO2S",
"notes":{
"original_bigg_ids":[
"met_DASH_D_e",
"met_D_e",
"met__D",
"met__D_e"
]
},
"annotation":{
"BioCyc":"http://identifiers.org/biocyc/META:CPD-218",
"CHEBI":"http://identifiers.org/chebi/CHEBI:57932",
"KEGG Compound":"http://identifiers.org/kegg.compound/C00855",
"MetaNetX (MNX) Chemical":"http://identifiers.org/metanetx.chemical/MNXM1275",
"SEED Compound":"http://identifiers.org/seed.compound/cpd00637"
}
},
{
"id":"co2dam_c",
"name":"Cob(II)yrinate a,c diamide",
"compartment":"",
"formula":"C45H56CoN6O12",
"notes":{
"original_bigg_ids":[
"co2dam",
"co2dam[c]",
"co2dam_c"
]
},
"annotation":{
"BioCyc":"http://identifiers.org/biocyc/META:CPD-689",
"CHEBI":"http://identifiers.org/chebi/CHEBI:85464",
"KEGG Compound":"http://identifiers.org/kegg.compound/C06504",
"MetaNetX (MNX) Chemical":"http://identifiers.org/metanetx.chemical/MNXM91520"
}
},
{
"id":"ipdp_c",
"name":"Isopentenyl diphosphate",
"compartment":"",
"charge":-3,
"formula":"C5H9O7P2",
"notes":{
"original_bigg_ids":[
"ipdp",
"ipdp[c]",
"ipdp_c"
]
},
"annotation":{
"BioCyc":"http://identifiers.org/biocyc/META:DELTA3-ISOPENTENYL-PP",
"CHEBI":"http://identifiers.org/chebi/CHEBI:6037",
"Human Metabolome Database":"http://identifiers.org/hmdb/HMDB04196",
"KEGG Compound":"http://identifiers.org/kegg.compound/C00129",
"LipidMaps":"http://identifiers.org/lipidmaps/LMPR01010008",
"MetaNetX (MNX) Chemical":"http://identifiers.org/metanetx.chemical/MNXM83",
"Reactome":"http://www.reactome.org/content/detail/R-ALL-2162256",
"SEED Compound":"http://identifiers.org/seed.compound/cpd00113"
}
},
{
"id":"udpgal_c",
"name":"UDPgalactose",
"compartment":"",
"charge":-2,
"formula":"C15H22N2O17P2",
"notes":{
"original_bigg_ids":[
"udpgal",
"udpgal[c]",
"udpgal_c"
]
},
"annotation":{
"BioCyc":"http://identifiers.org/biocyc/META:CPD-14553",
"CHEBI":"http://identifiers.org/chebi/CHEBI:9811",
"Human Metabolome Database":"http://identifiers.org/hmdb/HMDB62573",
"KEGG Compound":"http://identifiers.org/kegg.compound/G10609",
"MetaNetX (MNX) Chemical":"http://identifiers.org/metanetx.chemical/MNXM89795",
"Reactome":"http://www.reactome.org/content/detail/R-ALL-735682",
"SEED Compound":"http://identifiers.org/seed.compound/cpd30770"
}
},
{
"id":"pap_c",
"name":"Adenosine 3',5'-bisphosphate",
"compartment":"",
"charge":-4,
"formula":"C10H11N5O10P2",
"notes":{
"original_bigg_ids":[
"pap",
"pap[c]",
"pap_c"
]
},
"annotation":{
"BioCyc":"http://identifiers.org/biocyc/META:3-5-ADP",
"CHEBI":"http://identifiers.org/chebi/CHEBI:58343",
"KEGG Compound":"http://identifiers.org/kegg.compound/C00054",
"MetaNetX (MNX) Chemical":"http://identifiers.org/metanetx.chemical/MNXM45",
"Reactome":"http://www.reactome.org/content/detail/R-ALL-8942170",
"SEED Compound":"http://identifiers.org/seed.compound/cpd00045"
}
},
{
"id":"aicar_c",
"name":"5-Amino-1-(5-Phospho-D-ribosyl)imidazole-4-carboxamide",
"compartment":"",
"charge":-2,
"formula":"C9H13N4O8P",
"notes":{
"original_bigg_ids":[
"aicar",
"aicar[c]",
"aicar_c"
]
},
"annotation":{
"BioCyc":"http://identifiers.org/biocyc/META:AICAR",
"CHEBI":"http://identifiers.org/chebi/CHEBI:58475",
"Human Metabolome Database":"http://identifiers.org/hmdb/HMDB01517",
"KEGG Compound":"http://identifiers.org/kegg.compound/C04677",
"MetaNetX (MNX) Chemical":"http://identifiers.org/metanetx.chemical/MNXM365",
"Reactome":"http://www.reactome.org/content/detail/R-ALL-111409",
"SEED Compound":"http://identifiers.org/seed.compound/cpd02851"
}
},
{
"id":"orot5p_c",
"name":"Orotidine 5'-phosphate",
"compartment":"",
"charge":-3,
"formula":"C10H10N2O11P",
"notes":{
"original_bigg_ids":[
"orot5p",
"orot5p[c]",
"orot5p_c"
]
},
"annotation":{
"BioCyc":"http://identifiers.org/biocyc/META:OROTIDINE-5-PHOSPHATE",
"CHEBI":"http://identifiers.org/chebi/CHEBI:7788",
"Human Metabolome Database":"http://identifiers.org/hmdb/HMDB00218",
"KEGG Compound":"http://identifiers.org/kegg.compound/C01103",
"MetaNetX (MNX) Chemical":"http://identifiers.org/metanetx.chemical/MNXM519",
"Reactome":"http://www.reactome.org/content/detail/R-ALL-111629",
"SEED Compound":"http://identifiers.org/seed.compound/cpd00810"
}
},
{
"id":"2dhp_c",
"name":"2-Dehydropantoate",
"compartment":"",
"charge":-1,
"formula":"C6H9O4",
"notes":{
"original_bigg_ids":[
"2dhp",
"2dhp[c]",
"2dhp_c",
"_2dhp_c"
]
},
"annotation":{
"BioCyc":"http://identifiers.org/biocyc/META:2-DEHYDROPANTOATE",
"CHEBI":"http://identifiers.org/chebi/CHEBI:19545",
"KEGG Compound":"http://identifiers.org/kegg.compound/C00966",
"MetaNetX (MNX) Chemical":"http://identifiers.org/metanetx.chemical/MNXM959",
"SEED Compound":"http://identifiers.org/seed.compound/cpd00712"
}
},
{
"id":"h2o_e",
"name":"H2O H2O",
"compartment":"",
"charge":0,
"formula":"H2O",
"notes":{
"original_bigg_ids":[
"h2o",
"h2o[e]",
"h2o_e"
]
},
"annotation":{
"BioCyc":"http://identifiers.org/biocyc/META:WATER",
"CHEBI":"http://identifiers.org/chebi/CHEBI:5594",
"Human Metabolome Database":"http://identifiers.org/hmdb/HMDB02111",
"KEGG Compound":"http://identifiers.org/kegg.compound/C18714",
"KEGG Drug":"http://identifiers.org/kegg.drug/D06322",
"MetaNetX (MNX) Chemical":"http://identifiers.org/metanetx.chemical/MNXM2",
"Reactome":"http://www.reactome.org/content/detail/R-ALL-8851517",
"SEED Compound":"http://identifiers.org/seed.compound/cpd27222"
}
},
{
"id":"cbpcr7_c",
"name":"cobalt-precorrin-7",
"compartment":"c",
"charge":0,
"formula":"C44H57CoN4O14"
},
{
"id":"scl_c",
"name":"Sirohydrochlorin",
"compartment":"",
"charge":-7,
"formula":"C42H39N4O16",
"notes":{
"original_bigg_ids":[
"scl",
"scl[c]",
"scl_c"
]
},
"annotation":{
"BioCyc":"http://identifiers.org/biocyc/META:SIROHYDROCHLORIN",
"CHEBI":"http://identifiers.org/chebi/CHEBI:9167",
"KEGG Compound":"http://identifiers.org/kegg.compound/C05778",
"MetaNetX (MNX) Chemical":"http://identifiers.org/metanetx.chemical/MNXM863",
"SEED Compound":"http://identifiers.org/seed.compound/cpd03426"
}
},
{
"id":"23ddhb_c",
"name":"2,3-Dihydro-2,3-dihydroxybenzoate",
"compartment":"",
"charge":-1,
"formula":"C7H7O4",
"notes":{
"original_bigg_ids":[
"23ddhb",
"23ddhb_c"
]
},
"annotation":{
"BioCyc":"http://identifiers.org/biocyc/META:DIHYDRO-DIOH-BENZOATE",
"CHEBI":"http://identifiers.org/chebi/CHEBI:877",
"KEGG Compound":"http://identifiers.org/kegg.compound/C04171",
"MetaNetX (MNX) Chemical":"http://identifiers.org/metanetx.chemical/MNXM114261",
"SEED Compound":"http://identifiers.org/seed.compound/cpd29666"
}
},
{
"id":"glu__D_c",
"name":"D-Glutamate",
"compartment":"",
"charge":-1,
"formula":"C5H8NO4",
"notes":{
"original_bigg_ids":[
"glu-D[c]",
"glu_DASH_D_c",
"glu_D[c]",
"glu_D_c",
"glu__D",
"glu__D_c"
]
},
"annotation":{
"BioCyc":"http://identifiers.org/biocyc/META:D-GLT",
"CHEBI":"http://identifiers.org/chebi/CHEBI:4183",
"Human Metabolome Database":"http://identifiers.org/hmdb/HMDB03339",
"KEGG Compound":"http://identifiers.org/kegg.compound/C00217",
"MetaNetX (MNX) Chemical":"http://identifiers.org/metanetx.chemical/MNXM331",
"SEED Compound":"http://identifiers.org/seed.compound/cpd00186"
}
},
{
"id":"glu__L_e",
"name":"L-Glutamate",
"compartment":"",
"charge":-1,
"formula":"C5H8NO4",
"notes":{
"original_bigg_ids":[
"glu-L[e]",
"glu_DASH_L_e",
"glu_L[e]",
"glu_L_e",
"glu__L",
"glu__L_e"
]
},
"annotation":{
"BioCyc":"http://identifiers.org/biocyc/META:Glutamates",
"CHEBI":"http://identifiers.org/chebi/CHEBI:76051",
"Human Metabolome Database":"http://identifiers.org/hmdb/HMDB60475",
"KEGG Compound":"http://identifiers.org/kegg.compound/C00302",
"KEGG Drug":"http://identifiers.org/kegg.drug/D04341",
"MetaNetX (MNX) Chemical":"http://identifiers.org/metanetx.chemical/MNXM89557",
"Reactome":"http://www.reactome.org/content/detail/R-ALL-428614",
"SEED Compound":"http://identifiers.org/seed.compound/cpd27177"
}
},
{
"id":"thym_c",
"name":"Thymine C5H6N2O2",
"compartment":"",
"charge":0,
"formula":"C5H6N2O2",
"notes":{
"original_bigg_ids":[
"thym",
"thym[c]",
"thym_c"
]
},
"annotation":{
"BioCyc":"http://identifiers.org/biocyc/META:THYMINE",
"CHEBI":"http://identifiers.org/chebi/CHEBI:9580",
"Human Metabolome Database":"http://identifiers.org/hmdb/HMDB00262",
"KEGG Compound":"http://identifiers.org/kegg.compound/C00178",
"MetaNetX (MNX) Chemical":"http://identifiers.org/metanetx.chemical/MNXM386",
"Reactome":"http://www.reactome.org/content/detail/R-ALL-83960",
"SEED Compound":"http://identifiers.org/seed.compound/cpd00151"
}
},
{
"id":"2dr5p_c",
"name":"2-Deoxy-D-ribose 5-phosphate",
"compartment":"",
"charge":-2,
"formula":"C5H9O7P",
"notes":{
"original_bigg_ids":[
"2dr5p",
"2dr5p[c]",
"2dr5p_c"
]
},
"annotation":{
"BioCyc":"http://identifiers.org/biocyc/META:DEOXY-RIBOSE-5P",
"CHEBI":"http://identifiers.org/chebi/CHEBI:62877",
"Human Metabolome Database":"http://identifiers.org/hmdb/HMDB01031",
"KEGG Compound":"http://identifiers.org/kegg.compound/C00673",
"MetaNetX (MNX) Chemical":"http://identifiers.org/metanetx.chemical/MNXM2179",
"Reactome":"http://www.reactome.org/content/detail/R-ALL-6787328",
"SEED Compound":"http://identifiers.org/seed.compound/cpd26846"
}
},
{
"id":"dscl_c",
"name":"Dihydrosirohydrochlorin",
"compartment":"",
"charge":-7,
"formula":"C42H41N4O16",
"notes":{
"original_bigg_ids":[
"dscl",
"dscl[c]",
"dscl_c",
"pre2",
"pre2_c"
]
},
"annotation":{
"BioCyc":"http://identifiers.org/biocyc/META:DIHYDROSIROHYDROCHLORIN",
"CHEBI":"http://identifiers.org/chebi/CHEBI:8370",
"KEGG Compound":"http://identifiers.org/kegg.compound/C02463",
"MetaNetX (MNX) Chemical":"http://identifiers.org/metanetx.chemical/MNXM672",
"SEED Compound":"http://identifiers.org/seed.compound/cpd01620"
}
},
{
"id":"mlthf_c",
"name":"5,10-Methylenetetrahydrofolate",
"compartment":"",
"charge":-2,
"formula":"C20H21N7O6",
"notes":{
"original_bigg_ids":[
"mlthf",
"mlthf[c]",
"mlthf_c"
]
},
"annotation":{
"BioCyc":"http://identifiers.org/biocyc/META:METHYLENE-THF",
"CHEBI":"http://identifiers.org/chebi/CHEBI:1989",
"KEGG Compound":"http://identifiers.org/kegg.compound/C00143",
"MetaNetX (MNX) Chemical":"http://identifiers.org/metanetx.chemical/MNXM183",
"SEED Compound":"http://identifiers.org/seed.compound/cpd00125"
}
},
{
"id":"skm5p_c",
"name":"Shikimate 5-phosphate",
"compartment":"",
"charge":-3,
"formula":"C7H8O8P",
"notes":{
"original_bigg_ids":[
"skm5p",
"skm5p[c]",
"skm5p_c"
]
},
"annotation":{
"BioCyc":"http://identifiers.org/biocyc/META:SHIKIMATE-5P",
"CHEBI":"http://identifiers.org/chebi/CHEBI:9134",
"KEGG Compound":"http://identifiers.org/kegg.compound/C03175",
"MetaNetX (MNX) Chemical":"http://identifiers.org/metanetx.chemical/MNXM1265",
"Reactome":"http://www.reactome.org/content/detail/R-ALL-964859",
"SEED Compound":"http://identifiers.org/seed.compound/cpd02030"
}
},
{
"id":"2oxoadp_c",
"name":"2 Oxoadipate C6H6O5",
"compartment":"",
"charge":-2,
"formula":"C6H6O5",
"notes":{
"original_bigg_ids":[
"2oxoadp",
"2oxoadp[c]",
"2oxoadp_c"
]
},
"annotation":{
"BioCyc":"http://identifiers.org/biocyc/META:2K-ADIPATE",
"CHEBI":"http://identifiers.org/chebi/CHEBI:57499",
"Human Metabolome Database":"http://identifiers.org/hmdb/HMDB00225",
"KEGG Compound":"http://identifiers.org/kegg.compound/C00322",
"LipidMaps":"http://identifiers.org/lipidmaps/LMFA01170121",
"MetaNetX (MNX) Chemical":"http://identifiers.org/metanetx.chemical/MNXM263",
"Reactome":"http://www.reactome.org/content/detail/R-ALL-70951",
"SEED Compound":"http://identifiers.org/seed.compound/cpd00269"
}
},
{
"id":"gal_c",
"name":"D-Galactose",
"compartment":"",
"charge":0,
"formula":"C6H12O6",
"notes":{
"original_bigg_ids":[
"gal",
"gal[c]",
"gal_c"
]
},
"annotation":{
"BioCyc":"http://identifiers.org/biocyc/META:D-galactopyranose",
"CHEBI":"http://identifiers.org/chebi/CHEBI:42741",
"Human Metabolome Database":"http://identifiers.org/hmdb/HMDB05762",
"KEGG Compound":"http://identifiers.org/kegg.compound/C00984",
"KEGG Drug":"http://identifiers.org/kegg.drug/D04291",
"MetaNetX (MNX) Chemical":"http://identifiers.org/metanetx.chemical/MNXM390",
"SEED Compound":"http://identifiers.org/seed.compound/cpd00724"
}
},
{
"id":"2p4c2me_c",
"name":"2-phospho-4-(cytidine 5'-diphospho)-2-C-methyl-D-erythritol",
"compartment":"",
"charge":-4,
"formula":"C14H22N3O17P3",
"notes":{
"original_bigg_ids":[
"2p4c2me",
"2p4c2me[c]",
"2p4c2me_c",
"_2p4c2me_c"
]
},
"annotation":{
"BioCyc":"http://identifiers.org/biocyc/META:2-PHOSPHO-4-CYTIDINE-5-DIPHOSPHO-2-C-MET",
"CHEBI":"http://identifiers.org/chebi/CHEBI:57919",
"KEGG Compound":"http://identifiers.org/kegg.compound/C11436",
"MetaNetX (MNX) Chemical":"http://identifiers.org/metanetx.chemical/MNXM1641",
"SEED Compound":"http://identifiers.org/seed.compound/cpd08288"
}
},
{
"id":"utp_c",
"name":"UTP C9H11N2O15P3",
"compartment":"",
"charge":-4,
"formula":"C9H11N2O15P3",
"notes":{
"original_bigg_ids":[
"utp",
"utp[c]",
"utp_c"
]
},
"annotation":{
"BioCyc":"http://identifiers.org/biocyc/META:UTP",
"CHEBI":"http://identifiers.org/chebi/CHEBI:9850",
"KEGG Compound":"http://identifiers.org/kegg.compound/C00075",
"MetaNetX (MNX) Chemical":"http://identifiers.org/metanetx.chemical/MNXM121",
"Reactome":"http://www.reactome.org/content/detail/R-ALL-29494",
"SEED Compound":"http://identifiers.org/seed.compound/cpd00062"
}
},
{
"id":"dudp_c",
"name":"DUDP C9H11N2O11P2",
"compartment":"",
"charge":-3,
"formula":"C9H11N2O11P2",
"notes":{
"original_bigg_ids":[
"dudp",
"dudp[c]",
"dudp_c"
]
},
"annotation":{
"BioCyc":"http://identifiers.org/biocyc/META:DUDP",
"CHEBI":"http://identifiers.org/chebi/CHEBI:60471",
"Human Metabolome Database":"http://identifiers.org/hmdb/HMDB01000",
"KEGG Compound":"http://identifiers.org/kegg.compound/C01346",
"MetaNetX (MNX) Chemical":"http://identifiers.org/metanetx.chemical/MNXM572",
"SEED Compound":"http://identifiers.org/seed.compound/cpd00978"
}
},
{
"id":"56dthm_c",
"name":"5,6-Dihydrothymine",
"compartment":"",
"charge":0,
"formula":"C5H8N2O2",
"notes":{
"original_bigg_ids":[
"56dthm",
"56dthm[c]",
"56dthm_c"
]
},
"annotation":{
"BioCyc":"http://identifiers.org/biocyc/META:DIHYDRO-THYMINE",
"CHEBI":"http://identifiers.org/chebi/CHEBI:27468",
"Human Metabolome Database":"http://identifiers.org/hmdb/HMDB00079",
"KEGG Compound":"http://identifiers.org/kegg.compound/C00906",
"MetaNetX (MNX) Chemical":"http://identifiers.org/metanetx.chemical/MNXM772",
"Reactome":"http://www.reactome.org/content/detail/R-ALL-73541",
"SEED Compound":"http://identifiers.org/seed.compound/cpd00673"
}
},
{
"id":"met__L_c",
"name":"L-Methionine",
"compartment":"",
"charge":0,
"formula":"C5H11NO2S",
"notes":{
"original_bigg_ids":[
"met-L[c]",
"met_DASH_L_c",
"met_L[c]",
"met_L_c",
"met__L",
"met__L_c"
]
},
"annotation":{
"BioCyc":"http://identifiers.org/biocyc/META:MET",
"CHEBI":"http://identifiers.org/chebi/CHEBI:6829",
"Human Metabolome Database":"http://identifiers.org/hmdb/HMDB33951",
"KEGG Compound":"http://identifiers.org/kegg.compound/C01733",
"KEGG Drug":"http://identifiers.org/kegg.drug/D04984",
"MetaNetX (MNX) Chemical":"http://identifiers.org/metanetx.chemical/MNXM61",
"Reactome":"http://www.reactome.org/content/detail/R-ALL-379705",
"SEED Compound":"http://identifiers.org/seed.compound/cpd30746"
}
},
{
"id":"h2s_c",
"name":"Hydrogen sulfide",
"compartment":"",
"charge":0,
"formula":"H2S",
"notes":{
"original_bigg_ids":[
"h2s",
"h2s[c]",
"h2s_c"
]
},
"annotation":{
"BioCyc":"http://identifiers.org/biocyc/META:HS",
"CHEBI":"http://identifiers.org/chebi/CHEBI:5787",
"Human Metabolome Database":"http://identifiers.org/hmdb/HMDB03276",
"KEGG Compound":"http://identifiers.org/kegg.compound/C00283",
"MetaNetX (MNX) Chemical":"http://identifiers.org/metanetx.chemical/MNXM89582",
"Reactome":"http://www.reactome.org/content/detail/R-ALL-1663154",
"SEED Compound":"http://identifiers.org/seed.compound/cpd24697"
}
},
{
"id":"hco3_e",
"name":"Bicarbonate",
"compartment":"",
"formula":"CHO3",
"notes":{
"original_bigg_ids":[
"hco3",
"hco3[e]",
"hco3_e"
]
},
"annotation":{
"BioCyc":"http://identifiers.org/biocyc/META:HCO3",
"CHEBI":"http://identifiers.org/chebi/CHEBI:5589",
"Human Metabolome Database":"http://identifiers.org/hmdb/HMDB31453",
"KEGG Compound":"http://identifiers.org/kegg.compound/C12893",
"MetaNetX (MNX) Chemical":"http://identifiers.org/metanetx.chemical/MNXM60",
"Reactome":"http://www.reactome.org/content/detail/R-ALL-425425",
"SEED Compound":"http://identifiers.org/seed.compound/cpd00242"
}
},
{
"id":"rib__D_c",
"name":"D-Ribose",
"compartment":"",
"charge":0,
"formula":"C5H10O5",
"notes":{
"original_bigg_ids":[
"rib-D[c]",
"rib_DASH_D_c",
"rib_D[c]",
"rib_D_c",
"rib__D",
"rib__D_c"
]
},
"annotation":{
"BioCyc":"http://identifiers.org/biocyc/META:D-Ribopyranose",
"CHEBI":"http://identifiers.org/chebi/CHEBI:47013",
"Human Metabolome Database":"http://identifiers.org/hmdb/HMDB00283",
"KEGG Compound":"http://identifiers.org/kegg.compound/C21057",
"MetaNetX (MNX) Chemical":"http://identifiers.org/metanetx.chemical/MNXM242",
"SEED Compound":"http://identifiers.org/seed.compound/cpd00105"
}
},
{
"id":"udcpdp_c",
"name":"Undecaprenyl diphosphate",
"compartment":"",
"charge":-3,
"formula":"C55H89O7P2",
"notes":{
"original_bigg_ids":[
"udcpdp",
"udcpdp[c]",
"udcpdp_c"
]
},
"annotation":{
"BioCyc":"http://identifiers.org/biocyc/META:CPD-9649",
"CHEBI":"http://identifiers.org/chebi/CHEBI:9863",
"Human Metabolome Database":"http://identifiers.org/hmdb/HMDB01469",
"LipidMaps":"http://identifiers.org/lipidmaps/LMPR03030004",
"MetaNetX (MNX) Chemical":"http://identifiers.org/metanetx.chemical/MNXM5043",
"SEED Compound":"http://identifiers.org/seed.compound/cpd25775"
}
},
{
"id":"p1p3b5adtp_c",
"name":"P1,P3-Bis(5-adenosyl) triphosphate",
"compartment":"c",
"charge":0,
"formula":"C20H27N10O16P3"
},
{
"id":"4abz_e",
"name":"4-Aminobenzoate",
"compartment":"",
"charge":-1,
"formula":"C7H6NO2",
"notes":{
"original_bigg_ids":[
"4abz",
"4abz_e"
]
},
"annotation":{
"BioCyc":"http://identifiers.org/biocyc/META:P-AMINO-BENZOATE",
"CHEBI":"http://identifiers.org/chebi/CHEBI:44778",
"KEGG Compound":"http://identifiers.org/kegg.compound/C00568",
"KEGG Drug":"http://identifiers.org/kegg.drug/D02456",
"MetaNetX (MNX) Chemical":"http://identifiers.org/metanetx.chemical/MNXM421",
"SEED Compound":"http://identifiers.org/seed.compound/cpd00443"
}
},
{
"id":"msa_c",
"name":"Malonate semialdehyde",
"compartment":"",
"charge":-1,
"formula":"C3H3O3",
"notes":{
"original_bigg_ids":[
"msa",
"msa_c"
]
},
"annotation":{
"BioCyc":"http://identifiers.org/biocyc/META:MALONATE-S-ALD",
"CHEBI":"http://identifiers.org/chebi/CHEBI:33190",
"KEGG Compound":"http://identifiers.org/kegg.compound/C12069",
"MetaNetX (MNX) Chemical":"http://identifiers.org/metanetx.chemical/MNXM244",
"Reactome":"http://www.reactome.org/content/detail/R-ALL-909783",
"SEED Compound":"http://identifiers.org/seed.compound/cpd08857"
}
},
{
"id":"3dhsk_c",
"name":"3-Dehydroshikimate",
"compartment":"",
"charge":-1,
"formula":"C7H7O5",
"notes":{
"original_bigg_ids":[
"3dhsk",
"3dhsk[c]",
"3dhsk_c",
"_3dhsk_c"
]
},
"annotation":{
"BioCyc":"http://identifiers.org/biocyc/META:3-DEHYDRO-SHIKIMATE",
"CHEBI":"http://identifiers.org/chebi/CHEBI:42005",
"KEGG Compound":"http://identifiers.org/kegg.compound/C02637",
"MetaNetX (MNX) Chemical":"http://identifiers.org/metanetx.chemical/MNXM611",
"Reactome":"http://www.reactome.org/content/detail/R-ALL-964941",
"SEED Compound":"http://identifiers.org/seed.compound/cpd01716"
}
},
{
"id":"gln__L_c",
"name":"L-Glutamine",
"compartment":"",
"charge":0,
"formula":"C5H10N2O3",
"notes":{
"original_bigg_ids":[
"gln-L[c]",
"gln_DASH_L_c",
"gln_L[c]",
"gln_L_c",
"gln__L",
"gln__L_c"
]
},
"annotation":{
"BioCyc":"http://identifiers.org/biocyc/META:GLN",
"CHEBI":"http://identifiers.org/chebi/CHEBI:6227",
"Human Metabolome Database":"http://identifiers.org/hmdb/HMDB00641",
"KEGG Compound":"http://identifiers.org/kegg.compound/C00303",
"KEGG Drug":"http://identifiers.org/kegg.drug/D00015",
"MetaNetX (MNX) Chemical":"http://identifiers.org/metanetx.chemical/MNXM37",
"Reactome":"http://www.reactome.org/content/detail/R-ALL-29472",
"SEED Compound":"http://identifiers.org/seed.compound/cpd00253"
}
},
{
"id":"gua_c",
"name":"Guanine",
"compartment":"",
"charge":0,
"formula":"C5H5N5O",
"notes":{
"original_bigg_ids":[
"gua",
"gua[c]",
"gua_c"
]
},
"annotation":{
"BioCyc":"http://identifiers.org/biocyc/META:GUANINE",
"CHEBI":"http://identifiers.org/chebi/CHEBI:5563",
"Human Metabolome Database":"http://identifiers.org/hmdb/HMDB00132",
"KEGG Compound":"http://identifiers.org/kegg.compound/C00242",
"MetaNetX (MNX) Chemical":"http://identifiers.org/metanetx.chemical/MNXM259",
"Reactome":"http://www.reactome.org/content/detail/R-ALL-83956",
"SEED Compound":"http://identifiers.org/seed.compound/cpd00207"
}
},
{
"id":"cbpcr8x_c",
"name":"cobalt-precorrin-8x",
"compartment":"c",
"charge":0,
"formula":"C45H59CoN4O14"
},
{
"id":"tagdp__D_c",
"name":"D-Tagatose 1,6-biphosphate",
"compartment":"",
"charge":-4,
"formula":"C6H10O12P2",
"notes":{
"original_bigg_ids":[
"tagdp-D[c]",
"tagdp_DASH_D_c",
"tagdp_D_c",
"tagdp__D",
"tagdp__D_c"
]
},
"annotation":{
"BioCyc":"http://identifiers.org/biocyc/META:TAGATOSE-1-6-DIPHOSPHATE",
"CHEBI":"http://identifiers.org/chebi/CHEBI:58694",
"Human Metabolome Database":"http://identifiers.org/hmdb/HMDB06872",
"KEGG Compound":"http://identifiers.org/kegg.compound/C03785",
"MetaNetX (MNX) Chemical":"http://identifiers.org/metanetx.chemical/MNXM1324",
"SEED Compound":"http://identifiers.org/seed.compound/cpd29681"
}
},
{
"id":"codscl5a_c",
"name":"Cobalt-precorrin-5a",
"compartment":"",
"charge":-6,
"formula":"C45H46CoN4O16",
"notes":{
"original_bigg_ids":[
"codscl5a",
"codscl5a_c"
]
},
"annotation":{
"BioCyc":"http://identifiers.org/biocyc/META:CPD-9042",
"CHEBI":"http://identifiers.org/chebi/CHEBI:60062",
"KEGG Compound":"http://identifiers.org/kegg.compound/C16242",
"MetaNetX (MNX) Chemical":"http://identifiers.org/metanetx.chemical/MNXM2508",
"SEED Compound":"http://identifiers.org/seed.compound/cpd19177"
}
},
{
"id":"34hpp_c",
"name":"3-(4-Hydroxyphenyl)pyruvate",
"compartment":"",
"charge":-1,
"formula":"C9H7O4",
"notes":{
"original_bigg_ids":[
"34hpp",
"34hpp[c]",
"34hpp_c",
"_34hpp_c"
]
},
"annotation":{
"BioCyc":"http://identifiers.org/biocyc/META:P-HYDROXY-PHENYLPYRUVATE",
"CHEBI":"http://identifiers.org/chebi/CHEBI:594665",
"Human Metabolome Database":"http://identifiers.org/hmdb/HMDB06915",
"KEGG Compound":"http://identifiers.org/kegg.compound/C05350",
"MetaNetX (MNX) Chemical":"http://identifiers.org/metanetx.chemical/MNXM153",
"Reactome":"http://www.reactome.org/content/detail/R-ALL-31365",
"SEED Compound":"http://identifiers.org/seed.compound/cpd03174"
}
},
{
"id":"malcoa_c",
"name":"Malonyl CoA C24H33N7O19P3S",
"compartment":"",
"charge":-5,
"formula":"C24H33N7O19P3S",
"notes":{
"original_bigg_ids":[
"malcoa",
"malcoa[c]",
"malcoa_c"
]
},
"annotation":{
"BioCyc":"http://identifiers.org/biocyc/META:MALONYL-COA",
"CHEBI":"http://identifiers.org/chebi/CHEBI:6661",
"Human Metabolome Database":"http://identifiers.org/hmdb/HMDB01175",
"KEGG Compound":"http://identifiers.org/kegg.compound/C00083",
"LipidMaps":"http://identifiers.org/lipidmaps/LMFA07050345",
"MetaNetX (MNX) Chemical":"http://identifiers.org/metanetx.chemical/MNXM40",
"Reactome":"http://www.reactome.org/content/detail/R-ALL-977323",
"SEED Compound":"http://identifiers.org/seed.compound/cpd12270"
}
},
{
"id":"pbng_c",
"name":"porphobilinogen",
"compartment":"c",
"charge":0,
"formula":"C10H14N2O4"
},
{
"id":"ival_c",
"name":"Isovalerate",
"compartment":"c",
"charge":0,
"formula":"C5H10O2"
},
{
"id":"etha_e",
"name":"Ethanolamine",
"compartment":"",
"charge":1,
"formula":"C2H8NO",
"notes":{
"original_bigg_ids":[
"etha",
"etha_e"
]
},
"annotation":{
"BioCyc":"http://identifiers.org/biocyc/META:ETHANOL-AMINE",
"CHEBI":"http://identifiers.org/chebi/CHEBI:57603",
"Human Metabolome Database":"http://identifiers.org/hmdb/HMDB62693",
"KEGG Compound":"http://identifiers.org/kegg.compound/C00189",
"KEGG Drug":"http://identifiers.org/kegg.drug/D05074",
"MetaNetX (MNX) Chemical":"http://identifiers.org/metanetx.chemical/MNXM218",
"SEED Compound":"http://identifiers.org/seed.compound/cpd00162"
}
},
{
"id":"dhap_c",
"name":"Dihydroxyacetone phosphate",
"compartment":"",
"charge":-2,
"formula":"C3H5O6P",
"notes":{
"original_bigg_ids":[
"dhap",
"dhap[c]",
"dhap_c"
]
},
"annotation":{
"BioCyc":"http://identifiers.org/biocyc/META:DIHYDROXY-ACETONE-PHOSPHATE",
"CHEBI":"http://identifiers.org/chebi/CHEBI:57642",
"Human Metabolome Database":"http://identifiers.org/hmdb/HMDB11735",
"KEGG Compound":"http://identifiers.org/kegg.compound/C00111",
"MetaNetX (MNX) Chemical":"http://identifiers.org/metanetx.chemical/MNXM77",
"Reactome":"http://www.reactome.org/content/detail/R-ALL-75970",
"SEED Compound":"http://identifiers.org/seed.compound/cpd00095"
}
},
{
"id":"5apru_c",
"name":"5-Amino-6-(5'-phosphoribosylamino)uracil",
"compartment":"",
"charge":-2,
"formula":"C9H13N4O9P",
"notes":{
"original_bigg_ids":[
"5apru",
"5apru[c]",
"5apru_c",
"_5apru_c"
]
},
"annotation":{
"BioCyc":"http://identifiers.org/biocyc/META:CPD-602",
"CHEBI":"http://identifiers.org/chebi/CHEBI:59551",
"KEGG Compound":"http://identifiers.org/kegg.compound/C01268",
"MetaNetX (MNX) Chemical":"http://identifiers.org/metanetx.chemical/MNXM1532",
"SEED Compound":"http://identifiers.org/seed.compound/cpd00931"
}
},
{
"id":"no3_e",
"name":"Nitrate",
"compartment":"",
"charge":-1,
"formula":"NO3",
"notes":{
"original_bigg_ids":[
"no3",
"no3[e]",
"no3_e"
]
},
"annotation":{
"BioCyc":"http://identifiers.org/biocyc/META:NITRATE",
"CHEBI":"http://identifiers.org/chebi/CHEBI:7580",
"Human Metabolome Database":"http://identifiers.org/hmdb/HMDB02878",
"KEGG Compound":"http://identifiers.org/kegg.compound/C00244",
"KEGG Drug":"http://identifiers.org/kegg.drug/D02313",
"MetaNetX (MNX) Chemical":"http://identifiers.org/metanetx.chemical/MNXM207",
"SEED Compound":"http://identifiers.org/seed.compound/cpd00209"
}
},
{
"id":"m5t23dopp_c",
"name":"5-(methylthio)-2,3-dioxopentyl phosphate",
"compartment":"c",
"charge":0,
"formula":"C6H11O6PS"
},
{
"id":"gcoa_c",
"name":"glutaryl-CoA",
"compartment":"c",
"charge":0,
"formula":"C26H42N7O19P3S"
},
{
"id":"phpyr_c",
"name":"Phenylpyruvate",
"compartment":"",
"charge":-1,
"formula":"C9H7O3",
"notes":{
"original_bigg_ids":[
"phpyr",
"phpyr[c]",
"phpyr_c"
]
},
"annotation":{
"BioCyc":"http://identifiers.org/biocyc/META:PHENYL-PYRUVATE",
"CHEBI":"http://identifiers.org/chebi/CHEBI:8105",
"Human Metabolome Database":"http://identifiers.org/hmdb/HMDB12225",
"KEGG Compound":"http://identifiers.org/kegg.compound/C02763",
"MetaNetX (MNX) Chemical":"http://identifiers.org/metanetx.chemical/MNXM210",
"Reactome":"http://www.reactome.org/content/detail/R-ALL-2160466",
"SEED Compound":"http://identifiers.org/seed.compound/cpd01784"
}
},
{
"id":"arab__L_c",
"name":"L-Arabinose",
"compartment":"",
"charge":0,
"formula":"C5H10O5",
"notes":{
"original_bigg_ids":[
"arab-L[c]",
"arab_DASH_L_c",
"arab_L[c]",
"arab_L_c",
"arab__L",
"arab__L_c"
]
},
"annotation":{
"BioCyc":"http://identifiers.org/biocyc/META:L-ARABINOSE",
"CHEBI":"http://identifiers.org/chebi/CHEBI:6182",
"KEGG Compound":"http://identifiers.org/kegg.compound/C11476",
"MetaNetX (MNX) Chemical":"http://identifiers.org/metanetx.chemical/MNXM91126",
"SEED Compound":"http://identifiers.org/seed.compound/cpd27351"
}
},
{
"id":"pydxn_c",
"name":"Pyridoxine",
"compartment":"",
"charge":0,
"formula":"C8H11NO3",
"notes":{
"original_bigg_ids":[
"pydxn",
"pydxn[c]",
"pydxn_c"
]
},
"annotation":{
"BioCyc":"http://identifiers.org/biocyc/META:PYRIDOXINE",
"CHEBI":"http://identifiers.org/chebi/CHEBI:8671",
"Human Metabolome Database":"http://identifiers.org/hmdb/HMDB02075",
"KEGG Compound":"http://identifiers.org/kegg.compound/C00314",
"KEGG Drug":"http://identifiers.org/kegg.drug/D08454",
"MetaNetX (MNX) Chemical":"http://identifiers.org/metanetx.chemical/MNXM419",
"Reactome":"http://www.reactome.org/content/detail/R-ALL-965053",
"SEED Compound":"http://identifiers.org/seed.compound/cpd00263"
}
},
{
"id":"grdp_c",
"name":"Geranyl diphosphate",
"compartment":"",
"charge":-3,
"formula":"C10H17O7P2",
"notes":{
"original_bigg_ids":[
"grdp",
"grdp[c]",
"grdp_c"
]
},
"annotation":{
"BioCyc":"http://identifiers.org/biocyc/META:GERANYL-PP",
"CHEBI":"http://identifiers.org/chebi/CHEBI:58057",
"KEGG Compound":"http://identifiers.org/kegg.compound/C00341",
"LipidMaps":"http://identifiers.org/lipidmaps/LMPR0102010001",
"MetaNetX (MNX) Chemical":"http://identifiers.org/metanetx.chemical/MNXM100",
"Reactome":"http://www.reactome.org/content/detail/R-ALL-191409",
"SEED Compound":"http://identifiers.org/seed.compound/cpd03476"
}
},
{
"id":"octdp_c",
"name":"All-trans-Octaprenyl diphosphate",
"compartment":"",
"charge":-3,
"formula":"C40H65O7P2",
"notes":{
"original_bigg_ids":[
"octdp",
"octdp[c]",
"octdp_c"
]
},
"annotation":{
"BioCyc":"http://identifiers.org/biocyc/META:OCTAPRENYL-DIPHOSPHATE",
"CHEBI":"http://identifiers.org/chebi/CHEBI:57711",
"Human Metabolome Database":"http://identifiers.org/hmdb/HMDB01094",
"KEGG Compound":"http://identifiers.org/kegg.compound/C04146",
"LipidMaps":"http://identifiers.org/lipidmaps/LMPR01070226",
"MetaNetX (MNX) Chemical":"http://identifiers.org/metanetx.chemical/MNXM811",
"SEED Compound":"http://identifiers.org/seed.compound/cpd30761"
}
},
{
"id":"chor_c",
"name":"Chorismate",
"compartment":"",
"charge":-2,
"formula":"C10H8O6",
"notes":{
"original_bigg_ids":[
"chor",
"chor[c]",
"chor_c"
]
},
"annotation":{
"BioCyc":"http://identifiers.org/biocyc/META:CHORISMATE",
"CHEBI":"http://identifiers.org/chebi/CHEBI:3677",
"Human Metabolome Database":"http://identifiers.org/hmdb/HMDB12199",
"KEGG Compound":"http://identifiers.org/kegg.compound/C00251",
"MetaNetX (MNX) Chemical":"http://identifiers.org/metanetx.chemical/MNXM337",
"Reactome":"http://www.reactome.org/content/detail/R-ALL-964856",
"SEED Compound":"http://identifiers.org/seed.compound/cpd00216"
}
},
{
"id":"etoh_c",
"name":"Ethanol",
"compartment":"",
"charge":0,
"formula":"C2H6O",
"notes":{
"original_bigg_ids":[
"etoh",
"etoh[c]",
"etoh_c"
]
},
"annotation":{
"BioCyc":"http://identifiers.org/biocyc/META:ETOH",
"CHEBI":"http://identifiers.org/chebi/CHEBI:52092",
"Human Metabolome Database":"http://identifiers.org/hmdb/HMDB00108",
"KEGG Compound":"http://identifiers.org/kegg.compound/C00469",
"KEGG Drug":"http://identifiers.org/kegg.drug/D06542",
"MetaNetX (MNX) Chemical":"http://identifiers.org/metanetx.chemical/MNXM303",
"Reactome":"http://www.reactome.org/content/detail/R-ALL-30203",
"SEED Compound":"http://identifiers.org/seed.compound/cpd00363"
}
},
{
"id":"akg_c",
"name":"2-Oxoglutarate",
"compartment":"",
"charge":-2,
"formula":"C5H4O5",
"notes":{
"original_bigg_ids":[
"akg",
"akg[c]",
"akg_c"
]
},
"annotation":{
"BioCyc":"http://identifiers.org/biocyc/META:CPD-16852",
"CHEBI":"http://identifiers.org/chebi/CHEBI:40661",
"Human Metabolome Database":"http://identifiers.org/hmdb/HMDB62781",
"KEGG Compound":"http://identifiers.org/kegg.compound/C00026",
"MetaNetX (MNX) Chemical":"http://identifiers.org/metanetx.chemical/MNXM20",
"Reactome":"http://www.reactome.org/content/detail/R-ALL-561075",
"SEED Compound":"http://identifiers.org/seed.compound/cpd00024"
}
},
{
"id":"akg_e",
"name":"2-Oxoglutarate",
"compartment":"",
"charge":-2,
"formula":"C5H4O5",
"notes":{
"original_bigg_ids":[
"akg",
"akg[e]",
"akg_e"
]
},
"annotation":{
"BioCyc":"http://identifiers.org/biocyc/META:CPD-16852",
"CHEBI":"http://identifiers.org/chebi/CHEBI:40661",
"Human Metabolome Database":"http://identifiers.org/hmdb/HMDB62781",
"KEGG Compound":"http://identifiers.org/kegg.compound/C00026",
"MetaNetX (MNX) Chemical":"http://identifiers.org/metanetx.chemical/MNXM20",
"Reactome":"http://www.reactome.org/content/detail/R-ALL-561075",
"SEED Compound":"http://identifiers.org/seed.compound/cpd00024"
}
},
{
"id":"PROTEIN_c",
"name":"protein",
"compartment":"c"
},
{
"id":"cdp_c",
"name":"CDP C9H12N3O11P2",
"compartment":"",
"charge":-3,
"formula":"C9H12N3O11P2",
"notes":{
"original_bigg_ids":[
"cdp",
"cdp[c]",
"cdp_c"
]
},
"annotation":{
"BioCyc":"http://identifiers.org/biocyc/META:CDP",
"CHEBI":"http://identifiers.org/chebi/CHEBI:58069",
"KEGG Compound":"http://identifiers.org/kegg.compound/C00112",
"MetaNetX (MNX) Chemical":"http://identifiers.org/metanetx.chemical/MNXM220",
"SEED Compound":"http://identifiers.org/seed.compound/cpd00096"
}
},
{
"id":"fc1p_c",
"name":"L-Fuculose 1-phosphate",
"compartment":"",
"charge":-2,
"formula":"C6H11O8P",
"notes":{
"original_bigg_ids":[
"fc1p",
"fc1p_c"
]
},
"annotation":{
"BioCyc":"http://identifiers.org/biocyc/META:FUCULOSE-1P",
"CHEBI":"http://identifiers.org/chebi/CHEBI:6220",
"KEGG Compound":"http://identifiers.org/kegg.compound/C01099",
"MetaNetX (MNX) Chemical":"http://identifiers.org/metanetx.chemical/MNXM1749",
"SEED Compound":"http://identifiers.org/seed.compound/cpd00806"
}
},
{
"id":"2mahmp_c",
"name":"2-Methyl-4-amino-5-hydroxymethylpyrimidine diphosphate",
"compartment":"",
"charge":-3,
"formula":"C6H8N3O7P2",
"notes":{
"original_bigg_ids":[
"2mahmp",
"2mahmp[c]",
"2mahmp_c",
"_2mahmp_c"
]
},
"annotation":{
"BioCyc":"http://identifiers.org/biocyc/META:AMINO-HYDROXYMETHYL-METHYLPYRIMIDINE-PP",
"CHEBI":"http://identifiers.org/chebi/CHEBI:57841",
"KEGG Compound":"http://identifiers.org/kegg.compound/C04752",
"MetaNetX (MNX) Chemical":"http://identifiers.org/metanetx.chemical/MNXM1135",
"SEED Compound":"http://identifiers.org/seed.compound/cpd02894"
}
},
{
"id":"prpnte_c",
"name":"Propanoate",
"compartment":"c",
"charge":-1,
"formula":"C3H5O2"
},
{
"id":"cmylphosph_c",
"name":"carbamoyl phosphate",
"compartment":"c",
"charge":0,
"formula":"CH2NO5P"
},
{
"id":"ncmylasp_c",
"name":"N-carbamoyl-L-aspartate",
"compartment":"c",
"charge":0,
"formula":"C5H6N2O5"
},
{
"id":"glusemald_c",
"name":"L-Glutamate 5-semialdehyde",
"compartment":"c",
"charge":0,
"formula":"C5H9NO3"
},
{
"id":"a2m2prpnte_c",
"name":"2-aminoprop-2-enoate",
"compartment":"c",
"charge":0,
"formula":"C3H4NO2"
},
{
"id":"palmacd_c",
"name":"palmitic acid (Hexadecanoic aicd)   C16:0",
"compartment":"c",
"formula":"C16H32O2"
},
{
"id":"butacp_c",
"name":"butyryl-[acp]",
"compartment":"c",
"formula":"C4H7OSR"
},
{
"id":"hexacp_c",
"name":"hexanoyl-acp",
"compartment":"c",
"formula":"C6H11OSR"
},
{
"id":"octacp_c",
"name":"octanoyl-[acp]",
"compartment":"c",
"formula":"C8H15OSR"
},
{
"id":"decacp_c",
"name":"decanoyl-acp",
"compartment":"c",
"formula":"C10H19OSR"
},
{
"id":"dodecacp_c",
"name":"dodecanoyl-[acp]",
"compartment":"c",
"formula":"C12H23OSR"
},
{
"id":"myrstacp_c",
"name":"myristoyl-[acp]",
"compartment":"c",
"formula":"C14H27OSR"
},
{
"id":"palmacp_c",
"name":"palmitoyl-[acp]",
"compartment":"c",
"formula":"C37H66N7O17P3S"
},
{
"id":"sracp_c",
"name":"Stearoyl-Acp",
"compartment":"c",
"formula":"C18H35OSR"
},
{
"id":"btcoa_c",
"name":"Butanoyl-CoA",
"compartment":"",
"charge":-4,
"formula":"C25H38N7O17P3S",
"notes":{
"original_bigg_ids":[
"btcoa",
"btcoa[c]",
"btcoa_c"
]
},
"annotation":{
"BioCyc":"http://identifiers.org/biocyc/META:BUTYRYL-COA",
"CHEBI":"http://identifiers.org/chebi/CHEBI:57371",
"Human Metabolome Database":"http://identifiers.org/hmdb/HMDB01088",
"KEGG Compound":"http://identifiers.org/kegg.compound/C00136",
"LipidMaps":"http://identifiers.org/lipidmaps/LMFA07050292",
"MetaNetX (MNX) Chemical":"http://identifiers.org/metanetx.chemical/MNXM233",
"Reactome":"http://www.reactome.org/content/detail/R-ALL-77318",
"SEED Compound":"http://identifiers.org/seed.compound/cpd00120"
}
},
{
"id":"hexcoa_c",
"name":"hexanoyl-CoA",
"compartment":"c",
"formula":"C27H42N7O17P3S"
},
{
"id":"octcoa_c",
"name":"octanoyl-CoA",
"compartment":"c",
"formula":"C29H50N7O17P3S"
},
{
"id":"deccoa_c",
"name":"decanoyl-CoA",
"compartment":"c",
"formula":"C31H50N7O17P3S"
},
{
"id":"dodeccoa_c",
"name":"dodecanoyl-CoA",
"compartment":"c",
"formula":"C33H58N7O17P3S"
},
{
"id":"myrstcoa_c",
"name":"myristoyl-CoA",
"compartment":"c",
"formula":"C35H62N7O17P3S"
},
{
"id":"palmcoa_c",
"name":"palmitoyl-CoA",
"compartment":"c",
"formula":"C37H66N7O17P3S"
},
{
"id":"srcoa_c",
"name":"Stearoyl-CoA",
"compartment":"c",
"formula":"C39H67N7O17P3S"
},
{
"id":"h3bacp_c",
"name":"(3R)-3-Hydroxybutanoyl-[acyl-carrier protein]",
"compartment":"c",
"formula":"C4H7O2SR"
},
{
"id":"h3hacp_c",
"name":"(3R)-3-hydroxyhexanoyl-[acp]",
"compartment":"c",
"formula":"C6H11O2SR"
},
{
"id":"h3octacp_c",
"name":"(3R)-3-hydroxyoctanoyl-[acp]",
"compartment":"c",
"formula":"C8H15O2SR"
},
{
"id":"h3decacp_c",
"name":"(3R)-3-hydroxydecanoyl-[acp]",
"compartment":"c",
"formula":"C10H19O2SR"
},
{
"id":"d3odecacp_c",
"name":"(3R)-3-hydroxydodecanoyl-[acp]",
"compartment":"c",
"formula":"C12H23O2SR"
},
{
"id":"m3yristacp_c",
"name":"(3R)-3-hydroxymyristoyl-[acp]",
"compartment":"c",
"formula":"C14H27O2SR"
},
{
"id":"p3almacp_c",
"name":"(3R)-3hydroxypalmitoyl-[acp]",
"compartment":"c",
"formula":"C16H31O2SR"
},
{
"id":"3hbcoa_c",
"name":"(S)-3-Hydroxybutanoyl-CoA",
"compartment":"",
"charge":-4,
"formula":"C25H38N7O18P3S",
"notes":{
"original_bigg_ids":[
"3hbcoa",
"3hbcoa[c]",
"3hbcoa_c",
"_3hbcoa_c"
]
},
"annotation":{
"BioCyc":"http://identifiers.org/biocyc/META:S-3-HYDROXYBUTANOYL-COA",
"CHEBI":"http://identifiers.org/chebi/CHEBI:62611",
"Human Metabolome Database":"http://identifiers.org/hmdb/HMDB62259",
"KEGG Compound":"http://identifiers.org/kegg.compound/C06000",
"LipidMaps":"http://identifiers.org/lipidmaps/LMFA07050157",
"MetaNetX (MNX) Chemical":"http://identifiers.org/metanetx.chemical/MNXM446",
"Reactome":"http://www.reactome.org/content/detail/R-ALL-77251",
"SEED Compound":"http://identifiers.org/seed.compound/cpd03572"
}
},
{
"id":"h3excoa_c",
"name":"(S)-Hydroxyhexanoyl-CoA",
"compartment":"c",
"formula":"C27H46N7O18P3S"
},
{
"id":"o3ctcoa_c",
"name":"(S)-3-Hydroxyoctanoyl-CoA",
"compartment":"c",
"formula":"C29H50N7O18P3S"
},
{
"id":"d3eccoa_c",
"name":"(S)-Hydroxydecanoyl-CoA",
"compartment":"c",
"formula":"C31H54N7O18P3S"
},
{
"id":"d3odeccoa_c",
"name":"(S)-3-Hydroxydodecanoyl-CoA",
"compartment":"c",
"formula":"C33H58N7O18P3S"
},
{
"id":"m3yristcoa_c",
"name":"(S)-3-Hydroxytetradecanoyl-CoA",
"compartment":"c",
"formula":"C35H62N7O18P3S"
},
{
"id":"p3almcoa_c",
"name":"(S)-3-Hydroxyhexadecanoyl-CoA",
"compartment":"c",
"formula":"C37H66N7O18P3S"
},
{
"id":"o3hacp_c",
"name":"3-oxo-hexanoyl-[acp]",
"compartment":"c",
"formula":"C6H9O2SR"
},
{
"id":"ox3xooctacp_c",
"name":"3-oxo-octanoyl-[acp]",
"compartment":"c",
"formula":"C8H13O2SR"
},
{
"id":"o3xodecacp_c",
"name":"3-oxo-decanoyl-[acp]",
"compartment":"c",
"formula":"C10H17O2SR"
},
{
"id":"o3xododecacp_c",
"name":"3-oxo-dodecanoyl-[acp]",
"compartment":"c",
"charge":0,
"formula":"C12H21O2SR"
},
{
"id":"oxo3myristacp_c",
"name":"3-oxo-myristoyl-[acp]",
"compartment":"c",
"formula":"C14H25O2SR"
},
{
"id":"o3xopalmacp_c",
"name":"3-oxo-palmitoyl-[acp]",
"compartment":"c",
"formula":"C16H29O2SR"
},
{
"id":"oxo3hexcoa_c",
"name":"3-Oxohexanoyl-CoA|3-Ketohexanoyl-CoA",
"compartment":"c",
"formula":"C27H41N7O18P3S"
},
{
"id":"o3xooctcoa_c",
"name":"3-oxo-octanoyl-coa",
"compartment":"c",
"charge":0,
"formula":"C29H48N7O18P3S"
},
{
"id":"oxo3deccoa_c",
"name":"3-oxo-dodecanoyl-coa",
"compartment":"c",
"formula":"C27H44N7O18P3S"
},
{
"id":"oxo3dodeccoa_c",
"name":"3-oxo-dodecanoyl-coa",
"compartment":"c",
"formula":"C27H44N7O18P3S"
},
{
"id":"oxo3myristcoa_c",
"name":"3-oxo-myristoyl-coa",
"compartment":"c",
"formula":"C35H62N7O17P3S"
},
{
"id":"o3xopalmcoa_c",
"name":"3-oxo-palmitoyl-coa",
"compartment":"c",
"formula":"C37H64N7O18P3S"
},
{
"id":"b2eacp_c",
"name":"But-2-enoyl-[acyl-carrier protein]",
"compartment":"c",
"formula":"C4H5OSR"
},
{
"id":"t2eacp_c",
"name":"trans hex-2-enoyl-[acp]",
"compartment":"c",
"formula":"C6H9OSR"
},
{
"id":"toct2enacp_c",
"name":"trans oct-2-enoyl-[acp]",
"compartment":"c",
"formula":"C8H13OSR"
},
{
"id":"dec22enacp_c",
"name":"(2E)-dec-2-enoyl-[acp]",
"compartment":"c",
"formula":"C10H17OSR"
},
{
"id":"dodec2enacp_c",
"name":"(2E)-dodec-2-enoyl-[acp]",
"compartment":"c"
},
{
"id":"ttetdec2enoylacp_c",
"name":"trans tetradec-2-enoyl-[acp]",
"compartment":"c",
"formula":"C14H25OSR"
},
{
"id":"thexdecenoylacp_c",
"name":"trans hexadecenoyl-[acp]",
"compartment":"c"
},
{
"id":"but2encoa_c",
"name":"But-2-enoyl-coa",
"compartment":"c"
},
{
"id":"thex2encoa_c",
"name":"trans hex-2-enoyl-coa",
"compartment":"c"
},
{
"id":"toct2encoa_c",
"name":"trans oct-2-enoyl-coa",
"compartment":"c"
},
{
"id":"dec22encoa_c",
"name":"(2E)-dec-2-enoyl-coa",
"compartment":"c"
},
{
"id":"dodec22encoa_c",
"name":"(2E)-dodec-2-enoyl-coa",
"compartment":"c"
},
{
"id":"ttetdec2enoylcoa_c",
"name":"trans tetradec-2-enoyl-coa",
"compartment":"c"
},
{
"id":"thexdecenoylcoa_c",
"name":"trans hexadecenoyl-coa",
"compartment":"c"
},
{
"id":"acacp_c",
"name":"acetyl acyl-carrier protein",
"compartment":"c",
"formula":"C2H4OSR"
},
{
"id":"acacacp_c",
"name":"acetoacetyl-[acp]",
"compartment":"c",
"charge":0,
"formula":"C4H5O2SR"
},
{
"id":"hex1decg3p_c",
"name":"1-hexadecanoyl-sn-glycerol 3-phosphate",
"compartment":"c",
"formula":"C19H39O7P"
},
{
"id":"tet1decg3p_c",
"name":"1-tetradecanoyl-sn-glycerol 3-phosphate",
"compartment":"c"
},
{
"id":"oct1decg3p_c",
"name":"1-octadecanoyl-sn-glycerol 3-phosphate",
"compartment":"c"
},
{
"id":"dhex12decg3p_c",
"name":"1,2-dihexadecanoyl-sn-glycerol 3-phosphate",
"compartment":"c"
},
{
"id":"dtet12radecg3p_c",
"name":"1,2-ditetradecanoyl-sn-glycerol 3-phosphate",
"compartment":"c"
},
{
"id":"di12octdecg3p_c",
"name":"1,2-dioctadecanoyl-sn-glycerol 3-phosphate",
"compartment":"c"
},
{
"id":"mglucsyldpalmgl_c",
"name":"Monoglucosyl-1,2 dipalmitoylglycerol",
"compartment":"c"
},
{
"id":"mglucsyldmygl_c",
"name":"Monoglucosyl-1,2 dimyristoylglycerol",
"compartment":"c"
},
{
"id":"mglucsyldstgl_c",
"name":"Monoglucosyl-1,2 distearoylglycerol",
"compartment":"c"
},
{
"id":"dgludpalmgl_c",
"name":"Diglucosyl-1,2 dipalmitoylglycerol",
"compartment":"c"
},
{
"id":"dgludmygl_c",
"name":"Diglucosyl-1,2 dimyristoylglycerol",
"compartment":"c"
},
{
"id":"digludstgl_c",
"name":"Diglucosyl-1,2 distearoylglycerol",
"compartment":"c"
},
{
"id":"dgdi12hexdec_c",
"name":"1,2-Diacyl-sn-glycerol dihexadecanoyl",
"compartment":"c"
},
{
"id":"dgdi12tetdec_c",
"name":"1,2-Diacyl-sn-glycerol ditetradecanoyl",
"compartment":"c"
},
{
"id":"dgdi12octdec_c",
"name":"1,2-Diacyl-sn-glycerol dioctadecanoyl",
"compartment":"c",
"charge":0,
"formula":""
},
{
"id":"cdpdhexdecglc_c",
"name":"CDP-1,2-dihexadecanoylglycerol",
"compartment":"c"
},
{
"id":"cdpdtetdecglc_c",
"name":"CDP-1,2-ditetradecanoylglycerol",
"compartment":"c"
},
{
"id":"cdpoctdecglc_c",
"name":"CDP-1,2-dioctadecanoylglycerol",
"compartment":"c"
},
{
"id":"pgpdihexdec_c",
"name":"Phosphatidylglycerophosphate dihexadecanoyl",
"compartment":"c"
},
{
"id":"pgpditetdec_c",
"name":"Phosphatidylglycerophosphate ditetradecanoyl",
"compartment":"c"
},
{
"id":"pgpdioctdec_c",
"name":"Phosphatidylglycerophosphate dioctadecanoyl",
"compartment":"c"
},
{
"id":"phosglcdihexdec_c",
"name":"Phosphatidylglycerol dihexadecanoyl",
"compartment":"c"
},
{
"id":"phosglcditetdec_c",
"name":"Phosphatidylglycerol ditetradecanoyl",
"compartment":"c"
},
{
"id":"phosglcdioctdec_c",
"name":"Phosphatidylglycerol dioctadecanoyl",
"compartment":"c"
},
{
"id":"palmphgl_c",
"name":"Palmitoyllysylphophatidylglycerol",
"compartment":"c"
},
{
"id":"myrphgl_c",
"name":"Myristoyllysylphophatidylglycerol",
"compartment":"c"
},
{
"id":"strphglc_c",
"name":"Stearoyllysylphophatidylglycerol",
"compartment":"c"
},
{
"id":"palmcdlpn_c",
"name":"Palmitoylcardiolipin ",
"compartment":"c"
},
{
"id":"mycdlpn_c",
"name":"Myristoylcardiolipin ",
"compartment":"c"
},
{
"id":"strcdlpn_c",
"name":"Stearoylcardiolipin",
"compartment":"c"
},
{
"id":"pmf_c",
"name":"proton motive force",
"compartment":"c"
},
{
"id":"dgslnt_c",
"name":"Selenodiglutathione",
"compartment":"c",
"charge":"",
"formula":""
},
{
"id":"gslnt_c",
"name":"",
"compartment":"c",
"charge":-2,
"formula":"C20H30N6O12S2Se"
},
{
"id":"sectrna_c",
"name":"L-Selenocysteinyl-tRNA(Sec)",
"compartment":"c",
"charge":1,
"formula":"C3H6NOSeR"
},
{
"id":"sectrnasec_c",
"name":"L-Seryl-tRNA(Sec)",
"compartment":"c",
"charge":1,
"formula":"C3H6NO2R"
},
{
"id":"sel_c",
"name":"Selenate",
"compartment":"c",
"charge":-2,
"formula":"O4Se"
},
{
"id":"sel_e",
"name":"Selenate",
"compartment":"e",
"charge":-2,
"formula":"O4Se"
},
{
"id":"seln_c",
"name":"Selenide",
"compartment":"c",
"charge":-1,
"formula":"HSe"
},
{
"id":"selnp_c",
"name":"Selenophosphate",
"compartment":"c",
"charge":-1,
"formula":"H2O3PSe"
},
{
"id":"slnt_c",
"name":"selenite",
"compartment":"c",
"charge":-2,
"formula":"O3Se"
},
{
"id":"slnt_e",
"name":"selenite",
"compartment":"e",
"charge":-2,
"formula":"O3Se"
},
{
"id":"selenlhcys_c",
"name":"seleno-L-homocysteine",
"compartment":"c",
"charge":0,
"formula":"C4H9NO2Se"
},
{
"id":"selencysthne_c",
"name":"L-selenocystathionine",
"compartment":"c",
"charge":0,
"formula":"C7H14N2O4Se"
},
{
"id":"trnasecys_c",
"name":"tRNA(SeCys)",
"compartment":"c",
"charge":0,
"formula":"R"
},
{
"id":"gthox_c",
"name":"Oxidized glutathione",
"compartment":"",
"charge":-2,
"formula":"C20H30N6O12S2",
"notes":{
"original_bigg_ids":[
"gthox",
"gthox[c]",
"gthox_c"
]
},
"annotation":{
"BioCyc":"http://identifiers.org/biocyc/META:OXIDIZED-GLUTATHIONE",
"CHEBI":"http://identifiers.org/chebi/CHEBI:7840",
"Human Metabolome Database":"http://identifiers.org/hmdb/HMDB03337",
"KEGG Compound":"http://identifiers.org/kegg.compound/C00127",
"KEGG Drug":"http://identifiers.org/kegg.drug/D00031",
"MetaNetX (MNX) Chemical":"http://identifiers.org/metanetx.chemical/MNXM151",
"Reactome":"http://www.reactome.org/content/detail/R-ALL-3341331",
"SEED Compound":"http://identifiers.org/seed.compound/cpd00111"
}
},
{
"id":"gthox_e",
"name":"Oxidized glutathione",
"compartment":"",
"charge":-2,
"formula":"C20H30N6O12S2",
"notes":{
"original_bigg_ids":[
"gthox",
"gthox[e]",
"gthox_e"
]
},
"annotation":{
"BioCyc":"http://identifiers.org/biocyc/META:OXIDIZED-GLUTATHIONE",
"CHEBI":"http://identifiers.org/chebi/CHEBI:7840",
"Human Metabolome Database":"http://identifiers.org/hmdb/HMDB03337",
"KEGG Compound":"http://identifiers.org/kegg.compound/C00127",
"KEGG Drug":"http://identifiers.org/kegg.drug/D00031",
"MetaNetX (MNX) Chemical":"http://identifiers.org/metanetx.chemical/MNXM151",
"Reactome":"http://www.reactome.org/content/detail/R-ALL-3341331",
"SEED Compound":"http://identifiers.org/seed.compound/cpd00111"
}
},
{
"id":"selprotein_c",
"name":"selenoprotein",
"compartment":"c",
"charge":0
},
{
"id":"pyr5carb_c",
"name":"pyrroline-5-carboxylate",
"compartment":"c",
"charge":0,
"formula":"C5H7NO2"
},
{
"id":"lac__L_e",
"name":"L-Lactate",
"compartment":"",
"charge":-1,
"formula":"C3H5O3",
"notes":{
"original_bigg_ids":[
"lac-L[e]",
"lac_DASH_L_e",
"lac_L[e]",
"lac_L_e",
"lac__L",
"lac__L_e"
]
},
"annotation":{
"BioCyc":"http://identifiers.org/biocyc/META:L-LACTATE",
"CHEBI":"http://identifiers.org/chebi/CHEBI:422",
"Human Metabolome Database":"http://identifiers.org/hmdb/HMDB62492",
"KEGG Compound":"http://identifiers.org/kegg.compound/C00186",
"MetaNetX (MNX) Chemical":"http://identifiers.org/metanetx.chemical/MNXM179",
"Reactome":"http://www.reactome.org/content/detail/R-ALL-6807616",
"SEED Compound":"http://identifiers.org/seed.compound/cpd00159"
}
},
{
"id":"fum_e",
"name":"Fumarate",
"compartment":"",
"charge":-2,
"formula":"C4H2O4",
"notes":{
"original_bigg_ids":[
"fum",
"fum_e"
]
},
"annotation":{
"BioCyc":"http://identifiers.org/biocyc/META:FUM",
"CHEBI":"http://identifiers.org/chebi/CHEBI:5190",
"Human Metabolome Database":"http://identifiers.org/hmdb/HMDB00134",
"KEGG Compound":"http://identifiers.org/kegg.compound/C00122",
"KEGG Drug":"http://identifiers.org/kegg.drug/D02308",
"MetaNetX (MNX) Chemical":"http://identifiers.org/metanetx.chemical/MNXM93",
"Reactome":"http://www.reactome.org/content/detail/R-ALL-29586",
"SEED Compound":"http://identifiers.org/seed.compound/cpd00106"
}
},
{
"id":"sertrna_sec_c",
"name":"L-Seryl-tRNA(Sec)",
"compartment":"",
"charge":1,
"formula":"C3H6NO2R",
"notes":{
"original_bigg_ids":[
"sertrna_LPAREN_sec_RPAREN__c",
"sertrna_LSQBKT_sec_RSQBKT__c",
"sertrna_sec",
"sertrna_sec__c",
"sertrna_sec_c"
]
},
"annotation":{
"CHEBI":"http://identifiers.org/chebi/CHEBI:74589",
"KEGG Compound":"http://identifiers.org/kegg.compound/C06481",
"MetaNetX (MNX) Chemical":"http://identifiers.org/metanetx.chemical/MNXM90476",
"Reactome":"http://www.reactome.org/content/detail/R-ALL-5603447",
"SEED Compound":"http://identifiers.org/seed.compound/cpd15565"
}
},
{
"id":"trnapro_c",
"name":"TRNA(Pro)",
"compartment":"",
"charge":0,
"formula":"R",
"notes":{
"original_bigg_ids":[
"trnapro",
"trnapro[c]",
"trnapro_c"
]
},
"annotation":{
"BioCyc":"http://identifiers.org/biocyc/META:PRO-tRNAs",
"CHEBI":"http://identifiers.org/chebi/CHEBI:29177",
"KEGG Compound":"http://identifiers.org/kegg.compound/C01649",
"MetaNetX (MNX) Chemical":"http://identifiers.org/metanetx.chemical/MNXM90667",
"Reactome":"http://www.reactome.org/content/detail/R-ALL-379775",
"SEED Compound":"http://identifiers.org/seed.compound/cpd11920"
}
},
{
"id":"protrna_c",
"name":"L-Prolyl-tRNA(Pro)",
"compartment":"",
"charge":1,
"formula":"C5H8NOR",
"notes":{
"original_bigg_ids":[
"protrna",
"protrna[c]",
"protrna_c"
]
},
"annotation":{
"CHEBI":"http://identifiers.org/chebi/CHEBI:6287",
"KEGG Compound":"http://identifiers.org/kegg.compound/C02702",
"MetaNetX (MNX) Chemical":"http://identifiers.org/metanetx.chemical/MNXM247",
"Reactome":"http://www.reactome.org/content/detail/R-ALL-379746",
"SEED Compound":"http://identifiers.org/seed.compound/cpd12164"
}
},
{
"id":"trnagln_c",
"name":"TRNA(Gln)",
"compartment":"",
"charge":0,
"formula":"R",
"notes":{
"original_bigg_ids":[
"trnagln",
"trnagln[c]",
"trnagln_c"
]
},
"annotation":{
"BioCyc":"http://identifiers.org/biocyc/META:GLN-tRNAs",
"CHEBI":"http://identifiers.org/chebi/CHEBI:29168",
"KEGG Compound":"http://identifiers.org/kegg.compound/C01640",
"MetaNetX (MNX) Chemical":"http://identifiers.org/metanetx.chemical/MNXM71",
"Reactome":"http://www.reactome.org/content/detail/R-ALL-379748",
"SEED Compound":"http://identifiers.org/seed.compound/cpd27100"
}
},
{
"id":"glntrna_c",
"name":"L-Glutaminyl-tRNA(Gln)",
"compartment":"",
"charge":1,
"formula":"C5H9N2O2R",
"notes":{
"original_bigg_ids":[
"glntrna",
"glntrna[c]",
"glntrna_c"
]
},
"annotation":{
"CHEBI":"http://identifiers.org/chebi/CHEBI:5433",
"KEGG Compound":"http://identifiers.org/kegg.compound/C02282",
"MetaNetX (MNX) Chemical":"http://identifiers.org/metanetx.chemical/MNXM89810",
"Reactome":"http://www.reactome.org/content/detail/R-ALL-379772",
"SEED Compound":"http://identifiers.org/seed.compound/cpd12060"
}
},
{
"id":"trnacys_c",
"name":"TRNA(Cys)",
"compartment":"",
"charge":0,
"formula":"R",
"notes":{
"original_bigg_ids":[
"trnacys",
"trnacys[c]",
"trnacys_c"
]
},
"annotation":{
"BioCyc":"http://identifiers.org/biocyc/META:CYS-tRNAs",
"CHEBI":"http://identifiers.org/chebi/CHEBI:29167",
"KEGG Compound":"http://identifiers.org/kegg.compound/C01639",
"MetaNetX (MNX) Chemical":"http://identifiers.org/metanetx.chemical/MNXM162355",
"Reactome":"http://www.reactome.org/content/detail/R-ALL-379725",
"SEED Compound":"http://identifiers.org/seed.compound/cpd26668"
}
},
{
"id":"cystrna_c",
"name":"L-Cysteinyl-tRNA(Cys)",
"compartment":"",
"charge":1,
"formula":"C3H6NOSR",
"notes":{
"original_bigg_ids":[
"cystrna",
"cystrna[c]",
"cystrna_c"
]
},
"annotation":{
"CHEBI":"http://identifiers.org/chebi/CHEBI:74764",
"KEGG Compound":"http://identifiers.org/kegg.compound/C03125",
"MetaNetX (MNX) Chemical":"http://identifiers.org/metanetx.chemical/MNXM155005",
"Reactome":"http://www.reactome.org/content/detail/R-ALL-379719",
"SEED Compound":"http://identifiers.org/seed.compound/cpd12255"
}
},
{
"id":"trnathr_c",
"name":"TRNA(Thr)",
"compartment":"",
"charge":0,
"formula":"R",
"notes":{
"original_bigg_ids":[
"trnathr",
"trnathr[c]",
"trnathr_c"
]
},
"annotation":{
"BioCyc":"http://identifiers.org/biocyc/META:THR-tRNAs",
"CHEBI":"http://identifiers.org/chebi/CHEBI:29180",
"KEGG Compound":"http://identifiers.org/kegg.compound/C01651",
"MetaNetX (MNX) Chemical":"http://identifiers.org/metanetx.chemical/MNXM90883",
"Reactome":"http://www.reactome.org/content/detail/R-ALL-379791",
"SEED Compound":"http://identifiers.org/seed.compound/cpd28225"
}
},
{
"id":"thrtrna_c",
"name":"L-Threonyl-tRNA(Thr)",
"compartment":"",
"charge":1,
"formula":"C4H8NO2R",
"notes":{
"original_bigg_ids":[
"thrtrna",
"thrtrna[c]",
"thrtrna_c"
]
},
"annotation":{
"CHEBI":"http://identifiers.org/chebi/CHEBI:6309",
"KEGG Compound":"http://identifiers.org/kegg.compound/C02992",
"MetaNetX (MNX) Chemical":"http://identifiers.org/metanetx.chemical/MNXM89895",
"Reactome":"http://www.reactome.org/content/detail/R-ALL-379783",
"SEED Compound":"http://identifiers.org/seed.compound/cpd12229"
}
},
{
"id":"trnaala_c",
"name":"TRNA(Ala)",
"compartment":"",
"charge":0,
"formula":"R",
"notes":{
"original_bigg_ids":[
"trnaala",
"trnaala[c]",
"trnaala_c"
]
},
"annotation":{
"BioCyc":"http://identifiers.org/biocyc/META:ALA-tRNAs",
"CHEBI":"http://identifiers.org/chebi/CHEBI:29170",
"KEGG Compound":"http://identifiers.org/kegg.compound/C01635",
"MetaNetX (MNX) Chemical":"http://identifiers.org/metanetx.chemical/MNXM89576",
"Reactome":"http://www.reactome.org/content/detail/R-ALL-379731",
"SEED Compound":"http://identifiers.org/seed.compound/cpd22249"
}
},
{
"id":"alatrna_c",
"name":"L-Alanyl-tRNA(Ala)",
"compartment":"",
"charge":1,
"formula":"C3H6NOR",
"notes":{
"original_bigg_ids":[
"alatrna",
"alatrna[c]",
"alatrna_c"
]
},
"annotation":{
"CHEBI":"http://identifiers.org/chebi/CHEBI:6172",
"MetaNetX (MNX) Chemical":"http://identifiers.org/metanetx.chemical/MNXM89815",
"Reactome":"http://www.reactome.org/content/detail/R-ALL-379730",
"SEED Compound":"http://identifiers.org/seed.compound/cpd16181"
}
},
{
"id":"trnatyr_c",
"name":"TRNA(Tyr)",
"compartment":"",
"charge":0,
"formula":"R",
"notes":{
"original_bigg_ids":[
"trnatyr",
"trnatyr[c]",
"trnatyr_c"
]
},
"annotation":{
"BioCyc":"http://identifiers.org/biocyc/META:TYR-tRNAs",
"CHEBI":"http://identifiers.org/chebi/CHEBI:29182",
"KEGG Compound":"http://identifiers.org/kegg.compound/C00787",
"MetaNetX (MNX) Chemical":"http://identifiers.org/metanetx.chemical/MNXM90668",
"Reactome":"http://www.reactome.org/content/detail/R-ALL-379756",
"SEED Compound":"http://identifiers.org/seed.compound/cpd11751"
}
},
{
"id":"tyrtrna_c",
"name":"L-Tyrosyl-tRNA(Tyr)",
"compartment":"",
"charge":1,
"formula":"C9H10NO2R",
"notes":{
"original_bigg_ids":[
"tyrtrna",
"tyrtrna[c]",
"tyrtrna_c"
]
},
"annotation":{
"CHEBI":"http://identifiers.org/chebi/CHEBI:6318",
"KEGG Compound":"http://identifiers.org/kegg.compound/C02839",
"MetaNetX (MNX) Chemical":"http://identifiers.org/metanetx.chemical/MNXM89822",
"Reactome":"http://www.reactome.org/content/detail/R-ALL-379785",
"SEED Compound":"http://identifiers.org/seed.compound/cpd12194"
}
},
{
"id":"trnaasn_c",
"name":"TRNA Asn  C10H17O10PR2",
"compartment":"",
"charge":0,
"formula":"C10H17O10PR2",
"notes":{
"original_bigg_ids":[
"trnaasn",
"trnaasn[c]",
"trnaasn_c"
]
},
"annotation":{
"BioCyc":"http://identifiers.org/biocyc/META:ASN-tRNAs",
"CHEBI":"http://identifiers.org/chebi/CHEBI:29172",
"KEGG Compound":"http://identifiers.org/kegg.compound/C01637",
"MetaNetX (MNX) Chemical":"http://identifiers.org/metanetx.chemical/MNXM90665",
"Reactome":"http://www.reactome.org/content/detail/R-ALL-379722",
"SEED Compound":"http://identifiers.org/seed.compound/cpd22284"
}
},
{
"id":"asntrna_c",
"name":"L-Asparaginyl-tRNA(Asn)",
"compartment":"",
"charge":1,
"formula":"C14H24N2O12PR2",
"notes":{
"original_bigg_ids":[
"asntrna",
"asntrna[c]",
"asntrna_c"
]
},
"annotation":{
"CHEBI":"http://identifiers.org/chebi/CHEBI:6192",
"KEGG Compound":"http://identifiers.org/kegg.compound/C03402",
"MetaNetX (MNX) Chemical":"http://identifiers.org/metanetx.chemical/MNXM89761",
"Reactome":"http://www.reactome.org/content/detail/R-ALL-379728",
"SEED Compound":"http://identifiers.org/seed.compound/cpd16182"
}
},
{
"id":"trnagly_c",
"name":"TRNA(Gly)",
"compartment":"",
"charge":0,
"formula":"R",
"notes":{
"original_bigg_ids":[
"trnagly",
"trnagly[c]",
"trnagly_c"
]
},
"annotation":{
"BioCyc":"http://identifiers.org/biocyc/META:GLY-tRNAs",
"CHEBI":"http://identifiers.org/chebi/CHEBI:29176",
"KEGG Compound":"http://identifiers.org/kegg.compound/C01642",
"MetaNetX (MNX) Chemical":"http://identifiers.org/metanetx.chemical/MNXM90340",
"Reactome":"http://www.reactome.org/content/detail/R-ALL-379770",
"SEED Compound":"http://identifiers.org/seed.compound/cpd27116"
}
},
{
"id":"glytrna_c",
"name":"Glycyl-tRNA(Gly)",
"compartment":"",
"charge":1,
"formula":"C2H4NOR",
"notes":{
"original_bigg_ids":[
"glytrna",
"glytrna[c]",
"glytrna_c"
]
},
"annotation":{
"CHEBI":"http://identifiers.org/chebi/CHEBI:5503",
"KEGG Compound":"http://identifiers.org/kegg.compound/C02412",
"MetaNetX (MNX) Chemical":"http://identifiers.org/metanetx.chemical/MNXM89763",
"Reactome":"http://www.reactome.org/content/detail/R-ALL-379784",
"SEED Compound":"http://identifiers.org/seed.compound/cpd12100"
}
},
{
"id":"leutrna_c",
"name":"L-Leucyl-tRNA(Leu)",
"compartment":"",
"charge":1,
"formula":"C6H12NOR",
"notes":{
"original_bigg_ids":[
"leutrna",
"leutrna[c]",
"leutrna_c"
]
},
"annotation":{
"CHEBI":"http://identifiers.org/chebi/CHEBI:6262",
"KEGG Compound":"http://identifiers.org/kegg.compound/C02047",
"MetaNetX (MNX) Chemical":"http://identifiers.org/metanetx.chemical/MNXM697",
"Reactome":"http://www.reactome.org/content/detail/R-ALL-379773",
"SEED Compound":"http://identifiers.org/seed.compound/cpd12003"
}
},
{
"id":"trnaleu_c",
"name":"TRNA(Leu)",
"compartment":"",
"charge":0,
"formula":"R",
"notes":{
"original_bigg_ids":[
"trnaleu",
"trnaleu[c]",
"trnaleu_c"
]
},
"annotation":{
"BioCyc":"http://identifiers.org/biocyc/META:LEU-tRNAs",
"CHEBI":"http://identifiers.org/chebi/CHEBI:29169",
"KEGG Compound":"http://identifiers.org/kegg.compound/C01645",
"MetaNetX (MNX) Chemical":"http://identifiers.org/metanetx.chemical/MNXM90880",
"Reactome":"http://www.reactome.org/content/detail/R-ALL-379788",
"SEED Compound":"http://identifiers.org/seed.compound/cpd27383"
}
},
{
"id":"fmettrna_c",
"name":"N-Formylmethionyl-tRNA",
"compartment":"",
"charge":0,
"formula":"C6H9NO2SR",
"notes":{
"original_bigg_ids":[
"fmettrna",
"fmettrna[c]",
"fmettrna_c"
]
},
"annotation":{
"CHEBI":"http://identifiers.org/chebi/CHEBI:7283",
"KEGG Compound":"http://identifiers.org/kegg.compound/C03294",
"MetaNetX (MNX) Chemical":"http://identifiers.org/metanetx.chemical/MNXM95381",
"Reactome":"http://www.reactome.org/content/detail/R-ALL-5621506",
"SEED Compound":"http://identifiers.org/seed.compound/cpd12285"
}
},
{
"id":"mettrna_c",
"name":"L-Methionyl-tRNA (Met)",
"compartment":"",
"charge":1,
"formula":"C5H10NOSR",
"notes":{
"original_bigg_ids":[
"mettrna",
"mettrna[c]",
"mettrna_c"
]
},
"annotation":{
"KEGG Compound":"http://identifiers.org/kegg.compound/C02430",
"MetaNetX (MNX) Chemical":"http://identifiers.org/metanetx.chemical/MNXM90636",
"SEED Compound":"http://identifiers.org/seed.compound/cpd12105"
}
},
{
"id":"trnatrp_c",
"name":"TRNA(Trp)",
"compartment":"",
"charge":0,
"formula":"R",
"notes":{
"original_bigg_ids":[
"trnatrp",
"trnatrp[c]",
"trnatrp_c"
]
},
"annotation":{
"BioCyc":"http://identifiers.org/biocyc/META:TRP-tRNAs",
"CHEBI":"http://identifiers.org/chebi/CHEBI:29181",
"KEGG Compound":"http://identifiers.org/kegg.compound/C01652",
"MetaNetX (MNX) Chemical":"http://identifiers.org/metanetx.chemical/MNXM90755",
"Reactome":"http://www.reactome.org/content/detail/R-ALL-379774",
"SEED Compound":"http://identifiers.org/seed.compound/cpd28239"
}
},
{
"id":"trptrna_c",
"name":"L-Tryptophanyl-tRNA(Trp)",
"compartment":"",
"charge":1,
"formula":"C11H11N2OR",
"notes":{
"original_bigg_ids":[
"trptrna",
"trptrna[c]",
"trptrna_c"
]
},
"annotation":{
"CHEBI":"http://identifiers.org/chebi/CHEBI:6312",
"KEGG Compound":"http://identifiers.org/kegg.compound/C03512",
"MetaNetX (MNX) Chemical":"http://identifiers.org/metanetx.chemical/MNXM89804",
"Reactome":"http://www.reactome.org/content/detail/R-ALL-379765",
"SEED Compound":"http://identifiers.org/seed.compound/cpd12336"
}
},
{
"id":"asptrna_c",
"name":"L-Aspartyl-tRNA(Asp)",
"compartment":"",
"charge":0,
"formula":"C4H5NO3R",
"notes":{
"original_bigg_ids":[
"asptrna",
"asptrna[c]",
"asptrna_c"
]
},
"annotation":{
"KEGG Compound":"http://identifiers.org/kegg.compound/C02984",
"MetaNetX (MNX) Chemical":"http://identifiers.org/metanetx.chemical/MNXM90839",
"SEED Compound":"http://identifiers.org/seed.compound/cpd12226"
}
},
{
"id":"trnaasp_c",
"name":"TRNA(Asp)",
"compartment":"",
"charge":0,
"formula":"R",
"notes":{
"original_bigg_ids":[
"trnaasp",
"trnaasp[c]",
"trnaasp_c"
]
},
"annotation":{
"BioCyc":"http://identifiers.org/biocyc/META:ASP-tRNAs",
"CHEBI":"http://identifiers.org/chebi/CHEBI:29186",
"KEGG Compound":"http://identifiers.org/kegg.compound/C01638",
"MetaNetX (MNX) Chemical":"http://identifiers.org/metanetx.chemical/MNXM90752",
"Reactome":"http://www.reactome.org/content/detail/R-ALL-379715",
"SEED Compound":"http://identifiers.org/seed.compound/cpd22286"
}
},
{
"id":"valtrna_c",
"name":"L-Valyl-tRNA(Val)",
"compartment":"",
"charge":1,
"formula":"C5H10NOR",
"notes":{
"original_bigg_ids":[
"valtrna",
"valtrna[c]",
"valtrna_c"
]
},
"annotation":{
"CHEBI":"http://identifiers.org/chebi/CHEBI:6322",
"KEGG Compound":"http://identifiers.org/kegg.compound/C02554",
"MetaNetX (MNX) Chemical":"http://identifiers.org/metanetx.chemical/MNXM90110",
"Reactome":"http://www.reactome.org/content/detail/R-ALL-379790",
"SEED Compound":"http://identifiers.org/seed.compound/cpd12133"
}
},
{
"id":"trnaval_c",
"name":"TRNA(Val)",
"compartment":"",
"charge":0,
"formula":"R",
"notes":{
"original_bigg_ids":[
"trnaval",
"trnaval[c]",
"trnaval_c"
]
},
"annotation":{
"BioCyc":"http://identifiers.org/biocyc/META:VAL-tRNAs",
"CHEBI":"http://identifiers.org/chebi/CHEBI:29183",
"KEGG Compound":"http://identifiers.org/kegg.compound/C01653",
"MetaNetX (MNX) Chemical":"http://identifiers.org/metanetx.chemical/MNXM90885",
"Reactome":"http://www.reactome.org/content/detail/R-ALL-379793",
"SEED Compound":"http://identifiers.org/seed.compound/cpd28318"
}
},
{
"id":"trnamet_c",
"name":"TRNA(Met)",
"compartment":"",
"charge":0,
"formula":"R",
"notes":{
"original_bigg_ids":[
"trnamet",
"trnamet[c]",
"trnamet_c"
]
},
"annotation":{
"BioCyc":"http://identifiers.org/biocyc/META:Elongation-tRNAMet",
"CHEBI":"http://identifiers.org/chebi/CHEBI:29173",
"KEGG Compound":"http://identifiers.org/kegg.compound/C01647",
"MetaNetX (MNX) Chemical":"http://identifiers.org/metanetx.chemical/MNXM90882",
"Reactome":"http://www.reactome.org/content/detail/R-ALL-5603445",
"SEED Compound":"http://identifiers.org/seed.compound/cpd11918"
}
},
{
"id":"trnaser_c",
"name":"TRNA(Ser)",
"compartment":"",
"charge":0,
"formula":"R",
"notes":{
"original_bigg_ids":[
"trnaser",
"trnaser[c]",
"trnaser_c"
]
},
"annotation":{
"BioCyc":"http://identifiers.org/biocyc/META:SER-tRNAs",
"CHEBI":"http://identifiers.org/chebi/CHEBI:29179",
"KEGG Compound":"http://identifiers.org/kegg.compound/C01650",
"MetaNetX (MNX) Chemical":"http://identifiers.org/metanetx.chemical/MNXM91028",
"Reactome":"http://www.reactome.org/content/detail/R-ALL-379762",
"SEED Compound":"http://identifiers.org/seed.compound/cpd28152"
}
},
{
"id":"sertrna_c",
"name":"L-Seryl-tRNA(Ser)",
"compartment":"",
"charge":1,
"formula":"C3H6NO2R",
"notes":{
"original_bigg_ids":[
"sertrna",
"sertrna[c]",
"sertrna_c"
]
},
"annotation":{
"KEGG Compound":"http://identifiers.org/kegg.compound/C02553",
"MetaNetX (MNX) Chemical":"http://identifiers.org/metanetx.chemical/MNXM90842",
"SEED Compound":"http://identifiers.org/seed.compound/cpd12132"
}
},
{
"id":"phetrna_c",
"name":"L-Phenylalanyl-tRNA(Phe)",
"compartment":"",
"charge":1,
"formula":"C9H10NOR",
"notes":{
"original_bigg_ids":[
"phetrna",
"phetrna[c]",
"phetrna_c"
]
},
"annotation":{
"CHEBI":"http://identifiers.org/chebi/CHEBI:6283",
"KEGG Compound":"http://identifiers.org/kegg.compound/C03511",
"MetaNetX (MNX) Chemical":"http://identifiers.org/metanetx.chemical/MNXM89802",
"Reactome":"http://www.reactome.org/content/detail/R-ALL-379792",
"SEED Compound":"http://identifiers.org/seed.compound/cpd12335"
}
},
{
"id":"trnaphe_c",
"name":"TRNA(Phe)",
"compartment":"",
"charge":0,
"formula":"R",
"notes":{
"original_bigg_ids":[
"trnaphe",
"trnaphe[c]",
"trnaphe_c"
]
},
"annotation":{
"BioCyc":"http://identifiers.org/biocyc/META:PHE-tRNAs",
"CHEBI":"http://identifiers.org/chebi/CHEBI:29184",
"KEGG Compound":"http://identifiers.org/kegg.compound/C01648",
"MetaNetX (MNX) Chemical":"http://identifiers.org/metanetx.chemical/MNXM90753",
"Reactome":"http://www.reactome.org/content/detail/R-ALL-379767",
"SEED Compound":"http://identifiers.org/seed.compound/cpd27782"
}
},
{
"id":"glycogen_c",
"name":"Glycogen C6H10O5",
"compartment":"",
"charge":0,
"formula":"C6H10O5",
"notes":{
"original_bigg_ids":[
"glycogen",
"glycogen[c]",
"glycogen_c"
]
},
"annotation":{
"BioCyc":"http://identifiers.org/biocyc/META:Glycogens",
"CHEBI":"http://identifiers.org/chebi/CHEBI:5466",
"Human Metabolome Database":"http://identifiers.org/hmdb/HMDB00757",
"KEGG Compound":"http://identifiers.org/kegg.compound/G11603",
"MetaNetX (MNX) Chemical":"http://identifiers.org/metanetx.chemical/MNXM55375",
"SEED Compound":"http://identifiers.org/seed.compound/cpd27186"
}
},
{
"id":"1pyr5c_c",
"name":"1-Pyrroline-5-carboxylate",
"compartment":"",
"charge":-1,
"formula":"C5H6NO2",
"notes":{
"original_bigg_ids":[
"1pyr5c",
"1pyr5c[c]",
"1pyr5c_c",
"_1pyr5c_c"
]
},
"annotation":{
"BioCyc":"http://identifiers.org/biocyc/META:L-DELTA1-PYRROLINE_5-CARBOXYLATE",
"CHEBI":"http://identifiers.org/chebi/CHEBI:371",
"Human Metabolome Database":"http://identifiers.org/hmdb/HMDB02240",
"KEGG Compound":"http://identifiers.org/kegg.compound/C04322",
"MetaNetX (MNX) Chemical":"http://identifiers.org/metanetx.chemical/MNXM1617",
"Reactome":"http://www.reactome.org/content/detail/R-ALL-35305",
"SEED Compound":"http://identifiers.org/seed.compound/cpd29655"
}
},
{
"id":"acser_c",
"name":"O-Acetyl-L-serine",
"compartment":"",
"charge":0,
"formula":"C5H9NO4",
"notes":{
"original_bigg_ids":[
"acser",
"acser[c]",
"acser_c"
]
},
"annotation":{
"BioCyc":"http://identifiers.org/biocyc/META:ACETYLSERINE",
"CHEBI":"http://identifiers.org/chebi/CHEBI:7668",
"Human Metabolome Database":"http://identifiers.org/hmdb/HMDB03011",
"KEGG Compound":"http://identifiers.org/kegg.compound/C00979",
"MetaNetX (MNX) Chemical":"http://identifiers.org/metanetx.chemical/MNXM418",
"Reactome":"http://www.reactome.org/content/detail/R-ALL-936709",
"SEED Compound":"http://identifiers.org/seed.compound/cpd00722"
}
},
{
"id":"o2_c",
"name":"O2 O2",
"compartment":"",
"charge":0,
"formula":"O2",
"notes":{
"original_bigg_ids":[
"o2",
"o2[c]",
"o2_c"
]
},
"annotation":{
"BioCyc":"http://identifiers.org/biocyc/META:OXYGEN-MOLECULE",
"CHEBI":"http://identifiers.org/chebi/CHEBI:7860",
"Human Metabolome Database":"http://identifiers.org/hmdb/HMDB01377",
"KEGG Compound":"http://identifiers.org/kegg.compound/C00007",
"KEGG Drug":"http://identifiers.org/kegg.drug/D00003",
"MetaNetX (MNX) Chemical":"http://identifiers.org/metanetx.chemical/MNXM4",
"Reactome":"http://www.reactome.org/content/detail/R-ALL-5668566",
"SEED Compound":"http://identifiers.org/seed.compound/cpd00007"
}
},
{
"id":"h2o2_c",
"name":"Hydrogen peroxide",
"compartment":"",
"charge":0,
"formula":"H2O2",
"notes":{
"original_bigg_ids":[
"h2o2",
"h2o2[c]",
"h2o2_c"
]
},
"annotation":{
"BioCyc":"http://identifiers.org/biocyc/META:HYDROGEN-PEROXIDE",
"CHEBI":"http://identifiers.org/chebi/CHEBI:5586",
"Human Metabolome Database":"http://identifiers.org/hmdb/HMDB06491",
"KEGG Compound":"http://identifiers.org/kegg.compound/C18566",
"KEGG Drug":"http://identifiers.org/kegg.drug/D00008",
"MetaNetX (MNX) Chemical":"http://identifiers.org/metanetx.chemical/MNXM22",
"Reactome":"http://www.reactome.org/content/detail/R-ALL-351629",
"SEED Compound":"http://identifiers.org/seed.compound/cpd00025"
}
},
{
"id":"o2s_c",
"name":"Superoxide anion",
"compartment":"",
"charge":-1,
"formula":"O2",
"notes":{
"original_bigg_ids":[
"o2s",
"o2s[c]",
"o2s_c"
]
},
"annotation":{
"BioCyc":"http://identifiers.org/biocyc/META:SUPER-OXIDE",
"CHEBI":"http://identifiers.org/chebi/CHEBI:7710",
"Human Metabolome Database":"http://identifiers.org/hmdb/HMDB02168",
"KEGG Compound":"http://identifiers.org/kegg.compound/C00704",
"MetaNetX (MNX) Chemical":"http://identifiers.org/metanetx.chemical/MNXM330",
"Reactome":"http://www.reactome.org/content/detail/R-ALL-1475048"
}
},
{
"id":"cu2_c",
"name":"Copper",
"compartment":"",
"charge":2,
"formula":"Cu",
"notes":{
[truncated: 357,751 more chars]
