# Supplementary material for: Systems biology analysis of the Clostridioides difficile core-genome contextualizes microenvironmental evolutionary pressures leading to genotypic and phenotypic divergence
Source: NPJ Syst Biol Appl. 2020 Oct 20;6:31. doi: 10.1038/s41540-020-00151-9 (PMC7576604; doi:10.1038/s41540-020-00151-9)
Supplement: Supplementary file 11 — Supplementary Dataset 4 [file 41540_2020_151_MOESM11_ESM.xml]

<?xml version='1.0' encoding='UTF-8'?>
<sbml xmlns:fbc="http://www.sbml.org/sbml/level3/version1/fbc/version2" level="3" sboTerm="SBO:0000624" version="1" xmlns="http://www.sbml.org/sbml/level3/version1/core" fbc:required="false">
  <model fbc:strict="true" id="iCN900" name="iCN900">
    <listOfUnitDefinitions>
      <unitDefinition id="mmol_per_gDW_per_hr">
        <listOfUnits>
          <unit exponent="1" kind="mole" multiplier="1" scale="-3"/>
          <unit exponent="-1" kind="gram" multiplier="1" scale="0"/>
          <unit exponent="-1" kind="second" multiplier="3600" scale="0"/>
        </listOfUnits>
      </unitDefinition>
    </listOfUnitDefinitions>
    <fbc:listOfObjectives fbc:activeObjective="obj">
      <fbc:objective fbc:id="obj" fbc:type="maximize">
        <fbc:listOfFluxObjectives>
          <fbc:fluxObjective fbc:reaction="R_BIOMASS" fbc:coefficient="1"/>
        </fbc:listOfFluxObjectives>
      </fbc:objective>
    </fbc:listOfObjectives>
    <listOfParameters>
      <parameter constant="true" id="cobra_default_lb" sboTerm="SBO:0000626" units="mmol_per_gDW_per_hr" value="-1000"/>
      <parameter constant="true" id="cobra_default_ub" sboTerm="SBO:0000626" units="mmol_per_gDW_per_hr" value="1000"/>
      <parameter constant="true" id="cobra_0_bound" sboTerm="SBO:0000626" units="mmol_per_gDW_per_hr" value="0"/>
      <parameter constant="true" id="R_EX_leu__L_e_lower_bound" sboTerm="SBO:0000625" units="mmol_per_gDW_per_hr" value="-1"/>
      <parameter constant="true" id="R_EX_pydxn_e_lower_bound" sboTerm="SBO:0000625" units="mmol_per_gDW_per_hr" value="-1"/>
      <parameter constant="true" id="R_EX_ile__L_e_lower_bound" sboTerm="SBO:0000625" units="mmol_per_gDW_per_hr" value="-1"/>
      <parameter constant="true" id="R_EX_pro__L_e_lower_bound" sboTerm="SBO:0000625" units="mmol_per_gDW_per_hr" value="-1"/>
      <parameter constant="true" id="R_EX_trp__L_e_lower_bound" sboTerm="SBO:0000625" units="mmol_per_gDW_per_hr" value="-1"/>
      <parameter constant="true" id="R_EX_met__L_e_lower_bound" sboTerm="SBO:0000625" units="mmol_per_gDW_per_hr" value="-1"/>
      <parameter constant="true" id="R_EX_cys__L_e_lower_bound" sboTerm="SBO:0000625" units="mmol_per_gDW_per_hr" value="-1"/>
      <parameter constant="true" id="R_EX_btn_e_lower_bound" sboTerm="SBO:0000625" units="mmol_per_gDW_per_hr" value="-1"/>
      <parameter constant="true" id="R_EX_pnto__R_e_lower_bound" sboTerm="SBO:0000625" units="mmol_per_gDW_per_hr" value="-1"/>
      <parameter constant="true" id="R_EX_val__L_e_lower_bound" sboTerm="SBO:0000625" units="mmol_per_gDW_per_hr" value="-1"/>
    </listOfParameters>
    <listOfCompartments>
      <compartment constant="true" id="" name=""/>
      <compartment constant="true" id="e" name=""/>
      <compartment constant="true" id="c" name=""/>
    </listOfCompartments>
    <listOfSpecies>
      <species boundaryCondition="false" constant="false" hasOnlySubstanceUnits="false" id="M_db4p_c" name="3,4-dihydroxy-2-butanone 4-phosphate" metaid="M_db4p_c" fbc:charge="-2" fbc:chemicalFormula="C4H7O6P">
        <sbml:annotation xmlns:sbml="http://www.sbml.org/sbml/level3/version1/core">
          <rdf:RDF xmlns:rdf="http://www.w3.org/1999/02/22-rdf-syntax-ns#">
            <rdf:Description rdf:about="#M_db4p_c">
              <bqbiol:is xmlns:bqbiol="http://biomodels.net/biology-qualifiers/">
                <rdf:Bag>
                  <rdf:li rdf:resource="http://identifiers.org/CHEBI/http://identifiers.org/chebi/CHEBI:50606"/>
                  <rdf:li rdf:resource="http://identifiers.org/KEGG Compound/http://identifiers.org/kegg.compound/C15556"/>
                  <rdf:li rdf:resource="http://identifiers.org/MetaNetX (MNX) Chemical/http://identifiers.org/metanetx.chemical/MNXM2323"/>
                  <rdf:li rdf:resource="http://identifiers.org/SEED Compound/http://identifiers.org/seed.compound/cpd11225"/>
                </rdf:Bag>
              </bqbiol:is>
            </rdf:Description>
          </rdf:RDF>
        </sbml:annotation>
      </species>
      <species boundaryCondition="false" constant="false" hasOnlySubstanceUnits="false" id="M_tre_e" name="Trehalose" metaid="M_tre_e" fbc:charge="0" fbc:chemicalFormula="C12H22O11">
        <sbml:annotation xmlns:sbml="http://www.sbml.org/sbml/level3/version1/core">
          <rdf:RDF xmlns:rdf="http://www.w3.org/1999/02/22-rdf-syntax-ns#">
            <rdf:Description rdf:about="#M_tre_e">
              <bqbiol:is xmlns:bqbiol="http://biomodels.net/biology-qualifiers/">
                <rdf:Bag>
                  <rdf:li rdf:resource="http://identifiers.org/BioCyc/http://identifiers.org/biocyc/META:TREHALOSE"/>
                  <rdf:li rdf:resource="http://identifiers.org/CHEBI/http://identifiers.org/chebi/CHEBI:46211"/>
                  <rdf:li rdf:resource="http://identifiers.org/Human Metabolome Database/http://identifiers.org/hmdb/HMDB00975"/>
                  <rdf:li rdf:resource="http://identifiers.org/KEGG Compound/http://identifiers.org/kegg.compound/G00293"/>
                  <rdf:li rdf:resource="http://identifiers.org/MetaNetX (MNX) Chemical/http://identifiers.org/metanetx.chemical/MNXM198"/>
                  <rdf:li rdf:resource="http://identifiers.org/Reactome/http://www.reactome.org/content/detail/R-ALL-868614"/>
                  <rdf:li rdf:resource="http://identifiers.org/SEED Compound/http://identifiers.org/seed.compound/cpd00794"/>
                </rdf:Bag>
              </bqbiol:is>
            </rdf:Description>
          </rdf:RDF>
        </sbml:annotation>
      </species>
      <species boundaryCondition="false" constant="false" hasOnlySubstanceUnits="false" id="M_no3_c" name="Nitrate" metaid="M_no3_c" fbc:charge="-1" fbc:chemicalFormula="NO3">
        <sbml:annotation xmlns:sbml="http://www.sbml.org/sbml/level3/version1/core">
          <rdf:RDF xmlns:rdf="http://www.w3.org/1999/02/22-rdf-syntax-ns#">
            <rdf:Description rdf:about="#M_no3_c">
              <bqbiol:is xmlns:bqbiol="http://biomodels.net/biology-qualifiers/">
                <rdf:Bag>
                  <rdf:li rdf:resource="http://identifiers.org/BioCyc/http://identifiers.org/biocyc/META:NITRATE"/>
                  <rdf:li rdf:resource="http://identifiers.org/CHEBI/http://identifiers.org/chebi/CHEBI:7580"/>
                  <rdf:li rdf:resource="http://identifiers.org/Human Metabolome Database/http://identifiers.org/hmdb/HMDB02878"/>
                  <rdf:li rdf:resource="http://identifiers.org/KEGG Compound/http://identifiers.org/kegg.compound/C00244"/>
                  <rdf:li rdf:resource="http://identifiers.org/KEGG Drug/http://identifiers.org/kegg.drug/D02313"/>
                  <rdf:li rdf:resource="http://identifiers.org/MetaNetX (MNX) Chemical/http://identifiers.org/metanetx.chemical/MNXM207"/>
                  <rdf:li rdf:resource="http://identifiers.org/SEED Compound/http://identifiers.org/seed.compound/cpd00209"/>
                </rdf:Bag>
              </bqbiol:is>
            </rdf:Description>
          </rdf:RDF>
        </sbml:annotation>
      </species>
      <species boundaryCondition="false" constant="false" hasOnlySubstanceUnits="false" id="M_r5p_c" name="Alpha-D-Ribose 5-phosphate" metaid="M_r5p_c" fbc:charge="-2" fbc:chemicalFormula="C5H9O8P">
        <sbml:annotation xmlns:sbml="http://www.sbml.org/sbml/level3/version1/core">
          <rdf:RDF xmlns:rdf="http://www.w3.org/1999/02/22-rdf-syntax-ns#">
            <rdf:Description rdf:about="#M_r5p_c">
              <bqbiol:is xmlns:bqbiol="http://biomodels.net/biology-qualifiers/">
                <rdf:Bag>
                  <rdf:li rdf:resource="http://identifiers.org/BioCyc/http://identifiers.org/biocyc/META:CPD-15318"/>
                  <rdf:li rdf:resource="http://identifiers.org/CHEBI/http://identifiers.org/chebi/CHEBI:22413"/>
                  <rdf:li rdf:resource="http://identifiers.org/KEGG Compound/http://identifiers.org/kegg.compound/C03736"/>
                  <rdf:li rdf:resource="http://identifiers.org/MetaNetX (MNX) Chemical/http://identifiers.org/metanetx.chemical/MNXM15900"/>
                  <rdf:li rdf:resource="http://identifiers.org/SEED Compound/http://identifiers.org/seed.compound/cpd19028"/>
                </rdf:Bag>
              </bqbiol:is>
            </rdf:Description>
          </rdf:RDF>
        </sbml:annotation>
      </species>
      <species boundaryCondition="false" constant="false" hasOnlySubstanceUnits="false" id="M_pppg9_c" name="Protoporphyrinogen IX" metaid="M_pppg9_c" fbc:charge="-2" fbc:chemicalFormula="C34H38N4O4">
        <sbml:annotation xmlns:sbml="http://www.sbml.org/sbml/level3/version1/core">
          <rdf:RDF xmlns:rdf="http://www.w3.org/1999/02/22-rdf-syntax-ns#">
            <rdf:Description rdf:about="#M_pppg9_c">
              <bqbiol:is xmlns:bqbiol="http://biomodels.net/biology-qualifiers/">
                <rdf:Bag>
                  <rdf:li rdf:resource="http://identifiers.org/BioCyc/http://identifiers.org/biocyc/META:PROTOPORPHYRINOGEN"/>
                  <rdf:li rdf:resource="http://identifiers.org/CHEBI/http://identifiers.org/chebi/CHEBI:8593"/>
                  <rdf:li rdf:resource="http://identifiers.org/Human Metabolome Database/http://identifiers.org/hmdb/HMDB01097"/>
                  <rdf:li rdf:resource="http://identifiers.org/KEGG Compound/http://identifiers.org/kegg.compound/C01079"/>
                  <rdf:li rdf:resource="http://identifiers.org/MetaNetX (MNX) Chemical/http://identifiers.org/metanetx.chemical/MNXM351"/>
                  <rdf:li rdf:resource="http://identifiers.org/Reactome/http://www.reactome.org/content/detail/R-ALL-189478"/>
                  <rdf:li rdf:resource="http://identifiers.org/SEED Compound/http://identifiers.org/seed.compound/cpd00791"/>
                </rdf:Bag>
              </bqbiol:is>
            </rdf:Description>
          </rdf:RDF>
        </sbml:annotation>
      </species>
      <species boundaryCondition="false" constant="false" hasOnlySubstanceUnits="false" id="M_b2coa_c" name="Crotonoyl-CoA" metaid="M_b2coa_c" fbc:charge="-4" fbc:chemicalFormula="C25H36N7O17P3S">
        <sbml:annotation xmlns:sbml="http://www.sbml.org/sbml/level3/version1/core">
          <rdf:RDF xmlns:rdf="http://www.w3.org/1999/02/22-rdf-syntax-ns#">
            <rdf:Description rdf:about="#M_b2coa_c">
              <bqbiol:is xmlns:bqbiol="http://biomodels.net/biology-qualifiers/">
                <rdf:Bag>
                  <rdf:li rdf:resource="http://identifiers.org/BioCyc/http://identifiers.org/biocyc/META:CROTONYL-COA"/>
                  <rdf:li rdf:resource="http://identifiers.org/CHEBI/http://identifiers.org/chebi/CHEBI:58669"/>
                  <rdf:li rdf:resource="http://identifiers.org/Human Metabolome Database/http://identifiers.org/hmdb/HMDB62466"/>
                  <rdf:li rdf:resource="http://identifiers.org/KEGG Compound/http://identifiers.org/kegg.compound/C00877"/>
                  <rdf:li rdf:resource="http://identifiers.org/LipidMaps/http://identifiers.org/lipidmaps/LMFA07050307"/>
                  <rdf:li rdf:resource="http://identifiers.org/MetaNetX (MNX) Chemical/http://identifiers.org/metanetx.chemical/MNXM214"/>
                  <rdf:li rdf:resource="http://identifiers.org/Reactome/http://www.reactome.org/content/detail/R-ALL-77313"/>
                  <rdf:li rdf:resource="http://identifiers.org/SEED Compound/http://identifiers.org/seed.compound/cpd00650"/>
                </rdf:Bag>
              </bqbiol:is>
            </rdf:Description>
          </rdf:RDF>
        </sbml:annotation>
      </species>
      <species boundaryCondition="false" constant="false" hasOnlySubstanceUnits="false" id="M_5mdru1p_c" name="5-Methylthio-5-deoxy-D-ribulose 1-phosphate" metaid="M_5mdru1p_c" fbc:chemicalFormula="C6H11O7PS">
        <sbml:annotation xmlns:sbml="http://www.sbml.org/sbml/level3/version1/core">
          <rdf:RDF xmlns:rdf="http://www.w3.org/1999/02/22-rdf-syntax-ns#">
            <rdf:Description rdf:about="#M_5mdru1p_c">
              <bqbiol:is xmlns:bqbiol="http://biomodels.net/biology-qualifiers/">
                <rdf:Bag>
                  <rdf:li rdf:resource="http://identifiers.org/BioCyc/http://identifiers.org/biocyc/META:CPD-1063"/>
                  <rdf:li rdf:resource="http://identifiers.org/CHEBI/http://identifiers.org/chebi/CHEBI:58548"/>
                  <rdf:li rdf:resource="http://identifiers.org/Human Metabolome Database/http://identifiers.org/hmdb/HMDB62647"/>
                  <rdf:li rdf:resource="http://identifiers.org/KEGG Compound/http://identifiers.org/kegg.compound/C04582"/>
                  <rdf:li rdf:resource="http://identifiers.org/MetaNetX (MNX) Chemical/http://identifiers.org/metanetx.chemical/MNXM522"/>
                  <rdf:li rdf:resource="http://identifiers.org/Reactome/http://www.reactome.org/content/detail/R-ALL-1237107"/>
                  <rdf:li rdf:resource="http://identifiers.org/SEED Compound/http://identifiers.org/seed.compound/cpd02791"/>
                </rdf:Bag>
              </bqbiol:is>
            </rdf:Description>
          </rdf:RDF>
        </sbml:annotation>
      </species>
      <species boundaryCondition="false" constant="false" hasOnlySubstanceUnits="false" id="M_co1dam_e" name="cob(I)alamin" compartment="e" fbc:charge="0" fbc:chemicalFormula="C62H89CoN13O14P"/>
      <species boundaryCondition="false" constant="false" hasOnlySubstanceUnits="false" id="M_h2isocap_c" name="(R)-2-hydroxyisocaproate" compartment="c" fbc:charge="0" fbc:chemicalFormula="C6H12O3"/>
      <species boundaryCondition="false" constant="false" hasOnlySubstanceUnits="false" id="M_copre3_c" name="Cobalt-precorrin 3" metaid="M_copre3_c" fbc:chemicalFormula="C43H40N4O16Co">
        <sbml:annotation xmlns:sbml="http://www.sbml.org/sbml/level3/version1/core">
          <rdf:RDF xmlns:rdf="http://www.w3.org/1999/02/22-rdf-syntax-ns#">
            <rdf:Description rdf:about="#M_copre3_c">
              <bqbiol:is xmlns:bqbiol="http://biomodels.net/biology-qualifiers/">
                <rdf:Bag>
                  <rdf:li rdf:resource="http://identifiers.org/BioCyc/http://identifiers.org/biocyc/META:CPD-9040"/>
                  <rdf:li rdf:resource="http://identifiers.org/CHEBI/http://identifiers.org/chebi/CHEBI:60060"/>
                  <rdf:li rdf:resource="http://identifiers.org/KEGG Compound/http://identifiers.org/kegg.compound/C11539"/>
                  <rdf:li rdf:resource="http://identifiers.org/MetaNetX (MNX) Chemical/http://identifiers.org/metanetx.chemical/MNXM92204"/>
                  <rdf:li rdf:resource="http://identifiers.org/SEED Compound/http://identifiers.org/seed.compound/cpd08369"/>
                </rdf:Bag>
              </bqbiol:is>
            </rdf:Description>
          </rdf:RDF>
        </sbml:annotation>
      </species>
      <species boundaryCondition="false" constant="false" hasOnlySubstanceUnits="false" id="M_6hmhpt_c" name="6-hydroxymethyl dihydropterin" metaid="M_6hmhpt_c" fbc:charge="0" fbc:chemicalFormula="C7H9N5O2">
        <sbml:annotation xmlns:sbml="http://www.sbml.org/sbml/level3/version1/core">
          <rdf:RDF xmlns:rdf="http://www.w3.org/1999/02/22-rdf-syntax-ns#">
            <rdf:Description rdf:about="#M_6hmhpt_c">
              <bqbiol:is xmlns:bqbiol="http://biomodels.net/biology-qualifiers/">
                <rdf:Bag>
                  <rdf:li rdf:resource="http://identifiers.org/BioCyc/http://identifiers.org/biocyc/META:AMINO-OH-HYDROXYMETHYL-DIHYDROPTERIDINE"/>
                  <rdf:li rdf:resource="http://identifiers.org/CHEBI/http://identifiers.org/chebi/CHEBI:44841"/>
                  <rdf:li rdf:resource="http://identifiers.org/KEGG Compound/http://identifiers.org/kegg.compound/C01300"/>
                  <rdf:li rdf:resource="http://identifiers.org/MetaNetX (MNX) Chemical/http://identifiers.org/metanetx.chemical/MNXM937"/>
                  <rdf:li rdf:resource="http://identifiers.org/SEED Compound/http://identifiers.org/seed.compound/cpd29670"/>
                </rdf:Bag>
              </bqbiol:is>
            </rdf:Description>
          </rdf:RDF>
        </sbml:annotation>
      </species>
      <species boundaryCondition="false" constant="false" hasOnlySubstanceUnits="false" id="M_adocbl_c" name="Adenosylcobalamin" metaid="M_adocbl_c" fbc:charge="0" fbc:chemicalFormula="C72H100CoN18O17P">
        <sbml:annotation xmlns:sbml="http://www.sbml.org/sbml/level3/version1/core">
          <rdf:RDF xmlns:rdf="http://www.w3.org/1999/02/22-rdf-syntax-ns#">
            <rdf:Description rdf:about="#M_adocbl_c">
              <bqbiol:is xmlns:bqbiol="http://biomodels.net/biology-qualifiers/">
                <rdf:Bag>
                  <rdf:li rdf:resource="http://identifiers.org/BioCyc/http://identifiers.org/biocyc/META:ADENOSYLCOBALAMIN"/>
                  <rdf:li rdf:resource="http://identifiers.org/Human Metabolome Database/http://identifiers.org/hmdb/HMDB02086"/>
                  <rdf:li rdf:resource="http://identifiers.org/KEGG Compound/http://identifiers.org/kegg.compound/C00194"/>
                  <rdf:li rdf:resource="http://identifiers.org/KEGG Drug/http://identifiers.org/kegg.drug/D00042"/>
                  <rdf:li rdf:resource="http://identifiers.org/MetaNetX (MNX) Chemical/http://identifiers.org/metanetx.chemical/MNXM90703"/>
                  <rdf:li rdf:resource="http://identifiers.org/Reactome/http://www.reactome.org/content/detail/R-ALL-3159297"/>
                  <rdf:li rdf:resource="http://identifiers.org/SEED Compound/http://identifiers.org/seed.compound/cpd00166"/>
                </rdf:Bag>
              </bqbiol:is>
            </rdf:Description>
          </rdf:RDF>
        </sbml:annotation>
      </species>
      <species boundaryCondition="false" constant="false" hasOnlySubstanceUnits="false" id="M_sucr_c" name="Sucrose C12H22O11" metaid="M_sucr_c" fbc:chemicalFormula="C12H22O11">
        <sbml:annotation xmlns:sbml="http://www.sbml.org/sbml/level3/version1/core">
          <rdf:RDF xmlns:rdf="http://www.w3.org/1999/02/22-rdf-syntax-ns#">
            <rdf:Description rdf:about="#M_sucr_c">
              <bqbiol:is xmlns:bqbiol="http://biomodels.net/biology-qualifiers/">
                <rdf:Bag>
                  <rdf:li rdf:resource="http://identifiers.org/BioCyc/http://identifiers.org/biocyc/META:SUCROSE"/>
                  <rdf:li rdf:resource="http://identifiers.org/CHEBI/http://identifiers.org/chebi/CHEBI:9314"/>
                  <rdf:li rdf:resource="http://identifiers.org/Human Metabolome Database/http://identifiers.org/hmdb/HMDB00258"/>
                  <rdf:li rdf:resource="http://identifiers.org/KEGG Compound/http://identifiers.org/kegg.compound/G00370"/>
                  <rdf:li rdf:resource="http://identifiers.org/KEGG Drug/http://identifiers.org/kegg.drug/D00025"/>
                  <rdf:li rdf:resource="http://identifiers.org/MetaNetX (MNX) Chemical/http://identifiers.org/metanetx.chemical/MNXM167"/>
                  <rdf:li rdf:resource="http://identifiers.org/Reactome/http://www.reactome.org/content/detail/R-ALL-188980"/>
                  <rdf:li rdf:resource="http://identifiers.org/SEED Compound/http://identifiers.org/seed.compound/cpd00076"/>
                </rdf:Bag>
              </bqbiol:is>
            </rdf:Description>
          </rdf:RDF>
        </sbml:annotation>
      </species>
      <species boundaryCondition="false" constant="false" hasOnlySubstanceUnits="false" id="M_sl26da_c" name="N-Succinyl-LL-2,6-diaminoheptanedioate" metaid="M_sl26da_c" fbc:charge="-2" fbc:chemicalFormula="C11H16N2O7">
        <sbml:annotation xmlns:sbml="http://www.sbml.org/sbml/level3/version1/core">
          <rdf:RDF xmlns:rdf="http://www.w3.org/1999/02/22-rdf-syntax-ns#">
            <rdf:Description rdf:about="#M_sl26da_c">
              <bqbiol:is xmlns:bqbiol="http://biomodels.net/biology-qualifiers/">
                <rdf:Bag>
                  <rdf:li rdf:resource="http://identifiers.org/BioCyc/http://identifiers.org/biocyc/META:N-SUCCINYLLL-2-6-DIAMINOPIMELATE"/>
                  <rdf:li rdf:resource="http://identifiers.org/CHEBI/http://identifiers.org/chebi/CHEBI:7342"/>
                  <rdf:li rdf:resource="http://identifiers.org/Human Metabolome Database/http://identifiers.org/hmdb/HMDB12267"/>
                  <rdf:li rdf:resource="http://identifiers.org/KEGG Compound/http://identifiers.org/kegg.compound/C04421"/>
                  <rdf:li rdf:resource="http://identifiers.org/MetaNetX (MNX) Chemical/http://identifiers.org/metanetx.chemical/MNXM1488"/>
                  <rdf:li rdf:resource="http://identifiers.org/SEED Compound/http://identifiers.org/seed.compound/cpd02698"/>
                </rdf:Bag>
              </bqbiol:is>
            </rdf:Description>
          </rdf:RDF>
        </sbml:annotation>
      </species>
      <species boundaryCondition="false" constant="false" hasOnlySubstanceUnits="false" id="M_pant__R_c" name="(R)-Pantoate" metaid="M_pant__R_c" fbc:charge="-1" fbc:chemicalFormula="C6H11O4">
        <sbml:annotation xmlns:sbml="http://www.sbml.org/sbml/level3/version1/core">
          <rdf:RDF xmlns:rdf="http://www.w3.org/1999/02/22-rdf-syntax-ns#">
            <rdf:Description rdf:about="#M_pant__R_c">
              <bqbiol:is xmlns:bqbiol="http://biomodels.net/biology-qualifiers/">
                <rdf:Bag>
                  <rdf:li rdf:resource="http://identifiers.org/BioCyc/http://identifiers.org/biocyc/META:L-PANTOATE"/>
                  <rdf:li rdf:resource="http://identifiers.org/CHEBI/http://identifiers.org/chebi/CHEBI:44662"/>
                  <rdf:li rdf:resource="http://identifiers.org/KEGG Compound/http://identifiers.org/kegg.compound/C00522"/>
                  <rdf:li rdf:resource="http://identifiers.org/MetaNetX (MNX) Chemical/http://identifiers.org/metanetx.chemical/MNXM593"/>
                  <rdf:li rdf:resource="http://identifiers.org/SEED Compound/http://identifiers.org/seed.compound/cpd00408"/>
                </rdf:Bag>
              </bqbiol:is>
            </rdf:Description>
          </rdf:RDF>
        </sbml:annotation>
      </species>
      <species boundaryCondition="false" constant="false" hasOnlySubstanceUnits="false" id="M_acap_c" name="adenosyl-cobinamide phosphate" compartment="c" fbc:charge="1" fbc:chemicalFormula="C58H85CoN16O14P"/>
      <species boundaryCondition="false" constant="false" hasOnlySubstanceUnits="false" id="M_cys__L_c" name="L-Cysteine" metaid="M_cys__L_c" fbc:charge="0" fbc:chemicalFormula="C3H7NO2S">
        <sbml:annotation xmlns:sbml="http://www.sbml.org/sbml/level3/version1/core">
          <rdf:RDF xmlns:rdf="http://www.w3.org/1999/02/22-rdf-syntax-ns#">
            <rdf:Description rdf:about="#M_cys__L_c">
              <bqbiol:is xmlns:bqbiol="http://biomodels.net/biology-qualifiers/">
                <rdf:Bag>
                  <rdf:li rdf:resource="http://identifiers.org/BioCyc/http://identifiers.org/biocyc/META:CYS"/>
                  <rdf:li rdf:resource="http://identifiers.org/CHEBI/http://identifiers.org/chebi/CHEBI:6207"/>
                  <rdf:li rdf:resource="http://identifiers.org/Human Metabolome Database/http://identifiers.org/hmdb/HMDB00574"/>
                  <rdf:li rdf:resource="http://identifiers.org/KEGG Compound/http://identifiers.org/kegg.compound/C00736"/>
                  <rdf:li rdf:resource="http://identifiers.org/KEGG Drug/http://identifiers.org/kegg.drug/D00026"/>
                  <rdf:li rdf:resource="http://identifiers.org/MetaNetX (MNX) Chemical/http://identifiers.org/metanetx.chemical/MNXM55"/>
                  <rdf:li rdf:resource="http://identifiers.org/Reactome/http://www.reactome.org/content/detail/R-ALL-5668576"/>
                  <rdf:li rdf:resource="http://identifiers.org/SEED Compound/http://identifiers.org/seed.compound/cpd00547"/>
                </rdf:Bag>
              </bqbiol:is>
            </rdf:Description>
          </rdf:RDF>
        </sbml:annotation>
      </species>
      <species boundaryCondition="false" constant="false" hasOnlySubstanceUnits="false" id="M_phe__L_e" name="L-Phenylalanine" metaid="M_phe__L_e" fbc:charge="0" fbc:chemicalFormula="C9H11NO2">
        <sbml:annotation xmlns:sbml="http://www.sbml.org/sbml/level3/version1/core">
          <rdf:RDF xmlns:rdf="http://www.w3.org/1999/02/22-rdf-syntax-ns#">
            <rdf:Description rdf:about="#M_phe__L_e">
              <bqbiol:is xmlns:bqbiol="http://biomodels.net/biology-qualifiers/">
                <rdf:Bag>
                  <rdf:li rdf:resource="http://identifiers.org/BioCyc/http://identifiers.org/biocyc/META:PHE"/>
                  <rdf:li rdf:resource="http://identifiers.org/CHEBI/http://identifiers.org/chebi/CHEBI:8089"/>
                  <rdf:li rdf:resource="http://identifiers.org/Human Metabolome Database/http://identifiers.org/hmdb/HMDB00612"/>
                  <rdf:li rdf:resource="http://identifiers.org/KEGG Compound/http://identifiers.org/kegg.compound/C02057"/>
                  <rdf:li rdf:resource="http://identifiers.org/KEGG Drug/http://identifiers.org/kegg.drug/D00021"/>
                  <rdf:li rdf:resource="http://identifiers.org/MetaNetX (MNX) Chemical/http://identifiers.org/metanetx.chemical/MNXM97"/>
                  <rdf:li rdf:resource="http://identifiers.org/Reactome/http://www.reactome.org/content/detail/R-ALL-379701"/>
                  <rdf:li rdf:resource="http://identifiers.org/SEED Compound/http://identifiers.org/seed.compound/cpd01400"/>
                </rdf:Bag>
              </bqbiol:is>
            </rdf:Description>
          </rdf:RDF>
        </sbml:annotation>
      </species>
      <species boundaryCondition="false" constant="false" hasOnlySubstanceUnits="false" id="M_pppi_c" name="Inorganic triphosphate" metaid="M_pppi_c" fbc:charge="-4" fbc:chemicalFormula="HO10P3">
        <sbml:annotation xmlns:sbml="http://www.sbml.org/sbml/level3/version1/core">
          <rdf:RDF xmlns:rdf="http://www.w3.org/1999/02/22-rdf-syntax-ns#">
            <rdf:Description rdf:about="#M_pppi_c">
              <bqbiol:is xmlns:bqbiol="http://biomodels.net/biology-qualifiers/">
                <rdf:Bag>
                  <rdf:li rdf:resource="http://identifiers.org/BioCyc/http://identifiers.org/biocyc/META:P3I"/>
                  <rdf:li rdf:resource="http://identifiers.org/CHEBI/http://identifiers.org/chebi/CHEBI:9744"/>
                  <rdf:li rdf:resource="http://identifiers.org/Human Metabolome Database/http://identifiers.org/hmdb/HMDB12282"/>
                  <rdf:li rdf:resource="http://identifiers.org/KEGG Compound/http://identifiers.org/kegg.compound/C00536"/>
                  <rdf:li rdf:resource="http://identifiers.org/MetaNetX (MNX) Chemical/http://identifiers.org/metanetx.chemical/MNXM332"/>
                  <rdf:li rdf:resource="http://identifiers.org/SEED Compound/http://identifiers.org/seed.compound/cpd12039"/>
                </rdf:Bag>
              </bqbiol:is>
            </rdf:Description>
          </rdf:RDF>
        </sbml:annotation>
      </species>
      <species boundaryCondition="false" constant="false" hasOnlySubstanceUnits="false" id="M_nh4_c" name="Ammonium" metaid="M_nh4_c" fbc:charge="1" fbc:chemicalFormula="H4N">
        <sbml:annotation xmlns:sbml="http://www.sbml.org/sbml/level3/version1/core">
          <rdf:RDF xmlns:rdf="http://www.w3.org/1999/02/22-rdf-syntax-ns#">
            <rdf:Description rdf:about="#M_nh4_c">
              <bqbiol:is xmlns:bqbiol="http://biomodels.net/biology-qualifiers/">
                <rdf:Bag>
                  <rdf:li rdf:resource="http://identifiers.org/BioCyc/http://identifiers.org/biocyc/META:AMMONIUM"/>
                  <rdf:li rdf:resource="http://identifiers.org/CHEBI/http://identifiers.org/chebi/CHEBI:7435"/>
                  <rdf:li rdf:resource="http://identifiers.org/Human Metabolome Database/http://identifiers.org/hmdb/HMDB41827"/>
                  <rdf:li rdf:resource="http://identifiers.org/KEGG Compound/http://identifiers.org/kegg.compound/C01342"/>
                  <rdf:li rdf:resource="http://identifiers.org/KEGG Drug/http://identifiers.org/kegg.drug/D02916"/>
                  <rdf:li rdf:resource="http://identifiers.org/MetaNetX (MNX) Chemical/http://identifiers.org/metanetx.chemical/MNXM15"/>
                  <rdf:li rdf:resource="http://identifiers.org/Reactome/http://www.reactome.org/content/detail/R-ALL-76230"/>
                  <rdf:li rdf:resource="http://identifiers.org/SEED Compound/http://identifiers.org/seed.compound/cpd19013"/>
                </rdf:Bag>
              </bqbiol:is>
            </rdf:Description>
          </rdf:RDF>
        </sbml:annotation>
      </species>
      <species boundaryCondition="false" constant="false" hasOnlySubstanceUnits="false" id="M_cyan_c" name="Hydrogen cyanide" metaid="M_cyan_c" fbc:charge="0" fbc:chemicalFormula="CHN">
        <sbml:annotation xmlns:sbml="http://www.sbml.org/sbml/level3/version1/core">
          <rdf:RDF xmlns:rdf="http://www.w3.org/1999/02/22-rdf-syntax-ns#">
            <rdf:Description rdf:about="#M_cyan_c">
              <bqbiol:is xmlns:bqbiol="http://biomodels.net/biology-qualifiers/">
                <rdf:Bag>
                  <rdf:li rdf:resource="http://identifiers.org/BioCyc/http://identifiers.org/biocyc/META:HCN"/>
                  <rdf:li rdf:resource="http://identifiers.org/CHEBI/http://identifiers.org/chebi/CHEBI:5786"/>
                  <rdf:li rdf:resource="http://identifiers.org/Human Metabolome Database/http://identifiers.org/hmdb/HMDB60292"/>
                  <rdf:li rdf:resource="http://identifiers.org/KEGG Compound/http://identifiers.org/kegg.compound/C18673"/>
                  <rdf:li rdf:resource="http://identifiers.org/MetaNetX (MNX) Chemical/http://identifiers.org/metanetx.chemical/MNXM254"/>
                  <rdf:li rdf:resource="http://identifiers.org/SEED Compound/http://identifiers.org/seed.compound/cpd19012"/>
                </rdf:Bag>
              </bqbiol:is>
            </rdf:Description>
          </rdf:RDF>
        </sbml:annotation>
      </species>
      <species boundaryCondition="false" constant="false" hasOnlySubstanceUnits="false" id="M_cala_c" name="N-Carbamoyl-beta-alanine" metaid="M_cala_c" fbc:chemicalFormula="C4H8N2O3">
        <sbml:annotation xmlns:sbml="http://www.sbml.org/sbml/level3/version1/core">
          <rdf:RDF xmlns:rdf="http://www.w3.org/1999/02/22-rdf-syntax-ns#">
            <rdf:Description rdf:about="#M_cala_c">
              <bqbiol:is xmlns:bqbiol="http://biomodels.net/biology-qualifiers/">
                <rdf:Bag>
                  <rdf:li rdf:resource="http://identifiers.org/BioCyc/http://identifiers.org/biocyc/META:3-UREIDO-PROPIONATE"/>
                  <rdf:li rdf:resource="http://identifiers.org/CHEBI/http://identifiers.org/chebi/CHEBI:46352"/>
                  <rdf:li rdf:resource="http://identifiers.org/Human Metabolome Database/http://identifiers.org/hmdb/HMDB62812"/>
                  <rdf:li rdf:resource="http://identifiers.org/KEGG Compound/http://identifiers.org/kegg.compound/C02642"/>
                  <rdf:li rdf:resource="http://identifiers.org/MetaNetX (MNX) Chemical/http://identifiers.org/metanetx.chemical/MNXM802"/>
                  <rdf:li rdf:resource="http://identifiers.org/Reactome/http://www.reactome.org/content/detail/R-ALL-73588"/>
                  <rdf:li rdf:resource="http://identifiers.org/SEED Compound/http://identifiers.org/seed.compound/cpd01720"/>
                </rdf:Bag>
              </bqbiol:is>
            </rdf:Description>
          </rdf:RDF>
        </sbml:annotation>
      </species>
      <species boundaryCondition="false" constant="false" hasOnlySubstanceUnits="false" id="M_dhpt_c" name="Dihydropteroate" metaid="M_dhpt_c" fbc:charge="-1" fbc:chemicalFormula="C14H13N6O3">
        <sbml:annotation xmlns:sbml="http://www.sbml.org/sbml/level3/version1/core">
          <rdf:RDF xmlns:rdf="http://www.w3.org/1999/02/22-rdf-syntax-ns#">
            <rdf:Description rdf:about="#M_dhpt_c">
              <bqbiol:is xmlns:bqbiol="http://biomodels.net/biology-qualifiers/">
                <rdf:Bag>
                  <rdf:li rdf:resource="http://identifiers.org/BioCyc/http://identifiers.org/biocyc/META:7-8-DIHYDROPTEROATE"/>
                  <rdf:li rdf:resource="http://identifiers.org/CHEBI/http://identifiers.org/chebi/CHEBI:4581"/>
                  <rdf:li rdf:resource="http://identifiers.org/Human Metabolome Database/http://identifiers.org/hmdb/HMDB01412"/>
                  <rdf:li rdf:resource="http://identifiers.org/KEGG Compound/http://identifiers.org/kegg.compound/C00921"/>
                  <rdf:li rdf:resource="http://identifiers.org/MetaNetX (MNX) Chemical/http://identifiers.org/metanetx.chemical/MNXM965"/>
                  <rdf:li rdf:resource="http://identifiers.org/SEED Compound/http://identifiers.org/seed.compound/cpd28675"/>
                </rdf:Bag>
              </bqbiol:is>
            </rdf:Description>
          </rdf:RDF>
        </sbml:annotation>
      </species>
      <species boundaryCondition="false" constant="false" hasOnlySubstanceUnits="false" id="M_butpi_c" name="Butanoyl phosphate" metaid="M_butpi_c" fbc:chemicalFormula="C4H7O5P">
        <sbml:annotation xmlns:sbml="http://www.sbml.org/sbml/level3/version1/core">
          <rdf:RDF xmlns:rdf="http://www.w3.org/1999/02/22-rdf-syntax-ns#">
            <rdf:Description rdf:about="#M_butpi_c">
              <bqbiol:is xmlns:bqbiol="http://biomodels.net/biology-qualifiers/">
                <rdf:Bag>
                  <rdf:li rdf:resource="http://identifiers.org/BioCyc/http://identifiers.org/biocyc/META:BUTYRYL-P"/>
                  <rdf:li rdf:resource="http://identifiers.org/CHEBI/http://identifiers.org/chebi/CHEBI:58079"/>
                  <rdf:li rdf:resource="http://identifiers.org/KEGG Compound/http://identifiers.org/kegg.compound/C02527"/>
                  <rdf:li rdf:resource="http://identifiers.org/MetaNetX (MNX) Chemical/http://identifiers.org/metanetx.chemical/MNXM2105"/>
                  <rdf:li rdf:resource="http://identifiers.org/SEED Compound/http://identifiers.org/seed.compound/cpd01662"/>
                </rdf:Bag>
              </bqbiol:is>
            </rdf:Description>
          </rdf:RDF>
        </sbml:annotation>
      </species>
      <species boundaryCondition="false" constant="false" hasOnlySubstanceUnits="false" id="M_4ppan_c" name="D-4'-Phosphopantothenate" metaid="M_4ppan_c" fbc:charge="-3" fbc:chemicalFormula="C9H15NO8P">
        <sbml:annotation xmlns:sbml="http://www.sbml.org/sbml/level3/version1/core">
          <rdf:RDF xmlns:rdf="http://www.w3.org/1999/02/22-rdf-syntax-ns#">
            <rdf:Description rdf:about="#M_4ppan_c">
              <bqbiol:is xmlns:bqbiol="http://biomodels.net/biology-qualifiers/">
                <rdf:Bag>
                  <rdf:li rdf:resource="http://identifiers.org/BioCyc/http://identifiers.org/biocyc/META:4-P-PANTOTHENATE"/>
                  <rdf:li rdf:resource="http://identifiers.org/CHEBI/http://identifiers.org/chebi/CHEBI:4082"/>
                  <rdf:li rdf:resource="http://identifiers.org/Human Metabolome Database/http://identifiers.org/hmdb/HMDB62700"/>
                  <rdf:li rdf:resource="http://identifiers.org/KEGG Compound/http://identifiers.org/kegg.compound/C03492"/>
                  <rdf:li rdf:resource="http://identifiers.org/MetaNetX (MNX) Chemical/http://identifiers.org/metanetx.chemical/MNXM415"/>
                  <rdf:li rdf:resource="http://identifiers.org/Reactome/http://www.reactome.org/content/detail/R-ALL-196786"/>
                  <rdf:li rdf:resource="http://identifiers.org/SEED Compound/http://identifiers.org/seed.compound/cpd02201"/>
                </rdf:Bag>
              </bqbiol:is>
            </rdf:Description>
          </rdf:RDF>
        </sbml:annotation>
      </species>
      <species boundaryCondition="false" constant="false" hasOnlySubstanceUnits="false" id="M_s17bp_c" name="Sedoheptulose 1,7-bisphosphate" metaid="M_s17bp_c" fbc:charge="-4" fbc:chemicalFormula="C7H12O13P2">
        <sbml:annotation xmlns:sbml="http://www.sbml.org/sbml/level3/version1/core">
          <rdf:RDF xmlns:rdf="http://www.w3.org/1999/02/22-rdf-syntax-ns#">
            <rdf:Description rdf:about="#M_s17bp_c">
              <bqbiol:is xmlns:bqbiol="http://biomodels.net/biology-qualifiers/">
                <rdf:Bag>
                  <rdf:li rdf:resource="http://identifiers.org/BioCyc/http://identifiers.org/biocyc/META:D-SEDOHEPTULOSE-1-7-P2"/>
                  <rdf:li rdf:resource="http://identifiers.org/CHEBI/http://identifiers.org/chebi/CHEBI:9081"/>
                  <rdf:li rdf:resource="http://identifiers.org/Human Metabolome Database/http://identifiers.org/hmdb/HMDB60274"/>
                  <rdf:li rdf:resource="http://identifiers.org/KEGG Compound/http://identifiers.org/kegg.compound/C00447"/>
                  <rdf:li rdf:resource="http://identifiers.org/MetaNetX (MNX) Chemical/http://identifiers.org/metanetx.chemical/MNXM1294"/>
                  <rdf:li rdf:resource="http://identifiers.org/SEED Compound/http://identifiers.org/seed.compound/cpd00349"/>
                </rdf:Bag>
              </bqbiol:is>
            </rdf:Description>
          </rdf:RDF>
        </sbml:annotation>
      </species>
      <species boundaryCondition="false" constant="false" hasOnlySubstanceUnits="false" id="M_tcynt_c" name="Thiocyanate" metaid="M_tcynt_c" fbc:charge="-1" fbc:chemicalFormula="CNS">
        <sbml:annotation xmlns:sbml="http://www.sbml.org/sbml/level3/version1/core">
          <rdf:RDF xmlns:rdf="http://www.w3.org/1999/02/22-rdf-syntax-ns#">
            <rdf:Description rdf:about="#M_tcynt_c">
              <bqbiol:is xmlns:bqbiol="http://biomodels.net/biology-qualifiers/">
                <rdf:Bag>
                  <rdf:li rdf:resource="http://identifiers.org/BioCyc/http://identifiers.org/biocyc/META:HSCN"/>
                  <rdf:li rdf:resource="http://identifiers.org/CHEBI/http://identifiers.org/chebi/CHEBI:9550"/>
                  <rdf:li rdf:resource="http://identifiers.org/Human Metabolome Database/http://identifiers.org/hmdb/HMDB01453"/>
                  <rdf:li rdf:resource="http://identifiers.org/KEGG Compound/http://identifiers.org/kegg.compound/C01755"/>
                  <rdf:li rdf:resource="http://identifiers.org/MetaNetX (MNX) Chemical/http://identifiers.org/metanetx.chemical/MNXM762"/>
                  <rdf:li rdf:resource="http://identifiers.org/SEED Compound/http://identifiers.org/seed.compound/cpd01211"/>
                </rdf:Bag>
              </bqbiol:is>
            </rdf:Description>
          </rdf:RDF>
        </sbml:annotation>
      </species>
      <species boundaryCondition="false" constant="false" hasOnlySubstanceUnits="false" id="M_datp_c" name="DATP C10H12N5O12P3" metaid="M_datp_c" fbc:charge="-4" fbc:chemicalFormula="C10H12N5O12P3">
        <sbml:annotation xmlns:sbml="http://www.sbml.org/sbml/level3/version1/core">
          <rdf:RDF xmlns:rdf="http://www.w3.org/1999/02/22-rdf-syntax-ns#">
            <rdf:Description rdf:about="#M_datp_c">
              <bqbiol:is xmlns:bqbiol="http://biomodels.net/biology-qualifiers/">
                <rdf:Bag>
                  <rdf:li rdf:resource="http://identifiers.org/BioCyc/http://identifiers.org/biocyc/META:DATP"/>
                  <rdf:li rdf:resource="http://identifiers.org/CHEBI/http://identifiers.org/chebi/CHEBI:61404"/>
                  <rdf:li rdf:resource="http://identifiers.org/KEGG Compound/http://identifiers.org/kegg.compound/C00131"/>
                  <rdf:li rdf:resource="http://identifiers.org/MetaNetX (MNX) Chemical/http://identifiers.org/metanetx.chemical/MNXM286"/>
                  <rdf:li rdf:resource="http://identifiers.org/Reactome/http://www.reactome.org/content/detail/R-ALL-110644"/>
                  <rdf:li rdf:resource="http://identifiers.org/SEED Compound/http://identifiers.org/seed.compound/cpd00115"/>
                </rdf:Bag>
              </bqbiol:is>
            </rdf:Description>
          </rdf:RDF>
        </sbml:annotation>
      </species>
      <species boundaryCondition="false" constant="false" hasOnlySubstanceUnits="false" id="M_2aobut_c" name="L-2-Amino-3-oxobutanoate" metaid="M_2aobut_c" fbc:charge="0" fbc:chemicalFormula="C4H7NO3">
        <sbml:annotation xmlns:sbml="http://www.sbml.org/sbml/level3/version1/core">
          <rdf:RDF xmlns:rdf="http://www.w3.org/1999/02/22-rdf-syntax-ns#">
            <rdf:Description rdf:about="#M_2aobut_c">
              <bqbiol:is xmlns:bqbiol="http://biomodels.net/biology-qualifiers/">
                <rdf:Bag>
                  <rdf:li rdf:resource="http://identifiers.org/BioCyc/http://identifiers.org/biocyc/META:AMINO-OXOBUT"/>
                  <rdf:li rdf:resource="http://identifiers.org/CHEBI/http://identifiers.org/chebi/CHEBI:78948"/>
                  <rdf:li rdf:resource="http://identifiers.org/Human Metabolome Database/http://identifiers.org/hmdb/HMDB06454"/>
                  <rdf:li rdf:resource="http://identifiers.org/KEGG Compound/http://identifiers.org/kegg.compound/C03508"/>
                  <rdf:li rdf:resource="http://identifiers.org/LipidMaps/http://identifiers.org/lipidmaps/LMFA01060172"/>
                  <rdf:li rdf:resource="http://identifiers.org/MetaNetX (MNX) Chemical/http://identifiers.org/metanetx.chemical/MNXM114087"/>
                  <rdf:li rdf:resource="http://identifiers.org/Reactome/http://www.reactome.org/content/detail/R-ALL-6798652"/>
                  <rdf:li rdf:resource="http://identifiers.org/SEED Compound/http://identifiers.org/seed.compound/cpd02211"/>
                </rdf:Bag>
              </bqbiol:is>
            </rdf:Description>
          </rdf:RDF>
        </sbml:annotation>
      </species>
      <species boundaryCondition="false" constant="false" hasOnlySubstanceUnits="false" id="M_itp_c" name="ITP C10H11N4O14P3" metaid="M_itp_c" fbc:charge="-4" fbc:chemicalFormula="C10H11N4O14P3">
        <sbml:annotation xmlns:sbml="http://www.sbml.org/sbml/level3/version1/core">
          <rdf:RDF xmlns:rdf="http://www.w3.org/1999/02/22-rdf-syntax-ns#">
            <rdf:Description rdf:about="#M_itp_c">
              <bqbiol:is xmlns:bqbiol="http://biomodels.net/biology-qualifiers/">
                <rdf:Bag>
                  <rdf:li rdf:resource="http://identifiers.org/BioCyc/http://identifiers.org/biocyc/META:ITP"/>
                  <rdf:li rdf:resource="http://identifiers.org/CHEBI/http://identifiers.org/chebi/CHEBI:61402"/>
                  <rdf:li rdf:resource="http://identifiers.org/KEGG Compound/http://identifiers.org/kegg.compound/C00081"/>
                  <rdf:li rdf:resource="http://identifiers.org/MetaNetX (MNX) Chemical/http://identifiers.org/metanetx.chemical/MNXM423"/>
                  <rdf:li rdf:resource="http://identifiers.org/Reactome/http://www.reactome.org/content/detail/R-ALL-2509836"/>
                  <rdf:li rdf:resource="http://identifiers.org/SEED Compound/http://identifiers.org/seed.compound/cpd00068"/>
                </rdf:Bag>
              </bqbiol:is>
            </rdf:Description>
          </rdf:RDF>
        </sbml:annotation>
      </species>
      <species boundaryCondition="false" constant="false" hasOnlySubstanceUnits="false" id="M_drib_c" name="Deoxyribose C5H10O4" metaid="M_drib_c" fbc:chemicalFormula="C5H10O4">
        <sbml:annotation xmlns:sbml="http://www.sbml.org/sbml/level3/version1/core">
          <rdf:RDF xmlns:rdf="http://www.w3.org/1999/02/22-rdf-syntax-ns#">
            <rdf:Description rdf:about="#M_drib_c">
              <bqbiol:is xmlns:bqbiol="http://biomodels.net/biology-qualifiers/">
                <rdf:Bag>
                  <rdf:li rdf:resource="http://identifiers.org/CHEBI/http://identifiers.org/chebi/CHEBI:90761"/>
                  <rdf:li rdf:resource="http://identifiers.org/Human Metabolome Database/http://identifiers.org/hmdb/HMDB03224"/>
                  <rdf:li rdf:resource="http://identifiers.org/KEGG Compound/http://identifiers.org/kegg.compound/C01801"/>
                  <rdf:li rdf:resource="http://identifiers.org/MetaNetX (MNX) Chemical/http://identifiers.org/metanetx.chemical/MNXM90412"/>
                  <rdf:li rdf:resource="http://identifiers.org/SEED Compound/http://identifiers.org/seed.compound/cpd01242"/>
                </rdf:Bag>
              </bqbiol:is>
            </rdf:Description>
          </rdf:RDF>
        </sbml:annotation>
      </species>
      <species boundaryCondition="false" constant="false" hasOnlySubstanceUnits="false" id="M_n8aspmd_c" name="N8-Acetylspermidine" metaid="M_n8aspmd_c" fbc:charge="2" fbc:chemicalFormula="C9H23N3O">
        <sbml:annotation xmlns:sbml="http://www.sbml.org/sbml/level3/version1/core">
          <rdf:RDF xmlns:rdf="http://www.w3.org/1999/02/22-rdf-syntax-ns#">
            <rdf:Description rdf:about="#M_n8aspmd_c">
              <bqbiol:is xmlns:bqbiol="http://biomodels.net/biology-qualifiers/">
                <rdf:Bag>
                  <rdf:li rdf:resource="http://identifiers.org/BioCyc/http://identifiers.org/biocyc/META:CPD-3462"/>
                  <rdf:li rdf:resource="http://identifiers.org/CHEBI/http://identifiers.org/chebi/CHEBI:7420"/>
                  <rdf:li rdf:resource="http://identifiers.org/Human Metabolome Database/http://identifiers.org/hmdb/HMDB60288"/>
                  <rdf:li rdf:resource="http://identifiers.org/KEGG Compound/http://identifiers.org/kegg.compound/C01029"/>
                  <rdf:li rdf:resource="http://identifiers.org/MetaNetX (MNX) Chemical/http://identifiers.org/metanetx.chemical/MNXM1679"/>
                  <rdf:li rdf:resource="http://identifiers.org/SEED Compound/http://identifiers.org/seed.compound/cpd00758"/>
                </rdf:Bag>
              </bqbiol:is>
            </rdf:Description>
          </rdf:RDF>
        </sbml:annotation>
      </species>
      <species boundaryCondition="false" constant="false" hasOnlySubstanceUnits="false" id="M_argsuc_c" name="N(omega)-(L-Arginino)succinate" metaid="M_argsuc_c" fbc:charge="-1" fbc:chemicalFormula="C10H17N4O6">
        <sbml:annotation xmlns:sbml="http://www.sbml.org/sbml/level3/version1/core">
          <rdf:RDF xmlns:rdf="http://www.w3.org/1999/02/22-rdf-syntax-ns#">
            <rdf:Description rdf:about="#M_argsuc_c">
              <bqbiol:is xmlns:bqbiol="http://biomodels.net/biology-qualifiers/">
                <rdf:Bag>
                  <rdf:li rdf:resource="http://identifiers.org/BioCyc/http://identifiers.org/biocyc/META:L-ARGININO-SUCCINATE"/>
                  <rdf:li rdf:resource="http://identifiers.org/CHEBI/http://identifiers.org/chebi/CHEBI:7098"/>
                  <rdf:li rdf:resource="http://identifiers.org/KEGG Compound/http://identifiers.org/kegg.compound/C03406"/>
                  <rdf:li rdf:resource="http://identifiers.org/MetaNetX (MNX) Chemical/http://identifiers.org/metanetx.chemical/MNXM550"/>
                  <rdf:li rdf:resource="http://identifiers.org/Reactome/http://www.reactome.org/content/detail/R-ALL-34575"/>
                  <rdf:li rdf:resource="http://identifiers.org/SEED Compound/http://identifiers.org/seed.compound/cpd29673"/>
                </rdf:Bag>
              </bqbiol:is>
            </rdf:Description>
          </rdf:RDF>
        </sbml:annotation>
      </species>
      <species boundaryCondition="false" constant="false" hasOnlySubstanceUnits="false" id="M_dpcoa_c" name="Dephospho-CoA" metaid="M_dpcoa_c" fbc:charge="-2" fbc:chemicalFormula="C21H33N7O13P2S">
        <sbml:annotation xmlns:sbml="http://www.sbml.org/sbml/level3/version1/core">
          <rdf:RDF xmlns:rdf="http://www.w3.org/1999/02/22-rdf-syntax-ns#">
            <rdf:Description rdf:about="#M_dpcoa_c">
              <bqbiol:is xmlns:bqbiol="http://biomodels.net/biology-qualifiers/">
                <rdf:Bag>
                  <rdf:li rdf:resource="http://identifiers.org/BioCyc/http://identifiers.org/biocyc/META:DEPHOSPHO-COA"/>
                  <rdf:li rdf:resource="http://identifiers.org/CHEBI/http://identifiers.org/chebi/CHEBI:57328"/>
                  <rdf:li rdf:resource="http://identifiers.org/Human Metabolome Database/http://identifiers.org/hmdb/HMDB01373"/>
                  <rdf:li rdf:resource="http://identifiers.org/KEGG Compound/http://identifiers.org/kegg.compound/C00882"/>
                  <rdf:li rdf:resource="http://identifiers.org/LipidMaps/http://identifiers.org/lipidmaps/LMFA07050315"/>
                  <rdf:li rdf:resource="http://identifiers.org/MetaNetX (MNX) Chemical/http://identifiers.org/metanetx.chemical/MNXM481"/>
                  <rdf:li rdf:resource="http://identifiers.org/Reactome/http://www.reactome.org/content/detail/R-ALL-196778"/>
                  <rdf:li rdf:resource="http://identifiers.org/SEED Compound/http://identifiers.org/seed.compound/cpd00655"/>
                </rdf:Bag>
              </bqbiol:is>
            </rdf:Description>
          </rdf:RDF>
        </sbml:annotation>
      </species>
      <species boundaryCondition="false" constant="false" hasOnlySubstanceUnits="false" id="M_gam6p_c" name="D-Glucosamine 6-phosphate" metaid="M_gam6p_c" fbc:charge="-1" fbc:chemicalFormula="C6H13NO8P">
        <sbml:annotation xmlns:sbml="http://www.sbml.org/sbml/level3/version1/core">
          <rdf:RDF xmlns:rdf="http://www.w3.org/1999/02/22-rdf-syntax-ns#">
            <rdf:Description rdf:about="#M_gam6p_c">
              <bqbiol:is xmlns:bqbiol="http://biomodels.net/biology-qualifiers/">
                <rdf:Bag>
                  <rdf:li rdf:resource="http://identifiers.org/BioCyc/http://identifiers.org/biocyc/META:D-GLUCOSAMINE-6-P"/>
                  <rdf:li rdf:resource="http://identifiers.org/CHEBI/http://identifiers.org/chebi/CHEBI:58725"/>
                  <rdf:li rdf:resource="http://identifiers.org/KEGG Compound/http://identifiers.org/kegg.compound/C00352"/>
                  <rdf:li rdf:resource="http://identifiers.org/MetaNetX (MNX) Chemical/http://identifiers.org/metanetx.chemical/MNXM370"/>
                  <rdf:li rdf:resource="http://identifiers.org/SEED Compound/http://identifiers.org/seed.compound/cpd00288"/>
                </rdf:Bag>
              </bqbiol:is>
            </rdf:Description>
          </rdf:RDF>
        </sbml:annotation>
      </species>
      <species boundaryCondition="false" constant="false" hasOnlySubstanceUnits="false" id="M_ppp9_c" name="Protoporphyrin" metaid="M_ppp9_c" fbc:charge="-2" fbc:chemicalFormula="C34H32N4O4">
        <sbml:annotation xmlns:sbml="http://www.sbml.org/sbml/level3/version1/core">
          <rdf:RDF xmlns:rdf="http://www.w3.org/1999/02/22-rdf-syntax-ns#">
            <rdf:Description rdf:about="#M_ppp9_c">
              <bqbiol:is xmlns:bqbiol="http://biomodels.net/biology-qualifiers/">
                <rdf:Bag>
                  <rdf:li rdf:resource="http://identifiers.org/BioCyc/http://identifiers.org/biocyc/META:PROTOPORPHYRIN_IX"/>
                  <rdf:li rdf:resource="http://identifiers.org/CHEBI/http://identifiers.org/chebi/CHEBI:8592"/>
                  <rdf:li rdf:resource="http://identifiers.org/Human Metabolome Database/http://identifiers.org/hmdb/HMDB00241"/>
                  <rdf:li rdf:resource="http://identifiers.org/KEGG Compound/http://identifiers.org/kegg.compound/C02191"/>
                  <rdf:li rdf:resource="http://identifiers.org/MetaNetX (MNX) Chemical/http://identifiers.org/metanetx.chemical/MNXM346"/>
                  <rdf:li rdf:resource="http://identifiers.org/Reactome/http://www.reactome.org/content/detail/R-ALL-189487"/>
                  <rdf:li rdf:resource="http://identifiers.org/SEED Compound/http://identifiers.org/seed.compound/cpd01476"/>
                </rdf:Bag>
              </bqbiol:is>
            </rdf:Description>
          </rdf:RDF>
        </sbml:annotation>
      </species>
      <species boundaryCondition="false" constant="false" hasOnlySubstanceUnits="false" id="M_h2isocapcoa_c" name="(R)-2-hydroxyisocaproyl-CoA" compartment="c" fbc:charge="0" fbc:chemicalFormula="C27H42N7O18P3S"/>
      <species boundaryCondition="false" constant="false" hasOnlySubstanceUnits="false" id="M_f1p_c" name="D-Fructose 1-phosphate" metaid="M_f1p_c" fbc:charge="-2" fbc:chemicalFormula="C6H11O9P">
        <sbml:annotation xmlns:sbml="http://www.sbml.org/sbml/level3/version1/core">
          <rdf:RDF xmlns:rdf="http://www.w3.org/1999/02/22-rdf-syntax-ns#">
            <rdf:Description rdf:about="#M_f1p_c">
              <bqbiol:is xmlns:bqbiol="http://biomodels.net/biology-qualifiers/">
                <rdf:Bag>
                  <rdf:li rdf:resource="http://identifiers.org/BioCyc/http://identifiers.org/biocyc/META:D-fructofuranose-1-phosphate"/>
                  <rdf:li rdf:resource="http://identifiers.org/CHEBI/http://identifiers.org/chebi/CHEBI:58674"/>
                  <rdf:li rdf:resource="http://identifiers.org/KEGG Compound/http://identifiers.org/kegg.compound/C01094"/>
                  <rdf:li rdf:resource="http://identifiers.org/MetaNetX (MNX) Chemical/http://identifiers.org/metanetx.chemical/MNXM145568"/>
                  <rdf:li rdf:resource="http://identifiers.org/SEED Compound/http://identifiers.org/seed.compound/cpd00802"/>
                </rdf:Bag>
              </bqbiol:is>
            </rdf:Description>
          </rdf:RDF>
        </sbml:annotation>
      </species>
      <species boundaryCondition="false" constant="false" hasOnlySubstanceUnits="false" id="M_spmd_c" name="Spermidine" metaid="M_spmd_c" fbc:charge="3" fbc:chemicalFormula="C7H22N3">
        <sbml:annotation xmlns:sbml="http://www.sbml.org/sbml/level3/version1/core">
          <rdf:RDF xmlns:rdf="http://www.w3.org/1999/02/22-rdf-syntax-ns#">
            <rdf:Description rdf:about="#M_spmd_c">
              <bqbiol:is xmlns:bqbiol="http://biomodels.net/biology-qualifiers/">
                <rdf:Bag>
                  <rdf:li rdf:resource="http://identifiers.org/BioCyc/http://identifiers.org/biocyc/META:SPERMIDINE"/>
                  <rdf:li rdf:resource="http://identifiers.org/CHEBI/http://identifiers.org/chebi/CHEBI:9218"/>
                  <rdf:li rdf:resource="http://identifiers.org/Human Metabolome Database/http://identifiers.org/hmdb/HMDB01257"/>
                  <rdf:li rdf:resource="http://identifiers.org/KEGG Compound/http://identifiers.org/kegg.compound/C00315"/>
                  <rdf:li rdf:resource="http://identifiers.org/MetaNetX (MNX) Chemical/http://identifiers.org/metanetx.chemical/MNXM124"/>
                  <rdf:li rdf:resource="http://identifiers.org/Reactome/http://www.reactome.org/content/detail/R-ALL-204635"/>
                  <rdf:li rdf:resource="http://identifiers.org/SEED Compound/http://identifiers.org/seed.compound/cpd00264"/>
                </rdf:Bag>
              </bqbiol:is>
            </rdf:Description>
          </rdf:RDF>
        </sbml:annotation>
      </species>
      <species boundaryCondition="false" constant="false" hasOnlySubstanceUnits="false" id="M_dtbt_c" name="Dethiobiotin" metaid="M_dtbt_c" fbc:charge="-1" fbc:chemicalFormula="C10H17N2O3">
        <sbml:annotation xmlns:sbml="http://www.sbml.org/sbml/level3/version1/core">
          <rdf:RDF xmlns:rdf="http://www.w3.org/1999/02/22-rdf-syntax-ns#">
            <rdf:Description rdf:about="#M_dtbt_c">
              <bqbiol:is xmlns:bqbiol="http://biomodels.net/biology-qualifiers/">
                <rdf:Bag>
                  <rdf:li rdf:resource="http://identifiers.org/BioCyc/http://identifiers.org/biocyc/META:DETHIOBIOTIN"/>
                  <rdf:li rdf:resource="http://identifiers.org/CHEBI/http://identifiers.org/chebi/CHEBI:57861"/>
                  <rdf:li rdf:resource="http://identifiers.org/Human Metabolome Database/http://identifiers.org/hmdb/HMDB03581"/>
                  <rdf:li rdf:resource="http://identifiers.org/KEGG Compound/http://identifiers.org/kegg.compound/C01909"/>
                  <rdf:li rdf:resource="http://identifiers.org/MetaNetX (MNX) Chemical/http://identifiers.org/metanetx.chemical/MNXM1020"/>
                  <rdf:li rdf:resource="http://identifiers.org/SEED Compound/http://identifiers.org/seed.compound/cpd01311"/>
                </rdf:Bag>
              </bqbiol:is>
            </rdf:Description>
          </rdf:RDF>
        </sbml:annotation>
      </species>
      <species boundaryCondition="false" constant="false" hasOnlySubstanceUnits="false" id="M_fmn_c" name="FMN C17H19N4O9P" metaid="M_fmn_c" fbc:charge="-2" fbc:chemicalFormula="C17H19N4O9P">
        <sbml:annotation xmlns:sbml="http://www.sbml.org/sbml/level3/version1/core">
          <rdf:RDF xmlns:rdf="http://www.w3.org/1999/02/22-rdf-syntax-ns#">
            <rdf:Description rdf:about="#M_fmn_c">
              <bqbiol:is xmlns:bqbiol="http://biomodels.net/biology-qualifiers/">
                <rdf:Bag>
                  <rdf:li rdf:resource="http://identifiers.org/BioCyc/http://identifiers.org/biocyc/META:FMN"/>
                  <rdf:li rdf:resource="http://identifiers.org/CHEBI/http://identifiers.org/chebi/CHEBI:58210"/>
                  <rdf:li rdf:resource="http://identifiers.org/KEGG Compound/http://identifiers.org/kegg.compound/C00061"/>
                  <rdf:li rdf:resource="http://identifiers.org/MetaNetX (MNX) Chemical/http://identifiers.org/metanetx.chemical/MNXM119"/>
                  <rdf:li rdf:resource="http://identifiers.org/SEED Compound/http://identifiers.org/seed.compound/cpd00050"/>
                </rdf:Bag>
              </bqbiol:is>
            </rdf:Description>
          </rdf:RDF>
        </sbml:annotation>
      </species>
      <species boundaryCondition="false" constant="false" hasOnlySubstanceUnits="false" id="M_glyclt_c" name="Glycolate C2H3O3" metaid="M_glyclt_c" fbc:charge="-1" fbc:chemicalFormula="C2H3O3">
        <sbml:annotation xmlns:sbml="http://www.sbml.org/sbml/level3/version1/core">
          <rdf:RDF xmlns:rdf="http://www.w3.org/1999/02/22-rdf-syntax-ns#">
            <rdf:Description rdf:about="#M_glyclt_c">
              <bqbiol:is xmlns:bqbiol="http://biomodels.net/biology-qualifiers/">
                <rdf:Bag>
                  <rdf:li rdf:resource="http://identifiers.org/BioCyc/http://identifiers.org/biocyc/META:GLYCOLLATE"/>
                  <rdf:li rdf:resource="http://identifiers.org/CHEBI/http://identifiers.org/chebi/CHEBI:5475"/>
                  <rdf:li rdf:resource="http://identifiers.org/Human Metabolome Database/http://identifiers.org/hmdb/HMDB03035"/>
                  <rdf:li rdf:resource="http://identifiers.org/KEGG Compound/http://identifiers.org/kegg.compound/C00160"/>
                  <rdf:li rdf:resource="http://identifiers.org/MetaNetX (MNX) Chemical/http://identifiers.org/metanetx.chemical/MNXM222"/>
                  <rdf:li rdf:resource="http://identifiers.org/Reactome/http://www.reactome.org/content/detail/R-ALL-389822"/>
                  <rdf:li rdf:resource="http://identifiers.org/SEED Compound/http://identifiers.org/seed.compound/cpd12347"/>
                </rdf:Bag>
              </bqbiol:is>
            </rdf:Description>
          </rdf:RDF>
        </sbml:annotation>
      </species>
      <species boundaryCondition="false" constant="false" hasOnlySubstanceUnits="false" id="M_fes_c" name="corrinoid Fe-S protein" compartment="c" fbc:charge="0"/>
      <species boundaryCondition="false" constant="false" hasOnlySubstanceUnits="false" id="M_histd_c" name="L-Histidinol" metaid="M_histd_c" fbc:charge="1" fbc:chemicalFormula="C6H12N3O">
        <sbml:annotation xmlns:sbml="http://www.sbml.org/sbml/level3/version1/core">
          <rdf:RDF xmlns:rdf="http://www.w3.org/1999/02/22-rdf-syntax-ns#">
            <rdf:Description rdf:about="#M_histd_c">
              <bqbiol:is xmlns:bqbiol="http://biomodels.net/biology-qualifiers/">
                <rdf:Bag>
                  <rdf:li rdf:resource="http://identifiers.org/BioCyc/http://identifiers.org/biocyc/META:HISTIDINOL"/>
                  <rdf:li rdf:resource="http://identifiers.org/CHEBI/http://identifiers.org/chebi/CHEBI:6241"/>
                  <rdf:li rdf:resource="http://identifiers.org/Human Metabolome Database/http://identifiers.org/hmdb/HMDB03431"/>
                  <rdf:li rdf:resource="http://identifiers.org/KEGG Compound/http://identifiers.org/kegg.compound/C00860"/>
                  <rdf:li rdf:resource="http://identifiers.org/MetaNetX (MNX) Chemical/http://identifiers.org/metanetx.chemical/MNXM1281"/>
                  <rdf:li rdf:resource="http://identifiers.org/SEED Compound/http://identifiers.org/seed.compound/cpd00641"/>
                </rdf:Bag>
              </bqbiol:is>
            </rdf:Description>
          </rdf:RDF>
        </sbml:annotation>
      </species>
      <species boundaryCondition="false" constant="false" hasOnlySubstanceUnits="false" id="M_oaa_c" name="Oxaloacetate" metaid="M_oaa_c" fbc:charge="-2" fbc:chemicalFormula="C4H2O5">
        <sbml:annotation xmlns:sbml="http://www.sbml.org/sbml/level3/version1/core">
          <rdf:RDF xmlns:rdf="http://www.w3.org/1999/02/22-rdf-syntax-ns#">
            <rdf:Description rdf:about="#M_oaa_c">
              <bqbiol:is xmlns:bqbiol="http://biomodels.net/biology-qualifiers/">
                <rdf:Bag>
                  <rdf:li rdf:resource="http://identifiers.org/BioCyc/http://identifiers.org/biocyc/META:OXALACETIC_ACID"/>
                  <rdf:li rdf:resource="http://identifiers.org/CHEBI/http://identifiers.org/chebi/CHEBI:7812"/>
                  <rdf:li rdf:resource="http://identifiers.org/Human Metabolome Database/http://identifiers.org/hmdb/HMDB00223"/>
                  <rdf:li rdf:resource="http://identifiers.org/KEGG Compound/http://identifiers.org/kegg.compound/C03981"/>
                  <rdf:li rdf:resource="http://identifiers.org/LipidMaps/http://identifiers.org/lipidmaps/LMFA01170120"/>
                  <rdf:li rdf:resource="http://identifiers.org/MetaNetX (MNX) Chemical/http://identifiers.org/metanetx.chemical/MNXM46"/>
                  <rdf:li rdf:resource="http://identifiers.org/Reactome/http://www.reactome.org/content/detail/R-ALL-76213"/>
                  <rdf:li rdf:resource="http://identifiers.org/SEED Compound/http://identifiers.org/seed.compound/cpd02469"/>
                </rdf:Bag>
              </bqbiol:is>
            </rdf:Description>
          </rdf:RDF>
        </sbml:annotation>
      </species>
      <species boundaryCondition="false" constant="false" hasOnlySubstanceUnits="false" id="M_thm_e" name="Thiamin" metaid="M_thm_e" fbc:charge="1" fbc:chemicalFormula="C12H17N4OS">
        <sbml:annotation xmlns:sbml="http://www.sbml.org/sbml/level3/version1/core">
          <rdf:RDF xmlns:rdf="http://www.w3.org/1999/02/22-rdf-syntax-ns#">
            <rdf:Description rdf:about="#M_thm_e">
              <bqbiol:is xmlns:bqbiol="http://biomodels.net/biology-qualifiers/">
                <rdf:Bag>
                  <rdf:li rdf:resource="http://identifiers.org/BioCyc/http://identifiers.org/biocyc/META:THIAMINE"/>
                  <rdf:li rdf:resource="http://identifiers.org/CHEBI/http://identifiers.org/chebi/CHEBI:9530"/>
                  <rdf:li rdf:resource="http://identifiers.org/Human Metabolome Database/http://identifiers.org/hmdb/HMDB00235"/>
                  <rdf:li rdf:resource="http://identifiers.org/KEGG Compound/http://identifiers.org/kegg.compound/C00378"/>
                  <rdf:li rdf:resource="http://identifiers.org/MetaNetX (MNX) Chemical/http://identifiers.org/metanetx.chemical/MNXM322"/>
                  <rdf:li rdf:resource="http://identifiers.org/Reactome/http://www.reactome.org/content/detail/R-ALL-199622"/>
                  <rdf:li rdf:resource="http://identifiers.org/SEED Compound/http://identifiers.org/seed.compound/cpd00305"/>
                </rdf:Bag>
              </bqbiol:is>
            </rdf:Description>
          </rdf:RDF>
        </sbml:annotation>
      </species>
      <species boundaryCondition="false" constant="false" hasOnlySubstanceUnits="false" id="M_ac_c" name="Acetate" metaid="M_ac_c" fbc:charge="-1" fbc:chemicalFormula="C2H3O2">
        <sbml:annotation xmlns:sbml="http://www.sbml.org/sbml/level3/version1/core">
          <rdf:RDF xmlns:rdf="http://www.w3.org/1999/02/22-rdf-syntax-ns#">
            <rdf:Description rdf:about="#M_ac_c">
              <bqbiol:is xmlns:bqbiol="http://biomodels.net/biology-qualifiers/">
                <rdf:Bag>
                  <rdf:li rdf:resource="http://identifiers.org/BioCyc/http://identifiers.org/biocyc/META:ACET"/>
                  <rdf:li rdf:resource="http://identifiers.org/CHEBI/http://identifiers.org/chebi/CHEBI:40486"/>
                  <rdf:li rdf:resource="http://identifiers.org/Human Metabolome Database/http://identifiers.org/hmdb/HMDB00042"/>
                  <rdf:li rdf:resource="http://identifiers.org/KEGG Compound/http://identifiers.org/kegg.compound/C00033"/>
                  <rdf:li rdf:resource="http://identifiers.org/KEGG Drug/http://identifiers.org/kegg.drug/D00010"/>
                  <rdf:li rdf:resource="http://identifiers.org/LipidMaps/http://identifiers.org/lipidmaps/LMFA01010002"/>
                  <rdf:li rdf:resource="http://identifiers.org/MetaNetX (MNX) Chemical/http://identifiers.org/metanetx.chemical/MNXM26"/>
                  <rdf:li rdf:resource="http://identifiers.org/Reactome/http://www.reactome.org/content/detail/R-ALL-390305"/>
                  <rdf:li rdf:resource="http://identifiers.org/SEED Compound/http://identifiers.org/seed.compound/cpd00029"/>
                </rdf:Bag>
              </bqbiol:is>
            </rdf:Description>
          </rdf:RDF>
        </sbml:annotation>
      </species>
      <species boundaryCondition="false" constant="false" hasOnlySubstanceUnits="false" id="M_CLP_c" name="Cross-linked peptidoglycan" compartment="c"/>
      <species boundaryCondition="false" constant="false" hasOnlySubstanceUnits="false" id="M_fdp_c" name="D-Fructose 1,6-bisphosphate" metaid="M_fdp_c" fbc:charge="-4" fbc:chemicalFormula="C6H10O12P2">
        <sbml:annotation xmlns:sbml="http://www.sbml.org/sbml/level3/version1/core">
          <rdf:RDF xmlns:rdf="http://www.w3.org/1999/02/22-rdf-syntax-ns#">
            <rdf:Description rdf:about="#M_fdp_c">
              <bqbiol:is xmlns:bqbiol="http://biomodels.net/biology-qualifiers/">
                <rdf:Bag>
                  <rdf:li rdf:resource="http://identifiers.org/CHEBI/http://identifiers.org/chebi/CHEBI:49299"/>
                  <rdf:li rdf:resource="http://identifiers.org/KEGG Compound/http://identifiers.org/kegg.compound/C00354"/>
                  <rdf:li rdf:resource="http://identifiers.org/MetaNetX (MNX) Chemical/http://identifiers.org/metanetx.chemical/MNXM417"/>
                  <rdf:li rdf:resource="http://identifiers.org/SEED Compound/http://identifiers.org/seed.compound/cpd00290"/>
                </rdf:Bag>
              </bqbiol:is>
            </rdf:Description>
          </rdf:RDF>
        </sbml:annotation>
      </species>
      <species boundaryCondition="false" constant="false" hasOnlySubstanceUnits="false" id="M_actn__S_c" name="S-acetoin" compartment="c" fbc:charge="0" fbc:chemicalFormula="C4H8O2"/>
      <species boundaryCondition="false" constant="false" hasOnlySubstanceUnits="false" id="M_a53oh_c" name="(S)-5-amino-3-oxohexanoate" compartment="c" fbc:charge="0" fbc:chemicalFormula="C6H11NO3"/>
      <species boundaryCondition="false" constant="false" hasOnlySubstanceUnits="false" id="M_ser__L_c" name="L-Serine" metaid="M_ser__L_c" fbc:charge="0" fbc:chemicalFormula="C3H7NO3">
        <sbml:annotation xmlns:sbml="http://www.sbml.org/sbml/level3/version1/core">
          <rdf:RDF xmlns:rdf="http://www.w3.org/1999/02/22-rdf-syntax-ns#">
            <rdf:Description rdf:about="#M_ser__L_c">
              <bqbiol:is xmlns:bqbiol="http://biomodels.net/biology-qualifiers/">
                <rdf:Bag>
                  <rdf:li rdf:resource="http://identifiers.org/BioCyc/http://identifiers.org/biocyc/META:Serines"/>
                  <rdf:li rdf:resource="http://identifiers.org/CHEBI/http://identifiers.org/chebi/CHEBI:9116"/>
                  <rdf:li rdf:resource="http://identifiers.org/Human Metabolome Database/http://identifiers.org/hmdb/HMDB62263"/>
                  <rdf:li rdf:resource="http://identifiers.org/KEGG Compound/http://identifiers.org/kegg.compound/C00716"/>
                  <rdf:li rdf:resource="http://identifiers.org/KEGG Drug/http://identifiers.org/kegg.drug/D00016"/>
                  <rdf:li rdf:resource="http://identifiers.org/LipidMaps/http://identifiers.org/lipidmaps/LMFA01100045"/>
                  <rdf:li rdf:resource="http://identifiers.org/MetaNetX (MNX) Chemical/http://identifiers.org/metanetx.chemical/MNXM53"/>
                  <rdf:li rdf:resource="http://identifiers.org/Reactome/http://www.reactome.org/content/detail/R-ALL-8932979"/>
                  <rdf:li rdf:resource="http://identifiers.org/SEED Compound/http://identifiers.org/seed.compound/cpd30743"/>
                </rdf:Bag>
              </bqbiol:is>
            </rdf:Description>
          </rdf:RDF>
        </sbml:annotation>
      </species>
      <species boundaryCondition="false" constant="false" hasOnlySubstanceUnits="false" id="M_acgam_c" name="N-Acetyl-D-glucosamine" metaid="M_acgam_c" fbc:charge="0" fbc:chemicalFormula="C8H15NO6">
        <sbml:annotation xmlns:sbml="http://www.sbml.org/sbml/level3/version1/core">
          <rdf:RDF xmlns:rdf="http://www.w3.org/1999/02/22-rdf-syntax-ns#">
            <rdf:Description rdf:about="#M_acgam_c">
              <bqbiol:is xmlns:bqbiol="http://biomodels.net/biology-qualifiers/">
                <rdf:Bag>
                  <rdf:li rdf:resource="http://identifiers.org/BioCyc/http://identifiers.org/biocyc/META:N-acetyl-D-glucosamine"/>
                  <rdf:li rdf:resource="http://identifiers.org/CHEBI/http://identifiers.org/chebi/CHEBI:7123"/>
                  <rdf:li rdf:resource="http://identifiers.org/Human Metabolome Database/http://identifiers.org/hmdb/HMDB62641"/>
                  <rdf:li rdf:resource="http://identifiers.org/KEGG Compound/http://identifiers.org/kegg.compound/C00140"/>
                  <rdf:li rdf:resource="http://identifiers.org/MetaNetX (MNX) Chemical/http://identifiers.org/metanetx.chemical/MNXM143"/>
                  <rdf:li rdf:resource="http://identifiers.org/Reactome/http://www.reactome.org/content/detail/R-ALL-2162231"/>
                  <rdf:li rdf:resource="http://identifiers.org/SEED Compound/http://identifiers.org/seed.compound/cpd27608"/>
                </rdf:Bag>
              </bqbiol:is>
            </rdf:Description>
          </rdf:RDF>
        </sbml:annotation>
      </species>
      <species boundaryCondition="false" constant="false" hasOnlySubstanceUnits="false" id="M_man6pglyc_c" name="2(alpha-D-Mannosyl-6-phosphate)-D-glycerate" metaid="M_man6pglyc_c" fbc:charge="-3" fbc:chemicalFormula="C9H14O12P">
        <sbml:annotation xmlns:sbml="http://www.sbml.org/sbml/level3/version1/core">
          <rdf:RDF xmlns:rdf="http://www.w3.org/1999/02/22-rdf-syntax-ns#">
            <rdf:Description rdf:about="#M_man6pglyc_c">
              <bqbiol:is xmlns:bqbiol="http://biomodels.net/biology-qualifiers/">
                <rdf:Bag>
                  <rdf:li rdf:resource="http://identifiers.org/BioCyc/http://identifiers.org/biocyc/META:CPD0-1063"/>
                  <rdf:li rdf:resource="http://identifiers.org/CHEBI/http://identifiers.org/chebi/CHEBI:61001"/>
                  <rdf:li rdf:resource="http://identifiers.org/Human Metabolome Database/http://identifiers.org/hmdb/HMDB12152"/>
                  <rdf:li rdf:resource="http://identifiers.org/KEGG Compound/http://identifiers.org/kegg.compound/C16699"/>
                  <rdf:li rdf:resource="http://identifiers.org/MetaNetX (MNX) Chemical/http://identifiers.org/metanetx.chemical/MNXM3470"/>
                  <rdf:li rdf:resource="http://identifiers.org/SEED Compound/http://identifiers.org/seed.compound/cpd16506"/>
                </rdf:Bag>
              </bqbiol:is>
            </rdf:Description>
          </rdf:RDF>
        </sbml:annotation>
      </species>
      <species boundaryCondition="false" constant="false" hasOnlySubstanceUnits="false" id="M_LIPID_c" name="lipid" compartment="c"/>
      <species boundaryCondition="false" constant="false" hasOnlySubstanceUnits="false" id="M_gccoa_c" name="glutaconyl-CoA" compartment="c" fbc:charge="0" fbc:chemicalFormula="C26H40N7O19P3S"/>
      <species boundaryCondition="false" constant="false" hasOnlySubstanceUnits="false" id="M_na1_c" name="Sodium" metaid="M_na1_c" fbc:charge="1" fbc:chemicalFormula="Na">
        <sbml:annotation xmlns:sbml="http://www.sbml.org/sbml/level3/version1/core">
          <rdf:RDF xmlns:rdf="http://www.w3.org/1999/02/22-rdf-syntax-ns#">
            <rdf:Description rdf:about="#M_na1_c">
              <bqbiol:is xmlns:bqbiol="http://biomodels.net/biology-qualifiers/">
                <rdf:Bag>
                  <rdf:li rdf:resource="http://identifiers.org/BioCyc/http://identifiers.org/biocyc/META:NaF"/>
                  <rdf:li rdf:resource="http://identifiers.org/CHEBI/http://identifiers.org/chebi/CHEBI:9175"/>
                  <rdf:li rdf:resource="http://identifiers.org/Human Metabolome Database/http://identifiers.org/hmdb/HMDB00588"/>
                  <rdf:li rdf:resource="http://identifiers.org/KEGG Compound/http://identifiers.org/kegg.compound/C14042"/>
                  <rdf:li rdf:resource="http://identifiers.org/KEGG Drug/http://identifiers.org/kegg.drug/D04874"/>
                  <rdf:li rdf:resource="http://identifiers.org/MetaNetX (MNX) Chemical/http://identifiers.org/metanetx.chemical/MNXM27"/>
                  <rdf:li rdf:resource="http://identifiers.org/Reactome/http://www.reactome.org/content/detail/R-ALL-83910"/>
                  <rdf:li rdf:resource="http://identifiers.org/SEED Compound/http://identifiers.org/seed.compound/cpd00971"/>
                </rdf:Bag>
              </bqbiol:is>
            </rdf:Description>
          </rdf:RDF>
        </sbml:annotation>
      </species>
      <species boundaryCondition="false" constant="false" hasOnlySubstanceUnits="false" id="M_methf_c" name="5,10-Methenyltetrahydrofolate" metaid="M_methf_c" fbc:charge="-1" fbc:chemicalFormula="C20H20N7O6">
        <sbml:annotation xmlns:sbml="http://www.sbml.org/sbml/level3/version1/core">
          <rdf:RDF xmlns:rdf="http://www.w3.org/1999/02/22-rdf-syntax-ns#">
            <rdf:Description rdf:about="#M_methf_c">
              <bqbiol:is xmlns:bqbiol="http://biomodels.net/biology-qualifiers/">
                <rdf:Bag>
                  <rdf:li rdf:resource="http://identifiers.org/BioCyc/http://identifiers.org/biocyc/META:5-10-METHENYL-THF"/>
                  <rdf:li rdf:resource="http://identifiers.org/CHEBI/http://identifiers.org/chebi/CHEBI:57455"/>
                  <rdf:li rdf:resource="http://identifiers.org/Human Metabolome Database/http://identifiers.org/hmdb/HMDB62623"/>
                  <rdf:li rdf:resource="http://identifiers.org/KEGG Compound/http://identifiers.org/kegg.compound/C00445"/>
                  <rdf:li rdf:resource="http://identifiers.org/MetaNetX (MNX) Chemical/http://identifiers.org/metanetx.chemical/MNXM511"/>
                  <rdf:li rdf:resource="http://identifiers.org/Reactome/http://www.reactome.org/content/detail/R-ALL-6801458"/>
                  <rdf:li rdf:resource="http://identifiers.org/SEED Compound/http://identifiers.org/seed.compound/cpd00347"/>
                </rdf:Bag>
              </bqbiol:is>
            </rdf:Description>
          </rdf:RDF>
        </sbml:annotation>
      </species>
      <species boundaryCondition="false" constant="false" hasOnlySubstanceUnits="false" id="M_abdmagdpu_c" name="N-acetyl-beta-D-mannosaminyl-1,4-N-acetyl-D-glucosaminyldiphosphoundecaprenol" compartment="c" fbc:charge="0" fbc:chemicalFormula="C71H118N2O17P2"/>
      <species boundaryCondition="false" constant="false" hasOnlySubstanceUnits="false" id="M_gam1p_c" name="D-Glucosamine 1-phosphate" metaid="M_gam1p_c" fbc:charge="-1" fbc:chemicalFormula="C6H13NO8P">
        <sbml:annotation xmlns:sbml="http://www.sbml.org/sbml/level3/version1/core">
          <rdf:RDF xmlns:rdf="http://www.w3.org/1999/02/22-rdf-syntax-ns#">
            <rdf:Description rdf:about="#M_gam1p_c">
              <bqbiol:is xmlns:bqbiol="http://biomodels.net/biology-qualifiers/">
                <rdf:Bag>
                  <rdf:li rdf:resource="http://identifiers.org/BioCyc/http://identifiers.org/biocyc/META:GLUCOSAMINE-1P"/>
                  <rdf:li rdf:resource="http://identifiers.org/CHEBI/http://identifiers.org/chebi/CHEBI:58516"/>
                  <rdf:li rdf:resource="http://identifiers.org/KEGG Compound/http://identifiers.org/kegg.compound/C06156"/>
                  <rdf:li rdf:resource="http://identifiers.org/MetaNetX (MNX) Chemical/http://identifiers.org/metanetx.chemical/MNXM969"/>
                  <rdf:li rdf:resource="http://identifiers.org/SEED Compound/http://identifiers.org/seed.compound/cpd03671"/>
                </rdf:Bag>
              </bqbiol:is>
            </rdf:Description>
          </rdf:RDF>
        </sbml:annotation>
      </species>
      <species boundaryCondition="false" constant="false" hasOnlySubstanceUnits="false" id="M_urea_c" name="Urea CH4N2O" metaid="M_urea_c" fbc:charge="0" fbc:chemicalFormula="CH4N2O">
        <sbml:annotation xmlns:sbml="http://www.sbml.org/sbml/level3/version1/core">
          <rdf:RDF xmlns:rdf="http://www.w3.org/1999/02/22-rdf-syntax-ns#">
            <rdf:Description rdf:about="#M_urea_c">
              <bqbiol:is xmlns:bqbiol="http://biomodels.net/biology-qualifiers/">
                <rdf:Bag>
                  <rdf:li rdf:resource="http://identifiers.org/BioCyc/http://identifiers.org/biocyc/META:UREA"/>
                  <rdf:li rdf:resource="http://identifiers.org/CHEBI/http://identifiers.org/chebi/CHEBI:9888"/>
                  <rdf:li rdf:resource="http://identifiers.org/Human Metabolome Database/http://identifiers.org/hmdb/HMDB00294"/>
                  <rdf:li rdf:resource="http://identifiers.org/KEGG Compound/http://identifiers.org/kegg.compound/C00086"/>
                  <rdf:li rdf:resource="http://identifiers.org/KEGG Drug/http://identifiers.org/kegg.drug/D10496"/>
                  <rdf:li rdf:resource="http://identifiers.org/MetaNetX (MNX) Chemical/http://identifiers.org/metanetx.chemical/MNXM117"/>
                  <rdf:li rdf:resource="http://identifiers.org/Reactome/http://www.reactome.org/content/detail/R-ALL-432019"/>
                  <rdf:li rdf:resource="http://identifiers.org/SEED Compound/http://identifiers.org/seed.compound/cpd00073"/>
                </rdf:Bag>
              </bqbiol:is>
            </rdf:Description>
          </rdf:RDF>
        </sbml:annotation>
      </species>
      <species boundaryCondition="false" constant="false" hasOnlySubstanceUnits="false" id="M_3mob_c" name="3-Methyl-2-oxobutanoate" metaid="M_3mob_c" fbc:charge="-1" fbc:chemicalFormula="C5H7O3">
        <sbml:annotation xmlns:sbml="http://www.sbml.org/sbml/level3/version1/core">
          <rdf:RDF xmlns:rdf="http://www.w3.org/1999/02/22-rdf-syntax-ns#">
            <rdf:Description rdf:about="#M_3mob_c">
              <bqbiol:is xmlns:bqbiol="http://biomodels.net/biology-qualifiers/">
                <rdf:Bag>
                  <rdf:li rdf:resource="http://identifiers.org/BioCyc/http://identifiers.org/biocyc/META:2-KETO-ISOVALERATE"/>
                  <rdf:li rdf:resource="http://identifiers.org/CHEBI/http://identifiers.org/chebi/CHEBI:43714"/>
                  <rdf:li rdf:resource="http://identifiers.org/KEGG Compound/http://identifiers.org/kegg.compound/C00141"/>
                  <rdf:li rdf:resource="http://identifiers.org/LipidMaps/http://identifiers.org/lipidmaps/LMFA01020274"/>
                  <rdf:li rdf:resource="http://identifiers.org/MetaNetX (MNX) Chemical/http://identifiers.org/metanetx.chemical/MNXM238"/>
                  <rdf:li rdf:resource="http://identifiers.org/SEED Compound/http://identifiers.org/seed.compound/cpd00123"/>
                </rdf:Bag>
              </bqbiol:is>
            </rdf:Description>
          </rdf:RDF>
        </sbml:annotation>
      </species>
      <species boundaryCondition="false" constant="false" hasOnlySubstanceUnits="false" id="M_pydx_c" name="Pyridoxal" metaid="M_pydx_c" fbc:charge="0" fbc:chemicalFormula="C8H9NO3">
        <sbml:annotation xmlns:sbml="http://www.sbml.org/sbml/level3/version1/core">
          <rdf:RDF xmlns:rdf="http://www.w3.org/1999/02/22-rdf-syntax-ns#">
            <rdf:Description rdf:about="#M_pydx_c">
              <bqbiol:is xmlns:bqbiol="http://biomodels.net/biology-qualifiers/">
                <rdf:Bag>
                  <rdf:li rdf:resource="http://identifiers.org/BioCyc/http://identifiers.org/biocyc/META:PYRIDOXAL"/>
                  <rdf:li rdf:resource="http://identifiers.org/CHEBI/http://identifiers.org/chebi/CHEBI:8667"/>
                  <rdf:li rdf:resource="http://identifiers.org/Human Metabolome Database/http://identifiers.org/hmdb/HMDB01545"/>
                  <rdf:li rdf:resource="http://identifiers.org/KEGG Compound/http://identifiers.org/kegg.compound/C00250"/>
                  <rdf:li rdf:resource="http://identifiers.org/MetaNetX (MNX) Chemical/http://identifiers.org/metanetx.chemical/MNXM311"/>
                  <rdf:li rdf:resource="http://identifiers.org/Reactome/http://www.reactome.org/content/detail/R-ALL-965131"/>
                  <rdf:li rdf:resource="http://identifiers.org/SEED Compound/http://identifiers.org/seed.compound/cpd00215"/>
                </rdf:Bag>
              </bqbiol:is>
            </rdf:Description>
          </rdf:RDF>
        </sbml:annotation>
      </species>
      <species boundaryCondition="false" constant="false" hasOnlySubstanceUnits="false" id="M_leu__L_e" name="L-Leucine" metaid="M_leu__L_e" fbc:charge="0" fbc:chemicalFormula="C6H13NO2">
        <sbml:annotation xmlns:sbml="http://www.sbml.org/sbml/level3/version1/core">
          <rdf:RDF xmlns:rdf="http://www.w3.org/1999/02/22-rdf-syntax-ns#">
            <rdf:Description rdf:about="#M_leu__L_e">
              <bqbiol:is xmlns:bqbiol="http://biomodels.net/biology-qualifiers/">
                <rdf:Bag>
                  <rdf:li rdf:resource="http://identifiers.org/BioCyc/http://identifiers.org/biocyc/META:LEU"/>
                  <rdf:li rdf:resource="http://identifiers.org/CHEBI/http://identifiers.org/chebi/CHEBI:6260"/>
                  <rdf:li rdf:resource="http://identifiers.org/Human Metabolome Database/http://identifiers.org/hmdb/HMDB62203"/>
                  <rdf:li rdf:resource="http://identifiers.org/KEGG Compound/http://identifiers.org/kegg.compound/C16439"/>
                  <rdf:li rdf:resource="http://identifiers.org/KEGG Drug/http://identifiers.org/kegg.drug/D00030"/>
                  <rdf:li rdf:resource="http://identifiers.org/LipidMaps/http://identifiers.org/lipidmaps/LMFA01100048"/>
                  <rdf:li rdf:resource="http://identifiers.org/MetaNetX (MNX) Chemical/http://identifiers.org/metanetx.chemical/MNXM140"/>
                  <rdf:li rdf:resource="http://identifiers.org/Reactome/http://www.reactome.org/content/detail/R-ALL-351964"/>
                  <rdf:li rdf:resource="http://identifiers.org/SEED Compound/http://identifiers.org/seed.compound/cpd15143"/>
                </rdf:Bag>
              </bqbiol:is>
            </rdf:Description>
          </rdf:RDF>
        </sbml:annotation>
      </species>
      <species boundaryCondition="false" constant="false" hasOnlySubstanceUnits="false" id="M_dhettp_c" name="alpha,beta-dihydroxyethyl-TPP" compartment="c" fbc:charge="0" fbc:chemicalFormula="C14H23N4O9P2S"/>
      <species boundaryCondition="false" constant="false" hasOnlySubstanceUnits="false" id="M_a24op_c" name="2-amino-4-oxopentanoate" compartment="c" fbc:charge="0" fbc:chemicalFormula="C5H9NO3"/>
      <species boundaryCondition="false" constant="false" hasOnlySubstanceUnits="false" id="M_dnad_c" name="Deamino-NAD+" metaid="M_dnad_c" fbc:charge="-2" fbc:chemicalFormula="C21H24N6O15P2">
        <sbml:annotation xmlns:sbml="http://www.sbml.org/sbml/level3/version1/core">
          <rdf:RDF xmlns:rdf="http://www.w3.org/1999/02/22-rdf-syntax-ns#">
            <rdf:Description rdf:about="#M_dnad_c">
              <bqbiol:is xmlns:bqbiol="http://biomodels.net/biology-qualifiers/">
                <rdf:Bag>
                  <rdf:li rdf:resource="http://identifiers.org/BioCyc/http://identifiers.org/biocyc/META:DEAMIDO-NAD"/>
                  <rdf:li rdf:resource="http://identifiers.org/CHEBI/http://identifiers.org/chebi/CHEBI:58437"/>
                  <rdf:li rdf:resource="http://identifiers.org/KEGG Compound/http://identifiers.org/kegg.compound/C00857"/>
                  <rdf:li rdf:resource="http://identifiers.org/MetaNetX (MNX) Chemical/http://identifiers.org/metanetx.chemical/MNXM309"/>
                  <rdf:li rdf:resource="http://identifiers.org/Reactome/http://www.reactome.org/content/detail/R-ALL-8938090"/>
                  <rdf:li rdf:resource="http://identifiers.org/SEED Compound/http://identifiers.org/seed.compound/cpd00638"/>
                </rdf:Bag>
              </bqbiol:is>
            </rdf:Description>
          </rdf:RDF>
        </sbml:annotation>
      </species>
      <species boundaryCondition="false" constant="false" hasOnlySubstanceUnits="false" id="M_5mdr1p_c" name="5-Methylthio-5-deoxy-D-ribose 1-phosphate" metaid="M_5mdr1p_c" fbc:chemicalFormula="C6H11O7PS">
        <sbml:annotation xmlns:sbml="http://www.sbml.org/sbml/level3/version1/core">
          <rdf:RDF xmlns:rdf="http://www.w3.org/1999/02/22-rdf-syntax-ns#">
            <rdf:Description rdf:about="#M_5mdr1p_c">
              <bqbiol:is xmlns:bqbiol="http://biomodels.net/biology-qualifiers/">
                <rdf:Bag>
                  <rdf:li rdf:resource="http://identifiers.org/BioCyc/http://identifiers.org/biocyc/META:CPD-444"/>
                  <rdf:li rdf:resource="http://identifiers.org/CHEBI/http://identifiers.org/chebi/CHEBI:58533"/>
                  <rdf:li rdf:resource="http://identifiers.org/KEGG Compound/http://identifiers.org/kegg.compound/C04188"/>
                  <rdf:li rdf:resource="http://identifiers.org/MetaNetX (MNX) Chemical/http://identifiers.org/metanetx.chemical/MNXM407"/>
                  <rdf:li rdf:resource="http://identifiers.org/Reactome/http://www.reactome.org/content/detail/R-ALL-1237165"/>
                  <rdf:li rdf:resource="http://identifiers.org/SEED Compound/http://identifiers.org/seed.compound/cpd29669"/>
                </rdf:Bag>
              </bqbiol:is>
            </rdf:Description>
          </rdf:RDF>
        </sbml:annotation>
      </species>
      <species boundaryCondition="false" constant="false" hasOnlySubstanceUnits="false" id="M_i2ac_c" name="2-iminoacetate" compartment="c" fbc:charge="0" fbc:chemicalFormula="C2H3NO2"/>
      <species boundaryCondition="false" constant="false" hasOnlySubstanceUnits="false" id="M_alpro_c" name="S Aminomethyldihydrolipoylprotein CH6NS2X" metaid="M_alpro_c" fbc:chemicalFormula="CH6NS2X">
        <sbml:annotation xmlns:sbml="http://www.sbml.org/sbml/level3/version1/core">
          <rdf:RDF xmlns:rdf="http://www.w3.org/1999/02/22-rdf-syntax-ns#">
            <rdf:Description rdf:about="#M_alpro_c">
              <bqbiol:is xmlns:bqbiol="http://biomodels.net/biology-qualifiers/">
                <rdf:Bag>
                  <rdf:li rdf:resource="http://identifiers.org/CHEBI/http://identifiers.org/chebi/CHEBI:8951"/>
                  <rdf:li rdf:resource="http://identifiers.org/KEGG Compound/http://identifiers.org/kegg.compound/C01242"/>
                  <rdf:li rdf:resource="http://identifiers.org/MetaNetX (MNX) Chemical/http://identifiers.org/metanetx.chemical/MNXM81221"/>
                  <rdf:li rdf:resource="http://identifiers.org/SEED Compound/http://identifiers.org/seed.compound/cpd11830"/>
                </rdf:Bag>
              </bqbiol:is>
            </rdf:Description>
          </rdf:RDF>
        </sbml:annotation>
      </species>
      <species boundaryCondition="false" constant="false" hasOnlySubstanceUnits="false" id="M_thm_c" name="Thiamin" metaid="M_thm_c" fbc:charge="1" fbc:chemicalFormula="C12H17N4OS">
        <sbml:annotation xmlns:sbml="http://www.sbml.org/sbml/level3/version1/core">
          <rdf:RDF xmlns:rdf="http://www.w3.org/1999/02/22-rdf-syntax-ns#">
            <rdf:Description rdf:about="#M_thm_c">
              <bqbiol:is xmlns:bqbiol="http://biomodels.net/biology-qualifiers/">
                <rdf:Bag>
                  <rdf:li rdf:resource="http://identifiers.org/BioCyc/http://identifiers.org/biocyc/META:THIAMINE"/>
                  <rdf:li rdf:resource="http://identifiers.org/CHEBI/http://identifiers.org/chebi/CHEBI:9530"/>
                  <rdf:li rdf:resource="http://identifiers.org/Human Metabolome Database/http://identifiers.org/hmdb/HMDB00235"/>
                  <rdf:li rdf:resource="http://identifiers.org/KEGG Compound/http://identifiers.org/kegg.compound/C00378"/>
                  <rdf:li rdf:resource="http://identifiers.org/MetaNetX (MNX) Chemical/http://identifiers.org/metanetx.chemical/MNXM322"/>
                  <rdf:li rdf:resource="http://identifiers.org/Reactome/http://www.reactome.org/content/detail/R-ALL-199622"/>
                  <rdf:li rdf:resource="http://identifiers.org/SEED Compound/http://identifiers.org/seed.compound/cpd00305"/>
                </rdf:Bag>
              </bqbiol:is>
            </rdf:Description>
          </rdf:RDF>
        </sbml:annotation>
      </species>
      <species boundaryCondition="false" constant="false" hasOnlySubstanceUnits="false" id="M_aprut_c" name="N Acetylputrescine C6H15N2O" metaid="M_aprut_c" fbc:charge="1" fbc:chemicalFormula="C6H15N2O">
        <sbml:annotation xmlns:sbml="http://www.sbml.org/sbml/level3/version1/core">
          <rdf:RDF xmlns:rdf="http://www.w3.org/1999/02/22-rdf-syntax-ns#">
            <rdf:Description rdf:about="#M_aprut_c">
              <bqbiol:is xmlns:bqbiol="http://biomodels.net/biology-qualifiers/">
                <rdf:Bag>
                  <rdf:li rdf:resource="http://identifiers.org/BioCyc/http://identifiers.org/biocyc/META:CPD-569"/>
                  <rdf:li rdf:resource="http://identifiers.org/CHEBI/http://identifiers.org/chebi/CHEBI:7222"/>
                  <rdf:li rdf:resource="http://identifiers.org/Human Metabolome Database/http://identifiers.org/hmdb/HMDB60268"/>
                  <rdf:li rdf:resource="http://identifiers.org/KEGG Compound/http://identifiers.org/kegg.compound/C02714"/>
                  <rdf:li rdf:resource="http://identifiers.org/MetaNetX (MNX) Chemical/http://identifiers.org/metanetx.chemical/MNXM1153"/>
                  <rdf:li rdf:resource="http://identifiers.org/SEED Compound/http://identifiers.org/seed.compound/cpd01758"/>
                </rdf:Bag>
              </bqbiol:is>
            </rdf:Description>
          </rdf:RDF>
        </sbml:annotation>
      </species>
      <species boundaryCondition="false" constant="false" hasOnlySubstanceUnits="false" id="M_isocap_c" name="Isocaproate" compartment="c" fbc:charge="0" fbc:chemicalFormula="C6H12O2"/>
      <species boundaryCondition="false" constant="false" hasOnlySubstanceUnits="false" id="M_dad_2_c" name="Deoxyadenosine" metaid="M_dad_2_c" fbc:charge="0" fbc:chemicalFormula="C10H13N5O3">
        <sbml:annotation xmlns:sbml="http://www.sbml.org/sbml/level3/version1/core">
          <rdf:RDF xmlns:rdf="http://www.w3.org/1999/02/22-rdf-syntax-ns#">
            <rdf:Description rdf:about="#M_dad_2_c">
              <bqbiol:is xmlns:bqbiol="http://biomodels.net/biology-qualifiers/">
                <rdf:Bag>
                  <rdf:li rdf:resource="http://identifiers.org/BioCyc/http://identifiers.org/biocyc/META:DEOXYADENOSINE"/>
                  <rdf:li rdf:resource="http://identifiers.org/CHEBI/http://identifiers.org/chebi/CHEBI:4405"/>
                  <rdf:li rdf:resource="http://identifiers.org/Human Metabolome Database/http://identifiers.org/hmdb/HMDB11722"/>
                  <rdf:li rdf:resource="http://identifiers.org/KEGG Compound/http://identifiers.org/kegg.compound/C00559"/>
                  <rdf:li rdf:resource="http://identifiers.org/MetaNetX (MNX) Chemical/http://identifiers.org/metanetx.chemical/MNXM625"/>
                  <rdf:li rdf:resource="http://identifiers.org/SEED Compound/http://identifiers.org/seed.compound/cpd00438"/>
                </rdf:Bag>
              </bqbiol:is>
            </rdf:Description>
          </rdf:RDF>
        </sbml:annotation>
      </species>
      <species boundaryCondition="false" constant="false" hasOnlySubstanceUnits="false" id="M_m2bcoa_c" name="2-methylbutanoyl-CoA" compartment="c" fbc:charge="0" fbc:chemicalFormula="C26H44N7O17P3S"/>
      <species boundaryCondition="false" constant="false" hasOnlySubstanceUnits="false" id="M_btamp_c" name="Biotinyl 5  AMP C20H27N7O9PS" metaid="M_btamp_c" fbc:chemicalFormula="C20H27N7O9PS">
        <sbml:annotation xmlns:sbml="http://www.sbml.org/sbml/level3/version1/core">
          <rdf:RDF xmlns:rdf="http://www.w3.org/1999/02/22-rdf-syntax-ns#">
            <rdf:Description rdf:about="#M_btamp_c">
              <bqbiol:is xmlns:bqbiol="http://biomodels.net/biology-qualifiers/">
                <rdf:Bag>
                  <rdf:li rdf:resource="http://identifiers.org/BioCyc/http://identifiers.org/biocyc/META:BIO-5-AMP"/>
                  <rdf:li rdf:resource="http://identifiers.org/CHEBI/http://identifiers.org/chebi/CHEBI:62414"/>
                  <rdf:li rdf:resource="http://identifiers.org/Human Metabolome Database/http://identifiers.org/hmdb/HMDB06520"/>
                  <rdf:li rdf:resource="http://identifiers.org/KEGG Compound/http://identifiers.org/kegg.compound/C05921"/>
                  <rdf:li rdf:resource="http://identifiers.org/MetaNetX (MNX) Chemical/http://identifiers.org/metanetx.chemical/MNXM2351"/>
                  <rdf:li rdf:resource="http://identifiers.org/SEED Compound/http://identifiers.org/seed.compound/cpd22432"/>
                </rdf:Bag>
              </bqbiol:is>
            </rdf:Description>
          </rdf:RDF>
        </sbml:annotation>
      </species>
      <species boundaryCondition="false" constant="false" hasOnlySubstanceUnits="false" id="M_ribflv_c" name="Riboflavin C17H20N4O6" metaid="M_ribflv_c" fbc:charge="0" fbc:chemicalFormula="C17H20N4O6">
        <sbml:annotation xmlns:sbml="http://www.sbml.org/sbml/level3/version1/core">
          <rdf:RDF xmlns:rdf="http://www.w3.org/1999/02/22-rdf-syntax-ns#">
            <rdf:Description rdf:about="#M_ribflv_c">
              <bqbiol:is xmlns:bqbiol="http://biomodels.net/biology-qualifiers/">
                <rdf:Bag>
                  <rdf:li rdf:resource="http://identifiers.org/BioCyc/http://identifiers.org/biocyc/META:RIBOFLAVIN"/>
                  <rdf:li rdf:resource="http://identifiers.org/CHEBI/http://identifiers.org/chebi/CHEBI:8843"/>
                  <rdf:li rdf:resource="http://identifiers.org/Human Metabolome Database/http://identifiers.org/hmdb/HMDB00244"/>
                  <rdf:li rdf:resource="http://identifiers.org/KEGG Compound/http://identifiers.org/kegg.compound/C00255"/>
                  <rdf:li rdf:resource="http://identifiers.org/KEGG Drug/http://identifiers.org/kegg.drug/D00050"/>
                  <rdf:li rdf:resource="http://identifiers.org/MetaNetX (MNX) Chemical/http://identifiers.org/metanetx.chemical/MNXM270"/>
                  <rdf:li rdf:resource="http://identifiers.org/Reactome/http://www.reactome.org/content/detail/R-ALL-3165253"/>
                  <rdf:li rdf:resource="http://identifiers.org/SEED Compound/http://identifiers.org/seed.compound/cpd00220"/>
                </rdf:Bag>
              </bqbiol:is>
            </rdf:Description>
          </rdf:RDF>
        </sbml:annotation>
      </species>
      <species boundaryCondition="false" constant="false" hasOnlySubstanceUnits="false" id="M_fum_c" name="Fumarate" metaid="M_fum_c" fbc:charge="-2" fbc:chemicalFormula="C4H2O4">
        <sbml:annotation xmlns:sbml="http://www.sbml.org/sbml/level3/version1/core">
          <rdf:RDF xmlns:rdf="http://www.w3.org/1999/02/22-rdf-syntax-ns#">
            <rdf:Description rdf:about="#M_fum_c">
              <bqbiol:is xmlns:bqbiol="http://biomodels.net/biology-qualifiers/">
                <rdf:Bag>
                  <rdf:li rdf:resource="http://identifiers.org/BioCyc/http://identifiers.org/biocyc/META:FUM"/>
                  <rdf:li rdf:resource="http://identifiers.org/CHEBI/http://identifiers.org/chebi/CHEBI:5190"/>
                  <rdf:li rdf:resource="http://identifiers.org/Human Metabolome Database/http://identifiers.org/hmdb/HMDB00134"/>
                  <rdf:li rdf:resource="http://identifiers.org/KEGG Compound/http://identifiers.org/kegg.compound/C00122"/>
                  <rdf:li rdf:resource="http://identifiers.org/KEGG Drug/http://identifiers.org/kegg.drug/D02308"/>
                  <rdf:li rdf:resource="http://identifiers.org/MetaNetX (MNX) Chemical/http://identifiers.org/metanetx.chemical/MNXM93"/>
                  <rdf:li rdf:resource="http://identifiers.org/Reactome/http://www.reactome.org/content/detail/R-ALL-29586"/>
                  <rdf:li rdf:resource="http://identifiers.org/SEED Compound/http://identifiers.org/seed.compound/cpd00106"/>
                </rdf:Bag>
              </bqbiol:is>
            </rdf:Description>
          </rdf:RDF>
        </sbml:annotation>
      </species>
      <species boundaryCondition="false" constant="false" hasOnlySubstanceUnits="false" id="M_lacgth_c" name="S-lactoyl-glutathione" compartment="c" fbc:charge="0" fbc:chemicalFormula="C13H21N3O8S"/>
      <species boundaryCondition="false" constant="false" hasOnlySubstanceUnits="false" id="M_a45imzc_c" name="4-amino-5-imidazole carboxylate" compartment="c" fbc:charge="0" fbc:chemicalFormula="C4H5N3O2"/>
      <species boundaryCondition="false" constant="false" hasOnlySubstanceUnits="false" id="M_dachi_e" name="diacetylchitobiose" compartment="e" fbc:charge="0" fbc:chemicalFormula="C16H28N2O11"/>
      <species boundaryCondition="false" constant="false" hasOnlySubstanceUnits="false" id="M_k_e" name="Potassium" metaid="M_k_e" fbc:charge="1" fbc:chemicalFormula="K">
        <sbml:annotation xmlns:sbml="http://www.sbml.org/sbml/level3/version1/core">
          <rdf:RDF xmlns:rdf="http://www.w3.org/1999/02/22-rdf-syntax-ns#">
            <rdf:Description rdf:about="#M_k_e">
              <bqbiol:is xmlns:bqbiol="http://biomodels.net/biology-qualifiers/">
                <rdf:Bag>
                  <rdf:li rdf:resource="http://identifiers.org/BioCyc/http://identifiers.org/biocyc/META:KCL"/>
                  <rdf:li rdf:resource="http://identifiers.org/CHEBI/http://identifiers.org/chebi/CHEBI:8345"/>
                  <rdf:li rdf:resource="http://identifiers.org/Human Metabolome Database/http://identifiers.org/hmdb/HMDB00586"/>
                  <rdf:li rdf:resource="http://identifiers.org/KEGG Compound/http://identifiers.org/kegg.compound/C12568"/>
                  <rdf:li rdf:resource="http://identifiers.org/KEGG Drug/http://identifiers.org/kegg.drug/D08403"/>
                  <rdf:li rdf:resource="http://identifiers.org/MetaNetX (MNX) Chemical/http://identifiers.org/metanetx.chemical/MNXM95"/>
                  <rdf:li rdf:resource="http://identifiers.org/Reactome/http://www.reactome.org/content/detail/R-ALL-74126"/>
                  <rdf:li rdf:resource="http://identifiers.org/SEED Compound/http://identifiers.org/seed.compound/cpd00205"/>
                </rdf:Bag>
              </bqbiol:is>
            </rdf:Description>
          </rdf:RDF>
        </sbml:annotation>
      </species>
      <species boundaryCondition="false" constant="false" hasOnlySubstanceUnits="false" id="M_orn_c" name="Ornithine" metaid="M_orn_c" fbc:charge="1" fbc:chemicalFormula="C5H13N2O2">
        <sbml:annotation xmlns:sbml="http://www.sbml.org/sbml/level3/version1/core">
          <rdf:RDF xmlns:rdf="http://www.w3.org/1999/02/22-rdf-syntax-ns#">
            <rdf:Description rdf:about="#M_orn_c">
              <bqbiol:is xmlns:bqbiol="http://biomodels.net/biology-qualifiers/">
                <rdf:Bag>
                  <rdf:li rdf:resource="http://identifiers.org/BioCyc/http://identifiers.org/biocyc/META:L-ORNITHINE"/>
                  <rdf:li rdf:resource="http://identifiers.org/CHEBI/http://identifiers.org/chebi/CHEBI:7784"/>
                  <rdf:li rdf:resource="http://identifiers.org/Human Metabolome Database/http://identifiers.org/hmdb/HMDB62718"/>
                  <rdf:li rdf:resource="http://identifiers.org/KEGG Compound/http://identifiers.org/kegg.compound/C01602"/>
                  <rdf:li rdf:resource="http://identifiers.org/KEGG Drug/http://identifiers.org/kegg.drug/D08302"/>
                  <rdf:li rdf:resource="http://identifiers.org/LipidMaps/http://identifiers.org/lipidmaps/LMFA01100057"/>
                  <rdf:li rdf:resource="http://identifiers.org/MetaNetX (MNX) Chemical/http://identifiers.org/metanetx.chemical/MNXM89689"/>
                  <rdf:li rdf:resource="http://identifiers.org/Reactome/http://www.reactome.org/content/detail/R-ALL-29498"/>
                  <rdf:li rdf:resource="http://identifiers.org/SEED Compound/http://identifiers.org/seed.compound/cpd19016"/>
                </rdf:Bag>
              </bqbiol:is>
            </rdf:Description>
          </rdf:RDF>
        </sbml:annotation>
      </species>
      <species boundaryCondition="false" constant="false" hasOnlySubstanceUnits="false" id="M_dcdp_c" name="DCDP C9H12N3O10P2" metaid="M_dcdp_c" fbc:charge="-3" fbc:chemicalFormula="C9H12N3O10P2">
        <sbml:annotation xmlns:sbml="http://www.sbml.org/sbml/level3/version1/core">
          <rdf:RDF xmlns:rdf="http://www.w3.org/1999/02/22-rdf-syntax-ns#">
            <rdf:Description rdf:about="#M_dcdp_c">
              <bqbiol:is xmlns:bqbiol="http://biomodels.net/biology-qualifiers/">
                <rdf:Bag>
                  <rdf:li rdf:resource="http://identifiers.org/BioCyc/http://identifiers.org/biocyc/META:DCDP"/>
                  <rdf:li rdf:resource="http://identifiers.org/CHEBI/http://identifiers.org/chebi/CHEBI:58593"/>
                  <rdf:li rdf:resource="http://identifiers.org/Human Metabolome Database/http://identifiers.org/hmdb/HMDB01245"/>
                  <rdf:li rdf:resource="http://identifiers.org/KEGG Compound/http://identifiers.org/kegg.compound/C00705"/>
                  <rdf:li rdf:resource="http://identifiers.org/MetaNetX (MNX) Chemical/http://identifiers.org/metanetx.chemical/MNXM411"/>
                  <rdf:li rdf:resource="http://identifiers.org/SEED Compound/http://identifiers.org/seed.compound/cpd00533"/>
                </rdf:Bag>
              </bqbiol:is>
            </rdf:Description>
          </rdf:RDF>
        </sbml:annotation>
      </species>
      <species boundaryCondition="false" constant="false" hasOnlySubstanceUnits="false" id="M_5forthf_c" name="5-Formiminotetrahydrofolate" metaid="M_5forthf_c" fbc:chemicalFormula="C20H22N8O6">
        <sbml:annotation xmlns:sbml="http://www.sbml.org/sbml/level3/version1/core">
          <rdf:RDF xmlns:rdf="http://www.w3.org/1999/02/22-rdf-syntax-ns#">
            <rdf:Description rdf:about="#M_5forthf_c">
              <bqbiol:is xmlns:bqbiol="http://biomodels.net/biology-qualifiers/">
                <rdf:Bag>
                  <rdf:li rdf:resource="http://identifiers.org/BioCyc/http://identifiers.org/biocyc/META:CPD-671"/>
                  <rdf:li rdf:resource="http://identifiers.org/CHEBI/http://identifiers.org/chebi/CHEBI:57456"/>
                  <rdf:li rdf:resource="http://identifiers.org/Human Metabolome Database/http://identifiers.org/hmdb/HMDB01534"/>
                  <rdf:li rdf:resource="http://identifiers.org/KEGG Compound/http://identifiers.org/kegg.compound/C00664"/>
                  <rdf:li rdf:resource="http://identifiers.org/MetaNetX (MNX) Chemical/http://identifiers.org/metanetx.chemical/MNXM915"/>
                  <rdf:li rdf:resource="http://identifiers.org/Reactome/http://www.reactome.org/content/detail/R-ALL-70919"/>
                  <rdf:li rdf:resource="http://identifiers.org/SEED Compound/http://identifiers.org/seed.compound/cpd00502"/>
                </rdf:Bag>
              </bqbiol:is>
            </rdf:Description>
          </rdf:RDF>
        </sbml:annotation>
      </species>
      <species boundaryCondition="false" constant="false" hasOnlySubstanceUnits="false" id="M_sl2a6o_c" name="N-Succinyl-2-L-amino-6-oxoheptanedioate" metaid="M_sl2a6o_c" fbc:charge="-3" fbc:chemicalFormula="C11H12NO8">
        <sbml:annotation xmlns:sbml="http://www.sbml.org/sbml/level3/version1/core">
          <rdf:RDF xmlns:rdf="http://www.w3.org/1999/02/22-rdf-syntax-ns#">
            <rdf:Description rdf:about="#M_sl2a6o_c">
              <bqbiol:is xmlns:bqbiol="http://biomodels.net/biology-qualifiers/">
                <rdf:Bag>
                  <rdf:li rdf:resource="http://identifiers.org/BioCyc/http://identifiers.org/biocyc/META:N-SUCCINYL-2-AMINO-6-KETOPIMELATE"/>
                  <rdf:li rdf:resource="http://identifiers.org/CHEBI/http://identifiers.org/chebi/CHEBI:7340"/>
                  <rdf:li rdf:resource="http://identifiers.org/Human Metabolome Database/http://identifiers.org/hmdb/HMDB12266"/>
                  <rdf:li rdf:resource="http://identifiers.org/KEGG Compound/http://identifiers.org/kegg.compound/C04462"/>
                  <rdf:li rdf:resource="http://identifiers.org/MetaNetX (MNX) Chemical/http://identifiers.org/metanetx.chemical/MNXM1563"/>
                  <rdf:li rdf:resource="http://identifiers.org/SEED Compound/http://identifiers.org/seed.compound/cpd02724"/>
                </rdf:Bag>
              </bqbiol:is>
            </rdf:Description>
          </rdf:RDF>
        </sbml:annotation>
      </species>
      <species boundaryCondition="false" constant="false" hasOnlySubstanceUnits="false" id="M_acb_c" name="adenosyl-cobyrate" compartment="c" fbc:charge="1" fbc:chemicalFormula="C55H77CoN15O11"/>
      <species boundaryCondition="false" constant="false" hasOnlySubstanceUnits="false" id="M_hco3_c" name="Bicarbonate" metaid="M_hco3_c" fbc:charge="-1" fbc:chemicalFormula="CHO3">
        <sbml:annotation xmlns:sbml="http://www.sbml.org/sbml/level3/version1/core">
          <rdf:RDF xmlns:rdf="http://www.w3.org/1999/02/22-rdf-syntax-ns#">
            <rdf:Description rdf:about="#M_hco3_c">
              <bqbiol:is xmlns:bqbiol="http://biomodels.net/biology-qualifiers/">
                <rdf:Bag>
                  <rdf:li rdf:resource="http://identifiers.org/BioCyc/http://identifiers.org/biocyc/META:HCO3"/>
                  <rdf:li rdf:resource="http://identifiers.org/CHEBI/http://identifiers.org/chebi/CHEBI:5589"/>
                  <rdf:li rdf:resource="http://identifiers.org/Human Metabolome Database/http://identifiers.org/hmdb/HMDB31453"/>
                  <rdf:li rdf:resource="http://identifiers.org/KEGG Compound/http://identifiers.org/kegg.compound/C12893"/>
                  <rdf:li rdf:resource="http://identifiers.org/MetaNetX (MNX) Chemical/http://identifiers.org/metanetx.chemical/MNXM60"/>
                  <rdf:li rdf:resource="http://identifiers.org/Reactome/http://www.reactome.org/content/detail/R-ALL-425425"/>
                  <rdf:li rdf:resource="http://identifiers.org/SEED Compound/http://identifiers.org/seed.compound/cpd00242"/>
                </rdf:Bag>
              </bqbiol:is>
            </rdf:Description>
          </rdf:RDF>
        </sbml:annotation>
      </species>
      <species boundaryCondition="false" constant="false" hasOnlySubstanceUnits="false" id="M_man_c" name="D-Mannose" metaid="M_man_c" fbc:charge="0" fbc:chemicalFormula="C6H12O6">
        <sbml:annotation xmlns:sbml="http://www.sbml.org/sbml/level3/version1/core">
          <rdf:RDF xmlns:rdf="http://www.w3.org/1999/02/22-rdf-syntax-ns#">
            <rdf:Description rdf:about="#M_man_c">
              <bqbiol:is xmlns:bqbiol="http://biomodels.net/biology-qualifiers/">
                <rdf:Bag>
                  <rdf:li rdf:resource="http://identifiers.org/BioCyc/http://identifiers.org/biocyc/META:D-mannopyranose"/>
                  <rdf:li rdf:resource="http://identifiers.org/CHEBI/http://identifiers.org/chebi/CHEBI:4208"/>
                  <rdf:li rdf:resource="http://identifiers.org/Human Metabolome Database/http://identifiers.org/hmdb/HMDB00169"/>
                  <rdf:li rdf:resource="http://identifiers.org/KEGG Compound/http://identifiers.org/kegg.compound/C00159"/>
                  <rdf:li rdf:resource="http://identifiers.org/MetaNetX (MNX) Chemical/http://identifiers.org/metanetx.chemical/MNXM182"/>
                  <rdf:li rdf:resource="http://identifiers.org/Reactome/http://www.reactome.org/content/detail/R-ALL-964752"/>
                  <rdf:li rdf:resource="http://identifiers.org/SEED Compound/http://identifiers.org/seed.compound/cpd27437"/>
                </rdf:Bag>
              </bqbiol:is>
            </rdf:Description>
          </rdf:RDF>
        </sbml:annotation>
      </species>
      <species boundaryCondition="false" constant="false" hasOnlySubstanceUnits="false" id="M_dah35_c" name="(3S,5S)-3,5-diaminohexanoate" compartment="c" fbc:charge="0" fbc:chemicalFormula="C6H14N2O2"/>
      <species boundaryCondition="false" constant="false" hasOnlySubstanceUnits="false" id="M_dgal6p_c" name="D-Galactose 6-phosphate" metaid="M_dgal6p_c" fbc:charge="-2" fbc:chemicalFormula="C6H11O9P">
        <sbml:annotation xmlns:sbml="http://www.sbml.org/sbml/level3/version1/core">
          <rdf:RDF xmlns:rdf="http://www.w3.org/1999/02/22-rdf-syntax-ns#">
            <rdf:Description rdf:about="#M_dgal6p_c">
              <bqbiol:is xmlns:bqbiol="http://biomodels.net/biology-qualifiers/">
                <rdf:Bag>
                  <rdf:li rdf:resource="http://identifiers.org/MetaNetX (MNX) Chemical/http://identifiers.org/metanetx.chemical/MNXM92233"/>
                </rdf:Bag>
              </bqbiol:is>
            </rdf:Description>
          </rdf:RDF>
        </sbml:annotation>
      </species>
      <species boundaryCondition="false" constant="false" hasOnlySubstanceUnits="false" id="M_rdmbzi_c" name="N1-(alpha-D-ribosyl)-5,6-dimethylbenzimidazole" metaid="M_rdmbzi_c" fbc:charge="0" fbc:chemicalFormula="C14H18N2O4">
        <sbml:annotation xmlns:sbml="http://www.sbml.org/sbml/level3/version1/core">
          <rdf:RDF xmlns:rdf="http://www.w3.org/1999/02/22-rdf-syntax-ns#">
            <rdf:Description rdf:about="#M_rdmbzi_c">
              <bqbiol:is xmlns:bqbiol="http://biomodels.net/biology-qualifiers/">
                <rdf:Bag>
                  <rdf:li rdf:resource="http://identifiers.org/BioCyc/http://identifiers.org/biocyc/META:ALPHA-RIBAZOLE"/>
                  <rdf:li rdf:resource="http://identifiers.org/CHEBI/http://identifiers.org/chebi/CHEBI:10329"/>
                  <rdf:li rdf:resource="http://identifiers.org/Human Metabolome Database/http://identifiers.org/hmdb/HMDB11112"/>
                  <rdf:li rdf:resource="http://identifiers.org/KEGG Compound/http://identifiers.org/kegg.compound/C05775"/>
                  <rdf:li rdf:resource="http://identifiers.org/MetaNetX (MNX) Chemical/http://identifiers.org/metanetx.chemical/MNXM1539"/>
                  <rdf:li rdf:resource="http://identifiers.org/SEED Compound/http://identifiers.org/seed.compound/cpd03423"/>
                </rdf:Bag>
              </bqbiol:is>
            </rdf:Description>
          </rdf:RDF>
        </sbml:annotation>
      </species>
      <species boundaryCondition="false" constant="false" hasOnlySubstanceUnits="false" id="M_pydxn_e" name="Pyridoxine" metaid="M_pydxn_e" fbc:charge="0" fbc:chemicalFormula="C8H11NO3">
        <sbml:annotation xmlns:sbml="http://www.sbml.org/sbml/level3/version1/core">
          <rdf:RDF xmlns:rdf="http://www.w3.org/1999/02/22-rdf-syntax-ns#">
            <rdf:Description rdf:about="#M_pydxn_e">
              <bqbiol:is xmlns:bqbiol="http://biomodels.net/biology-qualifiers/">
                <rdf:Bag>
                  <rdf:li rdf:resource="http://identifiers.org/BioCyc/http://identifiers.org/biocyc/META:PYRIDOXINE"/>
                  <rdf:li rdf:resource="http://identifiers.org/CHEBI/http://identifiers.org/chebi/CHEBI:8671"/>
                  <rdf:li rdf:resource="http://identifiers.org/Human Metabolome Database/http://identifiers.org/hmdb/HMDB02075"/>
                  <rdf:li rdf:resource="http://identifiers.org/KEGG Compound/http://identifiers.org/kegg.compound/C00314"/>
                  <rdf:li rdf:resource="http://identifiers.org/KEGG Drug/http://identifiers.org/kegg.drug/D08454"/>
                  <rdf:li rdf:resource="http://identifiers.org/MetaNetX (MNX) Chemical/http://identifiers.org/metanetx.chemical/MNXM419"/>
                  <rdf:li rdf:resource="http://identifiers.org/Reactome/http://www.reactome.org/content/detail/R-ALL-965053"/>
                  <rdf:li rdf:resource="http://identifiers.org/SEED Compound/http://identifiers.org/seed.compound/cpd00263"/>
                </rdf:Bag>
              </bqbiol:is>
            </rdf:Description>
          </rdf:RDF>
        </sbml:annotation>
      </species>
      <species boundaryCondition="false" constant="false" hasOnlySubstanceUnits="false" id="M_q8_c" name="Ubiquinone-8" metaid="M_q8_c" fbc:charge="0" fbc:chemicalFormula="C49H74O4">
        <sbml:annotation xmlns:sbml="http://www.sbml.org/sbml/level3/version1/core">
          <rdf:RDF xmlns:rdf="http://www.w3.org/1999/02/22-rdf-syntax-ns#">
            <rdf:Description rdf:about="#M_q8_c">
              <bqbiol:is xmlns:bqbiol="http://biomodels.net/biology-qualifiers/">
                <rdf:Bag>
                  <rdf:li rdf:resource="http://identifiers.org/BioCyc/http://identifiers.org/biocyc/META:UBIQUINONE-8"/>
                  <rdf:li rdf:resource="http://identifiers.org/CHEBI/http://identifiers.org/chebi/CHEBI:61683"/>
                  <rdf:li rdf:resource="http://identifiers.org/KEGG Compound/http://identifiers.org/kegg.compound/C17569"/>
                  <rdf:li rdf:resource="http://identifiers.org/LipidMaps/http://identifiers.org/lipidmaps/LMPR02010005"/>
                  <rdf:li rdf:resource="http://identifiers.org/MetaNetX (MNX) Chemical/http://identifiers.org/metanetx.chemical/MNXM232"/>
                  <rdf:li rdf:resource="http://identifiers.org/SEED Compound/http://identifiers.org/seed.compound/cpd15560"/>
                </rdf:Bag>
              </bqbiol:is>
            </rdf:Description>
          </rdf:RDF>
        </sbml:annotation>
      </species>
      <species boundaryCondition="false" constant="false" hasOnlySubstanceUnits="false" id="M_ac_e" name="Acetate" metaid="M_ac_e" fbc:charge="-1" fbc:chemicalFormula="C2H3O2">
        <sbml:annotation xmlns:sbml="http://www.sbml.org/sbml/level3/version1/core">
          <rdf:RDF xmlns:rdf="http://www.w3.org/1999/02/22-rdf-syntax-ns#">
            <rdf:Description rdf:about="#M_ac_e">
              <bqbiol:is xmlns:bqbiol="http://biomodels.net/biology-qualifiers/">
                <rdf:Bag>
                  <rdf:li rdf:resource="http://identifiers.org/BioCyc/http://identifiers.org/biocyc/META:ACET"/>
                  <rdf:li rdf:resource="http://identifiers.org/CHEBI/http://identifiers.org/chebi/CHEBI:40486"/>
                  <rdf:li rdf:resource="http://identifiers.org/Human Metabolome Database/http://identifiers.org/hmdb/HMDB00042"/>
                  <rdf:li rdf:resource="http://identifiers.org/KEGG Compound/http://identifiers.org/kegg.compound/C00033"/>
                  <rdf:li rdf:resource="http://identifiers.org/KEGG Drug/http://identifiers.org/kegg.drug/D00010"/>
                  <rdf:li rdf:resource="http://identifiers.org/LipidMaps/http://identifiers.org/lipidmaps/LMFA01010002"/>
                  <rdf:li rdf:resource="http://identifiers.org/MetaNetX (MNX) Chemical/http://identifiers.org/metanetx.chemical/MNXM26"/>
                  <rdf:li rdf:resource="http://identifiers.org/Reactome/http://www.reactome.org/content/detail/R-ALL-390305"/>
                  <rdf:li rdf:resource="http://identifiers.org/SEED Compound/http://identifiers.org/seed.compound/cpd00029"/>
                </rdf:Bag>
              </bqbiol:is>
            </rdf:Description>
          </rdf:RDF>
        </sbml:annotation>
      </species>
      <species boundaryCondition="false" constant="false" hasOnlySubstanceUnits="false" id="M_cdpg_e" name="CDP-glycerol" compartment="e" fbc:charge="0" fbc:chemicalFormula="C12H21N3O13P2"/>
      <species boundaryCondition="false" constant="false" hasOnlySubstanceUnits="false" id="M_etoh_e" name="Ethanol" metaid="M_etoh_e" fbc:charge="0" fbc:chemicalFormula="C2H6O">
        <sbml:annotation xmlns:sbml="http://www.sbml.org/sbml/level3/version1/core">
          <rdf:RDF xmlns:rdf="http://www.w3.org/1999/02/22-rdf-syntax-ns#">
            <rdf:Description rdf:about="#M_etoh_e">
              <bqbiol:is xmlns:bqbiol="http://biomodels.net/biology-qualifiers/">
                <rdf:Bag>
                  <rdf:li rdf:resource="http://identifiers.org/BioCyc/http://identifiers.org/biocyc/META:ETOH"/>
                  <rdf:li rdf:resource="http://identifiers.org/CHEBI/http://identifiers.org/chebi/CHEBI:52092"/>
                  <rdf:li rdf:resource="http://identifiers.org/Human Metabolome Database/http://identifiers.org/hmdb/HMDB00108"/>
                  <rdf:li rdf:resource="http://identifiers.org/KEGG Compound/http://identifiers.org/kegg.compound/C00469"/>
                  <rdf:li rdf:resource="http://identifiers.org/KEGG Drug/http://identifiers.org/kegg.drug/D06542"/>
                  <rdf:li rdf:resource="http://identifiers.org/MetaNetX (MNX) Chemical/http://identifiers.org/metanetx.chemical/MNXM303"/>
                  <rdf:li rdf:resource="http://identifiers.org/Reactome/http://www.reactome.org/content/detail/R-ALL-30203"/>
                  <rdf:li rdf:resource="http://identifiers.org/SEED Compound/http://identifiers.org/seed.compound/cpd00363"/>
                </rdf:Bag>
              </bqbiol:is>
            </rdf:Description>
          </rdf:RDF>
        </sbml:annotation>
      </species>
      <species boundaryCondition="false" constant="false" hasOnlySubstanceUnits="false" id="M_din_c" name="Deoxyinosine" metaid="M_din_c" fbc:charge="0" fbc:chemicalFormula="C10H12N4O4">
        <sbml:annotation xmlns:sbml="http://www.sbml.org/sbml/level3/version1/core">
          <rdf:RDF xmlns:rdf="http://www.w3.org/1999/02/22-rdf-syntax-ns#">
            <rdf:Description rdf:about="#M_din_c">
              <bqbiol:is xmlns:bqbiol="http://biomodels.net/biology-qualifiers/">
                <rdf:Bag>
                  <rdf:li rdf:resource="http://identifiers.org/BioCyc/http://identifiers.org/biocyc/META:DEOXYINOSINE"/>
                  <rdf:li rdf:resource="http://identifiers.org/CHEBI/http://identifiers.org/chebi/CHEBI:4413"/>
                  <rdf:li rdf:resource="http://identifiers.org/Human Metabolome Database/http://identifiers.org/hmdb/HMDB00071"/>
                  <rdf:li rdf:resource="http://identifiers.org/KEGG Compound/http://identifiers.org/kegg.compound/C05512"/>
                  <rdf:li rdf:resource="http://identifiers.org/MetaNetX (MNX) Chemical/http://identifiers.org/metanetx.chemical/MNXM935"/>
                  <rdf:li rdf:resource="http://identifiers.org/SEED Compound/http://identifiers.org/seed.compound/cpd03279"/>
                </rdf:Bag>
              </bqbiol:is>
            </rdf:Description>
          </rdf:RDF>
        </sbml:annotation>
      </species>
      <species boundaryCondition="false" constant="false" hasOnlySubstanceUnits="false" id="M_ahdt_c" name="2-Amino-4-hydroxy-6-(erythro-1,2,3-trihydroxypropyl)dihydropteridine triphosphate" metaid="M_ahdt_c" fbc:charge="-4" fbc:chemicalFormula="C9H12N5O13P3">
        <sbml:annotation xmlns:sbml="http://www.sbml.org/sbml/level3/version1/core">
          <rdf:RDF xmlns:rdf="http://www.w3.org/1999/02/22-rdf-syntax-ns#">
            <rdf:Description rdf:about="#M_ahdt_c">
              <bqbiol:is xmlns:bqbiol="http://biomodels.net/biology-qualifiers/">
                <rdf:Bag>
                  <rdf:li rdf:resource="http://identifiers.org/BioCyc/http://identifiers.org/biocyc/META:DIHYDRONEOPTERIN-P3"/>
                  <rdf:li rdf:resource="http://identifiers.org/CHEBI/http://identifiers.org/chebi/CHEBI:58462"/>
                  <rdf:li rdf:resource="http://identifiers.org/Human Metabolome Database/http://identifiers.org/hmdb/HMDB12181"/>
                  <rdf:li rdf:resource="http://identifiers.org/KEGG Compound/http://identifiers.org/kegg.compound/C04895"/>
                  <rdf:li rdf:resource="http://identifiers.org/MetaNetX (MNX) Chemical/http://identifiers.org/metanetx.chemical/MNXM397"/>
                  <rdf:li rdf:resource="http://identifiers.org/Reactome/http://www.reactome.org/content/detail/R-ALL-1474124"/>
                  <rdf:li rdf:resource="http://identifiers.org/SEED Compound/http://identifiers.org/seed.compound/cpd02978"/>
                </rdf:Bag>
              </bqbiol:is>
            </rdf:Description>
          </rdf:RDF>
        </sbml:annotation>
      </species>
      <species boundaryCondition="false" constant="false" hasOnlySubstanceUnits="false" id="M_malt_e" name="Maltose C12H22O11" metaid="M_malt_e" fbc:charge="0" fbc:chemicalFormula="C12H22O11">
        <sbml:annotation xmlns:sbml="http://www.sbml.org/sbml/level3/version1/core">
          <rdf:RDF xmlns:rdf="http://www.w3.org/1999/02/22-rdf-syntax-ns#">
            <rdf:Description rdf:about="#M_malt_e">
              <bqbiol:is xmlns:bqbiol="http://biomodels.net/biology-qualifiers/">
                <rdf:Bag>
                  <rdf:li rdf:resource="http://identifiers.org/BioCyc/http://identifiers.org/biocyc/META:MALTOSE"/>
                  <rdf:li rdf:resource="http://identifiers.org/CHEBI/http://identifiers.org/chebi/CHEBI:6668"/>
                  <rdf:li rdf:resource="http://identifiers.org/KEGG Compound/http://identifiers.org/kegg.compound/G00275"/>
                  <rdf:li rdf:resource="http://identifiers.org/KEGG Drug/http://identifiers.org/kegg.drug/D00044"/>
                  <rdf:li rdf:resource="http://identifiers.org/MetaNetX (MNX) Chemical/http://identifiers.org/metanetx.chemical/MNXM165"/>
                  <rdf:li rdf:resource="http://identifiers.org/Reactome/http://www.reactome.org/content/detail/R-ALL-868706"/>
                  <rdf:li rdf:resource="http://identifiers.org/SEED Compound/http://identifiers.org/seed.compound/cpd00665"/>
                </rdf:Bag>
              </bqbiol:is>
            </rdf:Description>
          </rdf:RDF>
        </sbml:annotation>
      </species>
      <species boundaryCondition="false" constant="false" hasOnlySubstanceUnits="false" id="M_adn_c" name="Adenosine" metaid="M_adn_c" fbc:charge="0" fbc:chemicalFormula="C10H13N5O4">
        <sbml:annotation xmlns:sbml="http://www.sbml.org/sbml/level3/version1/core">
          <rdf:RDF xmlns:rdf="http://www.w3.org/1999/02/22-rdf-syntax-ns#">
            <rdf:Description rdf:about="#M_adn_c">
              <bqbiol:is xmlns:bqbiol="http://biomodels.net/biology-qualifiers/">
                <rdf:Bag>
                  <rdf:li rdf:resource="http://identifiers.org/BioCyc/http://identifiers.org/biocyc/META:ADENOSINE"/>
                  <rdf:li rdf:resource="http://identifiers.org/CHEBI/http://identifiers.org/chebi/CHEBI:40911"/>
                  <rdf:li rdf:resource="http://identifiers.org/Human Metabolome Database/http://identifiers.org/hmdb/HMDB04421"/>
                  <rdf:li rdf:resource="http://identifiers.org/KEGG Compound/http://identifiers.org/kegg.compound/C00212"/>
                  <rdf:li rdf:resource="http://identifiers.org/KEGG Drug/http://identifiers.org/kegg.drug/D00045"/>
                  <rdf:li rdf:resource="http://identifiers.org/MetaNetX (MNX) Chemical/http://identifiers.org/metanetx.chemical/MNXM212"/>
                  <rdf:li rdf:resource="http://identifiers.org/Reactome/http://www.reactome.org/content/detail/R-ALL-8857850"/>
                  <rdf:li rdf:resource="http://identifiers.org/SEED Compound/http://identifiers.org/seed.compound/cpd00182"/>
                </rdf:Bag>
              </bqbiol:is>
            </rdf:Description>
          </rdf:RDF>
        </sbml:annotation>
      </species>
      <species boundaryCondition="false" constant="false" hasOnlySubstanceUnits="false" id="M_2obut_c" name="2-Oxobutanoate" metaid="M_2obut_c" fbc:charge="-1" fbc:chemicalFormula="C4H5O3">
        <sbml:annotation xmlns:sbml="http://www.sbml.org/sbml/level3/version1/core">
          <rdf:RDF xmlns:rdf="http://www.w3.org/1999/02/22-rdf-syntax-ns#">
            <rdf:Description rdf:about="#M_2obut_c">
              <bqbiol:is xmlns:bqbiol="http://biomodels.net/biology-qualifiers/">
                <rdf:Bag>
                  <rdf:li rdf:resource="http://identifiers.org/BioCyc/http://identifiers.org/biocyc/META:2-OXOBUTANOATE"/>
                  <rdf:li rdf:resource="http://identifiers.org/CHEBI/http://identifiers.org/chebi/CHEBI:39748"/>
                  <rdf:li rdf:resource="http://identifiers.org/KEGG Compound/http://identifiers.org/kegg.compound/C00109"/>
                  <rdf:li rdf:resource="http://identifiers.org/LipidMaps/http://identifiers.org/lipidmaps/LMFA01060002"/>
                  <rdf:li rdf:resource="http://identifiers.org/MetaNetX (MNX) Chemical/http://identifiers.org/metanetx.chemical/MNXM159"/>
                  <rdf:li rdf:resource="http://identifiers.org/Reactome/http://www.reactome.org/content/detail/R-ALL-936714"/>
                  <rdf:li rdf:resource="http://identifiers.org/SEED Compound/http://identifiers.org/seed.compound/cpd00094"/>
                </rdf:Bag>
              </bqbiol:is>
            </rdf:Description>
          </rdf:RDF>
        </sbml:annotation>
      </species>
      <species boundaryCondition="false" constant="false" hasOnlySubstanceUnits="false" id="M_imacp_c" name="3-(Imidazol-4-yl)-2-oxopropyl phosphate" metaid="M_imacp_c" fbc:charge="-2" fbc:chemicalFormula="C6H7N2O5P">
        <sbml:annotation xmlns:sbml="http://www.sbml.org/sbml/level3/version1/core">
          <rdf:RDF xmlns:rdf="http://www.w3.org/1999/02/22-rdf-syntax-ns#">
            <rdf:Description rdf:about="#M_imacp_c">
              <bqbiol:is xmlns:bqbiol="http://biomodels.net/biology-qualifiers/">
                <rdf:Bag>
                  <rdf:li rdf:resource="http://identifiers.org/BioCyc/http://identifiers.org/biocyc/META:IMIDAZOLE-ACETOL-P"/>
                  <rdf:li rdf:resource="http://identifiers.org/CHEBI/http://identifiers.org/chebi/CHEBI:57766"/>
                  <rdf:li rdf:resource="http://identifiers.org/Human Metabolome Database/http://identifiers.org/hmdb/HMDB12236"/>
                  <rdf:li rdf:resource="http://identifiers.org/KEGG Compound/http://identifiers.org/kegg.compound/C01267"/>
                  <rdf:li rdf:resource="http://identifiers.org/MetaNetX (MNX) Chemical/http://identifiers.org/metanetx.chemical/MNXM1456"/>
                  <rdf:li rdf:resource="http://identifiers.org/SEED Compound/http://identifiers.org/seed.compound/cpd00930"/>
                </rdf:Bag>
              </bqbiol:is>
            </rdf:Description>
          </rdf:RDF>
        </sbml:annotation>
      </species>
      <species boundaryCondition="false" constant="false" hasOnlySubstanceUnits="false" id="M_chtbs6p_c" name="Diacetylchitobiose-6-phosphate" metaid="M_chtbs6p_c" fbc:charge="-2" fbc:chemicalFormula="C16H27N2O14P">
        <sbml:annotation xmlns:sbml="http://www.sbml.org/sbml/level3/version1/core">
          <rdf:RDF xmlns:rdf="http://www.w3.org/1999/02/22-rdf-syntax-ns#">
            <rdf:Description rdf:about="#M_chtbs6p_c">
              <bqbiol:is xmlns:bqbiol="http://biomodels.net/biology-qualifiers/">
                <rdf:Bag>
                  <rdf:li rdf:resource="http://identifiers.org/BioCyc/http://identifiers.org/biocyc/META:DIACETYLCHITOBIOSE-6-PHOSPHATE"/>
                  <rdf:li rdf:resource="http://identifiers.org/CHEBI/http://identifiers.org/chebi/CHEBI:64897"/>
                  <rdf:li rdf:resource="http://identifiers.org/KEGG Compound/http://identifiers.org/kegg.compound/C21152"/>
                  <rdf:li rdf:resource="http://identifiers.org/MetaNetX (MNX) Chemical/http://identifiers.org/metanetx.chemical/MNXM11353"/>
                  <rdf:li rdf:resource="http://identifiers.org/SEED Compound/http://identifiers.org/seed.compound/cpd26854"/>
                </rdf:Bag>
              </bqbiol:is>
            </rdf:Description>
          </rdf:RDF>
        </sbml:annotation>
      </species>
      <species boundaryCondition="false" constant="false" hasOnlySubstanceUnits="false" id="M_galt_e" name="Galactitol" metaid="M_galt_e" fbc:charge="0" fbc:chemicalFormula="C6H14O6">
        <sbml:annotation xmlns:sbml="http://www.sbml.org/sbml/level3/version1/core">
          <rdf:RDF xmlns:rdf="http://www.w3.org/1999/02/22-rdf-syntax-ns#">
            <rdf:Description rdf:about="#M_galt_e">
              <bqbiol:is xmlns:bqbiol="http://biomodels.net/biology-qualifiers/">
                <rdf:Bag>
                  <rdf:li rdf:resource="http://identifiers.org/BioCyc/http://identifiers.org/biocyc/META:GALACTITOL"/>
                  <rdf:li rdf:resource="http://identifiers.org/CHEBI/http://identifiers.org/chebi/CHEBI:53575"/>
                  <rdf:li rdf:resource="http://identifiers.org/Human Metabolome Database/http://identifiers.org/hmdb/HMDB00107"/>
                  <rdf:li rdf:resource="http://identifiers.org/KEGG Compound/http://identifiers.org/kegg.compound/C01697"/>
                  <rdf:li rdf:resource="http://identifiers.org/MetaNetX (MNX) Chemical/http://identifiers.org/metanetx.chemical/MNXM1233"/>
                  <rdf:li rdf:resource="http://identifiers.org/SEED Compound/http://identifiers.org/seed.compound/cpd01171"/>
                </rdf:Bag>
              </bqbiol:is>
            </rdf:Description>
          </rdf:RDF>
        </sbml:annotation>
      </species>
      <species boundaryCondition="false" constant="false" hasOnlySubstanceUnits="false" id="M_diact_c" name="Diacetyl C4H6O2" metaid="M_diact_c" fbc:chemicalFormula="C4H7O2">
        <sbml:annotation xmlns:sbml="http://www.sbml.org/sbml/level3/version1/core">
          <rdf:RDF xmlns:rdf="http://www.w3.org/1999/02/22-rdf-syntax-ns#">
            <rdf:Description rdf:about="#M_diact_c">
              <bqbiol:is xmlns:bqbiol="http://biomodels.net/biology-qualifiers/">
                <rdf:Bag>
                  <rdf:li rdf:resource="http://identifiers.org/BioCyc/http://identifiers.org/biocyc/META:DIACETYL"/>
                  <rdf:li rdf:resource="http://identifiers.org/CHEBI/http://identifiers.org/chebi/CHEBI:4479"/>
                  <rdf:li rdf:resource="http://identifiers.org/Human Metabolome Database/http://identifiers.org/hmdb/HMDB03407"/>
                  <rdf:li rdf:resource="http://identifiers.org/KEGG Compound/http://identifiers.org/kegg.compound/C00741"/>
                  <rdf:li rdf:resource="http://identifiers.org/LipidMaps/http://identifiers.org/lipidmaps/LMFA12000012"/>
                  <rdf:li rdf:resource="http://identifiers.org/MetaNetX (MNX) Chemical/http://identifiers.org/metanetx.chemical/MNXM1467"/>
                  <rdf:li rdf:resource="http://identifiers.org/SEED Compound/http://identifiers.org/seed.compound/cpd00551"/>
                </rdf:Bag>
              </bqbiol:is>
            </rdf:Description>
          </rdf:RDF>
        </sbml:annotation>
      </species>
      <species boundaryCondition="false" constant="false" hasOnlySubstanceUnits="false" id="M_5aizc_c" name="5-amino-1-(5-phospho-D-ribosyl)imidazole-4-carboxylate" metaid="M_5aizc_c" fbc:charge="-3" fbc:chemicalFormula="C9H11N3O9P">
        <sbml:annotation xmlns:sbml="http://www.sbml.org/sbml/level3/version1/core">
          <rdf:RDF xmlns:rdf="http://www.w3.org/1999/02/22-rdf-syntax-ns#">
            <rdf:Description rdf:about="#M_5aizc_c">
              <bqbiol:is xmlns:bqbiol="http://biomodels.net/biology-qualifiers/">
                <rdf:Bag>
                  <rdf:li rdf:resource="http://identifiers.org/BioCyc/http://identifiers.org/biocyc/META:PHOSPHORIBOSYL-CARBOXY-AMINOIMIDAZOLE"/>
                  <rdf:li rdf:resource="http://identifiers.org/CHEBI/http://identifiers.org/chebi/CHEBI:77657"/>
                  <rdf:li rdf:resource="http://identifiers.org/Human Metabolome Database/http://identifiers.org/hmdb/HMDB06273"/>
                  <rdf:li rdf:resource="http://identifiers.org/KEGG Compound/http://identifiers.org/kegg.compound/C04751"/>
                  <rdf:li rdf:resource="http://identifiers.org/MetaNetX (MNX) Chemical/http://identifiers.org/metanetx.chemical/MNXM507"/>
                  <rdf:li rdf:resource="http://identifiers.org/Reactome/http://www.reactome.org/content/detail/R-ALL-111395"/>
                  <rdf:li rdf:resource="http://identifiers.org/SEED Compound/http://identifiers.org/seed.compound/cpd02893"/>
                </rdf:Bag>
              </bqbiol:is>
            </rdf:Description>
          </rdf:RDF>
        </sbml:annotation>
      </species>
      <species boundaryCondition="false" constant="false" hasOnlySubstanceUnits="false" id="M_raffin_c" name="Raffinose C18H32O16" metaid="M_raffin_c" fbc:charge="0" fbc:chemicalFormula="C18H32O16">
        <sbml:annotation xmlns:sbml="http://www.sbml.org/sbml/level3/version1/core">
          <rdf:RDF xmlns:rdf="http://www.w3.org/1999/02/22-rdf-syntax-ns#">
            <rdf:Description rdf:about="#M_raffin_c">
              <bqbiol:is xmlns:bqbiol="http://biomodels.net/biology-qualifiers/">
                <rdf:Bag>
                  <rdf:li rdf:resource="http://identifiers.org/BioCyc/http://identifiers.org/biocyc/META:CPD-1099"/>
                  <rdf:li rdf:resource="http://identifiers.org/CHEBI/http://identifiers.org/chebi/CHEBI:8771"/>
                  <rdf:li rdf:resource="http://identifiers.org/Human Metabolome Database/http://identifiers.org/hmdb/HMDB03213"/>
                  <rdf:li rdf:resource="http://identifiers.org/KEGG Compound/http://identifiers.org/kegg.compound/G00249"/>
                  <rdf:li rdf:resource="http://identifiers.org/MetaNetX (MNX) Chemical/http://identifiers.org/metanetx.chemical/MNXM621"/>
                  <rdf:li rdf:resource="http://identifiers.org/SEED Compound/http://identifiers.org/seed.compound/cpd00382"/>
                </rdf:Bag>
              </bqbiol:is>
            </rdf:Description>
          </rdf:RDF>
        </sbml:annotation>
      </species>
      <species boundaryCondition="false" constant="false" hasOnlySubstanceUnits="false" id="M_2h3oppan_c" name="2-Hydroxy-3-oxopropanoate" metaid="M_2h3oppan_c" fbc:charge="-1" fbc:chemicalFormula="C3H3O4">
        <sbml:annotation xmlns:sbml="http://www.sbml.org/sbml/level3/version1/core">
          <rdf:RDF xmlns:rdf="http://www.w3.org/1999/02/22-rdf-syntax-ns#">
            <rdf:Description rdf:about="#M_2h3oppan_c">
              <bqbiol:is xmlns:bqbiol="http://biomodels.net/biology-qualifiers/">
                <rdf:Bag>
                  <rdf:li rdf:resource="http://identifiers.org/BioCyc/http://identifiers.org/biocyc/META:TARTRONATE-S-ALD"/>
                  <rdf:li rdf:resource="http://identifiers.org/CHEBI/http://identifiers.org/chebi/CHEBI:57978"/>
                  <rdf:li rdf:resource="http://identifiers.org/Human Metabolome Database/http://identifiers.org/hmdb/HMDB06938"/>
                  <rdf:li rdf:resource="http://identifiers.org/KEGG Compound/http://identifiers.org/kegg.compound/C01146"/>
                  <rdf:li rdf:resource="http://identifiers.org/MetaNetX (MNX) Chemical/http://identifiers.org/metanetx.chemical/MNXM475"/>
                  <rdf:li rdf:resource="http://identifiers.org/SEED Compound/http://identifiers.org/seed.compound/cpd00843"/>
                </rdf:Bag>
              </bqbiol:is>
            </rdf:Description>
          </rdf:RDF>
        </sbml:annotation>
      </species>
      <species boundaryCondition="false" constant="false" hasOnlySubstanceUnits="false" id="M_ichor_c" name="Isochorismate" metaid="M_ichor_c" fbc:charge="-2" fbc:chemicalFormula="C10H8O6">
        <sbml:annotation xmlns:sbml="http://www.sbml.org/sbml/level3/version1/core">
          <rdf:RDF xmlns:rdf="http://www.w3.org/1999/02/22-rdf-syntax-ns#">
            <rdf:Description rdf:about="#M_ichor_c">
              <bqbiol:is xmlns:bqbiol="http://biomodels.net/biology-qualifiers/">
                <rdf:Bag>
                  <rdf:li rdf:resource="http://identifiers.org/BioCyc/http://identifiers.org/biocyc/META:ISOCHORISMATE"/>
                  <rdf:li rdf:resource="http://identifiers.org/CHEBI/http://identifiers.org/chebi/CHEBI:5997"/>
                  <rdf:li rdf:resource="http://identifiers.org/KEGG Compound/http://identifiers.org/kegg.compound/C00885"/>
                  <rdf:li rdf:resource="http://identifiers.org/MetaNetX (MNX) Chemical/http://identifiers.org/metanetx.chemical/MNXM799"/>
                  <rdf:li rdf:resource="http://identifiers.org/SEED Compound/http://identifiers.org/seed.compound/cpd00658"/>
                </rdf:Bag>
              </bqbiol:is>
            </rdf:Description>
          </rdf:RDF>
        </sbml:annotation>
      </species>
      <species boundaryCondition="false" constant="false" hasOnlySubstanceUnits="false" id="M_malacp_c" name="malonyl[acp]" compartment="c"/>
      <species boundaryCondition="false" constant="false" hasOnlySubstanceUnits="false" id="M_lpteichoic_c" name="lipoteichoic acid" compartment="c" fbc:charge="0" fbc:chemicalFormula="C26H44N7O17P3S"/>
      <species boundaryCondition="false" constant="false" hasOnlySubstanceUnits="false" id="M_4mop_c" name="4-Methyl-2-oxopentanoate" metaid="M_4mop_c" fbc:charge="-1" fbc:chemicalFormula="C6H9O3">
        <sbml:annotation xmlns:sbml="http://www.sbml.org/sbml/level3/version1/core">
          <rdf:RDF xmlns:rdf="http://www.w3.org/1999/02/22-rdf-syntax-ns#">
            <rdf:Description rdf:about="#M_4mop_c">
              <bqbiol:is xmlns:bqbiol="http://biomodels.net/biology-qualifiers/">
                <rdf:Bag>
                  <rdf:li rdf:resource="http://identifiers.org/BioCyc/http://identifiers.org/biocyc/META:2K-4CH3-PENTANOATE"/>
                  <rdf:li rdf:resource="http://identifiers.org/CHEBI/http://identifiers.org/chebi/CHEBI:48430"/>
                  <rdf:li rdf:resource="http://identifiers.org/KEGG Compound/http://identifiers.org/kegg.compound/C00233"/>
                  <rdf:li rdf:resource="http://identifiers.org/MetaNetX (MNX) Chemical/http://identifiers.org/metanetx.chemical/MNXM404"/>
                  <rdf:li rdf:resource="http://identifiers.org/SEED Compound/http://identifiers.org/seed.compound/cpd00200"/>
                </rdf:Bag>
              </bqbiol:is>
            </rdf:Description>
          </rdf:RDF>
        </sbml:annotation>
      </species>
      <species boundaryCondition="false" constant="false" hasOnlySubstanceUnits="false" id="M_5mthf_c" name="5-Methyltetrahydrofolate" metaid="M_5mthf_c" fbc:charge="-1" fbc:chemicalFormula="C20H24N7O6">
        <sbml:annotation xmlns:sbml="http://www.sbml.org/sbml/level3/version1/core">
          <rdf:RDF xmlns:rdf="http://www.w3.org/1999/02/22-rdf-syntax-ns#">
            <rdf:Description rdf:about="#M_5mthf_c">
              <bqbiol:is xmlns:bqbiol="http://biomodels.net/biology-qualifiers/">
                <rdf:Bag>
                  <rdf:li rdf:resource="http://identifiers.org/BioCyc/http://identifiers.org/biocyc/META:5-METHYL-THF"/>
                  <rdf:li rdf:resource="http://identifiers.org/CHEBI/http://identifiers.org/chebi/CHEBI:2097"/>
                  <rdf:li rdf:resource="http://identifiers.org/Human Metabolome Database/http://identifiers.org/hmdb/HMDB01396"/>
                  <rdf:li rdf:resource="http://identifiers.org/KEGG Compound/http://identifiers.org/kegg.compound/C00440"/>
                  <rdf:li rdf:resource="http://identifiers.org/KEGG Drug/http://identifiers.org/kegg.drug/D09353"/>
                  <rdf:li rdf:resource="http://identifiers.org/MetaNetX (MNX) Chemical/http://identifiers.org/metanetx.chemical/MNXM318"/>
                  <rdf:li rdf:resource="http://identifiers.org/Reactome/http://www.reactome.org/content/detail/R-ALL-200709"/>
                  <rdf:li rdf:resource="http://identifiers.org/SEED Compound/http://identifiers.org/seed.compound/cpd00345"/>
                </rdf:Bag>
              </bqbiol:is>
            </rdf:Description>
          </rdf:RDF>
        </sbml:annotation>
      </species>
      <species boundaryCondition="false" constant="false" hasOnlySubstanceUnits="false" id="M_Glc_aD_e" name="alpha-D-glucose" compartment="e" fbc:charge="0" fbc:chemicalFormula="C6H12O6"/>
      <species boundaryCondition="false" constant="false" hasOnlySubstanceUnits="false" id="M_d12h5mtp_c" name="5-(methylthio)-2,3-dioxopentyl phosphate" compartment="c" fbc:charge="0" fbc:chemicalFormula="C6H10O3S"/>
      <species boundaryCondition="false" constant="false" hasOnlySubstanceUnits="false" id="M_2h3k5m_c" name="2 hydroxy 3 keto 5 methylthiopentenyl 1 phosphate C6H8O6PS" metaid="M_2h3k5m_c" fbc:charge="-3" fbc:chemicalFormula="C6H8O6PS">
        <sbml:annotation xmlns:sbml="http://www.sbml.org/sbml/level3/version1/core">
          <rdf:RDF xmlns:rdf="http://www.w3.org/1999/02/22-rdf-syntax-ns#">
            <rdf:Description rdf:about="#M_2h3k5m_c">
              <bqbiol:is xmlns:bqbiol="http://biomodels.net/biology-qualifiers/">
                <rdf:Bag>
                  <rdf:li rdf:resource="http://identifiers.org/BioCyc/http://identifiers.org/biocyc/META:CPD-8999"/>
                  <rdf:li rdf:resource="http://identifiers.org/CHEBI/http://identifiers.org/chebi/CHEBI:59505"/>
                  <rdf:li rdf:resource="http://identifiers.org/Human Metabolome Database/http://identifiers.org/hmdb/HMDB62750"/>
                  <rdf:li rdf:resource="http://identifiers.org/KEGG Compound/http://identifiers.org/kegg.compound/C15651"/>
                  <rdf:li rdf:resource="http://identifiers.org/MetaNetX (MNX) Chemical/http://identifiers.org/metanetx.chemical/MNXM409"/>
                  <rdf:li rdf:resource="http://identifiers.org/SEED Compound/http://identifiers.org/seed.compound/cpd11296"/>
                </rdf:Bag>
              </bqbiol:is>
            </rdf:Description>
          </rdf:RDF>
        </sbml:annotation>
      </species>
      <species boundaryCondition="false" constant="false" hasOnlySubstanceUnits="false" id="M_nadp_c" name="Nicotinamide adenine dinucleotide phosphate" metaid="M_nadp_c" fbc:charge="-3" fbc:chemicalFormula="C21H25N7O17P3">
        <sbml:annotation xmlns:sbml="http://www.sbml.org/sbml/level3/version1/core">
          <rdf:RDF xmlns:rdf="http://www.w3.org/1999/02/22-rdf-syntax-ns#">
            <rdf:Description rdf:about="#M_nadp_c">
              <bqbiol:is xmlns:bqbiol="http://biomodels.net/biology-qualifiers/">
                <rdf:Bag>
                  <rdf:li rdf:resource="http://identifiers.org/BioCyc/http://identifiers.org/biocyc/META:NADP"/>
                  <rdf:li rdf:resource="http://identifiers.org/CHEBI/http://identifiers.org/chebi/CHEBI:7424"/>
                  <rdf:li rdf:resource="http://identifiers.org/KEGG Compound/http://identifiers.org/kegg.compound/C00006"/>
                  <rdf:li rdf:resource="http://identifiers.org/MetaNetX (MNX) Chemical/http://identifiers.org/metanetx.chemical/MNXM5"/>
                  <rdf:li rdf:resource="http://identifiers.org/Reactome/http://www.reactome.org/content/detail/R-ALL-6790191"/>
                  <rdf:li rdf:resource="http://identifiers.org/SEED Compound/http://identifiers.org/seed.compound/cpd00006"/>
                </rdf:Bag>
              </bqbiol:is>
            </rdf:Description>
          </rdf:RDF>
        </sbml:annotation>
      </species>
      <species boundaryCondition="false" constant="false" hasOnlySubstanceUnits="false" id="M_glyc_e" name="Glycerol" metaid="M_glyc_e" fbc:charge="0" fbc:chemicalFormula="C3H8O3">
        <sbml:annotation xmlns:sbml="http://www.sbml.org/sbml/level3/version1/core">
          <rdf:RDF xmlns:rdf="http://www.w3.org/1999/02/22-rdf-syntax-ns#">
            <rdf:Description rdf:about="#M_glyc_e">
              <bqbiol:is xmlns:bqbiol="http://biomodels.net/biology-qualifiers/">
                <rdf:Bag>
                  <rdf:li rdf:resource="http://identifiers.org/BioCyc/http://identifiers.org/biocyc/META:GLYCEROL"/>
                  <rdf:li rdf:resource="http://identifiers.org/CHEBI/http://identifiers.org/chebi/CHEBI:5448"/>
                  <rdf:li rdf:resource="http://identifiers.org/Human Metabolome Database/http://identifiers.org/hmdb/HMDB00131"/>
                  <rdf:li rdf:resource="http://identifiers.org/KEGG Compound/http://identifiers.org/kegg.compound/C00116"/>
                  <rdf:li rdf:resource="http://identifiers.org/KEGG Drug/http://identifiers.org/kegg.drug/D00028"/>
                  <rdf:li rdf:resource="http://identifiers.org/MetaNetX (MNX) Chemical/http://identifiers.org/metanetx.chemical/MNXM89612"/>
                  <rdf:li rdf:resource="http://identifiers.org/Reactome/http://www.reactome.org/content/detail/R-ALL-76116"/>
                  <rdf:li rdf:resource="http://identifiers.org/SEED Compound/http://identifiers.org/seed.compound/cpd00100"/>
                </rdf:Bag>
              </bqbiol:is>
            </rdf:Description>
          </rdf:RDF>
        </sbml:annotation>
      </species>
      <species boundaryCondition="false" constant="false" hasOnlySubstanceUnits="false" id="M_2shchc_c" name="2-Succinyl-6-hydroxy-2,4-cyclohexadiene-1-carboxylate" metaid="M_2shchc_c" fbc:charge="-2" fbc:chemicalFormula="C11H10O6">
        <sbml:annotation xmlns:sbml="http://www.sbml.org/sbml/level3/version1/core">
          <rdf:RDF xmlns:rdf="http://www.w3.org/1999/02/22-rdf-syntax-ns#">
            <rdf:Description rdf:about="#M_2shchc_c">
              <bqbiol:is xmlns:bqbiol="http://biomodels.net/biology-qualifiers/">
                <rdf:Bag>
                  <rdf:li rdf:resource="http://identifiers.org/BioCyc/http://identifiers.org/biocyc/META:SUCCINYL-OH-CYCLOHEXADIENE-COOH"/>
                  <rdf:li rdf:resource="http://identifiers.org/CHEBI/http://identifiers.org/chebi/CHEBI:57272"/>
                  <rdf:li rdf:resource="http://identifiers.org/MetaNetX (MNX) Chemical/http://identifiers.org/metanetx.chemical/MNXM162721"/>
                  <rdf:li rdf:resource="http://identifiers.org/SEED Compound/http://identifiers.org/seed.compound/cpd28162"/>
                </rdf:Bag>
              </bqbiol:is>
            </rdf:Description>
          </rdf:RDF>
        </sbml:annotation>
      </species>
      <species boundaryCondition="false" constant="false" hasOnlySubstanceUnits="false" id="M_thmmp_c" name="Thiamin monophosphate" metaid="M_thmmp_c" fbc:charge="-1" fbc:chemicalFormula="C12H16N4O4PS">
        <sbml:annotation xmlns:sbml="http://www.sbml.org/sbml/level3/version1/core">
          <rdf:RDF xmlns:rdf="http://www.w3.org/1999/02/22-rdf-syntax-ns#">
            <rdf:Description rdf:about="#M_thmmp_c">
              <bqbiol:is xmlns:bqbiol="http://biomodels.net/biology-qualifiers/">
                <rdf:Bag>
                  <rdf:li rdf:resource="http://identifiers.org/BioCyc/http://identifiers.org/biocyc/META:THIAMINE-P"/>
                  <rdf:li rdf:resource="http://identifiers.org/CHEBI/http://identifiers.org/chebi/CHEBI:9533"/>
                  <rdf:li rdf:resource="http://identifiers.org/Human Metabolome Database/http://identifiers.org/hmdb/HMDB02666"/>
                  <rdf:li rdf:resource="http://identifiers.org/KEGG Compound/http://identifiers.org/kegg.compound/C01081"/>
                  <rdf:li rdf:resource="http://identifiers.org/MetaNetX (MNX) Chemical/http://identifiers.org/metanetx.chemical/MNXM662"/>
                  <rdf:li rdf:resource="http://identifiers.org/SEED Compound/http://identifiers.org/seed.compound/cpd00793"/>
                </rdf:Bag>
              </bqbiol:is>
            </rdf:Description>
          </rdf:RDF>
        </sbml:annotation>
      </species>
      <species boundaryCondition="false" constant="false" hasOnlySubstanceUnits="false" id="M_ppac_c" name="phosphonoacetate" compartment="c" fbc:charge="0" fbc:chemicalFormula="C2H5O5P"/>
      <species boundaryCondition="false" constant="false" hasOnlySubstanceUnits="false" id="M_leu__L_c" name="L-Leucine" metaid="M_leu__L_c" fbc:charge="0" fbc:chemicalFormula="C6H13NO2">
        <sbml:annotation xmlns:sbml="http://www.sbml.org/sbml/level3/version1/core">
          <rdf:RDF xmlns:rdf="http://www.w3.org/1999/02/22-rdf-syntax-ns#">
            <rdf:Description rdf:about="#M_leu__L_c">
              <bqbiol:is xmlns:bqbiol="http://biomodels.net/biology-qualifiers/">
                <rdf:Bag>
                  <rdf:li rdf:resource="http://identifiers.org/BioCyc/http://identifiers.org/biocyc/META:LEU"/>
                  <rdf:li rdf:resource="http://identifiers.org/CHEBI/http://identifiers.org/chebi/CHEBI:6260"/>
                  <rdf:li rdf:resource="http://identifiers.org/Human Metabolome Database/http://identifiers.org/hmdb/HMDB62203"/>
                  <rdf:li rdf:resource="http://identifiers.org/KEGG Compound/http://identifiers.org/kegg.compound/C16439"/>
                  <rdf:li rdf:resource="http://identifiers.org/KEGG Drug/http://identifiers.org/kegg.drug/D00030"/>
                  <rdf:li rdf:resource="http://identifiers.org/LipidMaps/http://identifiers.org/lipidmaps/LMFA01100048"/>
                  <rdf:li rdf:resource="http://identifiers.org/MetaNetX (MNX) Chemical/http://identifiers.org/metanetx.chemical/MNXM140"/>
                  <rdf:li rdf:resource="http://identifiers.org/Reactome/http://www.reactome.org/content/detail/R-ALL-351964"/>
                  <rdf:li rdf:resource="http://identifiers.org/SEED Compound/http://identifiers.org/seed.compound/cpd15143"/>
                </rdf:Bag>
              </bqbiol:is>
            </rdf:Description>
          </rdf:RDF>
        </sbml:annotation>
      </species>
      <species boundaryCondition="false" constant="false" hasOnlySubstanceUnits="false" id="M_mnl_e" name="D-Mannitol" metaid="M_mnl_e" fbc:charge="0" fbc:chemicalFormula="C6H14O6">
        <sbml:annotation xmlns:sbml="http://www.sbml.org/sbml/level3/version1/core">
          <rdf:RDF xmlns:rdf="http://www.w3.org/1999/02/22-rdf-syntax-ns#">
            <rdf:Description rdf:about="#M_mnl_e">
              <bqbiol:is xmlns:bqbiol="http://biomodels.net/biology-qualifiers/">
                <rdf:Bag>
                  <rdf:li rdf:resource="http://identifiers.org/BioCyc/http://identifiers.org/biocyc/META:MANNITOL"/>
                  <rdf:li rdf:resource="http://identifiers.org/CHEBI/http://identifiers.org/chebi/CHEBI:6686"/>
                  <rdf:li rdf:resource="http://identifiers.org/Human Metabolome Database/http://identifiers.org/hmdb/HMDB01363"/>
                  <rdf:li rdf:resource="http://identifiers.org/KEGG Compound/http://identifiers.org/kegg.compound/C00392"/>
                  <rdf:li rdf:resource="http://identifiers.org/KEGG Drug/http://identifiers.org/kegg.drug/D00062"/>
                  <rdf:li rdf:resource="http://identifiers.org/MetaNetX (MNX) Chemical/http://identifiers.org/metanetx.chemical/MNXM615"/>
                  <rdf:li rdf:resource="http://identifiers.org/SEED Compound/http://identifiers.org/seed.compound/cpd00314"/>
                </rdf:Bag>
              </bqbiol:is>
            </rdf:Description>
          </rdf:RDF>
        </sbml:annotation>
      </species>
      <species boundaryCondition="false" constant="false" hasOnlySubstanceUnits="false" id="M_citr__L_c" name="L-Citrulline" metaid="M_citr__L_c" fbc:charge="0" fbc:chemicalFormula="C6H13N3O3">
        <sbml:annotation xmlns:sbml="http://www.sbml.org/sbml/level3/version1/core">
          <rdf:RDF xmlns:rdf="http://www.w3.org/1999/02/22-rdf-syntax-ns#">
            <rdf:Description rdf:about="#M_citr__L_c">
              <bqbiol:is xmlns:bqbiol="http://biomodels.net/biology-qualifiers/">
                <rdf:Bag>
                  <rdf:li rdf:resource="http://identifiers.org/BioCyc/http://identifiers.org/biocyc/META:L-CITRULLINE"/>
                  <rdf:li rdf:resource="http://identifiers.org/CHEBI/http://identifiers.org/chebi/CHEBI:66922"/>
                  <rdf:li rdf:resource="http://identifiers.org/Human Metabolome Database/http://identifiers.org/hmdb/HMDB00904"/>
                  <rdf:li rdf:resource="http://identifiers.org/KEGG Compound/http://identifiers.org/kegg.compound/C00327"/>
                  <rdf:li rdf:resource="http://identifiers.org/KEGG Drug/http://identifiers.org/kegg.drug/D07706"/>
                  <rdf:li rdf:resource="http://identifiers.org/MetaNetX (MNX) Chemical/http://identifiers.org/metanetx.chemical/MNXM211"/>
                  <rdf:li rdf:resource="http://identifiers.org/Reactome/http://www.reactome.org/content/detail/R-ALL-29968"/>
                  <rdf:li rdf:resource="http://identifiers.org/SEED Compound/http://identifiers.org/seed.compound/cpd00274"/>
                </rdf:Bag>
              </bqbiol:is>
            </rdf:Description>
          </rdf:RDF>
        </sbml:annotation>
      </species>
      <species boundaryCondition="false" constant="false" hasOnlySubstanceUnits="false" id="M_tag6p__D_c" name="D-Tagatose 6-phosphate" metaid="M_tag6p__D_c" fbc:charge="-2" fbc:chemicalFormula="C6H11O9P">
        <sbml:annotation xmlns:sbml="http://www.sbml.org/sbml/level3/version1/core">
          <rdf:RDF xmlns:rdf="http://www.w3.org/1999/02/22-rdf-syntax-ns#">
            <rdf:Description rdf:about="#M_tag6p__D_c">
              <bqbiol:is xmlns:bqbiol="http://biomodels.net/biology-qualifiers/">
                <rdf:Bag>
                  <rdf:li rdf:resource="http://identifiers.org/BioCyc/http://identifiers.org/biocyc/META:TAGATOSE-6-PHOSPHATE"/>
                  <rdf:li rdf:resource="http://identifiers.org/CHEBI/http://identifiers.org/chebi/CHEBI:58695"/>
                  <rdf:li rdf:resource="http://identifiers.org/Human Metabolome Database/http://identifiers.org/hmdb/HMDB06873"/>
                  <rdf:li rdf:resource="http://identifiers.org/KEGG Compound/http://identifiers.org/kegg.compound/C01097"/>
                  <rdf:li rdf:resource="http://identifiers.org/MetaNetX (MNX) Chemical/http://identifiers.org/metanetx.chemical/MNXM795"/>
                  <rdf:li rdf:resource="http://identifiers.org/SEED Compound/http://identifiers.org/seed.compound/cpd00805"/>
                </rdf:Bag>
              </bqbiol:is>
            </rdf:Description>
          </rdf:RDF>
        </sbml:annotation>
      </species>
      <species boundaryCondition="false" constant="false" hasOnlySubstanceUnits="false" id="M_2mop_c" name="2-Methyl-3-oxopropanoate" metaid="M_2mop_c" fbc:charge="-1" fbc:chemicalFormula="C4H5O3">
        <sbml:annotation xmlns:sbml="http://www.sbml.org/sbml/level3/version1/core">
          <rdf:RDF xmlns:rdf="http://www.w3.org/1999/02/22-rdf-syntax-ns#">
            <rdf:Description rdf:about="#M_2mop_c">
              <bqbiol:is xmlns:bqbiol="http://biomodels.net/biology-qualifiers/">
                <rdf:Bag>
                  <rdf:li rdf:resource="http://identifiers.org/BioCyc/http://identifiers.org/biocyc/META:CPD-12179"/>
                  <rdf:li rdf:resource="http://identifiers.org/CHEBI/http://identifiers.org/chebi/CHEBI:57700"/>
                  <rdf:li rdf:resource="http://identifiers.org/Human Metabolome Database/http://identifiers.org/hmdb/HMDB01172"/>
                  <rdf:li rdf:resource="http://identifiers.org/KEGG Compound/http://identifiers.org/kegg.compound/C00349"/>
                  <rdf:li rdf:resource="http://identifiers.org/LipidMaps/http://identifiers.org/lipidmaps/LMFA01060193"/>
                  <rdf:li rdf:resource="http://identifiers.org/MetaNetX (MNX) Chemical/http://identifiers.org/metanetx.chemical/MNXM305"/>
                  <rdf:li rdf:resource="http://identifiers.org/Reactome/http://www.reactome.org/content/detail/R-ALL-30004"/>
                  <rdf:li rdf:resource="http://identifiers.org/SEED Compound/http://identifiers.org/seed.compound/cpd23282"/>
                </rdf:Bag>
              </bqbiol:is>
            </rdf:Description>
          </rdf:RDF>
        </sbml:annotation>
      </species>
      <species boundaryCondition="false" constant="false" hasOnlySubstanceUnits="false" id="M_idp_c" name="IDP C10H11N4O11P2" metaid="M_idp_c" fbc:charge="-3" fbc:chemicalFormula="C10H11N4O11P2">
        <sbml:annotation xmlns:sbml="http://www.sbml.org/sbml/level3/version1/core">
          <rdf:RDF xmlns:rdf="http://www.w3.org/1999/02/22-rdf-syntax-ns#">
            <rdf:Description rdf:about="#M_idp_c">
              <bqbiol:is xmlns:bqbiol="http://biomodels.net/biology-qualifiers/">
                <rdf:Bag>
                  <rdf:li rdf:resource="http://identifiers.org/BioCyc/http://identifiers.org/biocyc/META:IDP"/>
                  <rdf:li rdf:resource="http://identifiers.org/CHEBI/http://identifiers.org/chebi/CHEBI:5848"/>
                  <rdf:li rdf:resource="http://identifiers.org/Human Metabolome Database/http://identifiers.org/hmdb/HMDB03335"/>
                  <rdf:li rdf:resource="http://identifiers.org/KEGG Compound/http://identifiers.org/kegg.compound/C00104"/>
                  <rdf:li rdf:resource="http://identifiers.org/MetaNetX (MNX) Chemical/http://identifiers.org/metanetx.chemical/MNXM495"/>
                  <rdf:li rdf:resource="http://identifiers.org/Reactome/http://www.reactome.org/content/detail/R-ALL-2509811"/>
                  <rdf:li rdf:resource="http://identifiers.org/SEED Compound/http://identifiers.org/seed.compound/cpd00090"/>
                </rdf:Bag>
              </bqbiol:is>
            </rdf:Description>
          </rdf:RDF>
        </sbml:annotation>
      </species>
      <species boundaryCondition="false" constant="false" hasOnlySubstanceUnits="false" id="M_nadh_c" name="Nicotinamide adenine dinucleotide - reduced" metaid="M_nadh_c" fbc:charge="-2" fbc:chemicalFormula="C21H27N7O14P2">
        <sbml:annotation xmlns:sbml="http://www.sbml.org/sbml/level3/version1/core">
          <rdf:RDF xmlns:rdf="http://www.w3.org/1999/02/22-rdf-syntax-ns#">
            <rdf:Description rdf:about="#M_nadh_c">
              <bqbiol:is xmlns:bqbiol="http://biomodels.net/biology-qualifiers/">
                <rdf:Bag>
                  <rdf:li rdf:resource="http://identifiers.org/BioCyc/http://identifiers.org/biocyc/META:NADH"/>
                  <rdf:li rdf:resource="http://identifiers.org/CHEBI/http://identifiers.org/chebi/CHEBI:7423"/>
                  <rdf:li rdf:resource="http://identifiers.org/Human Metabolome Database/http://identifiers.org/hmdb/HMDB01487"/>
                  <rdf:li rdf:resource="http://identifiers.org/KEGG Compound/http://identifiers.org/kegg.compound/C00004"/>
                  <rdf:li rdf:resource="http://identifiers.org/MetaNetX (MNX) Chemical/http://identifiers.org/metanetx.chemical/MNXM10"/>
                  <rdf:li rdf:resource="http://identifiers.org/Reactome/http://www.reactome.org/content/detail/R-ALL-73473"/>
                  <rdf:li rdf:resource="http://identifiers.org/SEED Compound/http://identifiers.org/seed.compound/cpd00004"/>
                </rdf:Bag>
              </bqbiol:is>
            </rdf:Description>
          </rdf:RDF>
        </sbml:annotation>
      </species>
      <species boundaryCondition="false" constant="false" hasOnlySubstanceUnits="false" id="M_4mpetz_c" name="4-Methyl-5-(2-phosphoethyl)-thiazole" metaid="M_4mpetz_c" fbc:charge="-2" fbc:chemicalFormula="C6H8NO4PS">
        <sbml:annotation xmlns:sbml="http://www.sbml.org/sbml/level3/version1/core">
          <rdf:RDF xmlns:rdf="http://www.w3.org/1999/02/22-rdf-syntax-ns#">
            <rdf:Description rdf:about="#M_4mpetz_c">
              <bqbiol:is xmlns:bqbiol="http://biomodels.net/biology-qualifiers/">
                <rdf:Bag>
                  <rdf:li rdf:resource="http://identifiers.org/BioCyc/http://identifiers.org/biocyc/META:THZ-P"/>
                  <rdf:li rdf:resource="http://identifiers.org/CHEBI/http://identifiers.org/chebi/CHEBI:58296"/>
                  <rdf:li rdf:resource="http://identifiers.org/KEGG Compound/http://identifiers.org/kegg.compound/C04327"/>
                  <rdf:li rdf:resource="http://identifiers.org/MetaNetX (MNX) Chemical/http://identifiers.org/metanetx.chemical/MNXM960"/>
                  <rdf:li rdf:resource="http://identifiers.org/SEED Compound/http://identifiers.org/seed.compound/cpd02654"/>
                </rdf:Bag>
              </bqbiol:is>
            </rdf:Description>
          </rdf:RDF>
        </sbml:annotation>
      </species>
      <species boundaryCondition="false" constant="false" hasOnlySubstanceUnits="false" id="M_d23hb_e" name="2,3-dihydroxybenzoate" compartment="e" fbc:charge="0" fbc:chemicalFormula="C7H6O4"/>
      <species boundaryCondition="false" constant="false" hasOnlySubstanceUnits="false" id="M_gly_c" name="Glycine" metaid="M_gly_c" fbc:charge="0" fbc:chemicalFormula="C2H5NO2">
        <sbml:annotation xmlns:sbml="http://www.sbml.org/sbml/level3/version1/core">
          <rdf:RDF xmlns:rdf="http://www.w3.org/1999/02/22-rdf-syntax-ns#">
            <rdf:Description rdf:about="#M_gly_c">
              <bqbiol:is xmlns:bqbiol="http://biomodels.net/biology-qualifiers/">
                <rdf:Bag>
                  <rdf:li rdf:resource="http://identifiers.org/BioCyc/http://identifiers.org/biocyc/META:GLY"/>
                  <rdf:li rdf:resource="http://identifiers.org/CHEBI/http://identifiers.org/chebi/CHEBI:57305"/>
                  <rdf:li rdf:resource="http://identifiers.org/Human Metabolome Database/http://identifiers.org/hmdb/HMDB00123"/>
                  <rdf:li rdf:resource="http://identifiers.org/KEGG Compound/http://identifiers.org/kegg.compound/C00037"/>
                  <rdf:li rdf:resource="http://identifiers.org/KEGG Drug/http://identifiers.org/kegg.drug/D00011"/>
                  <rdf:li rdf:resource="http://identifiers.org/MetaNetX (MNX) Chemical/http://identifiers.org/metanetx.chemical/MNXM29"/>
                  <rdf:li rdf:resource="http://identifiers.org/Reactome/http://www.reactome.org/content/detail/R-ALL-29424"/>
                  <rdf:li rdf:resource="http://identifiers.org/SEED Compound/http://identifiers.org/seed.compound/cpd00033"/>
                </rdf:Bag>
              </bqbiol:is>
            </rdf:Description>
          </rdf:RDF>
        </sbml:annotation>
      </species>
      <species boundaryCondition="false" constant="false" hasOnlySubstanceUnits="false" id="M_lald__L_c" name="L-Lactaldehyde" metaid="M_lald__L_c" fbc:charge="0" fbc:chemicalFormula="C3H6O2">
        <sbml:annotation xmlns:sbml="http://www.sbml.org/sbml/level3/version1/core">
          <rdf:RDF xmlns:rdf="http://www.w3.org/1999/02/22-rdf-syntax-ns#">
            <rdf:Description rdf:about="#M_lald__L_c">
              <bqbiol:is xmlns:bqbiol="http://biomodels.net/biology-qualifiers/">
                <rdf:Bag>
                  <rdf:li rdf:resource="http://identifiers.org/BioCyc/http://identifiers.org/biocyc/META:LACTALD"/>
                  <rdf:li rdf:resource="http://identifiers.org/CHEBI/http://identifiers.org/chebi/CHEBI:6349"/>
                  <rdf:li rdf:resource="http://identifiers.org/Human Metabolome Database/http://identifiers.org/hmdb/HMDB03052"/>
                  <rdf:li rdf:resource="http://identifiers.org/KEGG Compound/http://identifiers.org/kegg.compound/C05999"/>
                  <rdf:li rdf:resource="http://identifiers.org/MetaNetX (MNX) Chemical/http://identifiers.org/metanetx.chemical/MNXM2387"/>
                  <rdf:li rdf:resource="http://identifiers.org/SEED Compound/http://identifiers.org/seed.compound/cpd27393"/>
                </rdf:Bag>
              </bqbiol:is>
            </rdf:Description>
          </rdf:RDF>
        </sbml:annotation>
      </species>
      <species boundaryCondition="false" constant="false" hasOnlySubstanceUnits="false" id="M_g6p_c" name="D-Glucose 6-phosphate" metaid="M_g6p_c" fbc:charge="-2" fbc:chemicalFormula="C6H11O9P">
        <sbml:annotation xmlns:sbml="http://www.sbml.org/sbml/level3/version1/core">
          <rdf:RDF xmlns:rdf="http://www.w3.org/1999/02/22-rdf-syntax-ns#">
            <rdf:Description rdf:about="#M_g6p_c">
              <bqbiol:is xmlns:bqbiol="http://biomodels.net/biology-qualifiers/">
                <rdf:Bag>
                  <rdf:li rdf:resource="http://identifiers.org/BioCyc/http://identifiers.org/biocyc/META:D-glucopyranose-6-phosphate"/>
                  <rdf:li rdf:resource="http://identifiers.org/CHEBI/http://identifiers.org/chebi/CHEBI:61548"/>
                  <rdf:li rdf:resource="http://identifiers.org/Human Metabolome Database/http://identifiers.org/hmdb/HMDB06793"/>
                  <rdf:li rdf:resource="http://identifiers.org/KEGG Compound/http://identifiers.org/kegg.compound/C00092"/>
                  <rdf:li rdf:resource="http://identifiers.org/MetaNetX (MNX) Chemical/http://identifiers.org/metanetx.chemical/MNXM160"/>
                  <rdf:li rdf:resource="http://identifiers.org/Reactome/http://www.reactome.org/content/detail/R-ALL-1629756"/>
                  <rdf:li rdf:resource="http://identifiers.org/SEED Compound/http://identifiers.org/seed.compound/cpd26836"/>
                </rdf:Bag>
              </bqbiol:is>
            </rdf:Description>
          </rdf:RDF>
        </sbml:annotation>
      </species>
      <species boundaryCondition="false" constant="false" hasOnlySubstanceUnits="false" id="M_fad_c" name="Flavin adenine dinucleotide oxidized" metaid="M_fad_c" fbc:charge="-2" fbc:chemicalFormula="C27H31N9O15P2">
        <sbml:annotation xmlns:sbml="http://www.sbml.org/sbml/level3/version1/core">
          <rdf:RDF xmlns:rdf="http://www.w3.org/1999/02/22-rdf-syntax-ns#">
            <rdf:Description rdf:about="#M_fad_c">
              <bqbiol:is xmlns:bqbiol="http://biomodels.net/biology-qualifiers/">
                <rdf:Bag>
                  <rdf:li rdf:resource="http://identifiers.org/BioCyc/http://identifiers.org/biocyc/META:FAD"/>
                  <rdf:li rdf:resource="http://identifiers.org/CHEBI/http://identifiers.org/chebi/CHEBI:57692"/>
                  <rdf:li rdf:resource="http://identifiers.org/Human Metabolome Database/http://identifiers.org/hmdb/HMDB01248"/>
                  <rdf:li rdf:resource="http://identifiers.org/KEGG Compound/http://identifiers.org/kegg.compound/C00016"/>
                  <rdf:li rdf:resource="http://identifiers.org/KEGG Drug/http://identifiers.org/kegg.drug/D00005"/>
                  <rdf:li rdf:resource="http://identifiers.org/MetaNetX (MNX) Chemical/http://identifiers.org/metanetx.chemical/MNXM33"/>
                  <rdf:li rdf:resource="http://identifiers.org/Reactome/http://www.reactome.org/content/detail/R-ALL-29386"/>
                  <rdf:li rdf:resource="http://identifiers.org/SEED Compound/http://identifiers.org/seed.compound/cpd00015"/>
                </rdf:Bag>
              </bqbiol:is>
            </rdf:Description>
          </rdf:RDF>
        </sbml:annotation>
      </species>
      <species boundaryCondition="false" constant="false" hasOnlySubstanceUnits="false" id="M_a5pn_c" name="5-aminopentanoate" compartment="c" fbc:charge="0" fbc:chemicalFormula="C5H11NO2"/>
      <species boundaryCondition="false" constant="false" hasOnlySubstanceUnits="false" id="M_udpg_c" name="UDPglucose" metaid="M_udpg_c" fbc:charge="-2" fbc:chemicalFormula="C15H22N2O17P2">
        <sbml:annotation xmlns:sbml="http://www.sbml.org/sbml/level3/version1/core">
          <rdf:RDF xmlns:rdf="http://www.w3.org/1999/02/22-rdf-syntax-ns#">
            <rdf:Description rdf:about="#M_udpg_c">
              <bqbiol:is xmlns:bqbiol="http://biomodels.net/biology-qualifiers/">
                <rdf:Bag>
                  <rdf:li rdf:resource="http://identifiers.org/BioCyc/http://identifiers.org/biocyc/META:CPD-12575"/>
                  <rdf:li rdf:resource="http://identifiers.org/CHEBI/http://identifiers.org/chebi/CHEBI:9895"/>
                  <rdf:li rdf:resource="http://identifiers.org/KEGG Compound/http://identifiers.org/kegg.compound/G10608"/>
                  <rdf:li rdf:resource="http://identifiers.org/MetaNetX (MNX) Chemical/http://identifiers.org/metanetx.chemical/MNXM52"/>
                  <rdf:li rdf:resource="http://identifiers.org/Reactome/http://www.reactome.org/content/detail/R-ALL-744227"/>
                  <rdf:li rdf:resource="http://identifiers.org/SEED Compound/http://identifiers.org/seed.compound/cpd28293"/>
                </rdf:Bag>
              </bqbiol:is>
            </rdf:Description>
          </rdf:RDF>
        </sbml:annotation>
      </species>
      <species boundaryCondition="false" constant="false" hasOnlySubstanceUnits="false" id="M_gly_e" name="Glycine" metaid="M_gly_e" fbc:charge="0" fbc:chemicalFormula="C2H5NO2">
        <sbml:annotation xmlns:sbml="http://www.sbml.org/sbml/level3/version1/core">
          <rdf:RDF xmlns:rdf="http://www.w3.org/1999/02/22-rdf-syntax-ns#">
            <rdf:Description rdf:about="#M_gly_e">
              <bqbiol:is xmlns:bqbiol="http://biomodels.net/biology-qualifiers/">
                <rdf:Bag>
                  <rdf:li rdf:resource="http://identifiers.org/BioCyc/http://identifiers.org/biocyc/META:GLY"/>
                  <rdf:li rdf:resource="http://identifiers.org/CHEBI/http://identifiers.org/chebi/CHEBI:57305"/>
                  <rdf:li rdf:resource="http://identifiers.org/Human Metabolome Database/http://identifiers.org/hmdb/HMDB00123"/>
                  <rdf:li rdf:resource="http://identifiers.org/KEGG Compound/http://identifiers.org/kegg.compound/C00037"/>
                  <rdf:li rdf:resource="http://identifiers.org/KEGG Drug/http://identifiers.org/kegg.drug/D00011"/>
                  <rdf:li rdf:resource="http://identifiers.org/MetaNetX (MNX) Chemical/http://identifiers.org/metanetx.chemical/MNXM29"/>
                  <rdf:li rdf:resource="http://identifiers.org/Reactome/http://www.reactome.org/content/detail/R-ALL-29424"/>
                  <rdf:li rdf:resource="http://identifiers.org/SEED Compound/http://identifiers.org/seed.compound/cpd00033"/>
                </rdf:Bag>
              </bqbiol:is>
            </rdf:Description>
          </rdf:RDF>
        </sbml:annotation>
      </species>
      <species boundaryCondition="false" constant="false" hasOnlySubstanceUnits="false" id="M_acglu_c" name="N-Acetyl-L-glutamate" metaid="M_acglu_c" fbc:charge="-2" fbc:chemicalFormula="C7H9NO5">
        <sbml:annotation xmlns:sbml="http://www.sbml.org/sbml/level3/version1/core">
          <rdf:RDF xmlns:rdf="http://www.w3.org/1999/02/22-rdf-syntax-ns#">
            <rdf:Description rdf:about="#M_acglu_c">
              <bqbiol:is xmlns:bqbiol="http://biomodels.net/biology-qualifiers/">
                <rdf:Bag>
                  <rdf:li rdf:resource="http://identifiers.org/BioCyc/http://identifiers.org/biocyc/META:ACETYL-GLU"/>
                  <rdf:li rdf:resource="http://identifiers.org/CHEBI/http://identifiers.org/chebi/CHEBI:87274"/>
                  <rdf:li rdf:resource="http://identifiers.org/KEGG Compound/http://identifiers.org/kegg.compound/C00624"/>
                  <rdf:li rdf:resource="http://identifiers.org/MetaNetX (MNX) Chemical/http://identifiers.org/metanetx.chemical/MNXM730"/>
                  <rdf:li rdf:resource="http://identifiers.org/Reactome/http://www.reactome.org/content/detail/R-ALL-30471"/>
                  <rdf:li rdf:resource="http://identifiers.org/SEED Compound/http://identifiers.org/seed.compound/cpd00477"/>
                </rdf:Bag>
              </bqbiol:is>
            </rdf:Description>
          </rdf:RDF>
        </sbml:annotation>
      </species>
      <species boundaryCondition="false" constant="false" hasOnlySubstanceUnits="false" id="M_thr__L_c" name="L-Threonine" metaid="M_thr__L_c" fbc:charge="0" fbc:chemicalFormula="C4H9NO3">
        <sbml:annotation xmlns:sbml="http://www.sbml.org/sbml/level3/version1/core">
          <rdf:RDF xmlns:rdf="http://www.w3.org/1999/02/22-rdf-syntax-ns#">
            <rdf:Description rdf:about="#M_thr__L_c">
              <bqbiol:is xmlns:bqbiol="http://biomodels.net/biology-qualifiers/">
                <rdf:Bag>
                  <rdf:li rdf:resource="http://identifiers.org/BioCyc/http://identifiers.org/biocyc/META:THR"/>
                  <rdf:li rdf:resource="http://identifiers.org/CHEBI/http://identifiers.org/chebi/CHEBI:6308"/>
                  <rdf:li rdf:resource="http://identifiers.org/Human Metabolome Database/http://identifiers.org/hmdb/HMDB00167"/>
                  <rdf:li rdf:resource="http://identifiers.org/KEGG Compound/http://identifiers.org/kegg.compound/C00188"/>
                  <rdf:li rdf:resource="http://identifiers.org/KEGG Drug/http://identifiers.org/kegg.drug/D00041"/>
                  <rdf:li rdf:resource="http://identifiers.org/MetaNetX (MNX) Chemical/http://identifiers.org/metanetx.chemical/MNXM142"/>
                  <rdf:li rdf:resource="http://identifiers.org/Reactome/http://www.reactome.org/content/detail/R-ALL-379706"/>
                  <rdf:li rdf:resource="http://identifiers.org/SEED Compound/http://identifiers.org/seed.compound/cpd00161"/>
                </rdf:Bag>
              </bqbiol:is>
            </rdf:Description>
          </rdf:RDF>
        </sbml:annotation>
      </species>
      <species boundaryCondition="false" constant="false" hasOnlySubstanceUnits="false" id="M_uaccg_c" name="UDP-N-acetyl-3-O-(1-carboxyvinyl)-D-glucosamine" metaid="M_uaccg_c" fbc:charge="-3" fbc:chemicalFormula="C20H26N3O19P2">
        <sbml:annotation xmlns:sbml="http://www.sbml.org/sbml/level3/version1/core">
          <rdf:RDF xmlns:rdf="http://www.w3.org/1999/02/22-rdf-syntax-ns#">
            <rdf:Description rdf:about="#M_uaccg_c">
              <bqbiol:is xmlns:bqbiol="http://biomodels.net/biology-qualifiers/">
                <rdf:Bag>
                  <rdf:li rdf:resource="http://identifiers.org/BioCyc/http://identifiers.org/biocyc/META:UDP-ACETYL-CARBOXYVINYL-GLUCOSAMINE"/>
                  <rdf:li rdf:resource="http://identifiers.org/CHEBI/http://identifiers.org/chebi/CHEBI:9818"/>
                  <rdf:li rdf:resource="http://identifiers.org/KEGG Compound/http://identifiers.org/kegg.compound/C04631"/>
                  <rdf:li rdf:resource="http://identifiers.org/MetaNetX (MNX) Chemical/http://identifiers.org/metanetx.chemical/MNXM1688"/>
                  <rdf:li rdf:resource="http://identifiers.org/SEED Compound/http://identifiers.org/seed.compound/cpd02820"/>
                </rdf:Bag>
              </bqbiol:is>
            </rdf:Description>
          </rdf:RDF>
        </sbml:annotation>
      </species>
      <species boundaryCondition="false" constant="false" hasOnlySubstanceUnits="false" id="M_RNA_c" name="ribonucleic acid" compartment="c"/>
      <species boundaryCondition="false" constant="false" hasOnlySubstanceUnits="false" id="M_skm_c" name="Shikimate" metaid="M_skm_c" fbc:charge="-1" fbc:chemicalFormula="C7H9O5">
        <sbml:annotation xmlns:sbml="http://www.sbml.org/sbml/level3/version1/core">
          <rdf:RDF xmlns:rdf="http://www.w3.org/1999/02/22-rdf-syntax-ns#">
            <rdf:Description rdf:about="#M_skm_c">
              <bqbiol:is xmlns:bqbiol="http://biomodels.net/biology-qualifiers/">
                <rdf:Bag>
                  <rdf:li rdf:resource="http://identifiers.org/BioCyc/http://identifiers.org/biocyc/META:SHIKIMATE"/>
                  <rdf:li rdf:resource="http://identifiers.org/CHEBI/http://identifiers.org/chebi/CHEBI:9133"/>
                  <rdf:li rdf:resource="http://identifiers.org/Human Metabolome Database/http://identifiers.org/hmdb/HMDB03070"/>
                  <rdf:li rdf:resource="http://identifiers.org/KEGG Compound/http://identifiers.org/kegg.compound/C00493"/>
                  <rdf:li rdf:resource="http://identifiers.org/MetaNetX (MNX) Chemical/http://identifiers.org/metanetx.chemical/MNXM602"/>
                  <rdf:li rdf:resource="http://identifiers.org/Reactome/http://www.reactome.org/content/detail/R-ALL-964932"/>
                  <rdf:li rdf:resource="http://identifiers.org/SEED Compound/http://identifiers.org/seed.compound/cpd00383"/>
                </rdf:Bag>
              </bqbiol:is>
            </rdf:Description>
          </rdf:RDF>
        </sbml:annotation>
      </species>
      <species boundaryCondition="false" constant="false" hasOnlySubstanceUnits="false" id="M_ppat_c" name="phosphonate" compartment="c" fbc:charge="-2" fbc:chemicalFormula="H3PO3"/>
      <species boundaryCondition="false" constant="false" hasOnlySubstanceUnits="false" id="M_vaccoa_c" name="Vinylacetyl-CoA" metaid="M_vaccoa_c" fbc:charge="-4" fbc:chemicalFormula="C25H36N7O17P3S">
        <sbml:annotation xmlns:sbml="http://www.sbml.org/sbml/level3/version1/core">
          <rdf:RDF xmlns:rdf="http://www.w3.org/1999/02/22-rdf-syntax-ns#">
            <rdf:Description rdf:about="#M_vaccoa_c">
              <bqbiol:is xmlns:bqbiol="http://biomodels.net/biology-qualifiers/">
                <rdf:Bag>
                  <rdf:li rdf:resource="http://identifiers.org/BioCyc/http://identifiers.org/biocyc/META:CPD-226"/>
                  <rdf:li rdf:resource="http://identifiers.org/CHEBI/http://identifiers.org/chebi/CHEBI:9991"/>
                  <rdf:li rdf:resource="http://identifiers.org/KEGG Compound/http://identifiers.org/kegg.compound/C02331"/>
                  <rdf:li rdf:resource="http://identifiers.org/LipidMaps/http://identifiers.org/lipidmaps/LMFA07050400"/>
                  <rdf:li rdf:resource="http://identifiers.org/MetaNetX (MNX) Chemical/http://identifiers.org/metanetx.chemical/MNXM2159"/>
                  <rdf:li rdf:resource="http://identifiers.org/SEED Compound/http://identifiers.org/seed.compound/cpd01557"/>
                </rdf:Bag>
              </bqbiol:is>
            </rdf:Description>
          </rdf:RDF>
        </sbml:annotation>
      </species>
      <species boundaryCondition="false" constant="false" hasOnlySubstanceUnits="false" id="M_tre6p_c" name="Alpha,alpha'-Trehalose 6-phosphate" metaid="M_tre6p_c" fbc:charge="-2" fbc:chemicalFormula="C12H21O14P">
        <sbml:annotation xmlns:sbml="http://www.sbml.org/sbml/level3/version1/core">
          <rdf:RDF xmlns:rdf="http://www.w3.org/1999/02/22-rdf-syntax-ns#">
            <rdf:Description rdf:about="#M_tre6p_c">
              <bqbiol:is xmlns:bqbiol="http://biomodels.net/biology-qualifiers/">
                <rdf:Bag>
                  <rdf:li rdf:resource="http://identifiers.org/BioCyc/http://identifiers.org/biocyc/META:TREHALOSE-6P"/>
                  <rdf:li rdf:resource="http://identifiers.org/CHEBI/http://identifiers.org/chebi/CHEBI:58429"/>
                  <rdf:li rdf:resource="http://identifiers.org/Human Metabolome Database/http://identifiers.org/hmdb/HMDB01124"/>
                  <rdf:li rdf:resource="http://identifiers.org/KEGG Compound/http://identifiers.org/kegg.compound/G09795"/>
                  <rdf:li rdf:resource="http://identifiers.org/MetaNetX (MNX) Chemical/http://identifiers.org/metanetx.chemical/MNXM448"/>
                  <rdf:li rdf:resource="http://identifiers.org/Reactome/http://www.reactome.org/content/detail/R-ALL-868701"/>
                  <rdf:li rdf:resource="http://identifiers.org/SEED Compound/http://identifiers.org/seed.compound/cpd00523"/>
                </rdf:Bag>
              </bqbiol:is>
            </rdf:Description>
          </rdf:RDF>
        </sbml:annotation>
      </species>
      <species boundaryCondition="false" constant="false" hasOnlySubstanceUnits="false" id="M_imp_c" name="IMP C10H11N4O8P" metaid="M_imp_c" fbc:charge="-2" fbc:chemicalFormula="C10H11N4O8P">
        <sbml:annotation xmlns:sbml="http://www.sbml.org/sbml/level3/version1/core">
          <rdf:RDF xmlns:rdf="http://www.w3.org/1999/02/22-rdf-syntax-ns#">
            <rdf:Description rdf:about="#M_imp_c">
              <bqbiol:is xmlns:bqbiol="http://biomodels.net/biology-qualifiers/">
                <rdf:Bag>
                  <rdf:li rdf:resource="http://identifiers.org/BioCyc/http://identifiers.org/biocyc/META:IMP"/>
                  <rdf:li rdf:resource="http://identifiers.org/CHEBI/http://identifiers.org/chebi/CHEBI:5849"/>
                  <rdf:li rdf:resource="http://identifiers.org/KEGG Compound/http://identifiers.org/kegg.compound/C00130"/>
                  <rdf:li rdf:resource="http://identifiers.org/MetaNetX (MNX) Chemical/http://identifiers.org/metanetx.chemical/MNXM125"/>
                  <rdf:li rdf:resource="http://identifiers.org/Reactome/http://www.reactome.org/content/detail/R-ALL-29602"/>
                  <rdf:li rdf:resource="http://identifiers.org/SEED Compound/http://identifiers.org/seed.compound/cpd00114"/>
                </rdf:Bag>
              </bqbiol:is>
            </rdf:Description>
          </rdf:RDF>
        </sbml:annotation>
      </species>
      <species boundaryCondition="false" constant="false" hasOnlySubstanceUnits="false" id="M_gln__L_e" name="L-Glutamine" metaid="M_gln__L_e" fbc:charge="0" fbc:chemicalFormula="C5H10N2O3">
        <sbml:annotation xmlns:sbml="http://www.sbml.org/sbml/level3/version1/core">
          <rdf:RDF xmlns:rdf="http://www.w3.org/1999/02/22-rdf-syntax-ns#">
            <rdf:Description rdf:about="#M_gln__L_e">
              <bqbiol:is xmlns:bqbiol="http://biomodels.net/biology-qualifiers/">
                <rdf:Bag>
                  <rdf:li rdf:resource="http://identifiers.org/BioCyc/http://identifiers.org/biocyc/META:GLN"/>
                  <rdf:li rdf:resource="http://identifiers.org/CHEBI/http://identifiers.org/chebi/CHEBI:6227"/>
                  <rdf:li rdf:resource="http://identifiers.org/Human Metabolome Database/http://identifiers.org/hmdb/HMDB00641"/>
                  <rdf:li rdf:resource="http://identifiers.org/KEGG Compound/http://identifiers.org/kegg.compound/C00303"/>
                  <rdf:li rdf:resource="http://identifiers.org/KEGG Drug/http://identifiers.org/kegg.drug/D00015"/>
                  <rdf:li rdf:resource="http://identifiers.org/MetaNetX (MNX) Chemical/http://identifiers.org/metanetx.chemical/MNXM37"/>
                  <rdf:li rdf:resource="http://identifiers.org/Reactome/http://www.reactome.org/content/detail/R-ALL-29472"/>
                  <rdf:li rdf:resource="http://identifiers.org/SEED Compound/http://identifiers.org/seed.compound/cpd00253"/>
                </rdf:Bag>
              </bqbiol:is>
            </rdf:Description>
          </rdf:RDF>
        </sbml:annotation>
      </species>
      <species boundaryCondition="false" constant="false" hasOnlySubstanceUnits="false" id="M_acorn_c" name="N2-Acetyl-L-ornithine" metaid="M_acorn_c" fbc:charge="0" fbc:chemicalFormula="C7H14N2O3">
        <sbml:annotation xmlns:sbml="http://www.sbml.org/sbml/level3/version1/core">
          <rdf:RDF xmlns:rdf="http://www.w3.org/1999/02/22-rdf-syntax-ns#">
            <rdf:Description rdf:about="#M_acorn_c">
              <bqbiol:is xmlns:bqbiol="http://biomodels.net/biology-qualifiers/">
                <rdf:Bag>
                  <rdf:li rdf:resource="http://identifiers.org/BioCyc/http://identifiers.org/biocyc/META:N-ALPHA-ACETYLORNITHINE"/>
                  <rdf:li rdf:resource="http://identifiers.org/CHEBI/http://identifiers.org/chebi/CHEBI:7368"/>
                  <rdf:li rdf:resource="http://identifiers.org/Human Metabolome Database/http://identifiers.org/hmdb/HMDB06489"/>
                  <rdf:li rdf:resource="http://identifiers.org/KEGG Compound/http://identifiers.org/kegg.compound/C00437"/>
                  <rdf:li rdf:resource="http://identifiers.org/MetaNetX (MNX) Chemical/http://identifiers.org/metanetx.chemical/MNXM817"/>
                  <rdf:li rdf:resource="http://identifiers.org/SEED Compound/http://identifiers.org/seed.compound/cpd00342"/>
                </rdf:Bag>
              </bqbiol:is>
            </rdf:Description>
          </rdf:RDF>
        </sbml:annotation>
      </species>
      <species boundaryCondition="false" constant="false" hasOnlySubstanceUnits="false" id="M_Pald_c" name="Phosphonoacetaldehyde" metaid="M_Pald_c" fbc:charge="-2" fbc:chemicalFormula="C2H3O4P1">
        <sbml:annotation xmlns:sbml="http://www.sbml.org/sbml/level3/version1/core">
          <rdf:RDF xmlns:rdf="http://www.w3.org/1999/02/22-rdf-syntax-ns#">
            <rdf:Description rdf:about="#M_Pald_c">
              <bqbiol:is xmlns:bqbiol="http://biomodels.net/biology-qualifiers/">
                <rdf:Bag>
                  <rdf:li rdf:resource="http://identifiers.org/BioCyc/http://identifiers.org/biocyc/META:CPD-551"/>
                  <rdf:li rdf:resource="http://identifiers.org/CHEBI/http://identifiers.org/chebi/CHEBI:8155"/>
                  <rdf:li rdf:resource="http://identifiers.org/KEGG Compound/http://identifiers.org/kegg.compound/C03167"/>
                  <rdf:li rdf:resource="http://identifiers.org/MetaNetX (MNX) Chemical/http://identifiers.org/metanetx.chemical/MNXM803"/>
                  <rdf:li rdf:resource="http://identifiers.org/SEED Compound/http://identifiers.org/seed.compound/cpd02024"/>
                </rdf:Bag>
              </bqbiol:is>
            </rdf:Description>
          </rdf:RDF>
        </sbml:annotation>
      </species>
      <species boundaryCondition="false" constant="false" hasOnlySubstanceUnits="false" id="M_e4p_c" name="D-Erythrose 4-phosphate" metaid="M_e4p_c" fbc:charge="-2" fbc:chemicalFormula="C4H7O7P">
        <sbml:annotation xmlns:sbml="http://www.sbml.org/sbml/level3/version1/core">
          <rdf:RDF xmlns:rdf="http://www.w3.org/1999/02/22-rdf-syntax-ns#">
            <rdf:Description rdf:about="#M_e4p_c">
              <bqbiol:is xmlns:bqbiol="http://biomodels.net/biology-qualifiers/">
                <rdf:Bag>
                  <rdf:li rdf:resource="http://identifiers.org/BioCyc/http://identifiers.org/biocyc/META:ERYTHROSE-4P"/>
                  <rdf:li rdf:resource="http://identifiers.org/CHEBI/http://identifiers.org/chebi/CHEBI:48153"/>
                  <rdf:li rdf:resource="http://identifiers.org/Human Metabolome Database/http://identifiers.org/hmdb/HMDB01321"/>
                  <rdf:li rdf:resource="http://identifiers.org/KEGG Compound/http://identifiers.org/kegg.compound/C00279"/>
                  <rdf:li rdf:resource="http://identifiers.org/MetaNetX (MNX) Chemical/http://identifiers.org/metanetx.chemical/MNXM258"/>
                  <rdf:li rdf:resource="http://identifiers.org/Reactome/http://www.reactome.org/content/detail/R-ALL-29878"/>
                  <rdf:li rdf:resource="http://identifiers.org/SEED Compound/http://identifiers.org/seed.compound/cpd00236"/>
                </rdf:Bag>
              </bqbiol:is>
            </rdf:Description>
          </rdf:RDF>
        </sbml:annotation>
      </species>
      <species boundaryCondition="false" constant="false" hasOnlySubstanceUnits="false" id="M_gdp_c" name="GDP C10H12N5O11P2" metaid="M_gdp_c" fbc:charge="-3" fbc:chemicalFormula="C10H12N5O11P2">
        <sbml:annotation xmlns:sbml="http://www.sbml.org/sbml/level3/version1/core">
          <rdf:RDF xmlns:rdf="http://www.w3.org/1999/02/22-rdf-syntax-ns#">
            <rdf:Description rdf:about="#M_gdp_c">
              <bqbiol:is xmlns:bqbiol="http://biomodels.net/biology-qualifiers/">
                <rdf:Bag>
                  <rdf:li rdf:resource="http://identifiers.org/BioCyc/http://identifiers.org/biocyc/META:GDP"/>
                  <rdf:li rdf:resource="http://identifiers.org/CHEBI/http://identifiers.org/chebi/CHEBI:65180"/>
                  <rdf:li rdf:resource="http://identifiers.org/KEGG Compound/http://identifiers.org/kegg.compound/G10620"/>
                  <rdf:li rdf:resource="http://identifiers.org/MetaNetX (MNX) Chemical/http://identifiers.org/metanetx.chemical/MNXM30"/>
                  <rdf:li rdf:resource="http://identifiers.org/Reactome/http://www.reactome.org/content/detail/R-ALL-29420"/>
                  <rdf:li rdf:resource="http://identifiers.org/SEED Compound/http://identifiers.org/seed.compound/cpd00031"/>
                </rdf:Bag>
              </bqbiol:is>
            </rdf:Description>
          </rdf:RDF>
        </sbml:annotation>
      </species>
      <species boundaryCondition="false" constant="false" hasOnlySubstanceUnits="false" id="M_isobuta_e" name="isobutyric acid" compartment="e" fbc:charge="0" fbc:chemicalFormula="C4H8O2"/>
      <species boundaryCondition="false" constant="false" hasOnlySubstanceUnits="false" id="M_fe2_e" name="Fe2+ mitochondria" metaid="M_fe2_e" fbc:charge="2" fbc:chemicalFormula="Fe">
        <sbml:annotation xmlns:sbml="http://www.sbml.org/sbml/level3/version1/core">
          <rdf:RDF xmlns:rdf="http://www.w3.org/1999/02/22-rdf-syntax-ns#">
            <rdf:Description rdf:about="#M_fe2_e">
              <bqbiol:is xmlns:bqbiol="http://biomodels.net/biology-qualifiers/">
                <rdf:Bag>
                  <rdf:li rdf:resource="http://identifiers.org/BioCyc/http://identifiers.org/biocyc/META:FE+2"/>
                  <rdf:li rdf:resource="http://identifiers.org/CHEBI/http://identifiers.org/chebi/CHEBI:49599"/>
                  <rdf:li rdf:resource="http://identifiers.org/Human Metabolome Database/http://identifiers.org/hmdb/HMDB00692"/>
                  <rdf:li rdf:resource="http://identifiers.org/KEGG Compound/http://identifiers.org/kegg.compound/C14818"/>
                  <rdf:li rdf:resource="http://identifiers.org/MetaNetX (MNX) Chemical/http://identifiers.org/metanetx.chemical/MNXM111"/>
                  <rdf:li rdf:resource="http://identifiers.org/SEED Compound/http://identifiers.org/seed.compound/cpd10515"/>
                </rdf:Bag>
              </bqbiol:is>
            </rdf:Description>
          </rdf:RDF>
        </sbml:annotation>
      </species>
      <species boundaryCondition="false" constant="false" hasOnlySubstanceUnits="false" id="M_3mop_c" name="(S)-3-Methyl-2-oxopentanoate" metaid="M_3mop_c" fbc:charge="-1" fbc:chemicalFormula="C6H9O3">
        <sbml:annotation xmlns:sbml="http://www.sbml.org/sbml/level3/version1/core">
          <rdf:RDF xmlns:rdf="http://www.w3.org/1999/02/22-rdf-syntax-ns#">
            <rdf:Description rdf:about="#M_3mop_c">
              <bqbiol:is xmlns:bqbiol="http://biomodels.net/biology-qualifiers/">
                <rdf:Bag>
                  <rdf:li rdf:resource="http://identifiers.org/BioCyc/http://identifiers.org/biocyc/META:2-KETO-3-METHYL-VALERATE"/>
                  <rdf:li rdf:resource="http://identifiers.org/CHEBI/http://identifiers.org/chebi/CHEBI:401"/>
                  <rdf:li rdf:resource="http://identifiers.org/KEGG Compound/http://identifiers.org/kegg.compound/C00671"/>
                  <rdf:li rdf:resource="http://identifiers.org/LipidMaps/http://identifiers.org/lipidmaps/LMFA01020275"/>
                  <rdf:li rdf:resource="http://identifiers.org/MetaNetX (MNX) Chemical/http://identifiers.org/metanetx.chemical/MNXM439"/>
                  <rdf:li rdf:resource="http://identifiers.org/SEED Compound/http://identifiers.org/seed.compound/cpd00508"/>
                </rdf:Bag>
              </bqbiol:is>
            </rdf:Description>
          </rdf:RDF>
        </sbml:annotation>
      </species>
      <species boundaryCondition="false" constant="false" hasOnlySubstanceUnits="false" id="M_m4po_e" name="4-methylphenol" compartment="e" fbc:charge="0" fbc:chemicalFormula="C7H8O"/>
      <species boundaryCondition="false" constant="false" hasOnlySubstanceUnits="false" id="M_fe2_c" name="Fe2+ mitochondria" metaid="M_fe2_c" fbc:charge="2" fbc:chemicalFormula="Fe">
        <sbml:annotation xmlns:sbml="http://www.sbml.org/sbml/level3/version1/core">
          <rdf:RDF xmlns:rdf="http://www.w3.org/1999/02/22-rdf-syntax-ns#">
            <rdf:Description rdf:about="#M_fe2_c">
              <bqbiol:is xmlns:bqbiol="http://biomodels.net/biology-qualifiers/">
                <rdf:Bag>
                  <rdf:li rdf:resource="http://identifiers.org/BioCyc/http://identifiers.org/biocyc/META:FE+2"/>
                  <rdf:li rdf:resource="http://identifiers.org/CHEBI/http://identifiers.org/chebi/CHEBI:49599"/>
                  <rdf:li rdf:resource="http://identifiers.org/Human Metabolome Database/http://identifiers.org/hmdb/HMDB00692"/>
                  <rdf:li rdf:resource="http://identifiers.org/KEGG Compound/http://identifiers.org/kegg.compound/C14818"/>
                  <rdf:li rdf:resource="http://identifiers.org/MetaNetX (MNX) Chemical/http://identifiers.org/metanetx.chemical/MNXM111"/>
                  <rdf:li rdf:resource="http://identifiers.org/SEED Compound/http://identifiers.org/seed.compound/cpd10515"/>
                </rdf:Bag>
              </bqbiol:is>
            </rdf:Description>
          </rdf:RDF>
        </sbml:annotation>
      </species>
      <species boundaryCondition="false" constant="false" hasOnlySubstanceUnits="false" id="M_cmp_c" name="CMP C9H12N3O8P" metaid="M_cmp_c" fbc:charge="-2" fbc:chemicalFormula="C9H12N3O8P">
        <sbml:annotation xmlns:sbml="http://www.sbml.org/sbml/level3/version1/core">
          <rdf:RDF xmlns:rdf="http://www.w3.org/1999/02/22-rdf-syntax-ns#">
            <rdf:Description rdf:about="#M_cmp_c">
              <bqbiol:is xmlns:bqbiol="http://biomodels.net/biology-qualifiers/">
                <rdf:Bag>
                  <rdf:li rdf:resource="http://identifiers.org/BioCyc/http://identifiers.org/biocyc/META:CMP"/>
                  <rdf:li rdf:resource="http://identifiers.org/CHEBI/http://identifiers.org/chebi/CHEBI:60377"/>
                  <rdf:li rdf:resource="http://identifiers.org/KEGG Compound/http://identifiers.org/kegg.compound/G10621"/>
                  <rdf:li rdf:resource="http://identifiers.org/MetaNetX (MNX) Chemical/http://identifiers.org/metanetx.chemical/MNXM31"/>
                  <rdf:li rdf:resource="http://identifiers.org/Reactome/http://www.reactome.org/content/detail/R-ALL-727810"/>
                  <rdf:li rdf:resource="http://identifiers.org/SEED Compound/http://identifiers.org/seed.compound/cpd00046"/>
                </rdf:Bag>
              </bqbiol:is>
            </rdf:Description>
          </rdf:RDF>
        </sbml:annotation>
      </species>
      <species boundaryCondition="false" constant="false" hasOnlySubstanceUnits="false" id="M_acetone_c" name="Acetone" metaid="M_acetone_c" fbc:charge="0" fbc:chemicalFormula="C3H6O">
        <sbml:annotation xmlns:sbml="http://www.sbml.org/sbml/level3/version1/core">
          <rdf:RDF xmlns:rdf="http://www.w3.org/1999/02/22-rdf-syntax-ns#">
            <rdf:Description rdf:about="#M_acetone_c">
              <bqbiol:is xmlns:bqbiol="http://biomodels.net/biology-qualifiers/">
                <rdf:Bag>
                  <rdf:li rdf:resource="http://identifiers.org/BioCyc/http://identifiers.org/biocyc/META:ACETONE"/>
                  <rdf:li rdf:resource="http://identifiers.org/CHEBI/http://identifiers.org/chebi/CHEBI:78217"/>
                  <rdf:li rdf:resource="http://identifiers.org/Human Metabolome Database/http://identifiers.org/hmdb/HMDB01659"/>
                  <rdf:li rdf:resource="http://identifiers.org/KEGG Compound/http://identifiers.org/kegg.compound/C00207"/>
                  <rdf:li rdf:resource="http://identifiers.org/KEGG Drug/http://identifiers.org/kegg.drug/D02311"/>
                  <rdf:li rdf:resource="http://identifiers.org/LipidMaps/http://identifiers.org/lipidmaps/LMFA12000057"/>
                  <rdf:li rdf:resource="http://identifiers.org/MetaNetX (MNX) Chemical/http://identifiers.org/metanetx.chemical/MNXM398"/>
                  <rdf:li rdf:resource="http://identifiers.org/SEED Compound/http://identifiers.org/seed.compound/cpd00178"/>
                </rdf:Bag>
              </bqbiol:is>
            </rdf:Description>
          </rdf:RDF>
        </sbml:annotation>
      </species>
      <species boundaryCondition="false" constant="false" hasOnlySubstanceUnits="false" id="M_tmam_e" name="trimethylamine" compartment="e" fbc:charge="0" fbc:chemicalFormula="C3H9N"/>
      <species boundaryCondition="false" constant="false" hasOnlySubstanceUnits="false" id="M_prbamp_c" name="1-(5-Phosphoribosyl)-AMP" metaid="M_prbamp_c" fbc:charge="-4" fbc:chemicalFormula="C15H19N5O14P2">
        <sbml:annotation xmlns:sbml="http://www.sbml.org/sbml/level3/version1/core">
          <rdf:RDF xmlns:rdf="http://www.w3.org/1999/02/22-rdf-syntax-ns#">
            <rdf:Description rdf:about="#M_prbamp_c">
              <bqbiol:is xmlns:bqbiol="http://biomodels.net/biology-qualifiers/">
                <rdf:Bag>
                  <rdf:li rdf:resource="http://identifiers.org/BioCyc/http://identifiers.org/biocyc/META:PHOSPHORIBOSYL-AMP"/>
                  <rdf:li rdf:resource="http://identifiers.org/CHEBI/http://identifiers.org/chebi/CHEBI:8166"/>
                  <rdf:li rdf:resource="http://identifiers.org/Human Metabolome Database/http://identifiers.org/hmdb/HMDB12276"/>
                  <rdf:li rdf:resource="http://identifiers.org/KEGG Compound/http://identifiers.org/kegg.compound/C02741"/>
                  <rdf:li rdf:resource="http://identifiers.org/MetaNetX (MNX) Chemical/http://identifiers.org/metanetx.chemical/MNXM1515"/>
                  <rdf:li rdf:resource="http://identifiers.org/SEED Compound/http://identifiers.org/seed.compound/cpd01777"/>
                </rdf:Bag>
              </bqbiol:is>
            </rdf:Description>
          </rdf:RDF>
        </sbml:annotation>
      </species>
      <species boundaryCondition="false" constant="false" hasOnlySubstanceUnits="false" id="M_lys__L_e" name="L-Lysine" metaid="M_lys__L_e" fbc:charge="1" fbc:chemicalFormula="C6H15N2O2">
        <sbml:annotation xmlns:sbml="http://www.sbml.org/sbml/level3/version1/core">
          <rdf:RDF xmlns:rdf="http://www.w3.org/1999/02/22-rdf-syntax-ns#">
            <rdf:Description rdf:about="#M_lys__L_e">
              <bqbiol:is xmlns:bqbiol="http://biomodels.net/biology-qualifiers/">
                <rdf:Bag>
                  <rdf:li rdf:resource="http://identifiers.org/BioCyc/http://identifiers.org/biocyc/META:LYS"/>
                  <rdf:li rdf:resource="http://identifiers.org/CHEBI/http://identifiers.org/chebi/CHEBI:6264"/>
                  <rdf:li rdf:resource="http://identifiers.org/Human Metabolome Database/http://identifiers.org/hmdb/HMDB62809"/>
                  <rdf:li rdf:resource="http://identifiers.org/KEGG Compound/http://identifiers.org/kegg.compound/C16440"/>
                  <rdf:li rdf:resource="http://identifiers.org/KEGG Drug/http://identifiers.org/kegg.drug/D02304"/>
                  <rdf:li rdf:resource="http://identifiers.org/MetaNetX (MNX) Chemical/http://identifiers.org/metanetx.chemical/MNXM78"/>
                  <rdf:li rdf:resource="http://identifiers.org/Reactome/http://www.reactome.org/content/detail/R-ALL-351991"/>
                  <rdf:li rdf:resource="http://identifiers.org/SEED Compound/http://identifiers.org/seed.compound/cpd19182"/>
                </rdf:Bag>
              </bqbiol:is>
            </rdf:Description>
          </rdf:RDF>
        </sbml:annotation>
      </species>
      <species boundaryCondition="false" constant="false" hasOnlySubstanceUnits="false" id="M_co1dam_c" name="Cob(I)yrinate a,c diamide" metaid="M_co1dam_c" fbc:chemicalFormula="C45H56CoN6O12">
        <sbml:annotation xmlns:sbml="http://www.sbml.org/sbml/level3/version1/core">
          <rdf:RDF xmlns:rdf="http://www.w3.org/1999/02/22-rdf-syntax-ns#">
            <rdf:Description rdf:about="#M_co1dam_c">
              <bqbiol:is xmlns:bqbiol="http://biomodels.net/biology-qualifiers/">
                <rdf:Bag>
                  <rdf:li rdf:resource="http://identifiers.org/BioCyc/http://identifiers.org/biocyc/META:CPD-694"/>
                  <rdf:li rdf:resource="http://identifiers.org/CHEBI/http://identifiers.org/chebi/CHEBI:85469"/>
                  <rdf:li rdf:resource="http://identifiers.org/Human Metabolome Database/http://identifiers.org/hmdb/HMDB06965"/>
                  <rdf:li rdf:resource="http://identifiers.org/KEGG Compound/http://identifiers.org/kegg.compound/C06505"/>
                  <rdf:li rdf:resource="http://identifiers.org/MetaNetX (MNX) Chemical/http://identifiers.org/metanetx.chemical/MNXM92189"/>
                </rdf:Bag>
              </bqbiol:is>
            </rdf:Description>
          </rdf:RDF>
        </sbml:annotation>
      </species>
      <species boundaryCondition="false" constant="false" hasOnlySubstanceUnits="false" id="M_sbzcoa_c" name="O-Succinylbenzoyl-CoA" metaid="M_sbzcoa_c" fbc:charge="-5" fbc:chemicalFormula="C32H39N7O20P3S">
        <sbml:annotation xmlns:sbml="http://www.sbml.org/sbml/level3/version1/core">
          <rdf:RDF xmlns:rdf="http://www.w3.org/1999/02/22-rdf-syntax-ns#">
            <rdf:Description rdf:about="#M_sbzcoa_c">
              <bqbiol:is xmlns:bqbiol="http://biomodels.net/biology-qualifiers/">
                <rdf:Bag>
                  <rdf:li rdf:resource="http://identifiers.org/BioCyc/http://identifiers.org/biocyc/META:CPD-6972"/>
                  <rdf:li rdf:resource="http://identifiers.org/CHEBI/http://identifiers.org/chebi/CHEBI:57364"/>
                  <rdf:li rdf:resource="http://identifiers.org/KEGG Compound/http://identifiers.org/kegg.compound/C03160"/>
                  <rdf:li rdf:resource="http://identifiers.org/MetaNetX (MNX) Chemical/http://identifiers.org/metanetx.chemical/MNXM1132"/>
                  <rdf:li rdf:resource="http://identifiers.org/SEED Compound/http://identifiers.org/seed.compound/cpd02021"/>
                </rdf:Bag>
              </bqbiol:is>
            </rdf:Description>
          </rdf:RDF>
        </sbml:annotation>
      </species>
      <species boundaryCondition="false" constant="false" hasOnlySubstanceUnits="false" id="M_rhcys_c" name="S-Ribosyl-L-homocysteine" metaid="M_rhcys_c" fbc:charge="0" fbc:chemicalFormula="C9H17NO6S">
        <sbml:annotation xmlns:sbml="http://www.sbml.org/sbml/level3/version1/core">
          <rdf:RDF xmlns:rdf="http://www.w3.org/1999/02/22-rdf-syntax-ns#">
            <rdf:Description rdf:about="#M_rhcys_c">
              <bqbiol:is xmlns:bqbiol="http://biomodels.net/biology-qualifiers/">
                <rdf:Bag>
                  <rdf:li rdf:resource="http://identifiers.org/BioCyc/http://identifiers.org/biocyc/META:CPD-564"/>
                  <rdf:li rdf:resource="http://identifiers.org/CHEBI/http://identifiers.org/chebi/CHEBI:90364"/>
                  <rdf:li rdf:resource="http://identifiers.org/KEGG Compound/http://identifiers.org/kegg.compound/C03539"/>
                  <rdf:li rdf:resource="http://identifiers.org/MetaNetX (MNX) Chemical/http://identifiers.org/metanetx.chemical/MNXM1777"/>
                  <rdf:li rdf:resource="http://identifiers.org/SEED Compound/http://identifiers.org/seed.compound/cpd02227"/>
                </rdf:Bag>
              </bqbiol:is>
            </rdf:Description>
          </rdf:RDF>
        </sbml:annotation>
      </species>
      <species boundaryCondition="false" constant="false" hasOnlySubstanceUnits="false" id="M_psuri5p_c" name="pseudouridine 5-phosphate" compartment="c" fbc:charge="0" fbc:chemicalFormula="C9H13N2O9P"/>
      <species boundaryCondition="false" constant="false" hasOnlySubstanceUnits="false" id="M_3c2hmp_c" name="3-Carboxy-2-hydroxy-4-methylpentanoate" metaid="M_3c2hmp_c" fbc:charge="-2" fbc:chemicalFormula="C7H10O5">
        <sbml:annotation xmlns:sbml="http://www.sbml.org/sbml/level3/version1/core">
          <rdf:RDF xmlns:rdf="http://www.w3.org/1999/02/22-rdf-syntax-ns#">
            <rdf:Description rdf:about="#M_3c2hmp_c">
              <bqbiol:is xmlns:bqbiol="http://biomodels.net/biology-qualifiers/">
                <rdf:Bag>
                  <rdf:li rdf:resource="http://identifiers.org/BioCyc/http://identifiers.org/biocyc/META:2-D-THREO-HYDROXY-3-CARBOXY-ISOCAPROATE"/>
                  <rdf:li rdf:resource="http://identifiers.org/CHEBI/http://identifiers.org/chebi/CHEBI:43468"/>
                  <rdf:li rdf:resource="http://identifiers.org/Human Metabolome Database/http://identifiers.org/hmdb/HMDB12156"/>
                  <rdf:li rdf:resource="http://identifiers.org/KEGG Compound/http://identifiers.org/kegg.compound/C04411"/>
                  <rdf:li rdf:resource="http://identifiers.org/MetaNetX (MNX) Chemical/http://identifiers.org/metanetx.chemical/MNXM891"/>
                  <rdf:li rdf:resource="http://identifiers.org/SEED Compound/http://identifiers.org/seed.compound/cpd02693"/>
                </rdf:Bag>
              </bqbiol:is>
            </rdf:Description>
          </rdf:RDF>
        </sbml:annotation>
      </species>
      <species boundaryCondition="false" constant="false" hasOnlySubstanceUnits="false" id="M_aacoa_c" name="Acetoacetyl-CoA" metaid="M_aacoa_c" fbc:charge="-4" fbc:chemicalFormula="C25H36N7O18P3S">
        <sbml:annotation xmlns:sbml="http://www.sbml.org/sbml/level3/version1/core">
          <rdf:RDF xmlns:rdf="http://www.w3.org/1999/02/22-rdf-syntax-ns#">
            <rdf:Description rdf:about="#M_aacoa_c">
              <bqbiol:is xmlns:bqbiol="http://biomodels.net/biology-qualifiers/">
                <rdf:Bag>
                  <rdf:li rdf:resource="http://identifiers.org/BioCyc/http://identifiers.org/biocyc/META:ACETOACETYL-COA"/>
                  <rdf:li rdf:resource="http://identifiers.org/CHEBI/http://identifiers.org/chebi/CHEBI:57286"/>
                  <rdf:li rdf:resource="http://identifiers.org/Human Metabolome Database/http://identifiers.org/hmdb/HMDB11665"/>
                  <rdf:li rdf:resource="http://identifiers.org/KEGG Compound/http://identifiers.org/kegg.compound/C00332"/>
                  <rdf:li rdf:resource="http://identifiers.org/LipidMaps/http://identifiers.org/lipidmaps/LMFA07050030"/>
                  <rdf:li rdf:resource="http://identifiers.org/MetaNetX (MNX) Chemical/http://identifiers.org/metanetx.chemical/MNXM133"/>
                  <rdf:li rdf:resource="http://identifiers.org/Reactome/http://www.reactome.org/content/detail/R-ALL-73871"/>
                  <rdf:li rdf:resource="http://identifiers.org/SEED Compound/http://identifiers.org/seed.compound/cpd00279"/>
                </rdf:Bag>
              </bqbiol:is>
            </rdf:Description>
          </rdf:RDF>
        </sbml:annotation>
      </species>
      <species boundaryCondition="false" constant="false" hasOnlySubstanceUnits="false" id="M_Glc_aD_c" name="Alpha-D-glucose" metaid="M_Glc_aD_c" fbc:chemicalFormula="C6H12O6">
        <sbml:annotation xmlns:sbml="http://www.sbml.org/sbml/level3/version1/core">
          <rdf:RDF xmlns:rdf="http://www.w3.org/1999/02/22-rdf-syntax-ns#">
            <rdf:Description rdf:about="#M_Glc_aD_c">
              <bqbiol:is xmlns:bqbiol="http://biomodels.net/biology-qualifiers/">
                <rdf:Bag>
                  <rdf:li rdf:resource="http://identifiers.org/BioCyc/http://identifiers.org/biocyc/META:D-Glucose"/>
                  <rdf:li rdf:resource="http://identifiers.org/CHEBI/http://identifiers.org/chebi/CHEBI:42802"/>
                  <rdf:li rdf:resource="http://identifiers.org/Human Metabolome Database/http://identifiers.org/hmdb/HMDB03345"/>
                  <rdf:li rdf:resource="http://identifiers.org/KEGG Compound/http://identifiers.org/kegg.compound/C00267"/>
                  <rdf:li rdf:resource="http://identifiers.org/MetaNetX (MNX) Chemical/http://identifiers.org/metanetx.chemical/MNXM99"/>
                  <rdf:li rdf:resource="http://identifiers.org/Reactome/http://www.reactome.org/content/detail/R-ALL-964746"/>
                  <rdf:li rdf:resource="http://identifiers.org/SEED Compound/http://identifiers.org/seed.compound/cpd19001"/>
                </rdf:Bag>
              </bqbiol:is>
            </rdf:Description>
          </rdf:RDF>
        </sbml:annotation>
      </species>
      <species boundaryCondition="false" constant="false" hasOnlySubstanceUnits="false" id="M_ala__L_c" name="L-Alanine" metaid="M_ala__L_c" fbc:charge="0" fbc:chemicalFormula="C3H7NO2">
        <sbml:annotation xmlns:sbml="http://www.sbml.org/sbml/level3/version1/core">
          <rdf:RDF xmlns:rdf="http://www.w3.org/1999/02/22-rdf-syntax-ns#">
            <rdf:Description rdf:about="#M_ala__L_c">
              <bqbiol:is xmlns:bqbiol="http://biomodels.net/biology-qualifiers/">
                <rdf:Bag>
                  <rdf:li rdf:resource="http://identifiers.org/BioCyc/http://identifiers.org/biocyc/META:L-ALPHA-ALANINE"/>
                  <rdf:li rdf:resource="http://identifiers.org/CHEBI/http://identifiers.org/chebi/CHEBI:76050"/>
                  <rdf:li rdf:resource="http://identifiers.org/Human Metabolome Database/http://identifiers.org/hmdb/HMDB62251"/>
                  <rdf:li rdf:resource="http://identifiers.org/KEGG Compound/http://identifiers.org/kegg.compound/C01401"/>
                  <rdf:li rdf:resource="http://identifiers.org/KEGG Drug/http://identifiers.org/kegg.drug/D00012"/>
                  <rdf:li rdf:resource="http://identifiers.org/MetaNetX (MNX) Chemical/http://identifiers.org/metanetx.chemical/MNXM32"/>
                  <rdf:li rdf:resource="http://identifiers.org/Reactome/http://www.reactome.org/content/detail/R-ALL-389664"/>
                  <rdf:li rdf:resource="http://identifiers.org/SEED Compound/http://identifiers.org/seed.compound/cpd01003"/>
                </rdf:Bag>
              </bqbiol:is>
            </rdf:Description>
          </rdf:RDF>
        </sbml:annotation>
      </species>
      <species boundaryCondition="false" constant="false" hasOnlySubstanceUnits="false" id="M_ad_e" name="Acetamide" metaid="M_ad_e" fbc:chemicalFormula="C2H6NO">
        <sbml:annotation xmlns:sbml="http://www.sbml.org/sbml/level3/version1/core">
          <rdf:RDF xmlns:rdf="http://www.w3.org/1999/02/22-rdf-syntax-ns#">
            <rdf:Description rdf:about="#M_ad_e">
              <bqbiol:is xmlns:bqbiol="http://biomodels.net/biology-qualifiers/">
                <rdf:Bag>
                  <rdf:li rdf:resource="http://identifiers.org/BioCyc/http://identifiers.org/biocyc/META:ACETAMIDE"/>
                  <rdf:li rdf:resource="http://identifiers.org/CHEBI/http://identifiers.org/chebi/CHEBI:49028"/>
                  <rdf:li rdf:resource="http://identifiers.org/Human Metabolome Database/http://identifiers.org/hmdb/HMDB31645"/>
                  <rdf:li rdf:resource="http://identifiers.org/KEGG Compound/http://identifiers.org/kegg.compound/C06244"/>
                  <rdf:li rdf:resource="http://identifiers.org/MetaNetX (MNX) Chemical/http://identifiers.org/metanetx.chemical/MNXM4428"/>
                  <rdf:li rdf:resource="http://identifiers.org/SEED Compound/http://identifiers.org/seed.compound/cpd03734"/>
                </rdf:Bag>
              </bqbiol:is>
            </rdf:Description>
          </rdf:RDF>
        </sbml:annotation>
      </species>
      <species boundaryCondition="false" constant="false" hasOnlySubstanceUnits="false" id="M_tagur_e" name="D-Tagaturonate" compartment="e" fbc:charge="-1" fbc:chemicalFormula="C6H10O7"/>
      <species boundaryCondition="false" constant="false" hasOnlySubstanceUnits="false" id="M_eig3p_c" name="D-erythro-1-(Imidazol-4-yl)glycerol 3-phosphate" metaid="M_eig3p_c" fbc:charge="-2" fbc:chemicalFormula="C6H9N2O6P">
        <sbml:annotation xmlns:sbml="http://www.sbml.org/sbml/level3/version1/core">
          <rdf:RDF xmlns:rdf="http://www.w3.org/1999/02/22-rdf-syntax-ns#">
            <rdf:Description rdf:about="#M_eig3p_c">
              <bqbiol:is xmlns:bqbiol="http://biomodels.net/biology-qualifiers/">
                <rdf:Bag>
                  <rdf:li rdf:resource="http://identifiers.org/BioCyc/http://identifiers.org/biocyc/META:D-ERYTHRO-IMIDAZOLE-GLYCEROL-P"/>
                  <rdf:li rdf:resource="http://identifiers.org/CHEBI/http://identifiers.org/chebi/CHEBI:58278"/>
                  <rdf:li rdf:resource="http://identifiers.org/Human Metabolome Database/http://identifiers.org/hmdb/HMDB12208"/>
                  <rdf:li rdf:resource="http://identifiers.org/KEGG Compound/http://identifiers.org/kegg.compound/C04666"/>
                  <rdf:li rdf:resource="http://identifiers.org/MetaNetX (MNX) Chemical/http://identifiers.org/metanetx.chemical/MNXM1422"/>
                  <rdf:li rdf:resource="http://identifiers.org/SEED Compound/http://identifiers.org/seed.compound/cpd02843"/>
                </rdf:Bag>
              </bqbiol:is>
            </rdf:Description>
          </rdf:RDF>
        </sbml:annotation>
      </species>
      <species boundaryCondition="false" constant="false" hasOnlySubstanceUnits="false" id="M_2ahbut_c" name="(S)-2-Aceto-2-hydroxybutanoate" metaid="M_2ahbut_c" fbc:charge="-1" fbc:chemicalFormula="C6H9O4">
        <sbml:annotation xmlns:sbml="http://www.sbml.org/sbml/level3/version1/core">
          <rdf:RDF xmlns:rdf="http://www.w3.org/1999/02/22-rdf-syntax-ns#">
            <rdf:Description rdf:about="#M_2ahbut_c">
              <bqbiol:is xmlns:bqbiol="http://biomodels.net/biology-qualifiers/">
                <rdf:Bag>
                  <rdf:li rdf:resource="http://identifiers.org/BioCyc/http://identifiers.org/biocyc/META:2-ACETO-2-HYDROXY-BUTYRATE"/>
                  <rdf:li rdf:resource="http://identifiers.org/CHEBI/http://identifiers.org/chebi/CHEBI:49256"/>
                  <rdf:li rdf:resource="http://identifiers.org/Human Metabolome Database/http://identifiers.org/hmdb/HMDB06900"/>
                  <rdf:li rdf:resource="http://identifiers.org/KEGG Compound/http://identifiers.org/kegg.compound/C06006"/>
                  <rdf:li rdf:resource="http://identifiers.org/LipidMaps/http://identifiers.org/lipidmaps/LMFA01050383"/>
                  <rdf:li rdf:resource="http://identifiers.org/MetaNetX (MNX) Chemical/http://identifiers.org/metanetx.chemical/MNXM114220"/>
                  <rdf:li rdf:resource="http://identifiers.org/SEED Compound/http://identifiers.org/seed.compound/cpd19045"/>
                </rdf:Bag>
              </bqbiol:is>
            </rdf:Description>
          </rdf:RDF>
        </sbml:annotation>
      </species>
      <species boundaryCondition="false" constant="false" hasOnlySubstanceUnits="false" id="M_mnl1p_c" name="D-Mannitol 1-phosphate" metaid="M_mnl1p_c" fbc:charge="-2" fbc:chemicalFormula="C6H13O9P">
        <sbml:annotation xmlns:sbml="http://www.sbml.org/sbml/level3/version1/core">
          <rdf:RDF xmlns:rdf="http://www.w3.org/1999/02/22-rdf-syntax-ns#">
            <rdf:Description rdf:about="#M_mnl1p_c">
              <bqbiol:is xmlns:bqbiol="http://biomodels.net/biology-qualifiers/">
                <rdf:Bag>
                  <rdf:li rdf:resource="http://identifiers.org/BioCyc/http://identifiers.org/biocyc/META:MANNITOL-1P"/>
                  <rdf:li rdf:resource="http://identifiers.org/CHEBI/http://identifiers.org/chebi/CHEBI:61381"/>
                  <rdf:li rdf:resource="http://identifiers.org/Human Metabolome Database/http://identifiers.org/hmdb/HMDB01530"/>
                  <rdf:li rdf:resource="http://identifiers.org/KEGG Compound/http://identifiers.org/kegg.compound/C00644"/>
                  <rdf:li rdf:resource="http://identifiers.org/MetaNetX (MNX) Chemical/http://identifiers.org/metanetx.chemical/MNXM90126"/>
                  <rdf:li rdf:resource="http://identifiers.org/SEED Compound/http://identifiers.org/seed.compound/cpd27436"/>
                </rdf:Bag>
              </bqbiol:is>
            </rdf:Description>
          </rdf:RDF>
        </sbml:annotation>
      </species>
      <species boundaryCondition="false" constant="false" hasOnlySubstanceUnits="false" id="M_4r5au_c" name="4-(1-D-Ribitylamino)-5-aminouracil" metaid="M_4r5au_c" fbc:charge="0" fbc:chemicalFormula="C9H16N4O6">
        <sbml:annotation xmlns:sbml="http://www.sbml.org/sbml/level3/version1/core">
          <rdf:RDF xmlns:rdf="http://www.w3.org/1999/02/22-rdf-syntax-ns#">
            <rdf:Description rdf:about="#M_4r5au_c">
              <bqbiol:is xmlns:bqbiol="http://biomodels.net/biology-qualifiers/">
                <rdf:Bag>
                  <rdf:li rdf:resource="http://identifiers.org/BioCyc/http://identifiers.org/biocyc/META:AMINO-RIBOSYLAMINO-1H-3H-PYR-DIONE"/>
                  <rdf:li rdf:resource="http://identifiers.org/CHEBI/http://identifiers.org/chebi/CHEBI:57573"/>
                  <rdf:li rdf:resource="http://identifiers.org/KEGG Compound/http://identifiers.org/kegg.compound/C04732"/>
                  <rdf:li rdf:resource="http://identifiers.org/MetaNetX (MNX) Chemical/http://identifiers.org/metanetx.chemical/MNXM791"/>
                  <rdf:li rdf:resource="http://identifiers.org/SEED Compound/http://identifiers.org/seed.compound/cpd29668"/>
                </rdf:Bag>
              </bqbiol:is>
            </rdf:Description>
          </rdf:RDF>
        </sbml:annotation>
      </species>
      <species boundaryCondition="false" constant="false" hasOnlySubstanceUnits="false" id="M_cobalt2_e" name="Co2+" metaid="M_cobalt2_e" fbc:charge="2" fbc:chemicalFormula="Co">
        <sbml:annotation xmlns:sbml="http://www.sbml.org/sbml/level3/version1/core">
          <rdf:RDF xmlns:rdf="http://www.w3.org/1999/02/22-rdf-syntax-ns#">
            <rdf:Description rdf:about="#M_cobalt2_e">
              <bqbiol:is xmlns:bqbiol="http://biomodels.net/biology-qualifiers/">
                <rdf:Bag>
                  <rdf:li rdf:resource="http://identifiers.org/BioCyc/http://identifiers.org/biocyc/META:CO+2"/>
                  <rdf:li rdf:resource="http://identifiers.org/CHEBI/http://identifiers.org/chebi/CHEBI:48828"/>
                  <rdf:li rdf:resource="http://identifiers.org/Human Metabolome Database/http://identifiers.org/hmdb/HMDB00608"/>
                  <rdf:li rdf:resource="http://identifiers.org/KEGG Compound/http://identifiers.org/kegg.compound/C00175"/>
                  <rdf:li rdf:resource="http://identifiers.org/MetaNetX (MNX) Chemical/http://identifiers.org/metanetx.chemical/MNXM90960"/>
                  <rdf:li rdf:resource="http://identifiers.org/SEED Compound/http://identifiers.org/seed.compound/cpd00149"/>
                </rdf:Bag>
              </bqbiol:is>
            </rdf:Description>
          </rdf:RDF>
        </sbml:annotation>
      </species>
      <species boundaryCondition="false" constant="false" hasOnlySubstanceUnits="false" id="M_dhna_c" name="1,4-Dihydroxy-2-naphthoate" metaid="M_dhna_c" fbc:charge="-1" fbc:chemicalFormula="C11H7O4">
        <sbml:annotation xmlns:sbml="http://www.sbml.org/sbml/level3/version1/core">
          <rdf:RDF xmlns:rdf="http://www.w3.org/1999/02/22-rdf-syntax-ns#">
            <rdf:Description rdf:about="#M_dhna_c">
              <bqbiol:is xmlns:bqbiol="http://biomodels.net/biology-qualifiers/">
                <rdf:Bag>
                  <rdf:li rdf:resource="http://identifiers.org/BioCyc/http://identifiers.org/biocyc/META:DIHYDROXYNAPHTHOATE"/>
                  <rdf:li rdf:resource="http://identifiers.org/CHEBI/http://identifiers.org/chebi/CHEBI:539"/>
                  <rdf:li rdf:resource="http://identifiers.org/KEGG Compound/http://identifiers.org/kegg.compound/C03657"/>
                  <rdf:li rdf:resource="http://identifiers.org/MetaNetX (MNX) Chemical/http://identifiers.org/metanetx.chemical/MNXM552"/>
                  <rdf:li rdf:resource="http://identifiers.org/SEED Compound/http://identifiers.org/seed.compound/cpd02295"/>
                </rdf:Bag>
              </bqbiol:is>
            </rdf:Description>
          </rdf:RDF>
        </sbml:annotation>
      </species>
      <species boundaryCondition="false" constant="false" hasOnlySubstanceUnits="false" id="M_tyr__L_c" name="L-Tyrosine" metaid="M_tyr__L_c" fbc:charge="0" fbc:chemicalFormula="C9H11NO3">
        <sbml:annotation xmlns:sbml="http://www.sbml.org/sbml/level3/version1/core">
          <rdf:RDF xmlns:rdf="http://www.w3.org/1999/02/22-rdf-syntax-ns#">
            <rdf:Description rdf:about="#M_tyr__L_c">
              <bqbiol:is xmlns:bqbiol="http://biomodels.net/biology-qualifiers/">
                <rdf:Bag>
                  <rdf:li rdf:resource="http://identifiers.org/BioCyc/http://identifiers.org/biocyc/META:TYR"/>
                  <rdf:li rdf:resource="http://identifiers.org/CHEBI/http://identifiers.org/chebi/CHEBI:9800"/>
                  <rdf:li rdf:resource="http://identifiers.org/Human Metabolome Database/http://identifiers.org/hmdb/HMDB00647"/>
                  <rdf:li rdf:resource="http://identifiers.org/KEGG Compound/http://identifiers.org/kegg.compound/C01536"/>
                  <rdf:li rdf:resource="http://identifiers.org/KEGG Drug/http://identifiers.org/kegg.drug/D00022"/>
                  <rdf:li rdf:resource="http://identifiers.org/MetaNetX (MNX) Chemical/http://identifiers.org/metanetx.chemical/MNXM76"/>
                  <rdf:li rdf:resource="http://identifiers.org/Reactome/http://www.reactome.org/content/detail/R-ALL-5668567"/>
                  <rdf:li rdf:resource="http://identifiers.org/SEED Compound/http://identifiers.org/seed.compound/cpd30745"/>
                </rdf:Bag>
              </bqbiol:is>
            </rdf:Description>
          </rdf:RDF>
        </sbml:annotation>
      </species>
      <species boundaryCondition="false" constant="false" hasOnlySubstanceUnits="false" id="M_pyam5p_c" name="Pyridoxamine 5'-phosphate" metaid="M_pyam5p_c" fbc:charge="-1" fbc:chemicalFormula="C8H12N2O5P">
        <sbml:annotation xmlns:sbml="http://www.sbml.org/sbml/level3/version1/core">
          <rdf:RDF xmlns:rdf="http://www.w3.org/1999/02/22-rdf-syntax-ns#">
            <rdf:Description rdf:about="#M_pyam5p_c">
              <bqbiol:is xmlns:bqbiol="http://biomodels.net/biology-qualifiers/">
                <rdf:Bag>
                  <rdf:li rdf:resource="http://identifiers.org/BioCyc/http://identifiers.org/biocyc/META:PYRIDOXAMINE-5P"/>
                  <rdf:li rdf:resource="http://identifiers.org/CHEBI/http://identifiers.org/chebi/CHEBI:8670"/>
                  <rdf:li rdf:resource="http://identifiers.org/Human Metabolome Database/http://identifiers.org/hmdb/HMDB01555"/>
                  <rdf:li rdf:resource="http://identifiers.org/KEGG Compound/http://identifiers.org/kegg.compound/C00647"/>
                  <rdf:li rdf:resource="http://identifiers.org/MetaNetX (MNX) Chemical/http://identifiers.org/metanetx.chemical/MNXM366"/>
                  <rdf:li rdf:resource="http://identifiers.org/Reactome/http://www.reactome.org/content/detail/R-ALL-965146"/>
                  <rdf:li rdf:resource="http://identifiers.org/SEED Compound/http://identifiers.org/seed.compound/cpd00493"/>
                </rdf:Bag>
              </bqbiol:is>
            </rdf:Description>
          </rdf:RDF>
        </sbml:annotation>
      </species>
      <species boundaryCondition="false" constant="false" hasOnlySubstanceUnits="false" id="M_fprica_c" name="5-Formamido-1-(5-phospho-D-ribosyl)imidazole-4-carboxamide" metaid="M_fprica_c" fbc:charge="-2" fbc:chemicalFormula="C10H13N4O9P">
        <sbml:annotation xmlns:sbml="http://www.sbml.org/sbml/level3/version1/core">
          <rdf:RDF xmlns:rdf="http://www.w3.org/1999/02/22-rdf-syntax-ns#">
            <rdf:Description rdf:about="#M_fprica_c">
              <bqbiol:is xmlns:bqbiol="http://biomodels.net/biology-qualifiers/">
                <rdf:Bag>
                  <rdf:li rdf:resource="http://identifiers.org/BioCyc/http://identifiers.org/biocyc/META:PHOSPHORIBOSYL-FORMAMIDO-CARBOXAMIDE"/>
                  <rdf:li rdf:resource="http://identifiers.org/CHEBI/http://identifiers.org/chebi/CHEBI:58467"/>
                  <rdf:li rdf:resource="http://identifiers.org/Human Metabolome Database/http://identifiers.org/hmdb/HMDB62708"/>
                  <rdf:li rdf:resource="http://identifiers.org/KEGG Compound/http://identifiers.org/kegg.compound/C04734"/>
                  <rdf:li rdf:resource="http://identifiers.org/MetaNetX (MNX) Chemical/http://identifiers.org/metanetx.chemical/MNXM456"/>
                  <rdf:li rdf:resource="http://identifiers.org/Reactome/http://www.reactome.org/content/detail/R-ALL-111427"/>
                  <rdf:li rdf:resource="http://identifiers.org/SEED Compound/http://identifiers.org/seed.compound/cpd02884"/>
                </rdf:Bag>
              </bqbiol:is>
            </rdf:Description>
          </rdf:RDF>
        </sbml:annotation>
      </species>
      <species boundaryCondition="false" constant="false" hasOnlySubstanceUnits="false" id="M_23dhb_c" name="2,3-Dihydroxybenzoate" metaid="M_23dhb_c" fbc:charge="-1" fbc:chemicalFormula="C7H5O4">
        <sbml:annotation xmlns:sbml="http://www.sbml.org/sbml/level3/version1/core">
          <rdf:RDF xmlns:rdf="http://www.w3.org/1999/02/22-rdf-syntax-ns#">
            <rdf:Description rdf:about="#M_23dhb_c">
              <bqbiol:is xmlns:bqbiol="http://biomodels.net/biology-qualifiers/">
                <rdf:Bag>
                  <rdf:li rdf:resource="http://identifiers.org/BioCyc/http://identifiers.org/biocyc/META:2-3-DIHYDROXYBENZOATE"/>
                  <rdf:li rdf:resource="http://identifiers.org/CHEBI/http://identifiers.org/chebi/CHEBI:885"/>
                  <rdf:li rdf:resource="http://identifiers.org/KEGG Compound/http://identifiers.org/kegg.compound/C00196"/>
                  <rdf:li rdf:resource="http://identifiers.org/MetaNetX (MNX) Chemical/http://identifiers.org/metanetx.chemical/MNXM455"/>
                  <rdf:li rdf:resource="http://identifiers.org/SEED Compound/http://identifiers.org/seed.compound/cpd00168"/>
                </rdf:Bag>
              </bqbiol:is>
            </rdf:Description>
          </rdf:RDF>
        </sbml:annotation>
      </species>
      <species boundaryCondition="false" constant="false" hasOnlySubstanceUnits="false" id="M_pydam_c" name="Pyridoxamine" metaid="M_pydam_c" fbc:charge="1" fbc:chemicalFormula="C8H13N2O2">
        <sbml:annotation xmlns:sbml="http://www.sbml.org/sbml/level3/version1/core">
          <rdf:RDF xmlns:rdf="http://www.w3.org/1999/02/22-rdf-syntax-ns#">
            <rdf:Description rdf:about="#M_pydam_c">
              <bqbiol:is xmlns:bqbiol="http://biomodels.net/biology-qualifiers/">
                <rdf:Bag>
                  <rdf:li rdf:resource="http://identifiers.org/BioCyc/http://identifiers.org/biocyc/META:PYRIDOXAMINE"/>
                  <rdf:li rdf:resource="http://identifiers.org/CHEBI/http://identifiers.org/chebi/CHEBI:8669"/>
                  <rdf:li rdf:resource="http://identifiers.org/Human Metabolome Database/http://identifiers.org/hmdb/HMDB62696"/>
                  <rdf:li rdf:resource="http://identifiers.org/KEGG Compound/http://identifiers.org/kegg.compound/C00534"/>
                  <rdf:li rdf:resource="http://identifiers.org/MetaNetX (MNX) Chemical/http://identifiers.org/metanetx.chemical/MNXM548"/>
                  <rdf:li rdf:resource="http://identifiers.org/Reactome/http://www.reactome.org/content/detail/R-ALL-964945"/>
                  <rdf:li rdf:resource="http://identifiers.org/SEED Compound/http://identifiers.org/seed.compound/cpd00419"/>
                </rdf:Bag>
              </bqbiol:is>
            </rdf:Description>
          </rdf:RDF>
        </sbml:annotation>
      </species>
      <species boundaryCondition="false" constant="false" hasOnlySubstanceUnits="false" id="M_pep_c" name="Phosphoenolpyruvate" metaid="M_pep_c" fbc:charge="-3" fbc:chemicalFormula="C3H2O6P">
        <sbml:annotation xmlns:sbml="http://www.sbml.org/sbml/level3/version1/core">
          <rdf:RDF xmlns:rdf="http://www.w3.org/1999/02/22-rdf-syntax-ns#">
            <rdf:Description rdf:about="#M_pep_c">
              <bqbiol:is xmlns:bqbiol="http://biomodels.net/biology-qualifiers/">
                <rdf:Bag>
                  <rdf:li rdf:resource="http://identifiers.org/BioCyc/http://identifiers.org/biocyc/META:PHOSPHO-ENOL-PYRUVATE"/>
                  <rdf:li rdf:resource="http://identifiers.org/CHEBI/http://identifiers.org/chebi/CHEBI:8147"/>
                  <rdf:li rdf:resource="http://identifiers.org/Human Metabolome Database/http://identifiers.org/hmdb/HMDB00263"/>
                  <rdf:li rdf:resource="http://identifiers.org/KEGG Compound/http://identifiers.org/kegg.compound/C00074"/>
                  <rdf:li rdf:resource="http://identifiers.org/MetaNetX (MNX) Chemical/http://identifiers.org/metanetx.chemical/MNXM73"/>
                  <rdf:li rdf:resource="http://identifiers.org/Reactome/http://www.reactome.org/content/detail/R-ALL-372364"/>
                  <rdf:li rdf:resource="http://identifiers.org/SEED Compound/http://identifiers.org/seed.compound/cpd00061"/>
                </rdf:Bag>
              </bqbiol:is>
            </rdf:Description>
          </rdf:RDF>
        </sbml:annotation>
      </species>
      <species boundaryCondition="false" constant="false" hasOnlySubstanceUnits="false" id="M_chol_e" name="Choline C5H14NO" metaid="M_chol_e" fbc:charge="1" fbc:chemicalFormula="C5H14NO">
        <sbml:annotation xmlns:sbml="http://www.sbml.org/sbml/level3/version1/core">
          <rdf:RDF xmlns:rdf="http://www.w3.org/1999/02/22-rdf-syntax-ns#">
            <rdf:Description rdf:about="#M_chol_e">
              <bqbiol:is xmlns:bqbiol="http://biomodels.net/biology-qualifiers/">
                <rdf:Bag>
                  <rdf:li rdf:resource="http://identifiers.org/BioCyc/http://identifiers.org/biocyc/META:CHOLINE"/>
                  <rdf:li rdf:resource="http://identifiers.org/CHEBI/http://identifiers.org/chebi/CHEBI:72322"/>
                  <rdf:li rdf:resource="http://identifiers.org/Human Metabolome Database/http://identifiers.org/hmdb/HMDB00097"/>
                  <rdf:li rdf:resource="http://identifiers.org/KEGG Compound/http://identifiers.org/kegg.compound/C00114"/>
                  <rdf:li rdf:resource="http://identifiers.org/KEGG Drug/http://identifiers.org/kegg.drug/D10498"/>
                  <rdf:li rdf:resource="http://identifiers.org/MetaNetX (MNX) Chemical/http://identifiers.org/metanetx.chemical/MNXM90"/>
                  <rdf:li rdf:resource="http://identifiers.org/Reactome/http://www.reactome.org/content/detail/R-ALL-6798162"/>
                  <rdf:li rdf:resource="http://identifiers.org/SEED Compound/http://identifiers.org/seed.compound/cpd00098"/>
                </rdf:Bag>
              </bqbiol:is>
            </rdf:Description>
          </rdf:RDF>
        </sbml:annotation>
      </species>
      <species boundaryCondition="false" constant="false" hasOnlySubstanceUnits="false" id="M_hpyr_c" name="Hydroxypyruvate" metaid="M_hpyr_c" fbc:charge="-1" fbc:chemicalFormula="C3H3O4">
        <sbml:annotation xmlns:sbml="http://www.sbml.org/sbml/level3/version1/core">
          <rdf:RDF xmlns:rdf="http://www.w3.org/1999/02/22-rdf-syntax-ns#">
            <rdf:Description rdf:about="#M_hpyr_c">
              <bqbiol:is xmlns:bqbiol="http://biomodels.net/biology-qualifiers/">
                <rdf:Bag>
                  <rdf:li rdf:resource="http://identifiers.org/BioCyc/http://identifiers.org/biocyc/META:OH-PYR"/>
                  <rdf:li rdf:resource="http://identifiers.org/CHEBI/http://identifiers.org/chebi/CHEBI:5813"/>
                  <rdf:li rdf:resource="http://identifiers.org/Human Metabolome Database/http://identifiers.org/hmdb/HMDB01352"/>
                  <rdf:li rdf:resource="http://identifiers.org/KEGG Compound/http://identifiers.org/kegg.compound/C00168"/>
                  <rdf:li rdf:resource="http://identifiers.org/MetaNetX (MNX) Chemical/http://identifiers.org/metanetx.chemical/MNXM392"/>
                  <rdf:li rdf:resource="http://identifiers.org/SEED Compound/http://identifiers.org/seed.compound/cpd00145"/>
                </rdf:Bag>
              </bqbiol:is>
            </rdf:Description>
          </rdf:RDF>
        </sbml:annotation>
      </species>
      <species boundaryCondition="false" constant="false" hasOnlySubstanceUnits="false" id="M_ala__L_e" name="L-Alanine" metaid="M_ala__L_e" fbc:charge="0" fbc:chemicalFormula="C3H7NO2">
        <sbml:annotation xmlns:sbml="http://www.sbml.org/sbml/level3/version1/core">
          <rdf:RDF xmlns:rdf="http://www.w3.org/1999/02/22-rdf-syntax-ns#">
            <rdf:Description rdf:about="#M_ala__L_e">
              <bqbiol:is xmlns:bqbiol="http://biomodels.net/biology-qualifiers/">
                <rdf:Bag>
                  <rdf:li rdf:resource="http://identifiers.org/BioCyc/http://identifiers.org/biocyc/META:L-ALPHA-ALANINE"/>
                  <rdf:li rdf:resource="http://identifiers.org/CHEBI/http://identifiers.org/chebi/CHEBI:76050"/>
                  <rdf:li rdf:resource="http://identifiers.org/Human Metabolome Database/http://identifiers.org/hmdb/HMDB62251"/>
                  <rdf:li rdf:resource="http://identifiers.org/KEGG Compound/http://identifiers.org/kegg.compound/C01401"/>
                  <rdf:li rdf:resource="http://identifiers.org/KEGG Drug/http://identifiers.org/kegg.drug/D00012"/>
                  <rdf:li rdf:resource="http://identifiers.org/MetaNetX (MNX) Chemical/http://identifiers.org/metanetx.chemical/MNXM32"/>
                  <rdf:li rdf:resource="http://identifiers.org/Reactome/http://www.reactome.org/content/detail/R-ALL-389664"/>
                  <rdf:li rdf:resource="http://identifiers.org/SEED Compound/http://identifiers.org/seed.compound/cpd01003"/>
                </rdf:Bag>
              </bqbiol:is>
            </rdf:Description>
          </rdf:RDF>
        </sbml:annotation>
      </species>
      <species boundaryCondition="false" constant="false" hasOnlySubstanceUnits="false" id="M_ca2_e" name="Calcium" metaid="M_ca2_e" fbc:charge="2" fbc:chemicalFormula="Ca">
        <sbml:annotation xmlns:sbml="http://www.sbml.org/sbml/level3/version1/core">
          <rdf:RDF xmlns:rdf="http://www.w3.org/1999/02/22-rdf-syntax-ns#">
            <rdf:Description rdf:about="#M_ca2_e">
              <bqbiol:is xmlns:bqbiol="http://biomodels.net/biology-qualifiers/">
                <rdf:Bag>
                  <rdf:li rdf:resource="http://identifiers.org/BioCyc/http://identifiers.org/biocyc/META:CA+2"/>
                  <rdf:li rdf:resource="http://identifiers.org/CHEBI/http://identifiers.org/chebi/CHEBI:48760"/>
                  <rdf:li rdf:resource="http://identifiers.org/Human Metabolome Database/http://identifiers.org/hmdb/HMDB00464"/>
                  <rdf:li rdf:resource="http://identifiers.org/KEGG Compound/http://identifiers.org/kegg.compound/C18381"/>
                  <rdf:li rdf:resource="http://identifiers.org/KEGG Drug/http://identifiers.org/kegg.drug/D01723"/>
                  <rdf:li rdf:resource="http://identifiers.org/MetaNetX (MNX) Chemical/http://identifiers.org/metanetx.chemical/MNXM128"/>
                  <rdf:li rdf:resource="http://identifiers.org/Reactome/http://www.reactome.org/content/detail/R-ALL-74112"/>
                  <rdf:li rdf:resource="http://identifiers.org/SEED Compound/http://identifiers.org/seed.compound/cpd29674"/>
                </rdf:Bag>
              </bqbiol:is>
            </rdf:Description>
          </rdf:RDF>
        </sbml:annotation>
      </species>
      <species boundaryCondition="false" constant="false" hasOnlySubstanceUnits="false" id="M_iasp_c" name="Iminoaspartate" metaid="M_iasp_c" fbc:charge="-2" fbc:chemicalFormula="C4H3NO4">
        <sbml:annotation xmlns:sbml="http://www.sbml.org/sbml/level3/version1/core">
          <rdf:RDF xmlns:rdf="http://www.w3.org/1999/02/22-rdf-syntax-ns#">
            <rdf:Description rdf:about="#M_iasp_c">
              <bqbiol:is xmlns:bqbiol="http://biomodels.net/biology-qualifiers/">
                <rdf:Bag>
                  <rdf:li rdf:resource="http://identifiers.org/CHEBI/http://identifiers.org/chebi/CHEBI:77875"/>
                  <rdf:li rdf:resource="http://identifiers.org/Human Metabolome Database/http://identifiers.org/hmdb/HMDB01131"/>
                  <rdf:li rdf:resource="http://identifiers.org/KEGG Compound/http://identifiers.org/kegg.compound/C05840"/>
                  <rdf:li rdf:resource="http://identifiers.org/LipidMaps/http://identifiers.org/lipidmaps/LMFA01170110"/>
                  <rdf:li rdf:resource="http://identifiers.org/MetaNetX (MNX) Chemical/http://identifiers.org/metanetx.chemical/MNXM599"/>
                  <rdf:li rdf:resource="http://identifiers.org/SEED Compound/http://identifiers.org/seed.compound/cpd03470"/>
                </rdf:Bag>
              </bqbiol:is>
            </rdf:Description>
          </rdf:RDF>
        </sbml:annotation>
      </species>
      <species boundaryCondition="false" constant="false" hasOnlySubstanceUnits="false" id="M_cgly_c" name="Cys Gly C5H10N2O3S" metaid="M_cgly_c" fbc:charge="0" fbc:chemicalFormula="C5H10N2O3S">
        <sbml:annotation xmlns:sbml="http://www.sbml.org/sbml/level3/version1/core">
          <rdf:RDF xmlns:rdf="http://www.w3.org/1999/02/22-rdf-syntax-ns#">
            <rdf:Description rdf:about="#M_cgly_c">
              <bqbiol:is xmlns:bqbiol="http://biomodels.net/biology-qualifiers/">
                <rdf:Bag>
                  <rdf:li rdf:resource="http://identifiers.org/BioCyc/http://identifiers.org/biocyc/META:CYS-GLY"/>
                  <rdf:li rdf:resource="http://identifiers.org/CHEBI/http://identifiers.org/chebi/CHEBI:61694"/>
                  <rdf:li rdf:resource="http://identifiers.org/Human Metabolome Database/http://identifiers.org/hmdb/HMDB28775"/>
                  <rdf:li rdf:resource="http://identifiers.org/KEGG Compound/http://identifiers.org/kegg.compound/C01419"/>
                  <rdf:li rdf:resource="http://identifiers.org/MetaNetX (MNX) Chemical/http://identifiers.org/metanetx.chemical/MNXM683"/>
                  <rdf:li rdf:resource="http://identifiers.org/Reactome/http://www.reactome.org/content/detail/R-ALL-1247934"/>
                  <rdf:li rdf:resource="http://identifiers.org/SEED Compound/http://identifiers.org/seed.compound/cpd01017"/>
                </rdf:Bag>
              </bqbiol:is>
            </rdf:Description>
          </rdf:RDF>
        </sbml:annotation>
      </species>
      <species boundaryCondition="false" constant="false" hasOnlySubstanceUnits="false" id="M_4hbutcoa_c" name="4-Hydroxybutanoyl-CoA" metaid="M_4hbutcoa_c" fbc:charge="-4" fbc:chemicalFormula="C25H38N7O18P3S">
        <sbml:annotation xmlns:sbml="http://www.sbml.org/sbml/level3/version1/core">
          <rdf:RDF xmlns:rdf="http://www.w3.org/1999/02/22-rdf-syntax-ns#">
            <rdf:Description rdf:about="#M_4hbutcoa_c">
              <bqbiol:is xmlns:bqbiol="http://biomodels.net/biology-qualifiers/">
                <rdf:Bag>
                  <rdf:li rdf:resource="http://identifiers.org/BioCyc/http://identifiers.org/biocyc/META:4-HYDROXY-BUTYRYL-COA"/>
                  <rdf:li rdf:resource="http://identifiers.org/CHEBI/http://identifiers.org/chebi/CHEBI:58574"/>
                  <rdf:li rdf:resource="http://identifiers.org/KEGG Compound/http://identifiers.org/kegg.compound/C11062"/>
                  <rdf:li rdf:resource="http://identifiers.org/MetaNetX (MNX) Chemical/http://identifiers.org/metanetx.chemical/MNXM2334"/>
                  <rdf:li rdf:resource="http://identifiers.org/SEED Compound/http://identifiers.org/seed.compound/cpd07946"/>
                </rdf:Bag>
              </bqbiol:is>
            </rdf:Description>
          </rdf:RDF>
        </sbml:annotation>
      </species>
      <species boundaryCondition="false" constant="false" hasOnlySubstanceUnits="false" id="M_dctp_c" name="DCTP C9H12N3O13P3" metaid="M_dctp_c" fbc:charge="-4" fbc:chemicalFormula="C9H12N3O13P3">
        <sbml:annotation xmlns:sbml="http://www.sbml.org/sbml/level3/version1/core">
          <rdf:RDF xmlns:rdf="http://www.w3.org/1999/02/22-rdf-syntax-ns#">
            <rdf:Description rdf:about="#M_dctp_c">
              <bqbiol:is xmlns:bqbiol="http://biomodels.net/biology-qualifiers/">
                <rdf:Bag>
                  <rdf:li rdf:resource="http://identifiers.org/BioCyc/http://identifiers.org/biocyc/META:DCTP"/>
                  <rdf:li rdf:resource="http://identifiers.org/CHEBI/http://identifiers.org/chebi/CHEBI:61481"/>
                  <rdf:li rdf:resource="http://identifiers.org/Human Metabolome Database/http://identifiers.org/hmdb/HMDB00998"/>
                  <rdf:li rdf:resource="http://identifiers.org/KEGG Compound/http://identifiers.org/kegg.compound/C00458"/>
                  <rdf:li rdf:resource="http://identifiers.org/MetaNetX (MNX) Chemical/http://identifiers.org/metanetx.chemical/MNXM360"/>
                  <rdf:li rdf:resource="http://identifiers.org/SEED Compound/http://identifiers.org/seed.compound/cpd00356"/>
                </rdf:Bag>
              </bqbiol:is>
            </rdf:Description>
          </rdf:RDF>
        </sbml:annotation>
      </species>
      <species boundaryCondition="false" constant="false" hasOnlySubstanceUnits="false" id="M_acetone_e" name="Acetone" metaid="M_acetone_e" fbc:charge="0" fbc:chemicalFormula="C3H6O">
        <sbml:annotation xmlns:sbml="http://www.sbml.org/sbml/level3/version1/core">
          <rdf:RDF xmlns:rdf="http://www.w3.org/1999/02/22-rdf-syntax-ns#">
            <rdf:Description rdf:about="#M_acetone_e">
              <bqbiol:is xmlns:bqbiol="http://biomodels.net/biology-qualifiers/">
                <rdf:Bag>
                  <rdf:li rdf:resource="http://identifiers.org/BioCyc/http://identifiers.org/biocyc/META:ACETONE"/>
                  <rdf:li rdf:resource="http://identifiers.org/CHEBI/http://identifiers.org/chebi/CHEBI:78217"/>
                  <rdf:li rdf:resource="http://identifiers.org/Human Metabolome Database/http://identifiers.org/hmdb/HMDB01659"/>
                  <rdf:li rdf:resource="http://identifiers.org/KEGG Compound/http://identifiers.org/kegg.compound/C00207"/>
                  <rdf:li rdf:resource="http://identifiers.org/KEGG Drug/http://identifiers.org/kegg.drug/D02311"/>
                  <rdf:li rdf:resource="http://identifiers.org/LipidMaps/http://identifiers.org/lipidmaps/LMFA12000057"/>
                  <rdf:li rdf:resource="http://identifiers.org/MetaNetX (MNX) Chemical/http://identifiers.org/metanetx.chemical/MNXM398"/>
                  <rdf:li rdf:resource="http://identifiers.org/SEED Compound/http://identifiers.org/seed.compound/cpd00178"/>
                </rdf:Bag>
              </bqbiol:is>
            </rdf:Description>
          </rdf:RDF>
        </sbml:annotation>
      </species>
      <species boundaryCondition="false" constant="false" hasOnlySubstanceUnits="false" id="M_uamr_c" name="UDP-N-acetylmuramate" metaid="M_uamr_c" fbc:charge="-3" fbc:chemicalFormula="C20H28N3O19P2">
        <sbml:annotation xmlns:sbml="http://www.sbml.org/sbml/level3/version1/core">
          <rdf:RDF xmlns:rdf="http://www.w3.org/1999/02/22-rdf-syntax-ns#">
            <rdf:Description rdf:about="#M_uamr_c">
              <bqbiol:is xmlns:bqbiol="http://biomodels.net/biology-qualifiers/">
                <rdf:Bag>
                  <rdf:li rdf:resource="http://identifiers.org/BioCyc/http://identifiers.org/biocyc/META:UDP-N-ACETYLMURAMATE"/>
                  <rdf:li rdf:resource="http://identifiers.org/CHEBI/http://identifiers.org/chebi/CHEBI:9827"/>
                  <rdf:li rdf:resource="http://identifiers.org/KEGG Compound/http://identifiers.org/kegg.compound/C01050"/>
                  <rdf:li rdf:resource="http://identifiers.org/MetaNetX (MNX) Chemical/http://identifiers.org/metanetx.chemical/MNXM785"/>
                  <rdf:li rdf:resource="http://identifiers.org/SEED Compound/http://identifiers.org/seed.compound/cpd00773"/>
                </rdf:Bag>
              </bqbiol:is>
            </rdf:Description>
          </rdf:RDF>
        </sbml:annotation>
      </species>
      <species boundaryCondition="false" constant="false" hasOnlySubstanceUnits="false" id="M_sng3p_c" name="sn-glycerol-3-phosphate" compartment="c" fbc:charge="0" fbc:chemicalFormula="C3H9O6P"/>
      <species boundaryCondition="false" constant="false" hasOnlySubstanceUnits="false" id="M_m2but_e" name="2-Methylbutyric acid" compartment="e" fbc:charge="0" fbc:chemicalFormula="C5H10O2"/>
      <species boundaryCondition="false" constant="false" hasOnlySubstanceUnits="false" id="M_thymd_c" name="Thymidine C10H14N2O5" metaid="M_thymd_c" fbc:charge="0" fbc:chemicalFormula="C10H14N2O5">
        <sbml:annotation xmlns:sbml="http://www.sbml.org/sbml/level3/version1/core">
          <rdf:RDF xmlns:rdf="http://www.w3.org/1999/02/22-rdf-syntax-ns#">
            <rdf:Description rdf:about="#M_thymd_c">
              <bqbiol:is xmlns:bqbiol="http://biomodels.net/biology-qualifiers/">
                <rdf:Bag>
                  <rdf:li rdf:resource="http://identifiers.org/BioCyc/http://identifiers.org/biocyc/META:THYMIDINE"/>
                  <rdf:li rdf:resource="http://identifiers.org/CHEBI/http://identifiers.org/chebi/CHEBI:9579"/>
                  <rdf:li rdf:resource="http://identifiers.org/Human Metabolome Database/http://identifiers.org/hmdb/HMDB00273"/>
                  <rdf:li rdf:resource="http://identifiers.org/KEGG Compound/http://identifiers.org/kegg.compound/C00214"/>
                  <rdf:li rdf:resource="http://identifiers.org/MetaNetX (MNX) Chemical/http://identifiers.org/metanetx.chemical/MNXM420"/>
                  <rdf:li rdf:resource="http://identifiers.org/Reactome/http://www.reactome.org/content/detail/R-ALL-83928"/>
                  <rdf:li rdf:resource="http://identifiers.org/SEED Compound/http://identifiers.org/seed.compound/cpd00184"/>
                </rdf:Bag>
              </bqbiol:is>
            </rdf:Description>
          </rdf:RDF>
        </sbml:annotation>
      </species>
      <species boundaryCondition="false" constant="false" hasOnlySubstanceUnits="false" id="M_uri_e" name="Uridine" metaid="M_uri_e" fbc:charge="0" fbc:chemicalFormula="C9H12N2O6">
        <sbml:annotation xmlns:sbml="http://www.sbml.org/sbml/level3/version1/core">
          <rdf:RDF xmlns:rdf="http://www.w3.org/1999/02/22-rdf-syntax-ns#">
            <rdf:Description rdf:about="#M_uri_e">
              <bqbiol:is xmlns:bqbiol="http://biomodels.net/biology-qualifiers/">
                <rdf:Bag>
                  <rdf:li rdf:resource="http://identifiers.org/BioCyc/http://identifiers.org/biocyc/META:URIDINE"/>
                  <rdf:li rdf:resource="http://identifiers.org/CHEBI/http://identifiers.org/chebi/CHEBI:9893"/>
                  <rdf:li rdf:resource="http://identifiers.org/Human Metabolome Database/http://identifiers.org/hmdb/HMDB00296"/>
                  <rdf:li rdf:resource="http://identifiers.org/KEGG Compound/http://identifiers.org/kegg.compound/C00299"/>
                  <rdf:li rdf:resource="http://identifiers.org/MetaNetX (MNX) Chemical/http://identifiers.org/metanetx.chemical/MNXM288"/>
                  <rdf:li rdf:resource="http://identifiers.org/SEED Compound/http://identifiers.org/seed.compound/cpd00249"/>
                </rdf:Bag>
              </bqbiol:is>
            </rdf:Description>
          </rdf:RDF>
        </sbml:annotation>
      </species>
      <species boundaryCondition="false" constant="false" hasOnlySubstanceUnits="false" id="M_xan_e" name="Xanthine" metaid="M_xan_e" fbc:charge="0" fbc:chemicalFormula="C5H4N4O2">
        <sbml:annotation xmlns:sbml="http://www.sbml.org/sbml/level3/version1/core">
          <rdf:RDF xmlns:rdf="http://www.w3.org/1999/02/22-rdf-syntax-ns#">
            <rdf:Description rdf:about="#M_xan_e">
              <bqbiol:is xmlns:bqbiol="http://biomodels.net/biology-qualifiers/">
                <rdf:Bag>
                  <rdf:li rdf:resource="http://identifiers.org/BioCyc/http://identifiers.org/biocyc/META:XANTHINE"/>
                  <rdf:li rdf:resource="http://identifiers.org/CHEBI/http://identifiers.org/chebi/CHEBI:48517"/>
                  <rdf:li rdf:resource="http://identifiers.org/Human Metabolome Database/http://identifiers.org/hmdb/HMDB00292"/>
                  <rdf:li rdf:resource="http://identifiers.org/KEGG Compound/http://identifiers.org/kegg.compound/C00385"/>
                  <rdf:li rdf:resource="http://identifiers.org/MetaNetX (MNX) Chemical/http://identifiers.org/metanetx.chemical/MNXM174"/>
                  <rdf:li rdf:resource="http://identifiers.org/Reactome/http://www.reactome.org/content/detail/R-ALL-30064"/>
                  <rdf:li rdf:resource="http://identifiers.org/SEED Compound/http://identifiers.org/seed.compound/cpd00309"/>
                </rdf:Bag>
              </bqbiol:is>
            </rdf:Description>
          </rdf:RDF>
        </sbml:annotation>
      </species>
      <species boundaryCondition="false" constant="false" hasOnlySubstanceUnits="false" id="M_acnam_c" name="N-Acetylneuraminate" metaid="M_acnam_c" fbc:charge="-1" fbc:chemicalFormula="C11H18NO9">
        <sbml:annotation xmlns:sbml="http://www.sbml.org/sbml/level3/version1/core">
          <rdf:RDF xmlns:rdf="http://www.w3.org/1999/02/22-rdf-syntax-ns#">
            <rdf:Description rdf:about="#M_acnam_c">
              <bqbiol:is xmlns:bqbiol="http://biomodels.net/biology-qualifiers/">
                <rdf:Bag>
                  <rdf:li rdf:resource="http://identifiers.org/BioCyc/http://identifiers.org/biocyc/META:N-ACETYLNEURAMINATE"/>
                  <rdf:li rdf:resource="http://identifiers.org/CHEBI/http://identifiers.org/chebi/CHEBI:7214"/>
                  <rdf:li rdf:resource="http://identifiers.org/Human Metabolome Database/http://identifiers.org/hmdb/HMDB00800"/>
                  <rdf:li rdf:resource="http://identifiers.org/KEGG Compound/http://identifiers.org/kegg.compound/C00270"/>
                  <rdf:li rdf:resource="http://identifiers.org/MetaNetX (MNX) Chemical/http://identifiers.org/metanetx.chemical/MNXM227"/>
                  <rdf:li rdf:resource="http://identifiers.org/SEED Compound/http://identifiers.org/seed.compound/cpd27569"/>
                </rdf:Bag>
              </bqbiol:is>
            </rdf:Description>
          </rdf:RDF>
        </sbml:annotation>
      </species>
      <species boundaryCondition="false" constant="false" hasOnlySubstanceUnits="false" id="M_pram_c" name="5-Phospho-beta-D-ribosylamine" metaid="M_pram_c" fbc:charge="-1" fbc:chemicalFormula="C5H11NO7P">
        <sbml:annotation xmlns:sbml="http://www.sbml.org/sbml/level3/version1/core">
          <rdf:RDF xmlns:rdf="http://www.w3.org/1999/02/22-rdf-syntax-ns#">
            <rdf:Description rdf:about="#M_pram_c">
              <bqbiol:is xmlns:bqbiol="http://biomodels.net/biology-qualifiers/">
                <rdf:Bag>
                  <rdf:li rdf:resource="http://identifiers.org/BioCyc/http://identifiers.org/biocyc/META:5-P-BETA-D-RIBOSYL-AMINE"/>
                  <rdf:li rdf:resource="http://identifiers.org/CHEBI/http://identifiers.org/chebi/CHEBI:58681"/>
                  <rdf:li rdf:resource="http://identifiers.org/Human Metabolome Database/http://identifiers.org/hmdb/HMDB62576"/>
                  <rdf:li rdf:resource="http://identifiers.org/KEGG Compound/http://identifiers.org/kegg.compound/C03090"/>
                  <rdf:li rdf:resource="http://identifiers.org/MetaNetX (MNX) Chemical/http://identifiers.org/metanetx.chemical/MNXM90003"/>
                  <rdf:li rdf:resource="http://identifiers.org/Reactome/http://www.reactome.org/content/detail/R-ALL-111292"/>
                  <rdf:li rdf:resource="http://identifiers.org/SEED Compound/http://identifiers.org/seed.compound/cpd01982"/>
                </rdf:Bag>
              </bqbiol:is>
            </rdf:Description>
          </rdf:RDF>
        </sbml:annotation>
      </species>
      <species boundaryCondition="false" constant="false" hasOnlySubstanceUnits="false" id="M_aacp_c" name="apo[acp]" compartment="c" fbc:charge="0"/>
      <species boundaryCondition="false" constant="false" hasOnlySubstanceUnits="false" id="M_h4but_c" name="4-hydroxybutyrate" compartment="c" fbc:charge="0" fbc:chemicalFormula="C4H8O3"/>
      <species boundaryCondition="false" constant="false" hasOnlySubstanceUnits="false" id="M_adp_c" name="ADP C10H12N5O10P2" metaid="M_adp_c" fbc:charge="-3" fbc:chemicalFormula="C10H12N5O10P2">
        <sbml:annotation xmlns:sbml="http://www.sbml.org/sbml/level3/version1/core">
          <rdf:RDF xmlns:rdf="http://www.w3.org/1999/02/22-rdf-syntax-ns#">
            <rdf:Description rdf:about="#M_adp_c">
              <bqbiol:is xmlns:bqbiol="http://biomodels.net/biology-qualifiers/">
                <rdf:Bag>
                  <rdf:li rdf:resource="http://identifiers.org/BioCyc/http://identifiers.org/biocyc/META:CPD0-1651"/>
                  <rdf:li rdf:resource="http://identifiers.org/CHEBI/http://identifiers.org/chebi/CHEBI:87518"/>
                  <rdf:li rdf:resource="http://identifiers.org/Human Metabolome Database/http://identifiers.org/hmdb/HMDB01341"/>
                  <rdf:li rdf:resource="http://identifiers.org/KEGG Compound/http://identifiers.org/kegg.compound/G11113"/>
                  <rdf:li rdf:resource="http://identifiers.org/MetaNetX (MNX) Chemical/http://identifiers.org/metanetx.chemical/MNXM7"/>
                  <rdf:li rdf:resource="http://identifiers.org/Reactome/http://www.reactome.org/content/detail/R-ALL-8869360"/>
                  <rdf:li rdf:resource="http://identifiers.org/SEED Compound/http://identifiers.org/seed.compound/cpd00008"/>
                </rdf:Bag>
              </bqbiol:is>
            </rdf:Description>
          </rdf:RDF>
        </sbml:annotation>
      </species>
      <species boundaryCondition="false" constant="false" hasOnlySubstanceUnits="false" id="M_nac_c" name="Nicotinate" metaid="M_nac_c" fbc:charge="-1" fbc:chemicalFormula="C6H4NO2">
        <sbml:annotation xmlns:sbml="http://www.sbml.org/sbml/level3/version1/core">
          <rdf:RDF xmlns:rdf="http://www.w3.org/1999/02/22-rdf-syntax-ns#">
            <rdf:Description rdf:about="#M_nac_c">
              <bqbiol:is xmlns:bqbiol="http://biomodels.net/biology-qualifiers/">
                <rdf:Bag>
                  <rdf:li rdf:resource="http://identifiers.org/BioCyc/http://identifiers.org/biocyc/META:NIACINE"/>
                  <rdf:li rdf:resource="http://identifiers.org/CHEBI/http://identifiers.org/chebi/CHEBI:7559"/>
                  <rdf:li rdf:resource="http://identifiers.org/Human Metabolome Database/http://identifiers.org/hmdb/HMDB01488"/>
                  <rdf:li rdf:resource="http://identifiers.org/KEGG Compound/http://identifiers.org/kegg.compound/C00253"/>
                  <rdf:li rdf:resource="http://identifiers.org/KEGG Drug/http://identifiers.org/kegg.drug/D00049"/>
                  <rdf:li rdf:resource="http://identifiers.org/MetaNetX (MNX) Chemical/http://identifiers.org/metanetx.chemical/MNXM274"/>
                  <rdf:li rdf:resource="http://identifiers.org/Reactome/http://www.reactome.org/content/detail/R-ALL-8869604"/>
                  <rdf:li rdf:resource="http://identifiers.org/SEED Compound/http://identifiers.org/seed.compound/cpd00218"/>
                </rdf:Bag>
              </bqbiol:is>
            </rdf:Description>
          </rdf:RDF>
        </sbml:annotation>
      </species>
      <species boundaryCondition="false" constant="false" hasOnlySubstanceUnits="false" id="M_ctp_c" name="CTP C9H12N3O14P3" metaid="M_ctp_c" fbc:charge="-4" fbc:chemicalFormula="C9H12N3O14P3">
        <sbml:annotation xmlns:sbml="http://www.sbml.org/sbml/level3/version1/core">
          <rdf:RDF xmlns:rdf="http://www.w3.org/1999/02/22-rdf-syntax-ns#">
            <rdf:Description rdf:about="#M_ctp_c">
              <bqbiol:is xmlns:bqbiol="http://biomodels.net/biology-qualifiers/">
                <rdf:Bag>
                  <rdf:li rdf:resource="http://identifiers.org/BioCyc/http://identifiers.org/biocyc/META:CTP"/>
                  <rdf:li rdf:resource="http://identifiers.org/CHEBI/http://identifiers.org/chebi/CHEBI:58231"/>
                  <rdf:li rdf:resource="http://identifiers.org/KEGG Compound/http://identifiers.org/kegg.compound/C00063"/>
                  <rdf:li rdf:resource="http://identifiers.org/MetaNetX (MNX) Chemical/http://identifiers.org/metanetx.chemical/MNXM63"/>
                  <rdf:li rdf:resource="http://identifiers.org/Reactome/http://www.reactome.org/content/detail/R-ALL-29470"/>
                  <rdf:li rdf:resource="http://identifiers.org/SEED Compound/http://identifiers.org/seed.compound/cpd00052"/>
                </rdf:Bag>
              </bqbiol:is>
            </rdf:Description>
          </rdf:RDF>
        </sbml:annotation>
      </species>
      <species boundaryCondition="false" constant="false" hasOnlySubstanceUnits="false" id="M_uri_c" name="Uridine" metaid="M_uri_c" fbc:charge="0" fbc:chemicalFormula="C9H12N2O6">
        <sbml:annotation xmlns:sbml="http://www.sbml.org/sbml/level3/version1/core">
          <rdf:RDF xmlns:rdf="http://www.w3.org/1999/02/22-rdf-syntax-ns#">
            <rdf:Description rdf:about="#M_uri_c">
              <bqbiol:is xmlns:bqbiol="http://biomodels.net/biology-qualifiers/">
                <rdf:Bag>
                  <rdf:li rdf:resource="http://identifiers.org/BioCyc/http://identifiers.org/biocyc/META:URIDINE"/>
                  <rdf:li rdf:resource="http://identifiers.org/CHEBI/http://identifiers.org/chebi/CHEBI:9893"/>
                  <rdf:li rdf:resource="http://identifiers.org/Human Metabolome Database/http://identifiers.org/hmdb/HMDB00296"/>
                  <rdf:li rdf:resource="http://identifiers.org/KEGG Compound/http://identifiers.org/kegg.compound/C00299"/>
                  <rdf:li rdf:resource="http://identifiers.org/MetaNetX (MNX) Chemical/http://identifiers.org/metanetx.chemical/MNXM288"/>
                  <rdf:li rdf:resource="http://identifiers.org/SEED Compound/http://identifiers.org/seed.compound/cpd00249"/>
                </rdf:Bag>
              </bqbiol:is>
            </rdf:Description>
          </rdf:RDF>
        </sbml:annotation>
      </species>
      <species boundaryCondition="false" constant="false" hasOnlySubstanceUnits="false" id="M_hacp_c" name="holo[acp]" compartment="c" fbc:charge="0"/>
      <species boundaryCondition="false" constant="false" hasOnlySubstanceUnits="false" id="M_uamag_c" name="UDP-N-acetylmuramoyl-L-alanyl-D-glutamate" metaid="M_uamag_c" fbc:charge="-4" fbc:chemicalFormula="C28H39N5O23P2">
        <sbml:annotation xmlns:sbml="http://www.sbml.org/sbml/level3/version1/core">
          <rdf:RDF xmlns:rdf="http://www.w3.org/1999/02/22-rdf-syntax-ns#">
            <rdf:Description rdf:about="#M_uamag_c">
              <bqbiol:is xmlns:bqbiol="http://biomodels.net/biology-qualifiers/">
                <rdf:Bag>
                  <rdf:li rdf:resource="http://identifiers.org/BioCyc/http://identifiers.org/biocyc/META:UDP-AA-GLUTAMATE"/>
                  <rdf:li rdf:resource="http://identifiers.org/CHEBI/http://identifiers.org/chebi/CHEBI:9832"/>
                  <rdf:li rdf:resource="http://identifiers.org/KEGG Compound/http://identifiers.org/kegg.compound/C00692"/>
                  <rdf:li rdf:resource="http://identifiers.org/MetaNetX (MNX) Chemical/http://identifiers.org/metanetx.chemical/MNXM955"/>
                  <rdf:li rdf:resource="http://identifiers.org/SEED Compound/http://identifiers.org/seed.compound/cpd00525"/>
                </rdf:Bag>
              </bqbiol:is>
            </rdf:Description>
          </rdf:RDF>
        </sbml:annotation>
      </species>
      <species boundaryCondition="false" constant="false" hasOnlySubstanceUnits="false" id="M_4c2me_c" name="4-(cytidine 5'-diphospho)-2-C-methyl-D-erythritol" metaid="M_4c2me_c" fbc:charge="-2" fbc:chemicalFormula="C14H23N3O14P2">
        <sbml:annotation xmlns:sbml="http://www.sbml.org/sbml/level3/version1/core">
          <rdf:RDF xmlns:rdf="http://www.w3.org/1999/02/22-rdf-syntax-ns#">
            <rdf:Description rdf:about="#M_4c2me_c">
              <bqbiol:is xmlns:bqbiol="http://biomodels.net/biology-qualifiers/">
                <rdf:Bag>
                  <rdf:li rdf:resource="http://identifiers.org/BioCyc/http://identifiers.org/biocyc/META:4-CYTIDINE-5-DIPHOSPHO-2-C"/>
                  <rdf:li rdf:resource="http://identifiers.org/CHEBI/http://identifiers.org/chebi/CHEBI:57823"/>
                  <rdf:li rdf:resource="http://identifiers.org/KEGG Compound/http://identifiers.org/kegg.compound/C11435"/>
                  <rdf:li rdf:resource="http://identifiers.org/MetaNetX (MNX) Chemical/http://identifiers.org/metanetx.chemical/MNXM1642"/>
                  <rdf:li rdf:resource="http://identifiers.org/SEED Compound/http://identifiers.org/seed.compound/cpd08287"/>
                </rdf:Bag>
              </bqbiol:is>
            </rdf:Description>
          </rdf:RDF>
        </sbml:annotation>
      </species>
      <species boundaryCondition="false" constant="false" hasOnlySubstanceUnits="false" id="M_adpglc_c" name="ADPglucose C16H23N5O15P2" metaid="M_adpglc_c" fbc:charge="-2" fbc:chemicalFormula="C16H23N5O15P2">
        <sbml:annotation xmlns:sbml="http://www.sbml.org/sbml/level3/version1/core">
          <rdf:RDF xmlns:rdf="http://www.w3.org/1999/02/22-rdf-syntax-ns#">
            <rdf:Description rdf:about="#M_adpglc_c">
              <bqbiol:is xmlns:bqbiol="http://biomodels.net/biology-qualifiers/">
                <rdf:Bag>
                  <rdf:li rdf:resource="http://identifiers.org/BioCyc/http://identifiers.org/biocyc/META:ADP-D-GLUCOSE"/>
                  <rdf:li rdf:resource="http://identifiers.org/CHEBI/http://identifiers.org/chebi/CHEBI:57498"/>
                  <rdf:li rdf:resource="http://identifiers.org/Human Metabolome Database/http://identifiers.org/hmdb/HMDB62621"/>
                  <rdf:li rdf:resource="http://identifiers.org/KEGG Compound/http://identifiers.org/kegg.compound/G11109"/>
                  <rdf:li rdf:resource="http://identifiers.org/MetaNetX (MNX) Chemical/http://identifiers.org/metanetx.chemical/MNXM561"/>
                  <rdf:li rdf:resource="http://identifiers.org/SEED Compound/http://identifiers.org/seed.compound/cpd00387"/>
                </rdf:Bag>
              </bqbiol:is>
            </rdf:Description>
          </rdf:RDF>
        </sbml:annotation>
      </species>
      <species boundaryCondition="false" constant="false" hasOnlySubstanceUnits="false" id="M_pppgpp_c" name="pppGpp" compartment="c" fbc:charge="0" fbc:chemicalFormula="C10H18N5O20P5"/>
      <species boundaryCondition="false" constant="false" hasOnlySubstanceUnits="false" id="M_5fthf_c" name="5-Formyltetrahydrofolate" metaid="M_5fthf_c" fbc:charge="-2" fbc:chemicalFormula="C20H21N7O7">
        <sbml:annotation xmlns:sbml="http://www.sbml.org/sbml/level3/version1/core">
          <rdf:RDF xmlns:rdf="http://www.w3.org/1999/02/22-rdf-syntax-ns#">
            <rdf:Description rdf:about="#M_5fthf_c">
              <bqbiol:is xmlns:bqbiol="http://biomodels.net/biology-qualifiers/">
                <rdf:Bag>
                  <rdf:li rdf:resource="http://identifiers.org/BioCyc/http://identifiers.org/biocyc/META:5-FORMYL-THF"/>
                  <rdf:li rdf:resource="http://identifiers.org/CHEBI/http://identifiers.org/chebi/CHEBI:65340"/>
                  <rdf:li rdf:resource="http://identifiers.org/Human Metabolome Database/http://identifiers.org/hmdb/HMDB62757"/>
                  <rdf:li rdf:resource="http://identifiers.org/KEGG Compound/http://identifiers.org/kegg.compound/C03479"/>
                  <rdf:li rdf:resource="http://identifiers.org/KEGG Drug/http://identifiers.org/kegg.drug/D07986"/>
                  <rdf:li rdf:resource="http://identifiers.org/MetaNetX (MNX) Chemical/http://identifiers.org/metanetx.chemical/MNXM1392"/>
                  <rdf:li rdf:resource="http://identifiers.org/SEED Compound/http://identifiers.org/seed.compound/cpd02197"/>
                </rdf:Bag>
              </bqbiol:is>
            </rdf:Description>
          </rdf:RDF>
        </sbml:annotation>
      </species>
      <species boundaryCondition="false" constant="false" hasOnlySubstanceUnits="false" id="M_4hphac_c" name="4-Hydroxyphenylacetate" metaid="M_4hphac_c" fbc:charge="-1" fbc:chemicalFormula="C8H7O3">
        <sbml:annotation xmlns:sbml="http://www.sbml.org/sbml/level3/version1/core">
          <rdf:RDF xmlns:rdf="http://www.w3.org/1999/02/22-rdf-syntax-ns#">
            <rdf:Description rdf:about="#M_4hphac_c">
              <bqbiol:is xmlns:bqbiol="http://biomodels.net/biology-qualifiers/">
                <rdf:Bag>
                  <rdf:li rdf:resource="http://identifiers.org/BioCyc/http://identifiers.org/biocyc/META:4-HYDROXYPHENYLACETATE"/>
                  <rdf:li rdf:resource="http://identifiers.org/CHEBI/http://identifiers.org/chebi/CHEBI:48999"/>
                  <rdf:li rdf:resource="http://identifiers.org/Human Metabolome Database/http://identifiers.org/hmdb/HMDB60390"/>
                  <rdf:li rdf:resource="http://identifiers.org/KEGG Compound/http://identifiers.org/kegg.compound/C13636"/>
                  <rdf:li rdf:resource="http://identifiers.org/MetaNetX (MNX) Chemical/http://identifiers.org/metanetx.chemical/MNXM3863"/>
                  <rdf:li rdf:resource="http://identifiers.org/SEED Compound/http://identifiers.org/seed.compound/cpd19151"/>
                </rdf:Bag>
              </bqbiol:is>
            </rdf:Description>
          </rdf:RDF>
        </sbml:annotation>
      </species>
      <species boundaryCondition="false" constant="false" hasOnlySubstanceUnits="false" id="M_air_c" name="5-amino-1-(5-phospho-D-ribosyl)imidazole" metaid="M_air_c" fbc:charge="-2" fbc:chemicalFormula="C8H12N3O7P">
        <sbml:annotation xmlns:sbml="http://www.sbml.org/sbml/level3/version1/core">
          <rdf:RDF xmlns:rdf="http://www.w3.org/1999/02/22-rdf-syntax-ns#">
            <rdf:Description rdf:about="#M_air_c">
              <bqbiol:is xmlns:bqbiol="http://biomodels.net/biology-qualifiers/">
                <rdf:Bag>
                  <rdf:li rdf:resource="http://identifiers.org/CHEBI/http://identifiers.org/chebi/CHEBI:58592"/>
                  <rdf:li rdf:resource="http://identifiers.org/Human Metabolome Database/http://identifiers.org/hmdb/HMDB62575"/>
                  <rdf:li rdf:resource="http://identifiers.org/MetaNetX (MNX) Chemical/http://identifiers.org/metanetx.chemical/MNXM162266"/>
                </rdf:Bag>
              </bqbiol:is>
            </rdf:Description>
          </rdf:RDF>
        </sbml:annotation>
      </species>
      <species boundaryCondition="false" constant="false" hasOnlySubstanceUnits="false" id="M_2ddglcn_e" name="2-Dehydro-3-deoxy-D-gluconate" metaid="M_2ddglcn_e" fbc:charge="-1" fbc:chemicalFormula="C6H9O6">
        <sbml:annotation xmlns:sbml="http://www.sbml.org/sbml/level3/version1/core">
          <rdf:RDF xmlns:rdf="http://www.w3.org/1999/02/22-rdf-syntax-ns#">
            <rdf:Description rdf:about="#M_2ddglcn_e">
              <bqbiol:is xmlns:bqbiol="http://biomodels.net/biology-qualifiers/">
                <rdf:Bag>
                  <rdf:li rdf:resource="http://identifiers.org/BioCyc/http://identifiers.org/biocyc/META:2-DEHYDRO-3-DEOXY-D-GLUCONATE"/>
                  <rdf:li rdf:resource="http://identifiers.org/CHEBI/http://identifiers.org/chebi/CHEBI:57990"/>
                  <rdf:li rdf:resource="http://identifiers.org/Human Metabolome Database/http://identifiers.org/hmdb/HMDB01353"/>
                  <rdf:li rdf:resource="http://identifiers.org/KEGG Compound/http://identifiers.org/kegg.compound/C01216"/>
                  <rdf:li rdf:resource="http://identifiers.org/LipidMaps/http://identifiers.org/lipidmaps/LMFA01050486"/>
                  <rdf:li rdf:resource="http://identifiers.org/MetaNetX (MNX) Chemical/http://identifiers.org/metanetx.chemical/MNXM1627"/>
                  <rdf:li rdf:resource="http://identifiers.org/SEED Compound/http://identifiers.org/seed.compound/cpd00894"/>
                </rdf:Bag>
              </bqbiol:is>
            </rdf:Description>
          </rdf:RDF>
        </sbml:annotation>
      </species>
      <species boundaryCondition="false" constant="false" hasOnlySubstanceUnits="false" id="M_dad_2_e" name="Deoxyadenosine" metaid="M_dad_2_e" fbc:charge="0" fbc:chemicalFormula="C10H13N5O3">
        <sbml:annotation xmlns:sbml="http://www.sbml.org/sbml/level3/version1/core">
          <rdf:RDF xmlns:rdf="http://www.w3.org/1999/02/22-rdf-syntax-ns#">
            <rdf:Description rdf:about="#M_dad_2_e">
              <bqbiol:is xmlns:bqbiol="http://biomodels.net/biology-qualifiers/">
                <rdf:Bag>
                  <rdf:li rdf:resource="http://identifiers.org/BioCyc/http://identifiers.org/biocyc/META:DEOXYADENOSINE"/>
                  <rdf:li rdf:resource="http://identifiers.org/CHEBI/http://identifiers.org/chebi/CHEBI:4405"/>
                  <rdf:li rdf:resource="http://identifiers.org/Human Metabolome Database/http://identifiers.org/hmdb/HMDB11722"/>
                  <rdf:li rdf:resource="http://identifiers.org/KEGG Compound/http://identifiers.org/kegg.compound/C00559"/>
                  <rdf:li rdf:resource="http://identifiers.org/MetaNetX (MNX) Chemical/http://identifiers.org/metanetx.chemical/MNXM625"/>
                  <rdf:li rdf:resource="http://identifiers.org/SEED Compound/http://identifiers.org/seed.compound/cpd00438"/>
                </rdf:Bag>
              </bqbiol:is>
            </rdf:Description>
          </rdf:RDF>
        </sbml:annotation>
      </species>
      <species boundaryCondition="false" constant="false" hasOnlySubstanceUnits="false" id="M_5aop_c" name="5-Amino-4-oxopentanoate" metaid="M_5aop_c" fbc:charge="0" fbc:chemicalFormula="C5H9NO3">
        <sbml:annotation xmlns:sbml="http://www.sbml.org/sbml/level3/version1/core">
          <rdf:RDF xmlns:rdf="http://www.w3.org/1999/02/22-rdf-syntax-ns#">
            <rdf:Description rdf:about="#M_5aop_c">
              <bqbiol:is xmlns:bqbiol="http://biomodels.net/biology-qualifiers/">
                <rdf:Bag>
                  <rdf:li rdf:resource="http://identifiers.org/BioCyc/http://identifiers.org/biocyc/META:5-AMINO-LEVULINATE"/>
                  <rdf:li rdf:resource="http://identifiers.org/CHEBI/http://identifiers.org/chebi/CHEBI:356416"/>
                  <rdf:li rdf:resource="http://identifiers.org/Human Metabolome Database/http://identifiers.org/hmdb/HMDB01149"/>
                  <rdf:li rdf:resource="http://identifiers.org/KEGG Compound/http://identifiers.org/kegg.compound/C00430"/>
                  <rdf:li rdf:resource="http://identifiers.org/KEGG Drug/http://identifiers.org/kegg.drug/D07567"/>
                  <rdf:li rdf:resource="http://identifiers.org/LipidMaps/http://identifiers.org/lipidmaps/LMFA01100055"/>
                  <rdf:li rdf:resource="http://identifiers.org/MetaNetX (MNX) Chemical/http://identifiers.org/metanetx.chemical/MNXM405"/>
                  <rdf:li rdf:resource="http://identifiers.org/Reactome/http://www.reactome.org/content/detail/R-ALL-189489"/>
                  <rdf:li rdf:resource="http://identifiers.org/SEED Compound/http://identifiers.org/seed.compound/cpd00338"/>
                </rdf:Bag>
              </bqbiol:is>
            </rdf:Description>
          </rdf:RDF>
        </sbml:annotation>
      </species>
      <species boundaryCondition="false" constant="false" hasOnlySubstanceUnits="false" id="M_acmanap_c" name="N-Acetyl-D-mannosamine 6-phosphate" metaid="M_acmanap_c" fbc:charge="-2" fbc:chemicalFormula="C8H14NO9P">
        <sbml:annotation xmlns:sbml="http://www.sbml.org/sbml/level3/version1/core">
          <rdf:RDF xmlns:rdf="http://www.w3.org/1999/02/22-rdf-syntax-ns#">
            <rdf:Description rdf:about="#M_acmanap_c">
              <bqbiol:is xmlns:bqbiol="http://biomodels.net/biology-qualifiers/">
                <rdf:Bag>
                  <rdf:li rdf:resource="http://identifiers.org/BioCyc/http://identifiers.org/biocyc/META:N-ACETYL-D-MANNOSAMINE-6P"/>
                  <rdf:li rdf:resource="http://identifiers.org/CHEBI/http://identifiers.org/chebi/CHEBI:7142"/>
                  <rdf:li rdf:resource="http://identifiers.org/Human Metabolome Database/http://identifiers.org/hmdb/HMDB01121"/>
                  <rdf:li rdf:resource="http://identifiers.org/KEGG Compound/http://identifiers.org/kegg.compound/C04257"/>
                  <rdf:li rdf:resource="http://identifiers.org/MetaNetX (MNX) Chemical/http://identifiers.org/metanetx.chemical/MNXM4708"/>
                  <rdf:li rdf:resource="http://identifiers.org/Reactome/http://www.reactome.org/content/detail/R-ALL-4085225"/>
                  <rdf:li rdf:resource="http://identifiers.org/SEED Compound/http://identifiers.org/seed.compound/cpd02612"/>
                </rdf:Bag>
              </bqbiol:is>
            </rdf:Description>
          </rdf:RDF>
        </sbml:annotation>
      </species>
      <species boundaryCondition="false" constant="false" hasOnlySubstanceUnits="false" id="M_escut_e" name="esculetin" compartment="e" fbc:charge="0" fbc:chemicalFormula="C9H6O4"/>
      <species boundaryCondition="false" constant="false" hasOnlySubstanceUnits="false" id="M_10fthf_c" name="10-Formyltetrahydrofolate" metaid="M_10fthf_c" fbc:charge="-2" fbc:chemicalFormula="C20H21N7O7">
        <sbml:annotation xmlns:sbml="http://www.sbml.org/sbml/level3/version1/core">
          <rdf:RDF xmlns:rdf="http://www.w3.org/1999/02/22-rdf-syntax-ns#">
            <rdf:Description rdf:about="#M_10fthf_c">
              <bqbiol:is xmlns:bqbiol="http://biomodels.net/biology-qualifiers/">
                <rdf:Bag>
                  <rdf:li rdf:resource="http://identifiers.org/BioCyc/http://identifiers.org/biocyc/META:10-FORMYL-THF"/>
                  <rdf:li rdf:resource="http://identifiers.org/CHEBI/http://identifiers.org/chebi/CHEBI:698"/>
                  <rdf:li rdf:resource="http://identifiers.org/Human Metabolome Database/http://identifiers.org/hmdb/HMDB00972"/>
                  <rdf:li rdf:resource="http://identifiers.org/KEGG Compound/http://identifiers.org/kegg.compound/C00234"/>
                  <rdf:li rdf:resource="http://identifiers.org/MetaNetX (MNX) Chemical/http://identifiers.org/metanetx.chemical/MNXM237"/>
                  <rdf:li rdf:resource="http://identifiers.org/Reactome/http://www.reactome.org/content/detail/R-ALL-5389850"/>
                  <rdf:li rdf:resource="http://identifiers.org/SEED Compound/http://identifiers.org/seed.compound/cpd00201"/>
                </rdf:Bag>
              </bqbiol:is>
            </rdf:Description>
          </rdf:RDF>
        </sbml:annotation>
      </species>
      <species boundaryCondition="false" constant="false" hasOnlySubstanceUnits="false" id="M_isobutp_c" name="isobutanoylphosphate" compartment="c" fbc:charge="0" fbc:chemicalFormula="C4H7O5P"/>
      <species boundaryCondition="false" constant="false" hasOnlySubstanceUnits="false" id="M_agdpcbi_c" name="Adenosine-GDP-cobinamide" metaid="M_agdpcbi_c" fbc:charge="-1" fbc:chemicalFormula="C68H95CoN21O21P2">
        <sbml:annotation xmlns:sbml="http://www.sbml.org/sbml/level3/version1/core">
          <rdf:RDF xmlns:rdf="http://www.w3.org/1999/02/22-rdf-syntax-ns#">
            <rdf:Description rdf:about="#M_agdpcbi_c">
              <bqbiol:is xmlns:bqbiol="http://biomodels.net/biology-qualifiers/">
                <rdf:Bag>
                  <rdf:li rdf:resource="http://identifiers.org/BioCyc/http://identifiers.org/biocyc/META:ADENOSYLCOBINAMIDE-GDP"/>
                  <rdf:li rdf:resource="http://identifiers.org/CHEBI/http://identifiers.org/chebi/CHEBI:60487"/>
                  <rdf:li rdf:resource="http://identifiers.org/Human Metabolome Database/http://identifiers.org/hmdb/HMDB12185"/>
                  <rdf:li rdf:resource="http://identifiers.org/KEGG Compound/http://identifiers.org/kegg.compound/C06510"/>
                  <rdf:li rdf:resource="http://identifiers.org/MetaNetX (MNX) Chemical/http://identifiers.org/metanetx.chemical/MNXM1105"/>
                  <rdf:li rdf:resource="http://identifiers.org/SEED Compound/http://identifiers.org/seed.compound/cpd03920"/>
                </rdf:Bag>
              </bqbiol:is>
            </rdf:Description>
          </rdf:RDF>
        </sbml:annotation>
      </species>
      <species boundaryCondition="false" constant="false" hasOnlySubstanceUnits="false" id="M_glx_c" name="Glyoxylate" metaid="M_glx_c" fbc:charge="-1" fbc:chemicalFormula="C2H1O3">
        <sbml:annotation xmlns:sbml="http://www.sbml.org/sbml/level3/version1/core">
          <rdf:RDF xmlns:rdf="http://www.w3.org/1999/02/22-rdf-syntax-ns#">
            <rdf:Description rdf:about="#M_glx_c">
              <bqbiol:is xmlns:bqbiol="http://biomodels.net/biology-qualifiers/">
                <rdf:Bag>
                  <rdf:li rdf:resource="http://identifiers.org/BioCyc/http://identifiers.org/biocyc/META:GLYOX"/>
                  <rdf:li rdf:resource="http://identifiers.org/CHEBI/http://identifiers.org/chebi/CHEBI:5509"/>
                  <rdf:li rdf:resource="http://identifiers.org/Human Metabolome Database/http://identifiers.org/hmdb/HMDB00119"/>
                  <rdf:li rdf:resource="http://identifiers.org/KEGG Compound/http://identifiers.org/kegg.compound/C00048"/>
                  <rdf:li rdf:resource="http://identifiers.org/MetaNetX (MNX) Chemical/http://identifiers.org/metanetx.chemical/MNXM69"/>
                  <rdf:li rdf:resource="http://identifiers.org/Reactome/http://www.reactome.org/content/detail/R-ALL-904849"/>
                  <rdf:li rdf:resource="http://identifiers.org/SEED Compound/http://identifiers.org/seed.compound/cpd00040"/>
                </rdf:Bag>
              </bqbiol:is>
            </rdf:Description>
          </rdf:RDF>
        </sbml:annotation>
      </species>
      <species boundaryCondition="false" constant="false" hasOnlySubstanceUnits="false" id="M_thmpp_c" name="Thiamine diphosphate" metaid="M_thmpp_c" fbc:charge="-2" fbc:chemicalFormula="C12H16N4O7P2S">
        <sbml:annotation xmlns:sbml="http://www.sbml.org/sbml/level3/version1/core">
          <rdf:RDF xmlns:rdf="http://www.w3.org/1999/02/22-rdf-syntax-ns#">
            <rdf:Description rdf:about="#M_thmpp_c">
              <bqbiol:is xmlns:bqbiol="http://biomodels.net/biology-qualifiers/">
                <rdf:Bag>
                  <rdf:li rdf:resource="http://identifiers.org/BioCyc/http://identifiers.org/biocyc/META:THIAMINE-PYROPHOSPHATE"/>
                  <rdf:li rdf:resource="http://identifiers.org/CHEBI/http://identifiers.org/chebi/CHEBI:9532"/>
                  <rdf:li rdf:resource="http://identifiers.org/Human Metabolome Database/http://identifiers.org/hmdb/HMDB62636"/>
                  <rdf:li rdf:resource="http://identifiers.org/KEGG Compound/http://identifiers.org/kegg.compound/C00068"/>
                  <rdf:li rdf:resource="http://identifiers.org/MetaNetX (MNX) Chemical/http://identifiers.org/metanetx.chemical/MNXM256"/>
                  <rdf:li rdf:resource="http://identifiers.org/Reactome/http://www.reactome.org/content/detail/R-ALL-8878387"/>
                  <rdf:li rdf:resource="http://identifiers.org/SEED Compound/http://identifiers.org/seed.compound/cpd00056"/>
                </rdf:Bag>
              </bqbiol:is>
            </rdf:Description>
          </rdf:RDF>
        </sbml:annotation>
      </species>
      <species boundaryCondition="false" constant="false" hasOnlySubstanceUnits="false" id="M_ins_e" name="Inosine" metaid="M_ins_e" fbc:charge="0" fbc:chemicalFormula="C10H12N4O5">
        <sbml:annotation xmlns:sbml="http://www.sbml.org/sbml/level3/version1/core">
          <rdf:RDF xmlns:rdf="http://www.w3.org/1999/02/22-rdf-syntax-ns#">
            <rdf:Description rdf:about="#M_ins_e">
              <bqbiol:is xmlns:bqbiol="http://biomodels.net/biology-qualifiers/">
                <rdf:Bag>
                  <rdf:li rdf:resource="http://identifiers.org/BioCyc/http://identifiers.org/biocyc/META:INOSINE"/>
                  <rdf:li rdf:resource="http://identifiers.org/CHEBI/http://identifiers.org/chebi/CHEBI:5927"/>
                  <rdf:li rdf:resource="http://identifiers.org/Human Metabolome Database/http://identifiers.org/hmdb/HMDB00195"/>
                  <rdf:li rdf:resource="http://identifiers.org/KEGG Compound/http://identifiers.org/kegg.compound/C00294"/>
                  <rdf:li rdf:resource="http://identifiers.org/KEGG Drug/http://identifiers.org/kegg.drug/D00054"/>
                  <rdf:li rdf:resource="http://identifiers.org/MetaNetX (MNX) Chemical/http://identifiers.org/metanetx.chemical/MNXM334"/>
                  <rdf:li rdf:resource="http://identifiers.org/Reactome/http://www.reactome.org/content/detail/R-ALL-83927"/>
                  <rdf:li rdf:resource="http://identifiers.org/SEED Compound/http://identifiers.org/seed.compound/cpd00246"/>
                </rdf:Bag>
              </bqbiol:is>
            </rdf:Description>
          </rdf:RDF>
        </sbml:annotation>
      </species>
      <species boundaryCondition="false" constant="false" hasOnlySubstanceUnits="false" id="M_ribflv_e" name="Riboflavin C17H20N4O6" metaid="M_ribflv_e" fbc:chemicalFormula="C17H20N4O6">
        <sbml:annotation xmlns:sbml="http://www.sbml.org/sbml/level3/version1/core">
          <rdf:RDF xmlns:rdf="http://www.w3.org/1999/02/22-rdf-syntax-ns#">
            <rdf:Description rdf:about="#M_ribflv_e">
              <bqbiol:is xmlns:bqbiol="http://biomodels.net/biology-qualifiers/">
                <rdf:Bag>
                  <rdf:li rdf:resource="http://identifiers.org/BioCyc/http://identifiers.org/biocyc/META:RIBOFLAVIN"/>
                  <rdf:li rdf:resource="http://identifiers.org/CHEBI/http://identifiers.org/chebi/CHEBI:8843"/>
                  <rdf:li rdf:resource="http://identifiers.org/Human Metabolome Database/http://identifiers.org/hmdb/HMDB00244"/>
                  <rdf:li rdf:resource="http://identifiers.org/KEGG Compound/http://identifiers.org/kegg.compound/C00255"/>
                  <rdf:li rdf:resource="http://identifiers.org/KEGG Drug/http://identifiers.org/kegg.drug/D00050"/>
                  <rdf:li rdf:resource="http://identifiers.org/MetaNetX (MNX) Chemical/http://identifiers.org/metanetx.chemical/MNXM270"/>
                  <rdf:li rdf:resource="http://identifiers.org/Reactome/http://www.reactome.org/content/detail/R-ALL-3165253"/>
                  <rdf:li rdf:resource="http://identifiers.org/SEED Compound/http://identifiers.org/seed.compound/cpd00220"/>
                </rdf:Bag>
              </bqbiol:is>
            </rdf:Description>
          </rdf:RDF>
        </sbml:annotation>
      </species>
      <species boundaryCondition="false" constant="false" hasOnlySubstanceUnits="false" id="M_23dappa_c" name="2,3-diaminopropionate" metaid="M_23dappa_c" fbc:charge="1" fbc:chemicalFormula="C3H9N2O2">
        <sbml:annotation xmlns:sbml="http://www.sbml.org/sbml/level3/version1/core">
          <rdf:RDF xmlns:rdf="http://www.w3.org/1999/02/22-rdf-syntax-ns#">
            <rdf:Description rdf:about="#M_23dappa_c">
              <bqbiol:is xmlns:bqbiol="http://biomodels.net/biology-qualifiers/">
                <rdf:Bag>
                  <rdf:li rdf:resource="http://identifiers.org/BioCyc/http://identifiers.org/biocyc/META:L-23-DIAMINOPROPANOATE"/>
                  <rdf:li rdf:resource="http://identifiers.org/CHEBI/http://identifiers.org/chebi/CHEBI:876"/>
                  <rdf:li rdf:resource="http://identifiers.org/Human Metabolome Database/http://identifiers.org/hmdb/HMDB02006"/>
                  <rdf:li rdf:resource="http://identifiers.org/KEGG Compound/http://identifiers.org/kegg.compound/C06393"/>
                  <rdf:li rdf:resource="http://identifiers.org/LipidMaps/http://identifiers.org/lipidmaps/LMFA01100051"/>
                  <rdf:li rdf:resource="http://identifiers.org/MetaNetX (MNX) Chemical/http://identifiers.org/metanetx.chemical/MNXM91374"/>
                  <rdf:li rdf:resource="http://identifiers.org/SEED Compound/http://identifiers.org/seed.compound/cpd21925"/>
                </rdf:Bag>
              </bqbiol:is>
            </rdf:Description>
          </rdf:RDF>
        </sbml:annotation>
      </species>
      <species boundaryCondition="false" constant="false" hasOnlySubstanceUnits="false" id="M_fgam_c" name="N2-Formyl-N1-(5-phospho-D-ribosyl)glycinamide" metaid="M_fgam_c" fbc:charge="-2" fbc:chemicalFormula="C8H13N2O9P">
        <sbml:annotation xmlns:sbml="http://www.sbml.org/sbml/level3/version1/core">
          <rdf:RDF xmlns:rdf="http://www.w3.org/1999/02/22-rdf-syntax-ns#">
            <rdf:Description rdf:about="#M_fgam_c">
              <bqbiol:is xmlns:bqbiol="http://biomodels.net/biology-qualifiers/">
                <rdf:Bag>
                  <rdf:li rdf:resource="http://identifiers.org/BioCyc/http://identifiers.org/biocyc/META:5-P-RIBOSYL-N-FORMYLGLYCINEAMIDE"/>
                  <rdf:li rdf:resource="http://identifiers.org/CHEBI/http://identifiers.org/chebi/CHEBI:58426"/>
                  <rdf:li rdf:resource="http://identifiers.org/Human Metabolome Database/http://identifiers.org/hmdb/HMDB06476"/>
                  <rdf:li rdf:resource="http://identifiers.org/KEGG Compound/http://identifiers.org/kegg.compound/C04376"/>
                  <rdf:li rdf:resource="http://identifiers.org/MetaNetX (MNX) Chemical/http://identifiers.org/metanetx.chemical/MNXM453"/>
                  <rdf:li rdf:resource="http://identifiers.org/Reactome/http://www.reactome.org/content/detail/R-ALL-111354"/>
                  <rdf:li rdf:resource="http://identifiers.org/SEED Compound/http://identifiers.org/seed.compound/cpd02678"/>
                </rdf:Bag>
              </bqbiol:is>
            </rdf:Description>
          </rdf:RDF>
        </sbml:annotation>
      </species>
      <species boundaryCondition="false" constant="false" hasOnlySubstanceUnits="false" id="M_copre6_c" name="Cobalt-precorrin 6" metaid="M_copre6_c" fbc:chemicalFormula="C44H45N4O16Co">
        <sbml:annotation xmlns:sbml="http://www.sbml.org/sbml/level3/version1/core">
          <rdf:RDF xmlns:rdf="http://www.w3.org/1999/02/22-rdf-syntax-ns#">
            <rdf:Description rdf:about="#M_copre6_c">
              <bqbiol:is xmlns:bqbiol="http://biomodels.net/biology-qualifiers/">
                <rdf:Bag>
                  <rdf:li rdf:resource="http://identifiers.org/KEGG Compound/http://identifiers.org/kegg.compound/C11542"/>
                  <rdf:li rdf:resource="http://identifiers.org/MetaNetX (MNX) Chemical/http://identifiers.org/metanetx.chemical/MNXM91523"/>
                  <rdf:li rdf:resource="http://identifiers.org/SEED Compound/http://identifiers.org/seed.compound/cpd08372"/>
                </rdf:Bag>
              </bqbiol:is>
            </rdf:Description>
          </rdf:RDF>
        </sbml:annotation>
      </species>
      <species boundaryCondition="false" constant="false" hasOnlySubstanceUnits="false" id="M_m2but_c" name="2-Methylbutyric acid" compartment="c" fbc:charge="0" fbc:chemicalFormula="C5H10O2"/>
      <species boundaryCondition="false" constant="false" hasOnlySubstanceUnits="false" id="M_escul_e" name="esculin" compartment="e" fbc:charge="0" fbc:chemicalFormula="C15H16O9"/>
      <species boundaryCondition="false" constant="false" hasOnlySubstanceUnits="false" id="M_fru_e" name="D-Fructose" metaid="M_fru_e" fbc:charge="0" fbc:chemicalFormula="C6H12O6">
        <sbml:annotation xmlns:sbml="http://www.sbml.org/sbml/level3/version1/core">
          <rdf:RDF xmlns:rdf="http://www.w3.org/1999/02/22-rdf-syntax-ns#">
            <rdf:Description rdf:about="#M_fru_e">
              <bqbiol:is xmlns:bqbiol="http://biomodels.net/biology-qualifiers/">
                <rdf:Bag>
                  <rdf:li rdf:resource="http://identifiers.org/BioCyc/http://identifiers.org/biocyc/META:Fructofuranose"/>
                  <rdf:li rdf:resource="http://identifiers.org/CHEBI/http://identifiers.org/chebi/CHEBI:5172"/>
                  <rdf:li rdf:resource="http://identifiers.org/Human Metabolome Database/http://identifiers.org/hmdb/HMDB62538"/>
                  <rdf:li rdf:resource="http://identifiers.org/KEGG Compound/http://identifiers.org/kegg.compound/C10906"/>
                  <rdf:li rdf:resource="http://identifiers.org/KEGG Drug/http://identifiers.org/kegg.drug/D00114"/>
                  <rdf:li rdf:resource="http://identifiers.org/MetaNetX (MNX) Chemical/http://identifiers.org/metanetx.chemical/MNXM175"/>
                  <rdf:li rdf:resource="http://identifiers.org/Reactome/http://www.reactome.org/content/detail/R-ALL-29532"/>
                  <rdf:li rdf:resource="http://identifiers.org/SEED Compound/http://identifiers.org/seed.compound/cpd27040"/>
                </rdf:Bag>
              </bqbiol:is>
            </rdf:Description>
          </rdf:RDF>
        </sbml:annotation>
      </species>
      <species boundaryCondition="false" constant="false" hasOnlySubstanceUnits="false" id="M_ade_c" name="Adenine" metaid="M_ade_c" fbc:charge="0" fbc:chemicalFormula="C5H5N5">
        <sbml:annotation xmlns:sbml="http://www.sbml.org/sbml/level3/version1/core">
          <rdf:RDF xmlns:rdf="http://www.w3.org/1999/02/22-rdf-syntax-ns#">
            <rdf:Description rdf:about="#M_ade_c">
              <bqbiol:is xmlns:bqbiol="http://biomodels.net/biology-qualifiers/">
                <rdf:Bag>
                  <rdf:li rdf:resource="http://identifiers.org/BioCyc/http://identifiers.org/biocyc/META:ADENINE-RING"/>
                  <rdf:li rdf:resource="http://identifiers.org/CHEBI/http://identifiers.org/chebi/CHEBI:40579"/>
                  <rdf:li rdf:resource="http://identifiers.org/Human Metabolome Database/http://identifiers.org/hmdb/HMDB00034"/>
                  <rdf:li rdf:resource="http://identifiers.org/KEGG Compound/http://identifiers.org/kegg.compound/C00147"/>
                  <rdf:li rdf:resource="http://identifiers.org/KEGG Drug/http://identifiers.org/kegg.drug/D00034"/>
                  <rdf:li rdf:resource="http://identifiers.org/MetaNetX (MNX) Chemical/http://identifiers.org/metanetx.chemical/MNXM168"/>
                  <rdf:li rdf:resource="http://identifiers.org/Reactome/http://www.reactome.org/content/detail/R-ALL-83951"/>
                  <rdf:li rdf:resource="http://identifiers.org/SEED Compound/http://identifiers.org/seed.compound/cpd22238"/>
                </rdf:Bag>
              </bqbiol:is>
            </rdf:Description>
          </rdf:RDF>
        </sbml:annotation>
      </species>
      <species boundaryCondition="false" constant="false" hasOnlySubstanceUnits="false" id="M_nac_e" name="Nicotinate" metaid="M_nac_e" fbc:charge="-1" fbc:chemicalFormula="C6H4NO2">
        <sbml:annotation xmlns:sbml="http://www.sbml.org/sbml/level3/version1/core">
          <rdf:RDF xmlns:rdf="http://www.w3.org/1999/02/22-rdf-syntax-ns#">
            <rdf:Description rdf:about="#M_nac_e">
              <bqbiol:is xmlns:bqbiol="http://biomodels.net/biology-qualifiers/">
                <rdf:Bag>
                  <rdf:li rdf:resource="http://identifiers.org/BioCyc/http://identifiers.org/biocyc/META:NIACINE"/>
                  <rdf:li rdf:resource="http://identifiers.org/CHEBI/http://identifiers.org/chebi/CHEBI:7559"/>
                  <rdf:li rdf:resource="http://identifiers.org/Human Metabolome Database/http://identifiers.org/hmdb/HMDB01488"/>
                  <rdf:li rdf:resource="http://identifiers.org/KEGG Compound/http://identifiers.org/kegg.compound/C00253"/>
                  <rdf:li rdf:resource="http://identifiers.org/KEGG Drug/http://identifiers.org/kegg.drug/D00049"/>
                  <rdf:li rdf:resource="http://identifiers.org/MetaNetX (MNX) Chemical/http://identifiers.org/metanetx.chemical/MNXM274"/>
                  <rdf:li rdf:resource="http://identifiers.org/Reactome/http://www.reactome.org/content/detail/R-ALL-8869604"/>
                  <rdf:li rdf:resource="http://identifiers.org/SEED Compound/http://identifiers.org/seed.compound/cpd00218"/>
                </rdf:Bag>
              </bqbiol:is>
            </rdf:Description>
          </rdf:RDF>
        </sbml:annotation>
      </species>
      <species boundaryCondition="false" constant="false" hasOnlySubstanceUnits="false" id="M_betald_c" name="Betaine aldehyde" metaid="M_betald_c" fbc:charge="1" fbc:chemicalFormula="C5H12NO">
        <sbml:annotation xmlns:sbml="http://www.sbml.org/sbml/level3/version1/core">
          <rdf:RDF xmlns:rdf="http://www.w3.org/1999/02/22-rdf-syntax-ns#">
            <rdf:Description rdf:about="#M_betald_c">
              <bqbiol:is xmlns:bqbiol="http://biomodels.net/biology-qualifiers/">
                <rdf:Bag>
                  <rdf:li rdf:resource="http://identifiers.org/BioCyc/http://identifiers.org/biocyc/META:BETAINE_ALDEHYDE"/>
                  <rdf:li rdf:resource="http://identifiers.org/CHEBI/http://identifiers.org/chebi/CHEBI:41256"/>
                  <rdf:li rdf:resource="http://identifiers.org/Human Metabolome Database/http://identifiers.org/hmdb/HMDB01252"/>
                  <rdf:li rdf:resource="http://identifiers.org/KEGG Compound/http://identifiers.org/kegg.compound/C00576"/>
                  <rdf:li rdf:resource="http://identifiers.org/MetaNetX (MNX) Chemical/http://identifiers.org/metanetx.chemical/MNXM457"/>
                  <rdf:li rdf:resource="http://identifiers.org/Reactome/http://www.reactome.org/content/detail/R-ALL-6798194"/>
                  <rdf:li rdf:resource="http://identifiers.org/SEED Compound/http://identifiers.org/seed.compound/cpd00447"/>
                </rdf:Bag>
              </bqbiol:is>
            </rdf:Description>
          </rdf:RDF>
        </sbml:annotation>
      </species>
      <species boundaryCondition="false" constant="false" hasOnlySubstanceUnits="false" id="M_glc__D_e" name="D-Glucose" metaid="M_glc__D_e" fbc:charge="0" fbc:chemicalFormula="C6H12O6">
        <sbml:annotation xmlns:sbml="http://www.sbml.org/sbml/level3/version1/core">
          <rdf:RDF xmlns:rdf="http://www.w3.org/1999/02/22-rdf-syntax-ns#">
            <rdf:Description rdf:about="#M_glc__D_e">
              <bqbiol:is xmlns:bqbiol="http://biomodels.net/biology-qualifiers/">
                <rdf:Bag>
                  <rdf:li rdf:resource="http://identifiers.org/BioCyc/http://identifiers.org/biocyc/META:Glucopyranose"/>
                  <rdf:li rdf:resource="http://identifiers.org/CHEBI/http://identifiers.org/chebi/CHEBI:4167"/>
                  <rdf:li rdf:resource="http://identifiers.org/Human Metabolome Database/http://identifiers.org/hmdb/HMDB06564"/>
                  <rdf:li rdf:resource="http://identifiers.org/KEGG Compound/http://identifiers.org/kegg.compound/C00031"/>
                  <rdf:li rdf:resource="http://identifiers.org/KEGG Drug/http://identifiers.org/kegg.drug/D00009"/>
                  <rdf:li rdf:resource="http://identifiers.org/MetaNetX (MNX) Chemical/http://identifiers.org/metanetx.chemical/MNXM41"/>
                  <rdf:li rdf:resource="http://identifiers.org/SEED Compound/http://identifiers.org/seed.compound/cpd26821"/>
                </rdf:Bag>
              </bqbiol:is>
            </rdf:Description>
          </rdf:RDF>
        </sbml:annotation>
      </species>
      <species boundaryCondition="false" constant="false" hasOnlySubstanceUnits="false" id="M_arg__L_e" name="L-Arginine" metaid="M_arg__L_e" fbc:charge="1" fbc:chemicalFormula="C6H15N4O2">
        <sbml:annotation xmlns:sbml="http://www.sbml.org/sbml/level3/version1/core">
          <rdf:RDF xmlns:rdf="http://www.w3.org/1999/02/22-rdf-syntax-ns#">
            <rdf:Description rdf:about="#M_arg__L_e">
              <bqbiol:is xmlns:bqbiol="http://biomodels.net/biology-qualifiers/">
                <rdf:Bag>
                  <rdf:li rdf:resource="http://identifiers.org/BioCyc/http://identifiers.org/biocyc/META:ARG"/>
                  <rdf:li rdf:resource="http://identifiers.org/CHEBI/http://identifiers.org/chebi/CHEBI:6185"/>
                  <rdf:li rdf:resource="http://identifiers.org/Human Metabolome Database/http://identifiers.org/hmdb/HMDB62762"/>
                  <rdf:li rdf:resource="http://identifiers.org/KEGG Compound/http://identifiers.org/kegg.compound/C02385"/>
                  <rdf:li rdf:resource="http://identifiers.org/KEGG Drug/http://identifiers.org/kegg.drug/D02982"/>
                  <rdf:li rdf:resource="http://identifiers.org/MetaNetX (MNX) Chemical/http://identifiers.org/metanetx.chemical/MNXM70"/>
                  <rdf:li rdf:resource="http://identifiers.org/Reactome/http://www.reactome.org/content/detail/R-ALL-374064"/>
                  <rdf:li rdf:resource="http://identifiers.org/SEED Compound/http://identifiers.org/seed.compound/cpd19021"/>
                </rdf:Bag>
              </bqbiol:is>
            </rdf:Description>
          </rdf:RDF>
        </sbml:annotation>
      </species>
      <species boundaryCondition="false" constant="false" hasOnlySubstanceUnits="false" id="M_25aics_c" name="(S)-2-[5-Amino-1-(5-phospho-D-ribosyl)imidazole-4-carboxamido]succinate" metaid="M_25aics_c" fbc:charge="-4" fbc:chemicalFormula="C13H15N4O12P">
        <sbml:annotation xmlns:sbml="http://www.sbml.org/sbml/level3/version1/core">
          <rdf:RDF xmlns:rdf="http://www.w3.org/1999/02/22-rdf-syntax-ns#">
            <rdf:Description rdf:about="#M_25aics_c">
              <bqbiol:is xmlns:bqbiol="http://biomodels.net/biology-qualifiers/">
                <rdf:Bag>
                  <rdf:li rdf:resource="http://identifiers.org/BioCyc/http://identifiers.org/biocyc/META:P-RIBOSYL-4-SUCCCARB-AMINOIMIDAZOLE"/>
                  <rdf:li rdf:resource="http://identifiers.org/CHEBI/http://identifiers.org/chebi/CHEBI:576"/>
                  <rdf:li rdf:resource="http://identifiers.org/Human Metabolome Database/http://identifiers.org/hmdb/HMDB06274"/>
                  <rdf:li rdf:resource="http://identifiers.org/KEGG Compound/http://identifiers.org/kegg.compound/C04811"/>
                  <rdf:li rdf:resource="http://identifiers.org/MetaNetX (MNX) Chemical/http://identifiers.org/metanetx.chemical/MNXM32478"/>
                  <rdf:li rdf:resource="http://identifiers.org/Reactome/http://www.reactome.org/content/detail/R-ALL-111399"/>
                  <rdf:li rdf:resource="http://identifiers.org/SEED Compound/http://identifiers.org/seed.compound/cpd02921"/>
                </rdf:Bag>
              </bqbiol:is>
            </rdf:Description>
          </rdf:RDF>
        </sbml:annotation>
      </species>
      <species boundaryCondition="false" constant="false" hasOnlySubstanceUnits="false" id="M_hisp_c" name="L-Histidinol phosphate" metaid="M_hisp_c" fbc:charge="-1" fbc:chemicalFormula="C6H11N3O4P">
        <sbml:annotation xmlns:sbml="http://www.sbml.org/sbml/level3/version1/core">
          <rdf:RDF xmlns:rdf="http://www.w3.org/1999/02/22-rdf-syntax-ns#">
            <rdf:Description rdf:about="#M_hisp_c">
              <bqbiol:is xmlns:bqbiol="http://biomodels.net/biology-qualifiers/">
                <rdf:Bag>
                  <rdf:li rdf:resource="http://identifiers.org/BioCyc/http://identifiers.org/biocyc/META:L-HISTIDINOL-P"/>
                  <rdf:li rdf:resource="http://identifiers.org/CHEBI/http://identifiers.org/chebi/CHEBI:6242"/>
                  <rdf:li rdf:resource="http://identifiers.org/KEGG Compound/http://identifiers.org/kegg.compound/C01100"/>
                  <rdf:li rdf:resource="http://identifiers.org/MetaNetX (MNX) Chemical/http://identifiers.org/metanetx.chemical/MNXM1482"/>
                  <rdf:li rdf:resource="http://identifiers.org/SEED Compound/http://identifiers.org/seed.compound/cpd00807"/>
                </rdf:Bag>
              </bqbiol:is>
            </rdf:Description>
          </rdf:RDF>
        </sbml:annotation>
      </species>
      <species boundaryCondition="false" constant="false" hasOnlySubstanceUnits="false" id="M_actn__R_c" name=" R  Acetoin C4H8O2" metaid="M_actn__R_c" fbc:chemicalFormula="C4H8O2">
        <sbml:annotation xmlns:sbml="http://www.sbml.org/sbml/level3/version1/core">
          <rdf:RDF xmlns:rdf="http://www.w3.org/1999/02/22-rdf-syntax-ns#">
            <rdf:Description rdf:about="#M_actn__R_c">
              <bqbiol:is xmlns:bqbiol="http://biomodels.net/biology-qualifiers/">
                <rdf:Bag>
                  <rdf:li rdf:resource="http://identifiers.org/BioCyc/http://identifiers.org/biocyc/META:CPD-10353"/>
                  <rdf:li rdf:resource="http://identifiers.org/CHEBI/http://identifiers.org/chebi/CHEBI:43026"/>
                  <rdf:li rdf:resource="http://identifiers.org/KEGG Compound/http://identifiers.org/kegg.compound/C00810"/>
                  <rdf:li rdf:resource="http://identifiers.org/LipidMaps/http://identifiers.org/lipidmaps/LMFA12000064"/>
                  <rdf:li rdf:resource="http://identifiers.org/MetaNetX (MNX) Chemical/http://identifiers.org/metanetx.chemical/MNXM664"/>
                  <rdf:li rdf:resource="http://identifiers.org/SEED Compound/http://identifiers.org/seed.compound/cpd19008"/>
                </rdf:Bag>
              </bqbiol:is>
            </rdf:Description>
          </rdf:RDF>
        </sbml:annotation>
      </species>
      <species boundaryCondition="false" constant="false" hasOnlySubstanceUnits="false" id="M_4abut_c" name="4-Aminobutanoate" metaid="M_4abut_c" fbc:charge="0" fbc:chemicalFormula="C4H9NO2">
        <sbml:annotation xmlns:sbml="http://www.sbml.org/sbml/level3/version1/core">
          <rdf:RDF xmlns:rdf="http://www.w3.org/1999/02/22-rdf-syntax-ns#">
            <rdf:Description rdf:about="#M_4abut_c">
              <bqbiol:is xmlns:bqbiol="http://biomodels.net/biology-qualifiers/">
                <rdf:Bag>
                  <rdf:li rdf:resource="http://identifiers.org/BioCyc/http://identifiers.org/biocyc/META:4-AMINO-BUTYRATE"/>
                  <rdf:li rdf:resource="http://identifiers.org/CHEBI/http://identifiers.org/chebi/CHEBI:59888"/>
                  <rdf:li rdf:resource="http://identifiers.org/Human Metabolome Database/http://identifiers.org/hmdb/HMDB00112"/>
                  <rdf:li rdf:resource="http://identifiers.org/KEGG Compound/http://identifiers.org/kegg.compound/C00334"/>
                  <rdf:li rdf:resource="http://identifiers.org/KEGG Drug/http://identifiers.org/kegg.drug/D00058"/>
                  <rdf:li rdf:resource="http://identifiers.org/LipidMaps/http://identifiers.org/lipidmaps/LMFA01100039"/>
                  <rdf:li rdf:resource="http://identifiers.org/MetaNetX (MNX) Chemical/http://identifiers.org/metanetx.chemical/MNXM192"/>
                  <rdf:li rdf:resource="http://identifiers.org/Reactome/http://www.reactome.org/content/detail/R-ALL-916850"/>
                  <rdf:li rdf:resource="http://identifiers.org/SEED Compound/http://identifiers.org/seed.compound/cpd00281"/>
                </rdf:Bag>
              </bqbiol:is>
            </rdf:Description>
          </rdf:RDF>
        </sbml:annotation>
      </species>
      <species boundaryCondition="false" constant="false" hasOnlySubstanceUnits="false" id="M_gthrd_c" name="Reduced glutathione" metaid="M_gthrd_c" fbc:charge="-1" fbc:chemicalFormula="C10H16N3O6S">
        <sbml:annotation xmlns:sbml="http://www.sbml.org/sbml/level3/version1/core">
          <rdf:RDF xmlns:rdf="http://www.w3.org/1999/02/22-rdf-syntax-ns#">
            <rdf:Description rdf:about="#M_gthrd_c">
              <bqbiol:is xmlns:bqbiol="http://biomodels.net/biology-qualifiers/">
                <rdf:Bag>
                  <rdf:li rdf:resource="http://identifiers.org/BioCyc/http://identifiers.org/biocyc/META:GLUTATHIONE"/>
                  <rdf:li rdf:resource="http://identifiers.org/CHEBI/http://identifiers.org/chebi/CHEBI:57925"/>
                  <rdf:li rdf:resource="http://identifiers.org/Human Metabolome Database/http://identifiers.org/hmdb/HMDB62697"/>
                  <rdf:li rdf:resource="http://identifiers.org/KEGG Compound/http://identifiers.org/kegg.compound/C00051"/>
                  <rdf:li rdf:resource="http://identifiers.org/KEGG Drug/http://identifiers.org/kegg.drug/D00014"/>
                  <rdf:li rdf:resource="http://identifiers.org/MetaNetX (MNX) Chemical/http://identifiers.org/metanetx.chemical/MNXM57"/>
                  <rdf:li rdf:resource="http://identifiers.org/Reactome/http://www.reactome.org/content/detail/R-ALL-29450"/>
                  <rdf:li rdf:resource="http://identifiers.org/SEED Compound/http://identifiers.org/seed.compound/cpd00042"/>
                </rdf:Bag>
              </bqbiol:is>
            </rdf:Description>
          </rdf:RDF>
        </sbml:annotation>
      </species>
      <species boundaryCondition="false" constant="false" hasOnlySubstanceUnits="false" id="M_gthrd_e" name="Reduced glutathione" metaid="M_gthrd_e" fbc:charge="-1" fbc:chemicalFormula="C10H16N3O6S">
        <sbml:annotation xmlns:sbml="http://www.sbml.org/sbml/level3/version1/core">
          <rdf:RDF xmlns:rdf="http://www.w3.org/1999/02/22-rdf-syntax-ns#">
            <rdf:Description rdf:about="#M_gthrd_e">
              <bqbiol:is xmlns:bqbiol="http://biomodels.net/biology-qualifiers/">
                <rdf:Bag>
                  <rdf:li rdf:resource="http://identifiers.org/BioCyc/http://identifiers.org/biocyc/META:GLUTATHIONE"/>
                  <rdf:li rdf:resource="http://identifiers.org/CHEBI/http://identifiers.org/chebi/CHEBI:57925"/>
                  <rdf:li rdf:resource="http://identifiers.org/Human Metabolome Database/http://identifiers.org/hmdb/HMDB62697"/>
                  <rdf:li rdf:resource="http://identifiers.org/KEGG Compound/http://identifiers.org/kegg.compound/C00051"/>
                  <rdf:li rdf:resource="http://identifiers.org/KEGG Drug/http://identifiers.org/kegg.drug/D00014"/>
                  <rdf:li rdf:resource="http://identifiers.org/MetaNetX (MNX) Chemical/http://identifiers.org/metanetx.chemical/MNXM57"/>
                  <rdf:li rdf:resource="http://identifiers.org/Reactome/http://www.reactome.org/content/detail/R-ALL-29450"/>
                  <rdf:li rdf:resource="http://identifiers.org/SEED Compound/http://identifiers.org/seed.compound/cpd00042"/>
                </rdf:Bag>
              </bqbiol:is>
            </rdf:Description>
          </rdf:RDF>
        </sbml:annotation>
      </species>
      <species boundaryCondition="false" constant="false" hasOnlySubstanceUnits="false" id="M_6hmhptpp_c" name="6-hydroxymethyl-dihydropterin pyrophosphate" metaid="M_6hmhptpp_c" fbc:charge="-3" fbc:chemicalFormula="C7H8N5O8P2">
        <sbml:annotation xmlns:sbml="http://www.sbml.org/sbml/level3/version1/core">
          <rdf:RDF xmlns:rdf="http://www.w3.org/1999/02/22-rdf-syntax-ns#">
            <rdf:Description rdf:about="#M_6hmhptpp_c">
              <bqbiol:is xmlns:bqbiol="http://biomodels.net/biology-qualifiers/">
                <rdf:Bag>
                  <rdf:li rdf:resource="http://identifiers.org/BioCyc/http://identifiers.org/biocyc/META:DIHYDROPTERIN-CH2OH-PP"/>
                  <rdf:li rdf:resource="http://identifiers.org/CHEBI/http://identifiers.org/chebi/CHEBI:73083"/>
                  <rdf:li rdf:resource="http://identifiers.org/KEGG Compound/http://identifiers.org/kegg.compound/C04807"/>
                  <rdf:li rdf:resource="http://identifiers.org/MetaNetX (MNX) Chemical/http://identifiers.org/metanetx.chemical/MNXM1160"/>
                  <rdf:li rdf:resource="http://identifiers.org/SEED Compound/http://identifiers.org/seed.compound/cpd02920"/>
                </rdf:Bag>
              </bqbiol:is>
            </rdf:Description>
          </rdf:RDF>
        </sbml:annotation>
      </species>
      <species boundaryCondition="false" constant="false" hasOnlySubstanceUnits="false" id="M_cbp_c" name="Carbamoyl phosphate" metaid="M_cbp_c" fbc:charge="-2" fbc:chemicalFormula="CH2NO5P">
        <sbml:annotation xmlns:sbml="http://www.sbml.org/sbml/level3/version1/core">
          <rdf:RDF xmlns:rdf="http://www.w3.org/1999/02/22-rdf-syntax-ns#">
            <rdf:Description rdf:about="#M_cbp_c">
              <bqbiol:is xmlns:bqbiol="http://biomodels.net/biology-qualifiers/">
                <rdf:Bag>
                  <rdf:li rdf:resource="http://identifiers.org/BioCyc/http://identifiers.org/biocyc/META:CARBAMOYL-P"/>
                  <rdf:li rdf:resource="http://identifiers.org/CHEBI/http://identifiers.org/chebi/CHEBI:58228"/>
                  <rdf:li rdf:resource="http://identifiers.org/Human Metabolome Database/http://identifiers.org/hmdb/HMDB01096"/>
                  <rdf:li rdf:resource="http://identifiers.org/KEGG Compound/http://identifiers.org/kegg.compound/C00169"/>
                  <rdf:li rdf:resource="http://identifiers.org/MetaNetX (MNX) Chemical/http://identifiers.org/metanetx.chemical/MNXM138"/>
                  <rdf:li rdf:resource="http://identifiers.org/Reactome/http://www.reactome.org/content/detail/R-ALL-29676"/>
                  <rdf:li rdf:resource="http://identifiers.org/SEED Compound/http://identifiers.org/seed.compound/cpd00146"/>
                </rdf:Bag>
              </bqbiol:is>
            </rdf:Description>
          </rdf:RDF>
        </sbml:annotation>
      </species>
      <species boundaryCondition="false" constant="false" hasOnlySubstanceUnits="false" id="M_ile__L_e" name="L-Isoleucine" metaid="M_ile__L_e" fbc:charge="0" fbc:chemicalFormula="C6H13NO2">
        <sbml:annotation xmlns:sbml="http://www.sbml.org/sbml/level3/version1/core">
          <rdf:RDF xmlns:rdf="http://www.w3.org/1999/02/22-rdf-syntax-ns#">
            <rdf:Description rdf:about="#M_ile__L_e">
              <bqbiol:is xmlns:bqbiol="http://biomodels.net/biology-qualifiers/">
                <rdf:Bag>
                  <rdf:li rdf:resource="http://identifiers.org/BioCyc/http://identifiers.org/biocyc/META:ILE"/>
                  <rdf:li rdf:resource="http://identifiers.org/CHEBI/http://identifiers.org/chebi/CHEBI:6255"/>
                  <rdf:li rdf:resource="http://identifiers.org/Human Metabolome Database/http://identifiers.org/hmdb/HMDB00172"/>
                  <rdf:li rdf:resource="http://identifiers.org/KEGG Compound/http://identifiers.org/kegg.compound/C00407"/>
                  <rdf:li rdf:resource="http://identifiers.org/KEGG Drug/http://identifiers.org/kegg.drug/D00065"/>
                  <rdf:li rdf:resource="http://identifiers.org/LipidMaps/http://identifiers.org/lipidmaps/LMFA01100047"/>
                  <rdf:li rdf:resource="http://identifiers.org/MetaNetX (MNX) Chemical/http://identifiers.org/metanetx.chemical/MNXM231"/>
                  <rdf:li rdf:resource="http://identifiers.org/Reactome/http://www.reactome.org/content/detail/R-ALL-30102"/>
                  <rdf:li rdf:resource="http://identifiers.org/SEED Compound/http://identifiers.org/seed.compound/cpd00322"/>
                </rdf:Bag>
              </bqbiol:is>
            </rdf:Description>
          </rdf:RDF>
        </sbml:annotation>
      </species>
      <species boundaryCondition="false" constant="false" hasOnlySubstanceUnits="false" id="M_mg2_e" name="Magnesium" metaid="M_mg2_e" fbc:charge="2" fbc:chemicalFormula="Mg">
        <sbml:annotation xmlns:sbml="http://www.sbml.org/sbml/level3/version1/core">
          <rdf:RDF xmlns:rdf="http://www.w3.org/1999/02/22-rdf-syntax-ns#">
            <rdf:Description rdf:about="#M_mg2_e">
              <bqbiol:is xmlns:bqbiol="http://biomodels.net/biology-qualifiers/">
                <rdf:Bag>
                  <rdf:li rdf:resource="http://identifiers.org/BioCyc/http://identifiers.org/biocyc/META:MG+2"/>
                  <rdf:li rdf:resource="http://identifiers.org/CHEBI/http://identifiers.org/chebi/CHEBI:6635"/>
                  <rdf:li rdf:resource="http://identifiers.org/Human Metabolome Database/http://identifiers.org/hmdb/HMDB00547"/>
                  <rdf:li rdf:resource="http://identifiers.org/KEGG Compound/http://identifiers.org/kegg.compound/C12567"/>
                  <rdf:li rdf:resource="http://identifiers.org/KEGG Drug/http://identifiers.org/kegg.drug/D01167"/>
                  <rdf:li rdf:resource="http://identifiers.org/MetaNetX (MNX) Chemical/http://identifiers.org/metanetx.chemical/MNXM653"/>
                  <rdf:li rdf:resource="http://identifiers.org/Reactome/http://www.reactome.org/content/detail/R-ALL-5336432"/>
                  <rdf:li rdf:resource="http://identifiers.org/SEED Compound/http://identifiers.org/seed.compound/cpd00254"/>
                </rdf:Bag>
              </bqbiol:is>
            </rdf:Description>
          </rdf:RDF>
        </sbml:annotation>
      </species>
      <species boundaryCondition="false" constant="false" hasOnlySubstanceUnits="false" id="M_dcyt_e" name="Deoxycytidine" metaid="M_dcyt_e" fbc:charge="0" fbc:chemicalFormula="C9H13N3O4">
        <sbml:annotation xmlns:sbml="http://www.sbml.org/sbml/level3/version1/core">
          <rdf:RDF xmlns:rdf="http://www.w3.org/1999/02/22-rdf-syntax-ns#">
            <rdf:Description rdf:about="#M_dcyt_e">
              <bqbiol:is xmlns:bqbiol="http://biomodels.net/biology-qualifiers/">
                <rdf:Bag>
                  <rdf:li rdf:resource="http://identifiers.org/BioCyc/http://identifiers.org/biocyc/META:DEOXYCYTIDINE"/>
                  <rdf:li rdf:resource="http://identifiers.org/CHEBI/http://identifiers.org/chebi/CHEBI:4407"/>
                  <rdf:li rdf:resource="http://identifiers.org/Human Metabolome Database/http://identifiers.org/hmdb/HMDB00014"/>
                  <rdf:li rdf:resource="http://identifiers.org/KEGG Compound/http://identifiers.org/kegg.compound/C00881"/>
                  <rdf:li rdf:resource="http://identifiers.org/MetaNetX (MNX) Chemical/http://identifiers.org/metanetx.chemical/MNXM704"/>
                  <rdf:li rdf:resource="http://identifiers.org/Reactome/http://www.reactome.org/content/detail/R-ALL-500829"/>
                  <rdf:li rdf:resource="http://identifiers.org/SEED Compound/http://identifiers.org/seed.compound/cpd00654"/>
                </rdf:Bag>
              </bqbiol:is>
            </rdf:Description>
          </rdf:RDF>
        </sbml:annotation>
      </species>
      <species boundaryCondition="false" constant="false" hasOnlySubstanceUnits="false" id="M_dcmp_c" name="DCMP C9H12N3O7P" metaid="M_dcmp_c" fbc:charge="-2" fbc:chemicalFormula="C9H12N3O7P">
        <sbml:annotation xmlns:sbml="http://www.sbml.org/sbml/level3/version1/core">
          <rdf:RDF xmlns:rdf="http://www.w3.org/1999/02/22-rdf-syntax-ns#">
            <rdf:Description rdf:about="#M_dcmp_c">
              <bqbiol:is xmlns:bqbiol="http://biomodels.net/biology-qualifiers/">
                <rdf:Bag>
                  <rdf:li rdf:resource="http://identifiers.org/BioCyc/http://identifiers.org/biocyc/META:DCMP"/>
                  <rdf:li rdf:resource="http://identifiers.org/CHEBI/http://identifiers.org/chebi/CHEBI:57566"/>
                  <rdf:li rdf:resource="http://identifiers.org/Human Metabolome Database/http://identifiers.org/hmdb/HMDB01202"/>
                  <rdf:li rdf:resource="http://identifiers.org/KEGG Compound/http://identifiers.org/kegg.compound/C00239"/>
                  <rdf:li rdf:resource="http://identifiers.org/MetaNetX (MNX) Chemical/http://identifiers.org/metanetx.chemical/MNXM266"/>
                  <rdf:li rdf:resource="http://identifiers.org/Reactome/http://www.reactome.org/content/detail/R-ALL-500828"/>
                  <rdf:li rdf:resource="http://identifiers.org/SEED Compound/http://identifiers.org/seed.compound/cpd00206"/>
                </rdf:Bag>
              </bqbiol:is>
            </rdf:Description>
          </rdf:RDF>
        </sbml:annotation>
      </species>
      <species boundaryCondition="false" constant="false" hasOnlySubstanceUnits="false" id="M_dhptd_c" name="4,5-dihydroxy-2,3-pentanedione" metaid="M_dhptd_c" fbc:charge="0" fbc:chemicalFormula="C5H8O4">
        <sbml:annotation xmlns:sbml="http://www.sbml.org/sbml/level3/version1/core">
          <rdf:RDF xmlns:rdf="http://www.w3.org/1999/02/22-rdf-syntax-ns#">
            <rdf:Description rdf:about="#M_dhptd_c">
              <bqbiol:is xmlns:bqbiol="http://biomodels.net/biology-qualifiers/">
                <rdf:Bag>
                  <rdf:li rdf:resource="http://identifiers.org/BioCyc/http://identifiers.org/biocyc/META:DIHYDROXYPENTANEDIONE"/>
                  <rdf:li rdf:resource="http://identifiers.org/CHEBI/http://identifiers.org/chebi/CHEBI:29484"/>
                  <rdf:li rdf:resource="http://identifiers.org/KEGG Compound/http://identifiers.org/kegg.compound/C11838"/>
                  <rdf:li rdf:resource="http://identifiers.org/MetaNetX (MNX) Chemical/http://identifiers.org/metanetx.chemical/MNXM2449"/>
                  <rdf:li rdf:resource="http://identifiers.org/SEED Compound/http://identifiers.org/seed.compound/cpd08638"/>
                </rdf:Bag>
              </bqbiol:is>
            </rdf:Description>
          </rdf:RDF>
        </sbml:annotation>
      </species>
      <species boundaryCondition="false" constant="false" hasOnlySubstanceUnits="false" id="M_ile__L_c" name="L-Isoleucine" metaid="M_ile__L_c" fbc:charge="0" fbc:chemicalFormula="C6H13NO2">
        <sbml:annotation xmlns:sbml="http://www.sbml.org/sbml/level3/version1/core">
          <rdf:RDF xmlns:rdf="http://www.w3.org/1999/02/22-rdf-syntax-ns#">
            <rdf:Description rdf:about="#M_ile__L_c">
              <bqbiol:is xmlns:bqbiol="http://biomodels.net/biology-qualifiers/">
                <rdf:Bag>
                  <rdf:li rdf:resource="http://identifiers.org/BioCyc/http://identifiers.org/biocyc/META:ILE"/>
                  <rdf:li rdf:resource="http://identifiers.org/CHEBI/http://identifiers.org/chebi/CHEBI:6255"/>
                  <rdf:li rdf:resource="http://identifiers.org/Human Metabolome Database/http://identifiers.org/hmdb/HMDB00172"/>
                  <rdf:li rdf:resource="http://identifiers.org/KEGG Compound/http://identifiers.org/kegg.compound/C00407"/>
                  <rdf:li rdf:resource="http://identifiers.org/KEGG Drug/http://identifiers.org/kegg.drug/D00065"/>
                  <rdf:li rdf:resource="http://identifiers.org/LipidMaps/http://identifiers.org/lipidmaps/LMFA01100047"/>
                  <rdf:li rdf:resource="http://identifiers.org/MetaNetX (MNX) Chemical/http://identifiers.org/metanetx.chemical/MNXM231"/>
                  <rdf:li rdf:resource="http://identifiers.org/Reactome/http://www.reactome.org/content/detail/R-ALL-30102"/>
                  <rdf:li rdf:resource="http://identifiers.org/SEED Compound/http://identifiers.org/seed.compound/cpd00322"/>
                </rdf:Bag>
              </bqbiol:is>
            </rdf:Description>
          </rdf:RDF>
        </sbml:annotation>
      </species>
      <species boundaryCondition="false" constant="false" hasOnlySubstanceUnits="false" id="M_glcn_c" name="D-Gluconate" metaid="M_glcn_c" fbc:charge="-1" fbc:chemicalFormula="C6H11O7">
        <sbml:annotation xmlns:sbml="http://www.sbml.org/sbml/level3/version1/core">
          <rdf:RDF xmlns:rdf="http://www.w3.org/1999/02/22-rdf-syntax-ns#">
            <rdf:Description rdf:about="#M_glcn_c">
              <bqbiol:is xmlns:bqbiol="http://biomodels.net/biology-qualifiers/">
                <rdf:Bag>
                  <rdf:li rdf:resource="http://identifiers.org/BioCyc/http://identifiers.org/biocyc/META:GLUCONATE"/>
                  <rdf:li rdf:resource="http://identifiers.org/CHEBI/http://identifiers.org/chebi/CHEBI:42715"/>
                  <rdf:li rdf:resource="http://identifiers.org/Human Metabolome Database/http://identifiers.org/hmdb/HMDB03373"/>
                  <rdf:li rdf:resource="http://identifiers.org/KEGG Compound/http://identifiers.org/kegg.compound/C00257"/>
                  <rdf:li rdf:resource="http://identifiers.org/MetaNetX (MNX) Chemical/http://identifiers.org/metanetx.chemical/MNXM341"/>
                  <rdf:li rdf:resource="http://identifiers.org/SEED Compound/http://identifiers.org/seed.compound/cpd00222"/>
                </rdf:Bag>
              </bqbiol:is>
            </rdf:Description>
          </rdf:RDF>
        </sbml:annotation>
      </species>
      <species boundaryCondition="false" constant="false" hasOnlySubstanceUnits="false" id="M_pi_c" name="Phosphate" metaid="M_pi_c" fbc:charge="-2" fbc:chemicalFormula="HO4P">
        <sbml:annotation xmlns:sbml="http://www.sbml.org/sbml/level3/version1/core">
          <rdf:RDF xmlns:rdf="http://www.w3.org/1999/02/22-rdf-syntax-ns#">
            <rdf:Description rdf:about="#M_pi_c">
              <bqbiol:is xmlns:bqbiol="http://biomodels.net/biology-qualifiers/">
                <rdf:Bag>
                  <rdf:li rdf:resource="http://identifiers.org/BioCyc/http://identifiers.org/biocyc/META:Pi"/>
                  <rdf:li rdf:resource="http://identifiers.org/CHEBI/http://identifiers.org/chebi/CHEBI:7793"/>
                  <rdf:li rdf:resource="http://identifiers.org/Human Metabolome Database/http://identifiers.org/hmdb/HMDB05947"/>
                  <rdf:li rdf:resource="http://identifiers.org/KEGG Compound/http://identifiers.org/kegg.compound/C13558"/>
                  <rdf:li rdf:resource="http://identifiers.org/KEGG Drug/http://identifiers.org/kegg.drug/D05467"/>
                  <rdf:li rdf:resource="http://identifiers.org/MetaNetX (MNX) Chemical/http://identifiers.org/metanetx.chemical/MNXM9"/>
                  <rdf:li rdf:resource="http://identifiers.org/Reactome/http://www.reactome.org/content/detail/R-ALL-8851513"/>
                  <rdf:li rdf:resource="http://identifiers.org/SEED Compound/http://identifiers.org/seed.compound/cpd27787"/>
                </rdf:Bag>
              </bqbiol:is>
            </rdf:Description>
          </rdf:RDF>
        </sbml:annotation>
      </species>
      <species boundaryCondition="false" constant="false" hasOnlySubstanceUnits="false" id="M_hexdp_c" name="All trans Hexaprenyl diphosphate C30H49O7P2" metaid="M_hexdp_c" fbc:charge="-3" fbc:chemicalFormula="C30H49O7P2">
        <sbml:annotation xmlns:sbml="http://www.sbml.org/sbml/level3/version1/core">
          <rdf:RDF xmlns:rdf="http://www.w3.org/1999/02/22-rdf-syntax-ns#">
            <rdf:Description rdf:about="#M_hexdp_c">
              <bqbiol:is xmlns:bqbiol="http://biomodels.net/biology-qualifiers/">
                <rdf:Bag>
                  <rdf:li rdf:resource="http://identifiers.org/BioCyc/http://identifiers.org/biocyc/META:ALL-TRANS-HEXAPRENYL-DIPHOSPHATE"/>
                  <rdf:li rdf:resource="http://identifiers.org/CHEBI/http://identifiers.org/chebi/CHEBI:58179"/>
                  <rdf:li rdf:resource="http://identifiers.org/Human Metabolome Database/http://identifiers.org/hmdb/HMDB12188"/>
                  <rdf:li rdf:resource="http://identifiers.org/KEGG Compound/http://identifiers.org/kegg.compound/C01230"/>
                  <rdf:li rdf:resource="http://identifiers.org/LipidMaps/http://identifiers.org/lipidmaps/LMPR03030005"/>
                  <rdf:li rdf:resource="http://identifiers.org/MetaNetX (MNX) Chemical/http://identifiers.org/metanetx.chemical/MNXM1067"/>
                  <rdf:li rdf:resource="http://identifiers.org/SEED Compound/http://identifiers.org/seed.compound/cpd00906"/>
                </rdf:Bag>
              </bqbiol:is>
            </rdf:Description>
          </rdf:RDF>
        </sbml:annotation>
      </species>
      <species boundaryCondition="false" constant="false" hasOnlySubstanceUnits="false" id="M_k_c" name="Potassium" metaid="M_k_c" fbc:charge="1" fbc:chemicalFormula="K">
        <sbml:annotation xmlns:sbml="http://www.sbml.org/sbml/level3/version1/core">
          <rdf:RDF xmlns:rdf="http://www.w3.org/1999/02/22-rdf-syntax-ns#">
            <rdf:Description rdf:about="#M_k_c">
              <bqbiol:is xmlns:bqbiol="http://biomodels.net/biology-qualifiers/">
                <rdf:Bag>
                  <rdf:li rdf:resource="http://identifiers.org/BioCyc/http://identifiers.org/biocyc/META:KCL"/>
                  <rdf:li rdf:resource="http://identifiers.org/CHEBI/http://identifiers.org/chebi/CHEBI:8345"/>
                  <rdf:li rdf:resource="http://identifiers.org/Human Metabolome Database/http://identifiers.org/hmdb/HMDB00586"/>
                  <rdf:li rdf:resource="http://identifiers.org/KEGG Compound/http://identifiers.org/kegg.compound/C12568"/>
                  <rdf:li rdf:resource="http://identifiers.org/KEGG Drug/http://identifiers.org/kegg.drug/D08403"/>
                  <rdf:li rdf:resource="http://identifiers.org/MetaNetX (MNX) Chemical/http://identifiers.org/metanetx.chemical/MNXM95"/>
                  <rdf:li rdf:resource="http://identifiers.org/Reactome/http://www.reactome.org/content/detail/R-ALL-74126"/>
                  <rdf:li rdf:resource="http://identifiers.org/SEED Compound/http://identifiers.org/seed.compound/cpd00205"/>
                </rdf:Bag>
              </bqbiol:is>
            </rdf:Description>
          </rdf:RDF>
        </sbml:annotation>
      </species>
      <species boundaryCondition="false" constant="false" hasOnlySubstanceUnits="false" id="M_dxyl5p_c" name="1-deoxy-D-xylulose 5-phosphate" metaid="M_dxyl5p_c" fbc:charge="-2" fbc:chemicalFormula="C5H9O7P">
        <sbml:annotation xmlns:sbml="http://www.sbml.org/sbml/level3/version1/core">
          <rdf:RDF xmlns:rdf="http://www.w3.org/1999/02/22-rdf-syntax-ns#">
            <rdf:Description rdf:about="#M_dxyl5p_c">
              <bqbiol:is xmlns:bqbiol="http://biomodels.net/biology-qualifiers/">
                <rdf:Bag>
                  <rdf:li rdf:resource="http://identifiers.org/BioCyc/http://identifiers.org/biocyc/META:DEOXYXYLULOSE-5P"/>
                  <rdf:li rdf:resource="http://identifiers.org/CHEBI/http://identifiers.org/chebi/CHEBI:622"/>
                  <rdf:li rdf:resource="http://identifiers.org/Human Metabolome Database/http://identifiers.org/hmdb/HMDB01213"/>
                  <rdf:li rdf:resource="http://identifiers.org/KEGG Compound/http://identifiers.org/kegg.compound/C11437"/>
                  <rdf:li rdf:resource="http://identifiers.org/MetaNetX (MNX) Chemical/http://identifiers.org/metanetx.chemical/MNXM622"/>
                  <rdf:li rdf:resource="http://identifiers.org/SEED Compound/http://identifiers.org/seed.compound/cpd08289"/>
                </rdf:Bag>
              </bqbiol:is>
            </rdf:Description>
          </rdf:RDF>
        </sbml:annotation>
      </species>
      <species boundaryCondition="false" constant="false" hasOnlySubstanceUnits="false" id="M_sucsal_c" name="Succinic semialdehyde" metaid="M_sucsal_c" fbc:charge="-1" fbc:chemicalFormula="C4H5O3">
        <sbml:annotation xmlns:sbml="http://www.sbml.org/sbml/level3/version1/core">
          <rdf:RDF xmlns:rdf="http://www.w3.org/1999/02/22-rdf-syntax-ns#">
            <rdf:Description rdf:about="#M_sucsal_c">
              <bqbiol:is xmlns:bqbiol="http://biomodels.net/biology-qualifiers/">
                <rdf:Bag>
                  <rdf:li rdf:resource="http://identifiers.org/BioCyc/http://identifiers.org/biocyc/META:SUCC-S-ALD"/>
                  <rdf:li rdf:resource="http://identifiers.org/CHEBI/http://identifiers.org/chebi/CHEBI:9305"/>
                  <rdf:li rdf:resource="http://identifiers.org/Human Metabolome Database/http://identifiers.org/hmdb/HMDB01259"/>
                  <rdf:li rdf:resource="http://identifiers.org/KEGG Compound/http://identifiers.org/kegg.compound/C00232"/>
                  <rdf:li rdf:resource="http://identifiers.org/LipidMaps/http://identifiers.org/lipidmaps/LMFA06000118"/>
                  <rdf:li rdf:resource="http://identifiers.org/MetaNetX (MNX) Chemical/http://identifiers.org/metanetx.chemical/MNXM172"/>
                  <rdf:li rdf:resource="http://identifiers.org/Reactome/http://www.reactome.org/content/detail/R-ALL-880046"/>
                  <rdf:li rdf:resource="http://identifiers.org/SEED Compound/http://identifiers.org/seed.compound/cpd00199"/>
                </rdf:Bag>
              </bqbiol:is>
            </rdf:Description>
          </rdf:RDF>
        </sbml:annotation>
      </species>
      <species boundaryCondition="false" constant="false" hasOnlySubstanceUnits="false" id="M_2ameph_c" name="2-Aminoethylphosphonate" metaid="M_2ameph_c" fbc:charge="-1" fbc:chemicalFormula="C2H7N1O3P1">
        <sbml:annotation xmlns:sbml="http://www.sbml.org/sbml/level3/version1/core">
          <rdf:RDF xmlns:rdf="http://www.w3.org/1999/02/22-rdf-syntax-ns#">
            <rdf:Description rdf:about="#M_2ameph_c">
              <bqbiol:is xmlns:bqbiol="http://biomodels.net/biology-qualifiers/">
                <rdf:Bag>
                  <rdf:li rdf:resource="http://identifiers.org/BioCyc/http://identifiers.org/biocyc/META:CPD-1106"/>
                  <rdf:li rdf:resource="http://identifiers.org/CHEBI/http://identifiers.org/chebi/CHEBI:57418"/>
                  <rdf:li rdf:resource="http://identifiers.org/Human Metabolome Database/http://identifiers.org/hmdb/HMDB11747"/>
                  <rdf:li rdf:resource="http://identifiers.org/KEGG Compound/http://identifiers.org/kegg.compound/C03557"/>
                  <rdf:li rdf:resource="http://identifiers.org/MetaNetX (MNX) Chemical/http://identifiers.org/metanetx.chemical/MNXM1692"/>
                  <rdf:li rdf:resource="http://identifiers.org/SEED Compound/http://identifiers.org/seed.compound/cpd02233"/>
                </rdf:Bag>
              </bqbiol:is>
            </rdf:Description>
          </rdf:RDF>
        </sbml:annotation>
      </species>
      <species boundaryCondition="false" constant="false" hasOnlySubstanceUnits="false" id="M_pendp_c" name="All trans Pentaprenyl diphosphate C25H41O7P2" metaid="M_pendp_c" fbc:charge="-3" fbc:chemicalFormula="C25H41O7P2">
        <sbml:annotation xmlns:sbml="http://www.sbml.org/sbml/level3/version1/core">
          <rdf:RDF xmlns:rdf="http://www.w3.org/1999/02/22-rdf-syntax-ns#">
            <rdf:Description rdf:about="#M_pendp_c">
              <bqbiol:is xmlns:bqbiol="http://biomodels.net/biology-qualifiers/">
                <rdf:Bag>
                  <rdf:li rdf:resource="http://identifiers.org/BioCyc/http://identifiers.org/biocyc/META:ALL-TRANS-PENTAPRENYL-DIPHOSPHATE"/>
                  <rdf:li rdf:resource="http://identifiers.org/CHEBI/http://identifiers.org/chebi/CHEBI:57907"/>
                  <rdf:li rdf:resource="http://identifiers.org/KEGG Compound/http://identifiers.org/kegg.compound/C04217"/>
                  <rdf:li rdf:resource="http://identifiers.org/LipidMaps/http://identifiers.org/lipidmaps/LMPR0105010014"/>
                  <rdf:li rdf:resource="http://identifiers.org/MetaNetX (MNX) Chemical/http://identifiers.org/metanetx.chemical/MNXM2210"/>
                  <rdf:li rdf:resource="http://identifiers.org/SEED Compound/http://identifiers.org/seed.compound/cpd02591"/>
                </rdf:Bag>
              </bqbiol:is>
            </rdf:Description>
          </rdf:RDF>
        </sbml:annotation>
      </species>
      <species boundaryCondition="false" constant="false" hasOnlySubstanceUnits="false" id="M_mevR_e" name="(R)-mevalonate" compartment="e" fbc:charge="0" fbc:chemicalFormula="C6H12O4"/>
      <species boundaryCondition="false" constant="false" hasOnlySubstanceUnits="false" id="M_ca2_c" name="Calcium" metaid="M_ca2_c" fbc:charge="2" fbc:chemicalFormula="Ca">
        <sbml:annotation xmlns:sbml="http://www.sbml.org/sbml/level3/version1/core">
          <rdf:RDF xmlns:rdf="http://www.w3.org/1999/02/22-rdf-syntax-ns#">
            <rdf:Description rdf:about="#M_ca2_c">
              <bqbiol:is xmlns:bqbiol="http://biomodels.net/biology-qualifiers/">
                <rdf:Bag>
                  <rdf:li rdf:resource="http://identifiers.org/BioCyc/http://identifiers.org/biocyc/META:CA+2"/>
                  <rdf:li rdf:resource="http://identifiers.org/CHEBI/http://identifiers.org/chebi/CHEBI:48760"/>
                  <rdf:li rdf:resource="http://identifiers.org/Human Metabolome Database/http://identifiers.org/hmdb/HMDB00464"/>
                  <rdf:li rdf:resource="http://identifiers.org/KEGG Compound/http://identifiers.org/kegg.compound/C18381"/>
                  <rdf:li rdf:resource="http://identifiers.org/KEGG Drug/http://identifiers.org/kegg.drug/D01723"/>
                  <rdf:li rdf:resource="http://identifiers.org/MetaNetX (MNX) Chemical/http://identifiers.org/metanetx.chemical/MNXM128"/>
                  <rdf:li rdf:resource="http://identifiers.org/Reactome/http://www.reactome.org/content/detail/R-ALL-74112"/>
                  <rdf:li rdf:resource="http://identifiers.org/SEED Compound/http://identifiers.org/seed.compound/cpd29674"/>
                </rdf:Bag>
              </bqbiol:is>
            </rdf:Description>
          </rdf:RDF>
        </sbml:annotation>
      </species>
      <species boundaryCondition="false" constant="false" hasOnlySubstanceUnits="false" id="M_gmp_c" name="GMP C10H12N5O8P" metaid="M_gmp_c" fbc:charge="-2" fbc:chemicalFormula="C10H12N5O8P">
        <sbml:annotation xmlns:sbml="http://www.sbml.org/sbml/level3/version1/core">
          <rdf:RDF xmlns:rdf="http://www.w3.org/1999/02/22-rdf-syntax-ns#">
            <rdf:Description rdf:about="#M_gmp_c">
              <bqbiol:is xmlns:bqbiol="http://biomodels.net/biology-qualifiers/">
                <rdf:Bag>
                  <rdf:li rdf:resource="http://identifiers.org/BioCyc/http://identifiers.org/biocyc/META:GMP"/>
                  <rdf:li rdf:resource="http://identifiers.org/CHEBI/http://identifiers.org/chebi/CHEBI:58115"/>
                  <rdf:li rdf:resource="http://identifiers.org/KEGG Compound/http://identifiers.org/kegg.compound/C00144"/>
                  <rdf:li rdf:resource="http://identifiers.org/MetaNetX (MNX) Chemical/http://identifiers.org/metanetx.chemical/MNXM113"/>
                  <rdf:li rdf:resource="http://identifiers.org/SEED Compound/http://identifiers.org/seed.compound/cpd00126"/>
                </rdf:Bag>
              </bqbiol:is>
            </rdf:Description>
          </rdf:RDF>
        </sbml:annotation>
      </species>
      <species boundaryCondition="false" constant="false" hasOnlySubstanceUnits="false" id="M_2mb2coa_c" name="Trans-2-Methylbut-2-enoyl-CoA" metaid="M_2mb2coa_c" fbc:charge="-4" fbc:chemicalFormula="C26H38N7O17P3S">
        <sbml:annotation xmlns:sbml="http://www.sbml.org/sbml/level3/version1/core">
          <rdf:RDF xmlns:rdf="http://www.w3.org/1999/02/22-rdf-syntax-ns#">
            <rdf:Description rdf:about="#M_2mb2coa_c">
              <bqbiol:is xmlns:bqbiol="http://biomodels.net/biology-qualifiers/">
                <rdf:Bag>
                  <rdf:li rdf:resource="http://identifiers.org/BioCyc/http://identifiers.org/biocyc/META:CPD-1083"/>
                  <rdf:li rdf:resource="http://identifiers.org/CHEBI/http://identifiers.org/chebi/CHEBI:57337"/>
                  <rdf:li rdf:resource="http://identifiers.org/Human Metabolome Database/http://identifiers.org/hmdb/HMDB62753"/>
                  <rdf:li rdf:resource="http://identifiers.org/KEGG Compound/http://identifiers.org/kegg.compound/C03345"/>
                  <rdf:li rdf:resource="http://identifiers.org/LipidMaps/http://identifiers.org/lipidmaps/LMFA07050374"/>
                  <rdf:li rdf:resource="http://identifiers.org/MetaNetX (MNX) Chemical/http://identifiers.org/metanetx.chemical/MNXM609"/>
                  <rdf:li rdf:resource="http://identifiers.org/Reactome/http://www.reactome.org/content/detail/R-ALL-70799"/>
                  <rdf:li rdf:resource="http://identifiers.org/SEED Compound/http://identifiers.org/seed.compound/cpd29594"/>
                </rdf:Bag>
              </bqbiol:is>
            </rdf:Description>
          </rdf:RDF>
        </sbml:annotation>
      </species>
      <species boundaryCondition="false" constant="false" hasOnlySubstanceUnits="false" id="M_dump_c" name="DUMP C9H11N2O8P" metaid="M_dump_c" fbc:charge="-2" fbc:chemicalFormula="C9H11N2O8P">
        <sbml:annotation xmlns:sbml="http://www.sbml.org/sbml/level3/version1/core">
          <rdf:RDF xmlns:rdf="http://www.w3.org/1999/02/22-rdf-syntax-ns#">
            <rdf:Description rdf:about="#M_dump_c">
              <bqbiol:is xmlns:bqbiol="http://biomodels.net/biology-qualifiers/">
                <rdf:Bag>
                  <rdf:li rdf:resource="http://identifiers.org/BioCyc/http://identifiers.org/biocyc/META:DUMP"/>
                  <rdf:li rdf:resource="http://identifiers.org/CHEBI/http://identifiers.org/chebi/CHEBI:47722"/>
                  <rdf:li rdf:resource="http://identifiers.org/Human Metabolome Database/http://identifiers.org/hmdb/HMDB01409"/>
                  <rdf:li rdf:resource="http://identifiers.org/KEGG Compound/http://identifiers.org/kegg.compound/C00365"/>
                  <rdf:li rdf:resource="http://identifiers.org/MetaNetX (MNX) Chemical/http://identifiers.org/metanetx.chemical/MNXM234"/>
                  <rdf:li rdf:resource="http://identifiers.org/Reactome/http://www.reactome.org/content/detail/R-ALL-500742"/>
                  <rdf:li rdf:resource="http://identifiers.org/SEED Compound/http://identifiers.org/seed.compound/cpd00299"/>
                </rdf:Bag>
              </bqbiol:is>
            </rdf:Description>
          </rdf:RDF>
        </sbml:annotation>
      </species>
      <species boundaryCondition="false" constant="false" hasOnlySubstanceUnits="false" id="M_csn_e" name="Cytosine" metaid="M_csn_e" fbc:charge="0" fbc:chemicalFormula="C4H5N3O">
        <sbml:annotation xmlns:sbml="http://www.sbml.org/sbml/level3/version1/core">
          <rdf:RDF xmlns:rdf="http://www.w3.org/1999/02/22-rdf-syntax-ns#">
            <rdf:Description rdf:about="#M_csn_e">
              <bqbiol:is xmlns:bqbiol="http://biomodels.net/biology-qualifiers/">
                <rdf:Bag>
                  <rdf:li rdf:resource="http://identifiers.org/BioCyc/http://identifiers.org/biocyc/META:CYTOSINE"/>
                  <rdf:li rdf:resource="http://identifiers.org/CHEBI/http://identifiers.org/chebi/CHEBI:41732"/>
                  <rdf:li rdf:resource="http://identifiers.org/Human Metabolome Database/http://identifiers.org/hmdb/HMDB00630"/>
                  <rdf:li rdf:resource="http://identifiers.org/KEGG Compound/http://identifiers.org/kegg.compound/C00380"/>
                  <rdf:li rdf:resource="http://identifiers.org/MetaNetX (MNX) Chemical/http://identifiers.org/metanetx.chemical/MNXM761"/>
                  <rdf:li rdf:resource="http://identifiers.org/SEED Compound/http://identifiers.org/seed.compound/cpd00307"/>
                </rdf:Bag>
              </bqbiol:is>
            </rdf:Description>
          </rdf:RDF>
        </sbml:annotation>
      </species>
      <species boundaryCondition="false" constant="false" hasOnlySubstanceUnits="false" id="M_pydx5p_c" name="Pyridoxal 5'-phosphate" metaid="M_pydx5p_c" fbc:charge="-2" fbc:chemicalFormula="C8H8NO6P">
        <sbml:annotation xmlns:sbml="http://www.sbml.org/sbml/level3/version1/core">
          <rdf:RDF xmlns:rdf="http://www.w3.org/1999/02/22-rdf-syntax-ns#">
            <rdf:Description rdf:about="#M_pydx5p_c">
              <bqbiol:is xmlns:bqbiol="http://biomodels.net/biology-qualifiers/">
                <rdf:Bag>
                  <rdf:li rdf:resource="http://identifiers.org/BioCyc/http://identifiers.org/biocyc/META:PYRIDOXAL_PHOSPHATE"/>
                  <rdf:li rdf:resource="http://identifiers.org/CHEBI/http://identifiers.org/chebi/CHEBI:8668"/>
                  <rdf:li rdf:resource="http://identifiers.org/Human Metabolome Database/http://identifiers.org/hmdb/HMDB01491"/>
                  <rdf:li rdf:resource="http://identifiers.org/KEGG Compound/http://identifiers.org/kegg.compound/C00018"/>
                  <rdf:li rdf:resource="http://identifiers.org/MetaNetX (MNX) Chemical/http://identifiers.org/metanetx.chemical/MNXM161"/>
                  <rdf:li rdf:resource="http://identifiers.org/Reactome/http://www.reactome.org/content/detail/R-ALL-29390"/>
                  <rdf:li rdf:resource="http://identifiers.org/SEED Compound/http://identifiers.org/seed.compound/cpd00016"/>
                </rdf:Bag>
              </bqbiol:is>
            </rdf:Description>
          </rdf:RDF>
        </sbml:annotation>
      </species>
      <species boundaryCondition="false" constant="false" hasOnlySubstanceUnits="false" id="M_cbflll_c" name="Cobalt-factor III" compartment="c" fbc:charge="0" fbc:chemicalFormula="C43H46CoN4O16"/>
      <species boundaryCondition="false" constant="false" hasOnlySubstanceUnits="false" id="M_23dhmp_c" name="(R)-2,3-Dihydroxy-3-methylpentanoate" metaid="M_23dhmp_c" fbc:charge="-1" fbc:chemicalFormula="C6H11O4">
        <sbml:annotation xmlns:sbml="http://www.sbml.org/sbml/level3/version1/core">
          <rdf:RDF xmlns:rdf="http://www.w3.org/1999/02/22-rdf-syntax-ns#">
            <rdf:Description rdf:about="#M_23dhmp_c">
              <bqbiol:is xmlns:bqbiol="http://biomodels.net/biology-qualifiers/">
                <rdf:Bag>
                  <rdf:li rdf:resource="http://identifiers.org/BioCyc/http://identifiers.org/biocyc/META:1-KETO-2-METHYLVALERATE"/>
                  <rdf:li rdf:resource="http://identifiers.org/CHEBI/http://identifiers.org/chebi/CHEBI:49258"/>
                  <rdf:li rdf:resource="http://identifiers.org/Human Metabolome Database/http://identifiers.org/hmdb/HMDB12140"/>
                  <rdf:li rdf:resource="http://identifiers.org/KEGG Compound/http://identifiers.org/kegg.compound/C06007"/>
                  <rdf:li rdf:resource="http://identifiers.org/LipidMaps/http://identifiers.org/lipidmaps/LMFA01050452"/>
                  <rdf:li rdf:resource="http://identifiers.org/MetaNetX (MNX) Chemical/http://identifiers.org/metanetx.chemical/MNXM1202"/>
                  <rdf:li rdf:resource="http://identifiers.org/SEED Compound/http://identifiers.org/seed.compound/cpd19046"/>
                </rdf:Bag>
              </bqbiol:is>
            </rdf:Description>
          </rdf:RDF>
        </sbml:annotation>
      </species>
      <species boundaryCondition="false" constant="false" hasOnlySubstanceUnits="false" id="M_q8h2_c" name="Ubiquinol-8" metaid="M_q8h2_c" fbc:charge="0" fbc:chemicalFormula="C49H76O4">
        <sbml:annotation xmlns:sbml="http://www.sbml.org/sbml/level3/version1/core">
          <rdf:RDF xmlns:rdf="http://www.w3.org/1999/02/22-rdf-syntax-ns#">
            <rdf:Description rdf:about="#M_q8h2_c">
              <bqbiol:is xmlns:bqbiol="http://biomodels.net/biology-qualifiers/">
                <rdf:Bag>
                  <rdf:li rdf:resource="http://identifiers.org/BioCyc/http://identifiers.org/biocyc/META:CPD-9956"/>
                  <rdf:li rdf:resource="http://identifiers.org/CHEBI/http://identifiers.org/chebi/CHEBI:61682"/>
                  <rdf:li rdf:resource="http://identifiers.org/Human Metabolome Database/http://identifiers.org/hmdb/HMDB01060"/>
                  <rdf:li rdf:resource="http://identifiers.org/MetaNetX (MNX) Chemical/http://identifiers.org/metanetx.chemical/MNXM191"/>
                  <rdf:li rdf:resource="http://identifiers.org/SEED Compound/http://identifiers.org/seed.compound/cpd29608"/>
                </rdf:Bag>
              </bqbiol:is>
            </rdf:Description>
          </rdf:RDF>
        </sbml:annotation>
      </species>
      <species boundaryCondition="false" constant="false" hasOnlySubstanceUnits="false" id="M_prpp_c" name="5-Phospho-alpha-D-ribose 1-diphosphate" metaid="M_prpp_c" fbc:charge="-5" fbc:chemicalFormula="C5H8O14P3">
        <sbml:annotation xmlns:sbml="http://www.sbml.org/sbml/level3/version1/core">
          <rdf:RDF xmlns:rdf="http://www.w3.org/1999/02/22-rdf-syntax-ns#">
            <rdf:Description rdf:about="#M_prpp_c">
              <bqbiol:is xmlns:bqbiol="http://biomodels.net/biology-qualifiers/">
                <rdf:Bag>
                  <rdf:li rdf:resource="http://identifiers.org/BioCyc/http://identifiers.org/biocyc/META:PRPP"/>
                  <rdf:li rdf:resource="http://identifiers.org/CHEBI/http://identifiers.org/chebi/CHEBI:58017"/>
                  <rdf:li rdf:resource="http://identifiers.org/Human Metabolome Database/http://identifiers.org/hmdb/HMDB62643"/>
                  <rdf:li rdf:resource="http://identifiers.org/KEGG Compound/http://identifiers.org/kegg.compound/C00119"/>
                  <rdf:li rdf:resource="http://identifiers.org/MetaNetX (MNX) Chemical/http://identifiers.org/metanetx.chemical/MNXM91"/>
                  <rdf:li rdf:resource="http://identifiers.org/Reactome/http://www.reactome.org/content/detail/R-ALL-73566"/>
                  <rdf:li rdf:resource="http://identifiers.org/SEED Compound/http://identifiers.org/seed.compound/cpd00103"/>
                </rdf:Bag>
              </bqbiol:is>
            </rdf:Description>
          </rdf:RDF>
        </sbml:annotation>
      </species>
      <species boundaryCondition="false" constant="false" hasOnlySubstanceUnits="false" id="M_fuc_e" name="L-fuculose" compartment="e" fbc:charge="0" fbc:chemicalFormula="C6H12O5"/>
      <species boundaryCondition="false" constant="false" hasOnlySubstanceUnits="false" id="M_ru5p__D_c" name="D-Ribulose 5-phosphate" metaid="M_ru5p__D_c" fbc:charge="-2" fbc:chemicalFormula="C5H9O8P">
        <sbml:annotation xmlns:sbml="http://www.sbml.org/sbml/level3/version1/core">
          <rdf:RDF xmlns:rdf="http://www.w3.org/1999/02/22-rdf-syntax-ns#">
            <rdf:Description rdf:about="#M_ru5p__D_c">
              <bqbiol:is xmlns:bqbiol="http://biomodels.net/biology-qualifiers/">
                <rdf:Bag>
                  <rdf:li rdf:resource="http://identifiers.org/BioCyc/http://identifiers.org/biocyc/META:RIBULOSE-5P"/>
                  <rdf:li rdf:resource="http://identifiers.org/CHEBI/http://identifiers.org/chebi/CHEBI:58121"/>
                  <rdf:li rdf:resource="http://identifiers.org/Human Metabolome Database/http://identifiers.org/hmdb/HMDB02694"/>
                  <rdf:li rdf:resource="http://identifiers.org/KEGG Compound/http://identifiers.org/kegg.compound/C00199"/>
                  <rdf:li rdf:resource="http://identifiers.org/MetaNetX (MNX) Chemical/http://identifiers.org/metanetx.chemical/MNXM145"/>
                  <rdf:li rdf:resource="http://identifiers.org/Reactome/http://www.reactome.org/content/detail/R-ALL-29732"/>
                  <rdf:li rdf:resource="http://identifiers.org/SEED Compound/http://identifiers.org/seed.compound/cpd00171"/>
                </rdf:Bag>
              </bqbiol:is>
            </rdf:Description>
          </rdf:RDF>
        </sbml:annotation>
      </species>
      <species boundaryCondition="false" constant="false" hasOnlySubstanceUnits="false" id="M_g1p_c" name="D-Glucose 1-phosphate" metaid="M_g1p_c" fbc:charge="-2" fbc:chemicalFormula="C6H11O9P">
        <sbml:annotation xmlns:sbml="http://www.sbml.org/sbml/level3/version1/core">
          <rdf:RDF xmlns:rdf="http://www.w3.org/1999/02/22-rdf-syntax-ns#">
            <rdf:Description rdf:about="#M_g1p_c">
              <bqbiol:is xmlns:bqbiol="http://biomodels.net/biology-qualifiers/">
                <rdf:Bag>
                  <rdf:li rdf:resource="http://identifiers.org/BioCyc/http://identifiers.org/biocyc/META:GLC-1-P"/>
                  <rdf:li rdf:resource="http://identifiers.org/CHEBI/http://identifiers.org/chebi/CHEBI:58601"/>
                  <rdf:li rdf:resource="http://identifiers.org/Human Metabolome Database/http://identifiers.org/hmdb/HMDB01586"/>
                  <rdf:li rdf:resource="http://identifiers.org/KEGG Compound/http://identifiers.org/kegg.compound/C00103"/>
                  <rdf:li rdf:resource="http://identifiers.org/MetaNetX (MNX) Chemical/http://identifiers.org/metanetx.chemical/MNXM89588"/>
                  <rdf:li rdf:resource="http://identifiers.org/Reactome/http://www.reactome.org/content/detail/R-ALL-29548"/>
                  <rdf:li rdf:resource="http://identifiers.org/SEED Compound/http://identifiers.org/seed.compound/cpd28817"/>
                </rdf:Bag>
              </bqbiol:is>
            </rdf:Description>
          </rdf:RDF>
        </sbml:annotation>
      </species>
      <species boundaryCondition="false" constant="false" hasOnlySubstanceUnits="false" id="M_3pg_c" name="3-Phospho-D-glycerate" metaid="M_3pg_c" fbc:charge="-3" fbc:chemicalFormula="C3H4O7P">
        <sbml:annotation xmlns:sbml="http://www.sbml.org/sbml/level3/version1/core">
          <rdf:RDF xmlns:rdf="http://www.w3.org/1999/02/22-rdf-syntax-ns#">
            <rdf:Description rdf:about="#M_3pg_c">
              <bqbiol:is xmlns:bqbiol="http://biomodels.net/biology-qualifiers/">
                <rdf:Bag>
                  <rdf:li rdf:resource="http://identifiers.org/BioCyc/http://identifiers.org/biocyc/META:G3P"/>
                  <rdf:li rdf:resource="http://identifiers.org/CHEBI/http://identifiers.org/chebi/CHEBI:58272"/>
                  <rdf:li rdf:resource="http://identifiers.org/KEGG Compound/http://identifiers.org/kegg.compound/C00197"/>
                  <rdf:li rdf:resource="http://identifiers.org/MetaNetX (MNX) Chemical/http://identifiers.org/metanetx.chemical/MNXM126"/>
                  <rdf:li rdf:resource="http://identifiers.org/Reactome/http://www.reactome.org/content/detail/R-ALL-6799493"/>
                  <rdf:li rdf:resource="http://identifiers.org/SEED Compound/http://identifiers.org/seed.compound/cpd00169"/>
                </rdf:Bag>
              </bqbiol:is>
            </rdf:Description>
          </rdf:RDF>
        </sbml:annotation>
      </species>
      <species boundaryCondition="false" constant="false" hasOnlySubstanceUnits="false" id="M_23dhdp_c" name="2,3-Dihydrodipicolinate" metaid="M_23dhdp_c" fbc:charge="-2" fbc:chemicalFormula="C7H5NO4">
        <sbml:annotation xmlns:sbml="http://www.sbml.org/sbml/level3/version1/core">
          <rdf:RDF xmlns:rdf="http://www.w3.org/1999/02/22-rdf-syntax-ns#">
            <rdf:Description rdf:about="#M_23dhdp_c">
              <bqbiol:is xmlns:bqbiol="http://biomodels.net/biology-qualifiers/">
                <rdf:Bag>
                  <rdf:li rdf:resource="http://identifiers.org/CHEBI/http://identifiers.org/chebi/CHEBI:48052"/>
                  <rdf:li rdf:resource="http://identifiers.org/MetaNetX (MNX) Chemical/http://identifiers.org/metanetx.chemical/MNXM163139"/>
                </rdf:Bag>
              </bqbiol:is>
            </rdf:Description>
          </rdf:RDF>
        </sbml:annotation>
      </species>
      <species boundaryCondition="false" constant="false" hasOnlySubstanceUnits="false" id="M_dmlz_c" name="6,7-Dimethyl-8-(1-D-ribityl)lumazine" metaid="M_dmlz_c" fbc:charge="0" fbc:chemicalFormula="C13H18N4O6">
        <sbml:annotation xmlns:sbml="http://www.sbml.org/sbml/level3/version1/core">
          <rdf:RDF xmlns:rdf="http://www.w3.org/1999/02/22-rdf-syntax-ns#">
            <rdf:Description rdf:about="#M_dmlz_c">
              <bqbiol:is xmlns:bqbiol="http://biomodels.net/biology-qualifiers/">
                <rdf:Bag>
                  <rdf:li rdf:resource="http://identifiers.org/BioCyc/http://identifiers.org/biocyc/META:DIMETHYL-D-RIBITYL-LUMAZINE"/>
                  <rdf:li rdf:resource="http://identifiers.org/CHEBI/http://identifiers.org/chebi/CHEBI:58201"/>
                  <rdf:li rdf:resource="http://identifiers.org/Human Metabolome Database/http://identifiers.org/hmdb/HMDB03826"/>
                  <rdf:li rdf:resource="http://identifiers.org/KEGG Compound/http://identifiers.org/kegg.compound/C04332"/>
                  <rdf:li rdf:resource="http://identifiers.org/MetaNetX (MNX) Chemical/http://identifiers.org/metanetx.chemical/MNXM1313"/>
                  <rdf:li rdf:resource="http://identifiers.org/SEED Compound/http://identifiers.org/seed.compound/cpd02656"/>
                </rdf:Bag>
              </bqbiol:is>
            </rdf:Description>
          </rdf:RDF>
        </sbml:annotation>
      </species>
      <species boundaryCondition="false" constant="false" hasOnlySubstanceUnits="false" id="M_lac__D_c" name="D-Lactate" metaid="M_lac__D_c" fbc:charge="-1" fbc:chemicalFormula="C3H5O3">
        <sbml:annotation xmlns:sbml="http://www.sbml.org/sbml/level3/version1/core">
          <rdf:RDF xmlns:rdf="http://www.w3.org/1999/02/22-rdf-syntax-ns#">
            <rdf:Description rdf:about="#M_lac__D_c">
              <bqbiol:is xmlns:bqbiol="http://biomodels.net/biology-qualifiers/">
                <rdf:Bag>
                  <rdf:li rdf:resource="http://identifiers.org/BioCyc/http://identifiers.org/biocyc/META:D-LACTATE"/>
                  <rdf:li rdf:resource="http://identifiers.org/CHEBI/http://identifiers.org/chebi/CHEBI:43701"/>
                  <rdf:li rdf:resource="http://identifiers.org/Human Metabolome Database/http://identifiers.org/hmdb/HMDB01311"/>
                  <rdf:li rdf:resource="http://identifiers.org/KEGG Compound/http://identifiers.org/kegg.compound/C00256"/>
                  <rdf:li rdf:resource="http://identifiers.org/MetaNetX (MNX) Chemical/http://identifiers.org/metanetx.chemical/MNXM285"/>
                  <rdf:li rdf:resource="http://identifiers.org/SEED Compound/http://identifiers.org/seed.compound/cpd00221"/>
                </rdf:Bag>
              </bqbiol:is>
            </rdf:Description>
          </rdf:RDF>
        </sbml:annotation>
      </species>
      <species boundaryCondition="false" constant="false" hasOnlySubstanceUnits="false" id="M_hcys__L_c" name="L-Homocysteine" metaid="M_hcys__L_c" fbc:charge="0" fbc:chemicalFormula="C4H9NO2S">
        <sbml:annotation xmlns:sbml="http://www.sbml.org/sbml/level3/version1/core">
          <rdf:RDF xmlns:rdf="http://www.w3.org/1999/02/22-rdf-syntax-ns#">
            <rdf:Description rdf:about="#M_hcys__L_c">
              <bqbiol:is xmlns:bqbiol="http://biomodels.net/biology-qualifiers/">
                <rdf:Bag>
                  <rdf:li rdf:resource="http://identifiers.org/BioCyc/http://identifiers.org/biocyc/META:HOMO-CYS"/>
                  <rdf:li rdf:resource="http://identifiers.org/CHEBI/http://identifiers.org/chebi/CHEBI:66952"/>
                  <rdf:li rdf:resource="http://identifiers.org/Human Metabolome Database/http://identifiers.org/hmdb/HMDB00742"/>
                  <rdf:li rdf:resource="http://identifiers.org/KEGG Compound/http://identifiers.org/kegg.compound/C05330"/>
                  <rdf:li rdf:resource="http://identifiers.org/MetaNetX (MNX) Chemical/http://identifiers.org/metanetx.chemical/MNXM123"/>
                  <rdf:li rdf:resource="http://identifiers.org/Reactome/http://www.reactome.org/content/detail/R-ALL-174369"/>
                  <rdf:li rdf:resource="http://identifiers.org/SEED Compound/http://identifiers.org/seed.compound/cpd19034"/>
                </rdf:Bag>
              </bqbiol:is>
            </rdf:Description>
          </rdf:RDF>
        </sbml:annotation>
      </species>
      <species boundaryCondition="false" constant="false" hasOnlySubstanceUnits="false" id="M_nadph_c" name="Nicotinamide adenine dinucleotide phosphate - reduced" metaid="M_nadph_c" fbc:charge="-4" fbc:chemicalFormula="C21H26N7O17P3">
        <sbml:annotation xmlns:sbml="http://www.sbml.org/sbml/level3/version1/core">
          <rdf:RDF xmlns:rdf="http://www.w3.org/1999/02/22-rdf-syntax-ns#">
            <rdf:Description rdf:about="#M_nadph_c">
              <bqbiol:is xmlns:bqbiol="http://biomodels.net/biology-qualifiers/">
                <rdf:Bag>
                  <rdf:li rdf:resource="http://identifiers.org/BioCyc/http://identifiers.org/biocyc/META:NADPH"/>
                  <rdf:li rdf:resource="http://identifiers.org/CHEBI/http://identifiers.org/chebi/CHEBI:7425"/>
                  <rdf:li rdf:resource="http://identifiers.org/Human Metabolome Database/http://identifiers.org/hmdb/HMDB06341"/>
                  <rdf:li rdf:resource="http://identifiers.org/KEGG Compound/http://identifiers.org/kegg.compound/C00005"/>
                  <rdf:li rdf:resource="http://identifiers.org/MetaNetX (MNX) Chemical/http://identifiers.org/metanetx.chemical/MNXM6"/>
                  <rdf:li rdf:resource="http://identifiers.org/Reactome/http://www.reactome.org/content/detail/R-ALL-6790135"/>
                  <rdf:li rdf:resource="http://identifiers.org/SEED Compound/http://identifiers.org/seed.compound/cpd00005"/>
                </rdf:Bag>
              </bqbiol:is>
            </rdf:Description>
          </rdf:RDF>
        </sbml:annotation>
      </species>
      <species boundaryCondition="false" constant="false" hasOnlySubstanceUnits="false" id="M_gar_c" name="N1-(5-Phospho-D-ribosyl)glycinamide" metaid="M_gar_c" fbc:charge="-1" fbc:chemicalFormula="C7H14N2O8P">
        <sbml:annotation xmlns:sbml="http://www.sbml.org/sbml/level3/version1/core">
          <rdf:RDF xmlns:rdf="http://www.w3.org/1999/02/22-rdf-syntax-ns#">
            <rdf:Description rdf:about="#M_gar_c">
              <bqbiol:is xmlns:bqbiol="http://biomodels.net/biology-qualifiers/">
                <rdf:Bag>
                  <rdf:li rdf:resource="http://identifiers.org/BioCyc/http://identifiers.org/biocyc/META:5-PHOSPHO-RIBOSYL-GLYCINEAMIDE"/>
                  <rdf:li rdf:resource="http://identifiers.org/CHEBI/http://identifiers.org/chebi/CHEBI:58457"/>
                  <rdf:li rdf:resource="http://identifiers.org/KEGG Compound/http://identifiers.org/kegg.compound/C03838"/>
                  <rdf:li rdf:resource="http://identifiers.org/MetaNetX (MNX) Chemical/http://identifiers.org/metanetx.chemical/MNXM463"/>
                  <rdf:li rdf:resource="http://identifiers.org/SEED Compound/http://identifiers.org/seed.compound/cpd02394"/>
                </rdf:Bag>
              </bqbiol:is>
            </rdf:Description>
          </rdf:RDF>
        </sbml:annotation>
      </species>
      <species boundaryCondition="false" constant="false" hasOnlySubstanceUnits="false" id="M_dgtp_c" name="DGTP C10H12N5O13P3" metaid="M_dgtp_c" fbc:charge="-4" fbc:chemicalFormula="C10H12N5O13P3">
        <sbml:annotation xmlns:sbml="http://www.sbml.org/sbml/level3/version1/core">
          <rdf:RDF xmlns:rdf="http://www.w3.org/1999/02/22-rdf-syntax-ns#">
            <rdf:Description rdf:about="#M_dgtp_c">
              <bqbiol:is xmlns:bqbiol="http://biomodels.net/biology-qualifiers/">
                <rdf:Bag>
                  <rdf:li rdf:resource="http://identifiers.org/BioCyc/http://identifiers.org/biocyc/META:DGTP"/>
                  <rdf:li rdf:resource="http://identifiers.org/CHEBI/http://identifiers.org/chebi/CHEBI:61429"/>
                  <rdf:li rdf:resource="http://identifiers.org/Human Metabolome Database/http://identifiers.org/hmdb/HMDB01440"/>
                  <rdf:li rdf:resource="http://identifiers.org/KEGG Compound/http://identifiers.org/kegg.compound/C00286"/>
                  <rdf:li rdf:resource="http://identifiers.org/MetaNetX (MNX) Chemical/http://identifiers.org/metanetx.chemical/MNXM344"/>
                  <rdf:li rdf:resource="http://identifiers.org/SEED Compound/http://identifiers.org/seed.compound/cpd00241"/>
                </rdf:Bag>
              </bqbiol:is>
            </rdf:Description>
          </rdf:RDF>
        </sbml:annotation>
      </species>
      <species boundaryCondition="false" constant="false" hasOnlySubstanceUnits="false" id="M_pro__L_e" name="L-Proline" metaid="M_pro__L_e" fbc:charge="0" fbc:chemicalFormula="C5H9NO2">
        <sbml:annotation xmlns:sbml="http://www.sbml.org/sbml/level3/version1/core">
          <rdf:RDF xmlns:rdf="http://www.w3.org/1999/02/22-rdf-syntax-ns#">
            <rdf:Description rdf:about="#M_pro__L_e">
              <bqbiol:is xmlns:bqbiol="http://biomodels.net/biology-qualifiers/">
                <rdf:Bag>
                  <rdf:li rdf:resource="http://identifiers.org/BioCyc/http://identifiers.org/biocyc/META:PRO"/>
                  <rdf:li rdf:resource="http://identifiers.org/CHEBI/http://identifiers.org/chebi/CHEBI:6286"/>
                  <rdf:li rdf:resource="http://identifiers.org/Human Metabolome Database/http://identifiers.org/hmdb/HMDB00162"/>
                  <rdf:li rdf:resource="http://identifiers.org/KEGG Compound/http://identifiers.org/kegg.compound/C16435"/>
                  <rdf:li rdf:resource="http://identifiers.org/KEGG Drug/http://identifiers.org/kegg.drug/D00035"/>
                  <rdf:li rdf:resource="http://identifiers.org/MetaNetX (MNX) Chemical/http://identifiers.org/metanetx.chemical/MNXM114"/>
                  <rdf:li rdf:resource="http://identifiers.org/Reactome/http://www.reactome.org/content/detail/R-ALL-379717"/>
                  <rdf:li rdf:resource="http://identifiers.org/SEED Compound/http://identifiers.org/seed.compound/cpd15140"/>
                </rdf:Bag>
              </bqbiol:is>
            </rdf:Description>
          </rdf:RDF>
        </sbml:annotation>
      </species>
      <species boundaryCondition="false" constant="false" hasOnlySubstanceUnits="false" id="M_m2butp_c" name="2-methylbutanoyl-phosphate" compartment="c" fbc:charge="0" fbc:chemicalFormula="C5H10O5P"/>
      <species boundaryCondition="false" constant="false" hasOnlySubstanceUnits="false" id="M_xyl__D_e" name="D-Xylose" metaid="M_xyl__D_e" fbc:charge="0" fbc:chemicalFormula="C5H10O5">
        <sbml:annotation xmlns:sbml="http://www.sbml.org/sbml/level3/version1/core">
          <rdf:RDF xmlns:rdf="http://www.w3.org/1999/02/22-rdf-syntax-ns#">
            <rdf:Description rdf:about="#M_xyl__D_e">
              <bqbiol:is xmlns:bqbiol="http://biomodels.net/biology-qualifiers/">
                <rdf:Bag>
                  <rdf:li rdf:resource="http://identifiers.org/BioCyc/http://identifiers.org/biocyc/META:D-Xylopyranose"/>
                  <rdf:li rdf:resource="http://identifiers.org/CHEBI/http://identifiers.org/chebi/CHEBI:65327"/>
                  <rdf:li rdf:resource="http://identifiers.org/Human Metabolome Database/http://identifiers.org/hmdb/HMDB03763"/>
                  <rdf:li rdf:resource="http://identifiers.org/KEGG Compound/http://identifiers.org/kegg.compound/C00181"/>
                  <rdf:li rdf:resource="http://identifiers.org/KEGG Drug/http://identifiers.org/kegg.drug/D06346"/>
                  <rdf:li rdf:resource="http://identifiers.org/MetaNetX (MNX) Chemical/http://identifiers.org/metanetx.chemical/MNXM348"/>
                  <rdf:li rdf:resource="http://identifiers.org/Reactome/http://www.reactome.org/content/detail/R-ALL-2090063"/>
                  <rdf:li rdf:resource="http://identifiers.org/SEED Compound/http://identifiers.org/seed.compound/cpd00154"/>
                </rdf:Bag>
              </bqbiol:is>
            </rdf:Description>
          </rdf:RDF>
        </sbml:annotation>
      </species>
      <species boundaryCondition="false" constant="false" hasOnlySubstanceUnits="false" id="M_prlp_c" name="5-[(5-phospho-1-deoxyribulos-1-ylamino)methylideneamino]-1-(5-phosphoribosyl)imidazole-4-carboxamide" metaid="M_prlp_c" fbc:charge="-4" fbc:chemicalFormula="C15H21N5O15P2">
        <sbml:annotation xmlns:sbml="http://www.sbml.org/sbml/level3/version1/core">
          <rdf:RDF xmlns:rdf="http://www.w3.org/1999/02/22-rdf-syntax-ns#">
            <rdf:Description rdf:about="#M_prlp_c">
              <bqbiol:is xmlns:bqbiol="http://biomodels.net/biology-qualifiers/">
                <rdf:Bag>
                  <rdf:li rdf:resource="http://identifiers.org/BioCyc/http://identifiers.org/biocyc/META:PHOSPHORIBULOSYL-FORMIMINO-AICAR-P"/>
                  <rdf:li rdf:resource="http://identifiers.org/CHEBI/http://identifiers.org/chebi/CHEBI:7090"/>
                  <rdf:li rdf:resource="http://identifiers.org/KEGG Compound/http://identifiers.org/kegg.compound/C04916"/>
                  <rdf:li rdf:resource="http://identifiers.org/MetaNetX (MNX) Chemical/http://identifiers.org/metanetx.chemical/MNXM1408"/>
                  <rdf:li rdf:resource="http://identifiers.org/SEED Compound/http://identifiers.org/seed.compound/cpd02991"/>
                </rdf:Bag>
              </bqbiol:is>
            </rdf:Description>
          </rdf:RDF>
        </sbml:annotation>
      </species>
      <species boundaryCondition="false" constant="false" hasOnlySubstanceUnits="false" id="M_adprib_c" name="ADPribose C15H21N5O14P2" metaid="M_adprib_c" fbc:charge="-2" fbc:chemicalFormula="C15H21N5O14P2">
        <sbml:annotation xmlns:sbml="http://www.sbml.org/sbml/level3/version1/core">
          <rdf:RDF xmlns:rdf="http://www.w3.org/1999/02/22-rdf-syntax-ns#">
            <rdf:Description rdf:about="#M_adprib_c">
              <bqbiol:is xmlns:bqbiol="http://biomodels.net/biology-qualifiers/">
                <rdf:Bag>
                  <rdf:li rdf:resource="http://identifiers.org/BioCyc/http://identifiers.org/biocyc/META:ADENOSINE_DIPHOSPHATE_RIBOSE"/>
                  <rdf:li rdf:resource="http://identifiers.org/CHEBI/http://identifiers.org/chebi/CHEBI:57967"/>
                  <rdf:li rdf:resource="http://identifiers.org/KEGG Compound/http://identifiers.org/kegg.compound/C01882"/>
                  <rdf:li rdf:resource="http://identifiers.org/MetaNetX (MNX) Chemical/http://identifiers.org/metanetx.chemical/MNXM48596"/>
                  <rdf:li rdf:resource="http://identifiers.org/Reactome/http://www.reactome.org/content/detail/R-ALL-8870342"/>
                  <rdf:li rdf:resource="http://identifiers.org/SEED Compound/http://identifiers.org/seed.compound/cpd01296"/>
                </rdf:Bag>
              </bqbiol:is>
            </rdf:Description>
          </rdf:RDF>
        </sbml:annotation>
      </species>
      <species boundaryCondition="false" constant="false" hasOnlySubstanceUnits="false" id="M_bhb_c" name="(R)-3-Hydroxybutanoate" metaid="M_bhb_c" fbc:charge="-1" fbc:chemicalFormula="C4H7O3">
        <sbml:annotation xmlns:sbml="http://www.sbml.org/sbml/level3/version1/core">
          <rdf:RDF xmlns:rdf="http://www.w3.org/1999/02/22-rdf-syntax-ns#">
            <rdf:Description rdf:about="#M_bhb_c">
              <bqbiol:is xmlns:bqbiol="http://biomodels.net/biology-qualifiers/">
                <rdf:Bag>
                  <rdf:li rdf:resource="http://identifiers.org/BioCyc/http://identifiers.org/biocyc/META:CPD-335"/>
                  <rdf:li rdf:resource="http://identifiers.org/CHEBI/http://identifiers.org/chebi/CHEBI:322"/>
                  <rdf:li rdf:resource="http://identifiers.org/Human Metabolome Database/http://identifiers.org/hmdb/HMDB00011"/>
                  <rdf:li rdf:resource="http://identifiers.org/KEGG Compound/http://identifiers.org/kegg.compound/C01089"/>
                  <rdf:li rdf:resource="http://identifiers.org/LipidMaps/http://identifiers.org/lipidmaps/LMFA01050243"/>
                  <rdf:li rdf:resource="http://identifiers.org/MetaNetX (MNX) Chemical/http://identifiers.org/metanetx.chemical/MNXM663"/>
                  <rdf:li rdf:resource="http://identifiers.org/Reactome/http://www.reactome.org/content/detail/R-ALL-73911"/>
                  <rdf:li rdf:resource="http://identifiers.org/SEED Compound/http://identifiers.org/seed.compound/cpd00797"/>
                </rdf:Bag>
              </bqbiol:is>
            </rdf:Description>
          </rdf:RDF>
        </sbml:annotation>
      </species>
      <species boundaryCondition="false" constant="false" hasOnlySubstanceUnits="false" id="M_galt1p_c" name="Galactitol 1-phosphate" metaid="M_galt1p_c" fbc:charge="-2" fbc:chemicalFormula="C6H13O9P">
        <sbml:annotation xmlns:sbml="http://www.sbml.org/sbml/level3/version1/core">
          <rdf:RDF xmlns:rdf="http://www.w3.org/1999/02/22-rdf-syntax-ns#">
            <rdf:Description rdf:about="#M_galt1p_c">
              <bqbiol:is xmlns:bqbiol="http://biomodels.net/biology-qualifiers/">
                <rdf:Bag>
                  <rdf:li rdf:resource="http://identifiers.org/BioCyc/http://identifiers.org/biocyc/META:GALACTITOL-1-PHOSPHATE"/>
                  <rdf:li rdf:resource="http://identifiers.org/CHEBI/http://identifiers.org/chebi/CHEBI:60083"/>
                  <rdf:li rdf:resource="http://identifiers.org/KEGG Compound/http://identifiers.org/kegg.compound/C06311"/>
                  <rdf:li rdf:resource="http://identifiers.org/MetaNetX (MNX) Chemical/http://identifiers.org/metanetx.chemical/MNXM1667"/>
                  <rdf:li rdf:resource="http://identifiers.org/SEED Compound/http://identifiers.org/seed.compound/cpd03752"/>
                </rdf:Bag>
              </bqbiol:is>
            </rdf:Description>
          </rdf:RDF>
        </sbml:annotation>
      </species>
      <species boundaryCondition="false" constant="false" hasOnlySubstanceUnits="false" id="M_dad_5_c" name="5'-Deoxyadenosine" metaid="M_dad_5_c" fbc:charge="0" fbc:chemicalFormula="C10H13N5O3">
        <sbml:annotation xmlns:sbml="http://www.sbml.org/sbml/level3/version1/core">
          <rdf:RDF xmlns:rdf="http://www.w3.org/1999/02/22-rdf-syntax-ns#">
            <rdf:Description rdf:about="#M_dad_5_c">
              <bqbiol:is xmlns:bqbiol="http://biomodels.net/biology-qualifiers/">
                <rdf:Bag>
                  <rdf:li rdf:resource="http://identifiers.org/BioCyc/http://identifiers.org/biocyc/META:CH33ADO"/>
                  <rdf:li rdf:resource="http://identifiers.org/CHEBI/http://identifiers.org/chebi/CHEBI:40099"/>
                  <rdf:li rdf:resource="http://identifiers.org/Human Metabolome Database/http://identifiers.org/hmdb/HMDB01983"/>
                  <rdf:li rdf:resource="http://identifiers.org/KEGG Compound/http://identifiers.org/kegg.compound/C05198"/>
                  <rdf:li rdf:resource="http://identifiers.org/MetaNetX (MNX) Chemical/http://identifiers.org/metanetx.chemical/MNXM316"/>
                  <rdf:li rdf:resource="http://identifiers.org/Reactome/http://www.reactome.org/content/detail/R-ALL-947703"/>
                  <rdf:li rdf:resource="http://identifiers.org/SEED Compound/http://identifiers.org/seed.compound/cpd03091"/>
                </rdf:Bag>
              </bqbiol:is>
            </rdf:Description>
          </rdf:RDF>
        </sbml:annotation>
      </species>
      <species boundaryCondition="false" constant="false" hasOnlySubstanceUnits="false" id="M_alaala_c" name="D-Alanyl-D-alanine" metaid="M_alaala_c" fbc:charge="0" fbc:chemicalFormula="C6H12N2O3">
        <sbml:annotation xmlns:sbml="http://www.sbml.org/sbml/level3/version1/core">
          <rdf:RDF xmlns:rdf="http://www.w3.org/1999/02/22-rdf-syntax-ns#">
            <rdf:Description rdf:about="#M_alaala_c">
              <bqbiol:is xmlns:bqbiol="http://biomodels.net/biology-qualifiers/">
                <rdf:Bag>
                  <rdf:li rdf:resource="http://identifiers.org/BioCyc/http://identifiers.org/biocyc/META:D-ALA-D-ALA"/>
                  <rdf:li rdf:resource="http://identifiers.org/CHEBI/http://identifiers.org/chebi/CHEBI:57822"/>
                  <rdf:li rdf:resource="http://identifiers.org/Human Metabolome Database/http://identifiers.org/hmdb/HMDB28680"/>
                  <rdf:li rdf:resource="http://identifiers.org/KEGG Compound/http://identifiers.org/kegg.compound/C00993"/>
                  <rdf:li rdf:resource="http://identifiers.org/MetaNetX (MNX) Chemical/http://identifiers.org/metanetx.chemical/MNXM669"/>
                  <rdf:li rdf:resource="http://identifiers.org/SEED Compound/http://identifiers.org/seed.compound/cpd00731"/>
                </rdf:Bag>
              </bqbiol:is>
            </rdf:Description>
          </rdf:RDF>
        </sbml:annotation>
      </species>
      <species boundaryCondition="false" constant="false" hasOnlySubstanceUnits="false" id="M_pi_e" name="Phosphate" metaid="M_pi_e" fbc:charge="-2" fbc:chemicalFormula="HO4P">
        <sbml:annotation xmlns:sbml="http://www.sbml.org/sbml/level3/version1/core">
          <rdf:RDF xmlns:rdf="http://www.w3.org/1999/02/22-rdf-syntax-ns#">
            <rdf:Description rdf:about="#M_pi_e">
              <bqbiol:is xmlns:bqbiol="http://biomodels.net/biology-qualifiers/">
                <rdf:Bag>
                  <rdf:li rdf:resource="http://identifiers.org/BioCyc/http://identifiers.org/biocyc/META:Pi"/>
                  <rdf:li rdf:resource="http://identifiers.org/CHEBI/http://identifiers.org/chebi/CHEBI:7793"/>
                  <rdf:li rdf:resource="http://identifiers.org/Human Metabolome Database/http://identifiers.org/hmdb/HMDB05947"/>
                  <rdf:li rdf:resource="http://identifiers.org/KEGG Compound/http://identifiers.org/kegg.compound/C13558"/>
                  <rdf:li rdf:resource="http://identifiers.org/KEGG Drug/http://identifiers.org/kegg.drug/D05467"/>
                  <rdf:li rdf:resource="http://identifiers.org/MetaNetX (MNX) Chemical/http://identifiers.org/metanetx.chemical/MNXM9"/>
                  <rdf:li rdf:resource="http://identifiers.org/Reactome/http://www.reactome.org/content/detail/R-ALL-8851513"/>
                  <rdf:li rdf:resource="http://identifiers.org/SEED Compound/http://identifiers.org/seed.compound/cpd27787"/>
                </rdf:Bag>
              </bqbiol:is>
            </rdf:Description>
          </rdf:RDF>
        </sbml:annotation>
      </species>
      <species boundaryCondition="false" constant="false" hasOnlySubstanceUnits="false" id="M_glu__L_c" name="L-Glutamate" metaid="M_glu__L_c" fbc:charge="-1" fbc:chemicalFormula="C5H8NO4">
        <sbml:annotation xmlns:sbml="http://www.sbml.org/sbml/level3/version1/core">
          <rdf:RDF xmlns:rdf="http://www.w3.org/1999/02/22-rdf-syntax-ns#">
            <rdf:Description rdf:about="#M_glu__L_c">
              <bqbiol:is xmlns:bqbiol="http://biomodels.net/biology-qualifiers/">
                <rdf:Bag>
                  <rdf:li rdf:resource="http://identifiers.org/BioCyc/http://identifiers.org/biocyc/META:Glutamates"/>
                  <rdf:li rdf:resource="http://identifiers.org/CHEBI/http://identifiers.org/chebi/CHEBI:76051"/>
                  <rdf:li rdf:resource="http://identifiers.org/Human Metabolome Database/http://identifiers.org/hmdb/HMDB60475"/>
                  <rdf:li rdf:resource="http://identifiers.org/KEGG Compound/http://identifiers.org/kegg.compound/C00302"/>
                  <rdf:li rdf:resource="http://identifiers.org/KEGG Drug/http://identifiers.org/kegg.drug/D04341"/>
                  <rdf:li rdf:resource="http://identifiers.org/MetaNetX (MNX) Chemical/http://identifiers.org/metanetx.chemical/MNXM89557"/>
                  <rdf:li rdf:resource="http://identifiers.org/Reactome/http://www.reactome.org/content/detail/R-ALL-428614"/>
                  <rdf:li rdf:resource="http://identifiers.org/SEED Compound/http://identifiers.org/seed.compound/cpd27177"/>
                </rdf:Bag>
              </bqbiol:is>
            </rdf:Description>
          </rdf:RDF>
        </sbml:annotation>
      </species>
      <species boundaryCondition="false" constant="false" hasOnlySubstanceUnits="false" id="M_2pg_c" name="D-Glycerate 2-phosphate" metaid="M_2pg_c" fbc:charge="-3" fbc:chemicalFormula="C3H4O7P">
        <sbml:annotation xmlns:sbml="http://www.sbml.org/sbml/level3/version1/core">
          <rdf:RDF xmlns:rdf="http://www.w3.org/1999/02/22-rdf-syntax-ns#">
            <rdf:Description rdf:about="#M_2pg_c">
              <bqbiol:is xmlns:bqbiol="http://biomodels.net/biology-qualifiers/">
                <rdf:Bag>
                  <rdf:li rdf:resource="http://identifiers.org/BioCyc/http://identifiers.org/biocyc/META:2-PG"/>
                  <rdf:li rdf:resource="http://identifiers.org/CHEBI/http://identifiers.org/chebi/CHEBI:88350"/>
                  <rdf:li rdf:resource="http://identifiers.org/Human Metabolome Database/http://identifiers.org/hmdb/HMDB62707"/>
                  <rdf:li rdf:resource="http://identifiers.org/KEGG Compound/http://identifiers.org/kegg.compound/C00631"/>
                  <rdf:li rdf:resource="http://identifiers.org/MetaNetX (MNX) Chemical/http://identifiers.org/metanetx.chemical/MNXM275"/>
                  <rdf:li rdf:resource="http://identifiers.org/Reactome/http://www.reactome.org/content/detail/R-ALL-30485"/>
                  <rdf:li rdf:resource="http://identifiers.org/SEED Compound/http://identifiers.org/seed.compound/cpd00482"/>
                </rdf:Bag>
              </bqbiol:is>
            </rdf:Description>
          </rdf:RDF>
        </sbml:annotation>
      </species>
      <species boundaryCondition="false" constant="false" hasOnlySubstanceUnits="false" id="M_chol_c" name="Choline C5H14NO" metaid="M_chol_c" fbc:charge="1" fbc:chemicalFormula="C5H14NO">
        <sbml:annotation xmlns:sbml="http://www.sbml.org/sbml/level3/version1/core">
          <rdf:RDF xmlns:rdf="http://www.w3.org/1999/02/22-rdf-syntax-ns#">
            <rdf:Description rdf:about="#M_chol_c">
              <bqbiol:is xmlns:bqbiol="http://biomodels.net/biology-qualifiers/">
                <rdf:Bag>
                  <rdf:li rdf:resource="http://identifiers.org/BioCyc/http://identifiers.org/biocyc/META:CHOLINE"/>
                  <rdf:li rdf:resource="http://identifiers.org/CHEBI/http://identifiers.org/chebi/CHEBI:72322"/>
                  <rdf:li rdf:resource="http://identifiers.org/Human Metabolome Database/http://identifiers.org/hmdb/HMDB00097"/>
                  <rdf:li rdf:resource="http://identifiers.org/KEGG Compound/http://identifiers.org/kegg.compound/C00114"/>
                  <rdf:li rdf:resource="http://identifiers.org/KEGG Drug/http://identifiers.org/kegg.drug/D10498"/>
                  <rdf:li rdf:resource="http://identifiers.org/MetaNetX (MNX) Chemical/http://identifiers.org/metanetx.chemical/MNXM90"/>
                  <rdf:li rdf:resource="http://identifiers.org/Reactome/http://www.reactome.org/content/detail/R-ALL-6798162"/>
                  <rdf:li rdf:resource="http://identifiers.org/SEED Compound/http://identifiers.org/seed.compound/cpd00098"/>
                </rdf:Bag>
              </bqbiol:is>
            </rdf:Description>
          </rdf:RDF>
        </sbml:annotation>
      </species>
      <species boundaryCondition="false" constant="false" hasOnlySubstanceUnits="false" id="M_dtdp_c" name="DTDP C10H13N2O11P2" metaid="M_dtdp_c" fbc:charge="-3" fbc:chemicalFormula="C10H13N2O11P2">
        <sbml:annotation xmlns:sbml="http://www.sbml.org/sbml/level3/version1/core">
          <rdf:RDF xmlns:rdf="http://www.w3.org/1999/02/22-rdf-syntax-ns#">
            <rdf:Description rdf:about="#M_dtdp_c">
              <bqbiol:is xmlns:bqbiol="http://biomodels.net/biology-qualifiers/">
                <rdf:Bag>
                  <rdf:li rdf:resource="http://identifiers.org/BioCyc/http://identifiers.org/biocyc/META:TDP"/>
                  <rdf:li rdf:resource="http://identifiers.org/CHEBI/http://identifiers.org/chebi/CHEBI:58369"/>
                  <rdf:li rdf:resource="http://identifiers.org/Human Metabolome Database/http://identifiers.org/hmdb/HMDB01274"/>
                  <rdf:li rdf:resource="http://identifiers.org/KEGG Compound/http://identifiers.org/kegg.compound/C00363"/>
                  <rdf:li rdf:resource="http://identifiers.org/MetaNetX (MNX) Chemical/http://identifiers.org/metanetx.chemical/MNXM152"/>
                  <rdf:li rdf:resource="http://identifiers.org/SEED Compound/http://identifiers.org/seed.compound/cpd00297"/>
                </rdf:Bag>
              </bqbiol:is>
            </rdf:Description>
          </rdf:RDF>
        </sbml:annotation>
      </species>
      <species boundaryCondition="false" constant="false" hasOnlySubstanceUnits="false" id="M_tyr__L_e" name="L-Tyrosine" metaid="M_tyr__L_e" fbc:charge="0" fbc:chemicalFormula="C9H11NO3">
        <sbml:annotation xmlns:sbml="http://www.sbml.org/sbml/level3/version1/core">
          <rdf:RDF xmlns:rdf="http://www.w3.org/1999/02/22-rdf-syntax-ns#">
            <rdf:Description rdf:about="#M_tyr__L_e">
              <bqbiol:is xmlns:bqbiol="http://biomodels.net/biology-qualifiers/">
                <rdf:Bag>
                  <rdf:li rdf:resource="http://identifiers.org/BioCyc/http://identifiers.org/biocyc/META:TYR"/>
                  <rdf:li rdf:resource="http://identifiers.org/CHEBI/http://identifiers.org/chebi/CHEBI:9800"/>
                  <rdf:li rdf:resource="http://identifiers.org/Human Metabolome Database/http://identifiers.org/hmdb/HMDB00647"/>
                  <rdf:li rdf:resource="http://identifiers.org/KEGG Compound/http://identifiers.org/kegg.compound/C01536"/>
                  <rdf:li rdf:resource="http://identifiers.org/KEGG Drug/http://identifiers.org/kegg.drug/D00022"/>
                  <rdf:li rdf:resource="http://identifiers.org/MetaNetX (MNX) Chemical/http://identifiers.org/metanetx.chemical/MNXM76"/>
                  <rdf:li rdf:resource="http://identifiers.org/Reactome/http://www.reactome.org/content/detail/R-ALL-5668567"/>
                  <rdf:li rdf:resource="http://identifiers.org/SEED Compound/http://identifiers.org/seed.compound/cpd30745"/>
                </rdf:Bag>
              </bqbiol:is>
            </rdf:Description>
          </rdf:RDF>
        </sbml:annotation>
      </species>
      <species boundaryCondition="false" constant="false" hasOnlySubstanceUnits="false" id="M_2mbald_c" name="2 methylbutyraldehyde C5H10O" metaid="M_2mbald_c" fbc:charge="0" fbc:chemicalFormula="C5H10O">
        <sbml:annotation xmlns:sbml="http://www.sbml.org/sbml/level3/version1/core">
          <rdf:RDF xmlns:rdf="http://www.w3.org/1999/02/22-rdf-syntax-ns#">
            <rdf:Description rdf:about="#M_2mbald_c">
              <bqbiol:is xmlns:bqbiol="http://biomodels.net/biology-qualifiers/">
                <rdf:Bag>
                  <rdf:li rdf:resource="http://identifiers.org/BioCyc/http://identifiers.org/biocyc/META:METHYLBUT-CPD"/>
                  <rdf:li rdf:resource="http://identifiers.org/CHEBI/http://identifiers.org/chebi/CHEBI:19692"/>
                  <rdf:li rdf:resource="http://identifiers.org/Human Metabolome Database/http://identifiers.org/hmdb/HMDB31526"/>
                  <rdf:li rdf:resource="http://identifiers.org/KEGG Compound/http://identifiers.org/kegg.compound/C02223"/>
                  <rdf:li rdf:resource="http://identifiers.org/MetaNetX (MNX) Chemical/http://identifiers.org/metanetx.chemical/MNXM2604"/>
                  <rdf:li rdf:resource="http://identifiers.org/SEED Compound/http://identifiers.org/seed.compound/cpd01499"/>
                </rdf:Bag>
              </bqbiol:is>
            </rdf:Description>
          </rdf:RDF>
        </sbml:annotation>
      </species>
      <species boundaryCondition="false" constant="false" hasOnlySubstanceUnits="false" id="M_adocbip_c" name="Adenosyl cobinamide phosphate" metaid="M_adocbip_c" fbc:charge="-1" fbc:chemicalFormula="C58H83CoN16O14P">
        <sbml:annotation xmlns:sbml="http://www.sbml.org/sbml/level3/version1/core">
          <rdf:RDF xmlns:rdf="http://www.w3.org/1999/02/22-rdf-syntax-ns#">
            <rdf:Description rdf:about="#M_adocbip_c">
              <bqbiol:is xmlns:bqbiol="http://biomodels.net/biology-qualifiers/">
                <rdf:Bag>
                  <rdf:li rdf:resource="http://identifiers.org/BioCyc/http://identifiers.org/biocyc/META:ADENOSYLCOBINAMIDE-P"/>
                  <rdf:li rdf:resource="http://identifiers.org/CHEBI/http://identifiers.org/chebi/CHEBI:58502"/>
                  <rdf:li rdf:resource="http://identifiers.org/Human Metabolome Database/http://identifiers.org/hmdb/HMDB12184"/>
                  <rdf:li rdf:resource="http://identifiers.org/KEGG Compound/http://identifiers.org/kegg.compound/C06509"/>
                  <rdf:li rdf:resource="http://identifiers.org/MetaNetX (MNX) Chemical/http://identifiers.org/metanetx.chemical/MNXM856"/>
                  <rdf:li rdf:resource="http://identifiers.org/SEED Compound/http://identifiers.org/seed.compound/cpd03919"/>
                </rdf:Bag>
              </bqbiol:is>
            </rdf:Description>
          </rdf:RDF>
        </sbml:annotation>
      </species>
      <species boundaryCondition="false" constant="false" hasOnlySubstanceUnits="false" id="M_2dda7p_c" name="2-Dehydro-3-deoxy-D-arabino-heptonate 7-phosphate" metaid="M_2dda7p_c" fbc:charge="-3" fbc:chemicalFormula="C7H10O10P">
        <sbml:annotation xmlns:sbml="http://www.sbml.org/sbml/level3/version1/core">
          <rdf:RDF xmlns:rdf="http://www.w3.org/1999/02/22-rdf-syntax-ns#">
            <rdf:Description rdf:about="#M_2dda7p_c">
              <bqbiol:is xmlns:bqbiol="http://biomodels.net/biology-qualifiers/">
                <rdf:Bag>
                  <rdf:li rdf:resource="http://identifiers.org/BioCyc/http://identifiers.org/biocyc/META:3-DEOXY-D-ARABINO-HEPTULOSONATE-7-P"/>
                  <rdf:li rdf:resource="http://identifiers.org/CHEBI/http://identifiers.org/chebi/CHEBI:58394"/>
                  <rdf:li rdf:resource="http://identifiers.org/KEGG Compound/http://identifiers.org/kegg.compound/C04691"/>
                  <rdf:li rdf:resource="http://identifiers.org/MetaNetX (MNX) Chemical/http://identifiers.org/metanetx.chemical/MNXM1219"/>
                  <rdf:li rdf:resource="http://identifiers.org/Reactome/http://www.reactome.org/content/detail/R-ALL-964909"/>
                  <rdf:li rdf:resource="http://identifiers.org/SEED Compound/http://identifiers.org/seed.compound/cpd02857"/>
                </rdf:Bag>
              </bqbiol:is>
            </rdf:Description>
          </rdf:RDF>
        </sbml:annotation>
      </species>
      <species boundaryCondition="false" constant="false" hasOnlySubstanceUnits="false" id="M_dhptd_e" name="(4S)-4,5-dihydroxypentan-2,3-dione" compartment="e" fbc:charge="0" fbc:chemicalFormula="C5H8O4"/>
      <species boundaryCondition="false" constant="false" hasOnlySubstanceUnits="false" id="M_3hbcoa__R_c" name="(R)-3-Hydroxybutyryl-CoA" metaid="M_3hbcoa__R_c" fbc:chemicalFormula="C25H38N7O18P3S">
        <sbml:annotation xmlns:sbml="http://www.sbml.org/sbml/level3/version1/core">
          <rdf:RDF xmlns:rdf="http://www.w3.org/1999/02/22-rdf-syntax-ns#">
            <rdf:Description rdf:about="#M_3hbcoa__R_c">
              <bqbiol:is xmlns:bqbiol="http://biomodels.net/biology-qualifiers/">
                <rdf:Bag>
                  <rdf:li rdf:resource="http://identifiers.org/MetaNetX (MNX) Chemical/http://identifiers.org/metanetx.chemical/MNXM162788"/>
                </rdf:Bag>
              </bqbiol:is>
            </rdf:Description>
          </rdf:RDF>
        </sbml:annotation>
      </species>
      <species boundaryCondition="false" constant="false" hasOnlySubstanceUnits="false" id="M_acnam_e" name="N-Acetylneuraminate" metaid="M_acnam_e" fbc:charge="-1" fbc:chemicalFormula="C11H18NO9">
        <sbml:annotation xmlns:sbml="http://www.sbml.org/sbml/level3/version1/core">
          <rdf:RDF xmlns:rdf="http://www.w3.org/1999/02/22-rdf-syntax-ns#">
            <rdf:Description rdf:about="#M_acnam_e">
              <bqbiol:is xmlns:bqbiol="http://biomodels.net/biology-qualifiers/">
                <rdf:Bag>
                  <rdf:li rdf:resource="http://identifiers.org/BioCyc/http://identifiers.org/biocyc/META:N-ACETYLNEURAMINATE"/>
                  <rdf:li rdf:resource="http://identifiers.org/CHEBI/http://identifiers.org/chebi/CHEBI:7214"/>
                  <rdf:li rdf:resource="http://identifiers.org/Human Metabolome Database/http://identifiers.org/hmdb/HMDB00800"/>
                  <rdf:li rdf:resource="http://identifiers.org/KEGG Compound/http://identifiers.org/kegg.compound/C00270"/>
                  <rdf:li rdf:resource="http://identifiers.org/MetaNetX (MNX) Chemical/http://identifiers.org/metanetx.chemical/MNXM227"/>
                  <rdf:li rdf:resource="http://identifiers.org/SEED Compound/http://identifiers.org/seed.compound/cpd27569"/>
                </rdf:Bag>
              </bqbiol:is>
            </rdf:Description>
          </rdf:RDF>
        </sbml:annotation>
      </species>
      <species boundaryCondition="false" constant="false" hasOnlySubstanceUnits="false" id="M_ala__D_c" name="D-Alanine" metaid="M_ala__D_c" fbc:charge="0" fbc:chemicalFormula="C3H7NO2">
        <sbml:annotation xmlns:sbml="http://www.sbml.org/sbml/level3/version1/core">
          <rdf:RDF xmlns:rdf="http://www.w3.org/1999/02/22-rdf-syntax-ns#">
            <rdf:Description rdf:about="#M_ala__D_c">
              <bqbiol:is xmlns:bqbiol="http://biomodels.net/biology-qualifiers/">
                <rdf:Bag>
                  <rdf:li rdf:resource="http://identifiers.org/BioCyc/http://identifiers.org/biocyc/META:D-ALANINE"/>
                  <rdf:li rdf:resource="http://identifiers.org/CHEBI/http://identifiers.org/chebi/CHEBI:57416"/>
                  <rdf:li rdf:resource="http://identifiers.org/Human Metabolome Database/http://identifiers.org/hmdb/HMDB01310"/>
                  <rdf:li rdf:resource="http://identifiers.org/KEGG Compound/http://identifiers.org/kegg.compound/C00133"/>
                  <rdf:li rdf:resource="http://identifiers.org/MetaNetX (MNX) Chemical/http://identifiers.org/metanetx.chemical/MNXM156"/>
                  <rdf:li rdf:resource="http://identifiers.org/SEED Compound/http://identifiers.org/seed.compound/cpd00117"/>
                </rdf:Bag>
              </bqbiol:is>
            </rdf:Description>
          </rdf:RDF>
        </sbml:annotation>
      </species>
      <species boundaryCondition="false" constant="false" hasOnlySubstanceUnits="false" id="M_ru5p__L_c" name="L-Ribulose 5-phosphate" metaid="M_ru5p__L_c" fbc:charge="-2" fbc:chemicalFormula="C5H9O8P">
        <sbml:annotation xmlns:sbml="http://www.sbml.org/sbml/level3/version1/core">
          <rdf:RDF xmlns:rdf="http://www.w3.org/1999/02/22-rdf-syntax-ns#">
            <rdf:Description rdf:about="#M_ru5p__L_c">
              <bqbiol:is xmlns:bqbiol="http://biomodels.net/biology-qualifiers/">
                <rdf:Bag>
                  <rdf:li rdf:resource="http://identifiers.org/BioCyc/http://identifiers.org/biocyc/META:L-RIBULOSE-5-P"/>
                  <rdf:li rdf:resource="http://identifiers.org/CHEBI/http://identifiers.org/chebi/CHEBI:6296"/>
                  <rdf:li rdf:resource="http://identifiers.org/KEGG Compound/http://identifiers.org/kegg.compound/C01101"/>
                  <rdf:li rdf:resource="http://identifiers.org/MetaNetX (MNX) Chemical/http://identifiers.org/metanetx.chemical/MNXM901"/>
                  <rdf:li rdf:resource="http://identifiers.org/SEED Compound/http://identifiers.org/seed.compound/cpd00808"/>
                </rdf:Bag>
              </bqbiol:is>
            </rdf:Description>
          </rdf:RDF>
        </sbml:annotation>
      </species>
      <species boundaryCondition="false" constant="false" hasOnlySubstanceUnits="false" id="M_trp__L_e" name="L-Tryptophan" metaid="M_trp__L_e" fbc:charge="0" fbc:chemicalFormula="C11H12N2O2">
        <sbml:annotation xmlns:sbml="http://www.sbml.org/sbml/level3/version1/core">
          <rdf:RDF xmlns:rdf="http://www.w3.org/1999/02/22-rdf-syntax-ns#">
            <rdf:Description rdf:about="#M_trp__L_e">
              <bqbiol:is xmlns:bqbiol="http://biomodels.net/biology-qualifiers/">
                <rdf:Bag>
                  <rdf:li rdf:resource="http://identifiers.org/BioCyc/http://identifiers.org/biocyc/META:TRP"/>
                  <rdf:li rdf:resource="http://identifiers.org/CHEBI/http://identifiers.org/chebi/CHEBI:9769"/>
                  <rdf:li rdf:resource="http://identifiers.org/Human Metabolome Database/http://identifiers.org/hmdb/HMDB30396"/>
                  <rdf:li rdf:resource="http://identifiers.org/KEGG Compound/http://identifiers.org/kegg.compound/C00806"/>
                  <rdf:li rdf:resource="http://identifiers.org/KEGG Drug/http://identifiers.org/kegg.drug/D00020"/>
                  <rdf:li rdf:resource="http://identifiers.org/MetaNetX (MNX) Chemical/http://identifiers.org/metanetx.chemical/MNXM94"/>
                  <rdf:li rdf:resource="http://identifiers.org/Reactome/http://www.reactome.org/content/detail/R-ALL-379709"/>
                  <rdf:li rdf:resource="http://identifiers.org/SEED Compound/http://identifiers.org/seed.compound/cpd19007"/>
                </rdf:Bag>
              </bqbiol:is>
            </rdf:Description>
          </rdf:RDF>
        </sbml:annotation>
      </species>
      <species boundaryCondition="false" constant="false" hasOnlySubstanceUnits="false" id="M_nmn_c" name="NMN C11H14N2O8P" metaid="M_nmn_c" fbc:charge="-1" fbc:chemicalFormula="C11H14N2O8P">
        <sbml:annotation xmlns:sbml="http://www.sbml.org/sbml/level3/version1/core">
          <rdf:RDF xmlns:rdf="http://www.w3.org/1999/02/22-rdf-syntax-ns#">
            <rdf:Description rdf:about="#M_nmn_c">
              <bqbiol:is xmlns:bqbiol="http://biomodels.net/biology-qualifiers/">
                <rdf:Bag>
                  <rdf:li rdf:resource="http://identifiers.org/BioCyc/http://identifiers.org/biocyc/META:NICOTINAMIDE_NUCLEOTIDE"/>
                  <rdf:li rdf:resource="http://identifiers.org/CHEBI/http://identifiers.org/chebi/CHEBI:7557"/>
                  <rdf:li rdf:resource="http://identifiers.org/Human Metabolome Database/http://identifiers.org/hmdb/HMDB59645"/>
                  <rdf:li rdf:resource="http://identifiers.org/KEGG Compound/http://identifiers.org/kegg.compound/C00455"/>
                  <rdf:li rdf:resource="http://identifiers.org/MetaNetX (MNX) Chemical/http://identifiers.org/metanetx.chemical/MNXM355"/>
                  <rdf:li rdf:resource="http://identifiers.org/Reactome/http://www.reactome.org/content/detail/R-ALL-8940067"/>
                  <rdf:li rdf:resource="http://identifiers.org/SEED Compound/http://identifiers.org/seed.compound/cpd00355"/>
                </rdf:Bag>
              </bqbiol:is>
            </rdf:Description>
          </rdf:RDF>
        </sbml:annotation>
      </species>
      <species boundaryCondition="false" constant="false" hasOnlySubstanceUnits="false" id="M_cbshclin_c" name="Cobalt-sirohydrochlorin" compartment="c" fbc:charge="0" fbc:chemicalFormula="C42H44CoN4O16"/>
      <species boundaryCondition="false" constant="false" hasOnlySubstanceUnits="false" id="M_sbt__D_e" name="D-Sorbitol" metaid="M_sbt__D_e" fbc:charge="0" fbc:chemicalFormula="C6H14O6">
        <sbml:annotation xmlns:sbml="http://www.sbml.org/sbml/level3/version1/core">
          <rdf:RDF xmlns:rdf="http://www.w3.org/1999/02/22-rdf-syntax-ns#">
            <rdf:Description rdf:about="#M_sbt__D_e">
              <bqbiol:is xmlns:bqbiol="http://biomodels.net/biology-qualifiers/">
                <rdf:Bag>
                  <rdf:li rdf:resource="http://identifiers.org/BioCyc/http://identifiers.org/biocyc/META:SORBITOL"/>
                  <rdf:li rdf:resource="http://identifiers.org/CHEBI/http://identifiers.org/chebi/CHEBI:9201"/>
                  <rdf:li rdf:resource="http://identifiers.org/Human Metabolome Database/http://identifiers.org/hmdb/HMDB00247"/>
                  <rdf:li rdf:resource="http://identifiers.org/KEGG Compound/http://identifiers.org/kegg.compound/C00794"/>
                  <rdf:li rdf:resource="http://identifiers.org/KEGG Drug/http://identifiers.org/kegg.drug/D00096"/>
                  <rdf:li rdf:resource="http://identifiers.org/MetaNetX (MNX) Chemical/http://identifiers.org/metanetx.chemical/MNXM469"/>
                  <rdf:li rdf:resource="http://identifiers.org/Reactome/http://www.reactome.org/content/detail/R-ALL-5652213"/>
                  <rdf:li rdf:resource="http://identifiers.org/SEED Compound/http://identifiers.org/seed.compound/cpd00588"/>
                </rdf:Bag>
              </bqbiol:is>
            </rdf:Description>
          </rdf:RDF>
        </sbml:annotation>
      </species>
      <species boundaryCondition="false" constant="false" hasOnlySubstanceUnits="false" id="M_g3p_c" name="Glyceraldehyde 3-phosphate" metaid="M_g3p_c" fbc:charge="-2" fbc:chemicalFormula="C3H5O6P">
        <sbml:annotation xmlns:sbml="http://www.sbml.org/sbml/level3/version1/core">
          <rdf:RDF xmlns:rdf="http://www.w3.org/1999/02/22-rdf-syntax-ns#">
            <rdf:Description rdf:about="#M_g3p_c">
              <bqbiol:is xmlns:bqbiol="http://biomodels.net/biology-qualifiers/">
                <rdf:Bag>
                  <rdf:li rdf:resource="http://identifiers.org/BioCyc/http://identifiers.org/biocyc/META:GAP"/>
                  <rdf:li rdf:resource="http://identifiers.org/CHEBI/http://identifiers.org/chebi/CHEBI:59776"/>
                  <rdf:li rdf:resource="http://identifiers.org/Human Metabolome Database/http://identifiers.org/hmdb/HMDB01112"/>
                  <rdf:li rdf:resource="http://identifiers.org/KEGG Compound/http://identifiers.org/kegg.compound/C00661"/>
                  <rdf:li rdf:resource="http://identifiers.org/MetaNetX (MNX) Chemical/http://identifiers.org/metanetx.chemical/MNXM74"/>
                  <rdf:li rdf:resource="http://identifiers.org/Reactome/http://www.reactome.org/content/detail/R-ALL-29578"/>
                  <rdf:li rdf:resource="http://identifiers.org/SEED Compound/http://identifiers.org/seed.compound/cpd19005"/>
                </rdf:Bag>
              </bqbiol:is>
            </rdf:Description>
          </rdf:RDF>
        </sbml:annotation>
      </species>
      <species boundaryCondition="false" constant="false" hasOnlySubstanceUnits="false" id="M_ham_c" name="Hydroxylamine" metaid="M_ham_c" fbc:chemicalFormula="H3NO">
        <sbml:annotation xmlns:sbml="http://www.sbml.org/sbml/level3/version1/core">
          <rdf:RDF xmlns:rdf="http://www.w3.org/1999/02/22-rdf-syntax-ns#">
            <rdf:Description rdf:about="#M_ham_c">
              <bqbiol:is xmlns:bqbiol="http://biomodels.net/biology-qualifiers/">
                <rdf:Bag>
                  <rdf:li rdf:resource="http://identifiers.org/BioCyc/http://identifiers.org/biocyc/META:HYDROXYLAMINE"/>
                  <rdf:li rdf:resource="http://identifiers.org/CHEBI/http://identifiers.org/chebi/CHEBI:5806"/>
                  <rdf:li rdf:resource="http://identifiers.org/Human Metabolome Database/http://identifiers.org/hmdb/HMDB60880"/>
                  <rdf:li rdf:resource="http://identifiers.org/KEGG Compound/http://identifiers.org/kegg.compound/C00192"/>
                  <rdf:li rdf:resource="http://identifiers.org/MetaNetX (MNX) Chemical/http://identifiers.org/metanetx.chemical/MNXM433"/>
                  <rdf:li rdf:resource="http://identifiers.org/SEED Compound/http://identifiers.org/seed.compound/cpd00165"/>
                </rdf:Bag>
              </bqbiol:is>
            </rdf:Description>
          </rdf:RDF>
        </sbml:annotation>
      </species>
      <species boundaryCondition="false" constant="false" hasOnlySubstanceUnits="false" id="M_raffin_e" name="Raffinose C18H32O16" metaid="M_raffin_e" fbc:charge="0" fbc:chemicalFormula="C18H32O16">
        <sbml:annotation xmlns:sbml="http://www.sbml.org/sbml/level3/version1/core">
          <rdf:RDF xmlns:rdf="http://www.w3.org/1999/02/22-rdf-syntax-ns#">
            <rdf:Description rdf:about="#M_raffin_e">
              <bqbiol:is xmlns:bqbiol="http://biomodels.net/biology-qualifiers/">
                <rdf:Bag>
                  <rdf:li rdf:resource="http://identifiers.org/BioCyc/http://identifiers.org/biocyc/META:CPD-1099"/>
[truncated: 1,697,697 more chars]
